# Supplementary material for: Candidate biomarkers from the integration of methylation and gene expression in discordant autistic sibling pairs
Source: Transl Psychiatry. 2023 Apr 3;13:109. doi: 10.1038/s41398-023-02407-4 (PMC10070641; doi:10.1038/s41398-023-02407-4)
Supplement: Supplementary file 2 — Supplementary File 1 [file 41398_2023_2407_MOESM2_ESM.csv]

probe	CHR	MAPINFO	Strand	Type	gene	feature	cgi	feat.cgi	UCSC_Islands_Name	SNP_ID	SNP_DISTANCE	logFC (ASD vs non-ASD)	AveExpr (ASD vs non-ASD)	t (ASD vs non-ASD)	P.Value (ASD vs non-ASD)	adj.P.Val (ASD vs non-ASD)	B (ASD vs non-ASD)	logFC (M vs F)	AveExpr (M vs F)	t (M vs F)	P.Value (M vs F)	adj.P.Val (M vs F)	B (M vs F)
cg26253981	1	64505336	R	II	ROR1	Body	opensea	Body-opensea		rs367642390;rs115579664	9;2	-0.01263776	0.8939616	-7.42059	8.51E-12	6.23E-06	14.06606	0.0102715	3.168509	0.3460207	0.729834	0.9650888	-6.029001
cg07918776	15	49170303	F	I	SHC4	Body	island	Body-island	chr15:49170144-49170710			0.002766491	0.021536497	7.20795568	2.72E-11	9.95E-06	12.91687115	-0.000474166	-5.519248931	-0.016402805	0.98693583	0.99864226	-6.086074883
cg08729351	19	35417911	R	II	ZNF30-AS1	TSS200	island	TSS200-island	chr19:35417701-35418217	rs554811326;rs574529634	28;7	0.003155415	0.043493881	7.029669154	7.12E-11	1.30E-05	11.96571349	0.010585485	-4.442162728	0.615933238	0.538914531	0.926182576	-5.905126801
cg21094739	17	61572645	R	II	ACE	Body	opensea	Body-opensea		rs528363247;rs551349438	47;1	-0.006048453	0.9360148	-7.062948	5.96E-11	1.30E-05	12.14237	-0.02222729	3.878959	-0.9592948	0.3390241	0.859688	-5.647832
cg07201444	4	38878291	F	II	FAM114A1	5'UTR	opensea	5'UTR-opensea		rs568226888;rs114843393;rs146609985	1;16;27	-0.005660997	0.951036631	-6.870867118	1.66E-10	2.03E-05	11.128549	-0.007418915	4.333119632	-0.258291264	0.796552287	0.975173198	-6.054323999
cg13315166	17	27433837	F	II	MYO18A	Body	opensea	Body-opensea		rs149415085;rs144778343;rs562184666	1;15;16	-0.009229012	0.815324461	-6.887968431	1.52E-10	2.03E-05	11.21823424	0.003444348	2.130035647	0.236777386	0.813167231	0.977595106	-6.059412464
cg00800908	19	42491832	R	II	ATP1A3	Body	opensea	Body-opensea		rs555741466;rs574177884;rs538485347;rs556783674	48;23;2;1	-0.004749457	0.964760867	-6.742642197	3.28E-10	3.00E-05	10.45979354	0.016570582	4.772010409	0.491329496	0.623944208	0.945949014	-5.970921897
cg03372736	9	134183612	F	II	PPAPDC3	Body	island	Body-island	chr9:134183330-134183613			-0.009342718	0.796372748	-6.743346457	3.26E-10	3.00E-05	10.46344852	0.028000027	1.960570201	1.95690251	0.052300428	0.549003335	-4.281061447
cg16163558	5	148016798	F	II	HTR4	5'UTR	opensea	5'UTR-opensea				0.008142005	0.958491082	6.716282295	3.76E-10	3.06E-05	10.32313586	-0.045475454	4.525705416	-0.902578586	0.368262438	0.871493136	-5.697985697
cg04303274	6	111303269	F	II	RPF2	TSS200	island	TSS200-island	chr6:111303114-111303485	rs199796622;rs368929713;rs373349554;rs12332956;rs190128281;rs79729443;rs150826122	2;7;20;27;31;46;47	0.002584886	0.03724968	6.657383549	5.12E-10	3.75E-05	10.01881982	-0.037711838	-4.676778422	-2.178594274	0.03099474	0.460273951	-3.856217191
cg22432041	13	113108940	R	I		IGR	shore	IGR-shore	chr13:113107708-113108053	rs534306485;rs558984799;rs577766891;rs187792998;rs557017288	42;29;4;3;1	-0.002196345	0.9777845	-6.622973	6.13E-10	4.08E-05	9.841697	-0.003339532	5.457462	-0.1358308	0.8921454	0.9880399	-6.077386
cg00102561	9	138799260	R	I	CAMSAP1	TSS1500	island	TSS1500-island	chr9:138798462-138800325			0.004594087	0.073090942	6.570422225	8.06E-10	4.54E-05	9.572160388	-0.029871208	-3.676579772	-1.719281764	0.087719746	0.637107742	-4.688451367
cg26470101	2	173099597	R	I		IGR	island	IGR-island	chr2:173099482-173100098	rs558078836	14	0.006123926	0.05405294	6.579778	7.68E-10	4.54E-05	9.620063	-0.001200028	-4.181184	-0.03950381	0.9685436	0.9967593	-6.085458
cg02328793	1	6446234	F	I	ACOT7	Body	opensea	Body-opensea				-0.003240481	0.954820672	-6.532856904	9.80E-10	4.78E-05	9.380206714	-0.013946526	4.403244678	-0.742166891	0.45919953	0.90398486	-5.82346331
cg13264662	14	70826499	R	I	COX16	TSS200	island	TSS200-island	chr14:70826255-70826580	rs17475333;rs555692321	43;14	-0.002282239	0.009403473	-6.540216913	9.43E-10	4.78E-05	9.417767679	-0.04103615	-6.745250387	-0.653593503	0.514419885	0.919912373	-5.882342159
cg16442702	12	133362351	F	II	GOLGA3	Body	shore	Body-shore	chr12:133363184-133363403	rs537456213;rs149818459	1;38	0.002585575	0.9790605	6.45075	1.50E-09	6.44E-05	8.962778	-0.04954842	5.548861	-1.559557	0.1210679	0.6926538	-4.933922
cg17177017	17	74668252	F	I		IGR	shore	IGR-shore	chr17:74667824-74668090	rs554777621	44	0.00285808	0.02341825	6.456309	1.45E-09	6.44E-05	8.990947	0.02957931	-5.410765	0.9409773	0.3482981	0.8635192	-5.66436
cg19832735	21	38832167	F	II	DYRK1A	Body	opensea	Body-opensea		rs566200882	36	-0.005691424	0.9516306	-6.429143	1.67E-09	6.80E-05	8.853417	0.02425106	4.268273	0.7737699	0.44034	0.8982449	-5.800661
cg26196204	9	120318380	R	II		IGR	opensea	IGR-opensea		rs564937119;rs7038259	44;2	-0.01442088	0.8550118	-6.411339	1.83E-09	7.06E-05	8.763462	0.08186275	2.620708	2.680026	0.00822301	0.2650256	-2.740564
cg17929504	19	28707877	R	II		IGR	opensea	IGR-opensea		rs567403569	1	-0.01057459	0.9085328	-6.381606	2.13E-09	7.81E-05	8.613546	0.001995202	3.35843	0.0598863	0.9523295	0.9950917	-6.084489
cg13871316	7	156690779	R	II		IGR	opensea	IGR-opensea		rs547520601	41	-0.004605913	0.938233065	-6.357031271	2.42E-09	8.43E-05	8.489938672	0.034693937	3.943156121	1.65941384	0.099216806	0.658889807	-4.783150644
cg00962672	18	12493772	R	II	SPIRE1	Body	opensea	Body-opensea		rs149412431;rs144786154	4;2	-0.012679407	0.832946444	-6.272551387	3.72E-09	9.12E-05	8.067103539	-0.001764979	2.290108419	-0.073547644	0.941472773	0.993895942	-6.083618086
cg01166876	2	36018275	R	II		IGR	opensea	IGR-opensea		rs555710571;rs573741214	36;10	-0.011454767	0.686606456	-6.259953995	3.97E-09	9.12E-05	8.004331397	0.005655376	1.149489042	0.384963959	0.700834209	0.960355802	-6.0154085
cg01652078	16	81726134	F	I	CMIP	Body	opensea	Body-opensea		rs566891313;rs534283841;rs549426583;rs567679521;rs189869724	1;4;10;13;15	-0.002702514	0.9615041	-6.328246794	2.80E-09	9.12E-05	8.345503142	0.021767077	4.665279891	1.133516005	0.258888198	0.819270967	-5.474955628
cg03290560	3	117774686	R	II		IGR	opensea	IGR-opensea		rs376400606	21	-0.01165431	0.881208826	-6.246000898	4.26E-09	9.12E-05	7.934889388	0.041887388	2.945045989	1.396477953	0.164727328	0.743927635	-5.160692019
cg05380931	19	34077318	F	II		IGR	opensea	IGR-opensea		rs553928275;rs577050043;rs539665051;rs555807589	0;5;11;22	-0.017795368	0.768331694	-6.317646878	2.96E-09	9.12E-05	8.292409205	-0.022329756	1.742565865	-0.834700743	0.405273961	0.886331601	-5.754038607
cg05438568	1	114532989	R	II		IGR	opensea	IGR-opensea		rs115663800;rs544578067	50;1	-0.004898426	0.959880338	-6.246672462	4.24E-09	9.12E-05	7.938229576	0.018478028	4.600930565	0.547368674	0.584975943	0.937345152	-5.943155505
cg07252778	4	7027023	R	II	TBC1D14	Body	island	Body-island	chr4:7026763-7027166	rs555738461	33	-0.003828157	0.970401831	-6.297103541	3.29E-09	9.12E-05	8.189655362	-0.012332764	5.017135811	-0.3582466	0.720685338	0.963732318	-6.024889709
cg09155774	9	96723033	F	II		IGR	island	IGR-island	chr9:96720586-96723189	rs551192033;rs368387794;rs533571463;rs549684724	2;4;36;47	0.002529145	0.023356549	6.312855842	3.03E-09	9.12E-05	8.268428145	-0.017919211	-5.389831072	-0.63108902	0.52898643	0.923645453	-5.89611907
cg13547518	2	2653590	F	II		IGR	shore	IGR-shore	chr2:2654108-2654358	rs548647323;rs542748618;rs111245439;rs531386411	0;24;30;49	0.003169798	0.968091882	6.242405924	4.34E-09	9.12E-05	7.917012463	-0.047809442	4.913370415	-1.742303164	0.083598305	0.628958483	-4.651180439
cg14265220	9	137293328	R	II	RXRA	Body	opensea	Body-opensea		rs143123296;rs527756630;rs552398856	21;9;3	0.004051085	0.968869901	6.241126993	4.36E-09	9.12E-05	7.910654101	0.03519167	4.958937702	0.995621132	0.321110499	0.851639794	-5.614125055
cg14787155	3	108308533	R	I	DZIP3	1stExon	island	1stExon-island	chr3:108308227-108308604	rs528158367;rs9810998	51;23	0.009385429	0.230882904	6.255945201	4.05E-09	9.12E-05	7.984371145	0.022310963	-1.738067187	1.529809039	0.128265887	0.702558087	-4.977092391
cg15422419	17	6898589	R	II	ALOX12	TSS1500	shore	TSS1500-shore	chr17:6898820-6900427	rs557523842	48	-0.003903646	0.957892213	-6.299505106	3.25E-09	9.12E-05	8.201657581	0.012246045	4.461269687	0.49234255	0.623229768	0.945818264	-5.970446439
cg22960833	19	4988763	F	II	KDM4B	5'UTR	shelf	5'UTR-shelf	chr19:4986182-4986405	rs146737783;rs59581539;rs570672298;rs140332968	18;22;42;48	-0.009284895	0.8267619	-6.268241	3.80E-09	9.12E-05	8.045616	-0.001846481	2.244604	-0.1059518	0.9157686	0.9910073	-6.080838
cg26622174	19	687028	F	II	PRSSL1	Body	shelf	Body-shelf	chr19:690638-690927	rs150190105;rs138749677;rs200235217;rs556024623;rs142029898;rs72618587	7;11;27;31;49;50	-0.007574722	0.8392004	-6.265821	3.85E-09	9.12E-05	8.033557	0.0168294	2.426252	1.079667	0.2821021	0.8325058	-5.531412
cg01634410	13	64411884	R	II		IGR	opensea	IGR-opensea		rs190154126;rs562818662;rs182251552	35;29;27	0.014275883	0.891337145	6.201217453	5.34E-09	0.000100135	7.712621397	-0.023499109	3.05983997	-0.601805991	0.548253108	0.928211062	-5.913327142
cg14257017	3	138161860	R	II	ESYT3	Body	opensea	Body-opensea				-0.006081328	0.962469901	-6.205146185	5.23E-09	0.000100135	7.732082919	0.08905878	4.679687447	1.98000881	0.049615642	0.539809199	-4.238783323
cg18313329	4	48775500	R	II	FRYL	5'UTR	opensea	5'UTR-opensea		rs151316854;rs115744021	20;2	0.01999336	0.8522195	6.203984	5.26E-09	0.000100135	7.726326	-0.001503836	2.547583	-0.03461707	0.9724332	0.9971614	-6.085631
cg24535636	17	40718977	R	I	MLX	TSS200	island	TSS200-island	chr17:40718686-40719633	rs137886259;rs541695018;rs563476171;rs186810694;rs367964477	39;29;17;13;2	0.002151566	0.03553868	6.207376	5.17E-09	0.000100135	7.743134	0.009272819	-4.755736	0.5606962	0.5758792	0.9349879	-5.936113
cg00410521	17	79197231	F	II	AZI1	TSS1500	island	TSS1500-island	chr17:79196345-79197419	rs151164240;rs115677590	13;47	0.001662079	0.013070775	6.162229753	6.49E-09	0.000102387	7.519883496	-0.005139574	-6.212473909	-0.1548709	0.877140759	0.986031802	-6.074740451
cg00496676	9	129278542	F	II		IGR	shore	IGR-shore	chr9:129276571-129276977	rs571589106;rs150958766	0;9	-0.003711219	0.953373688	-6.141711635	7.20E-09	0.000102387	7.418739382	0.011765162	4.336169955	0.519338382	0.604325045	0.941726427	-5.957417037
cg00895174	16	14729433	R	I	BFAR	5'UTR	shelf	5'UTR-shelf	chr16:14726516-14727366	rs552349730;rs544058230;rs565270355;rs532744982;rs551008791;rs150967234;rs116101647	33;17;16;15;8;7;1	-0.008230776	0.860776284	-6.15974622	6.58E-09	0.000102387	7.507630297	0.019616905	2.628019711	1.050918399	0.295062986	0.839079202	-5.560446524
cg02180498	6	31830572	F	II	NEU1	5'UTR	island	5'UTR-island	chr6:31830299-31830948	rs41267082;rs373597058	21;23	0.002495413	0.026366526	6.170262975	6.24E-09	0.000102387	7.55953759	-0.018948887	-5.183360044	-0.750023753	0.454468582	0.902709469	-5.817882411
cg03070296	10	130731808	R	II		IGR	opensea	IGR-opensea		rs555319207	1	-0.011250224	0.891601269	-6.144766828	7.09E-09	0.000102387	7.433787303	0.017071138	3.036125557	0.541030629	0.589325527	0.938267929	-5.946445539
cg11474820	11	129742908	R	II	NFRKB	Body	opensea	Body-opensea		rs145520106	50	-0.004606204	0.9427975	-6.143983248	7.12E-09	0.000102387	7.42992747	-0.038097392	4.025332136	-1.660551737	0.098987471	0.658474273	-4.781380739
cg15264904	5	180218509	F	II	MGAT1	3'UTR	shore	3'UTR-shore	chr5:180219007-180219883	rs180952808;rs185891845	8;49	-0.00322305	0.971176689	-6.170572708	6.23E-09	0.000102387	7.561067125	0.073123642	5.108554392	2.399374101	0.017706888	0.370199295	-3.391044897
cg15864184	20	49126874	R	II	PTPN1	TSS200	island	TSS200-island	chr20:49126617-49127435	rs200258598	7	0.001941202	0.016220418	6.141903499	7.19E-09	0.000102387	7.419684249	-0.000113575	-5.897205687	-0.003588335	0.997141913	0.999694307	-6.086197326
cg18450905	1	161695678	F	II	FCRLB	Body	island	Body-island	chr1:161695637-161697298	rs555783403;rs139796104	0;45	0.003911565	0.06159101	6.161396	6.52E-09	0.000102387	7.515771	-0.04507169	-3.994849	-2.385182	0.01837704	0.3759734	-3.422193
cg18613834	7	65215902	R	II	CCT6P1	TSS200	island	TSS200-island	chr7:65215732-65216495	rs148319304;rs142605176;rs568731673;rs370329537;rs563151657	51;41;40;32;17	-0.002333493	0.02030645	-6.157887	6.64E-09	0.000102387	7.498457	0.04569587	-5.585708	1.461442	0.1460809	0.7243577	-5.07326
cg19269775	7	154664257	F	II	DPP6	Body	opensea	Body-opensea		rs538438567;rs570356616	1;18	-0.007000457	0.935699	-6.1855	5.78E-09	0.000102387	7.634835	0.003048646	3.855101	0.09935552	0.9209947	0.991627	-6.081485
cg19635327	20	21371547	F	II		IGR	shore	IGR-shore	chr20:21372041-21372463	rs377599305	11	-0.003217314	0.9745462	-6.143632	7.13E-09	0.000102387	7.428199	0.008770251	5.203436	0.2604761	0.79487	0.9749731	-6.053783
cg22088417	3	152999767	F	II		IGR	opensea	IGR-opensea		rs144923244;rs112778049;rs149062544;rs182121861;rs564621743;rs533439897;rs187143156;rs563711301;rs529298576;rs146749709	0;4;6;9;14;17;23;25;36;43	-0.003441897	0.9515965	-6.139562	7.28E-09	0.000102387	7.408155	-0.01255177	4.299308	-0.6182863	0.5373669	0.9258403	-5.903743
cg07568040	2	158454401	R	II	ACVR1C	Body	shore	Body-shore	chr2:158453799-158454111	rs188721821;rs537985557	45;7	-0.028221862	0.633730178	-6.116230999	8.18E-09	0.000111729	7.293411274	0.011242716	0.780752387	0.340324437	0.734109997	0.965823224	-6.030868465
cg13856997	2	64496034	R	II		IGR	opensea	IGR-opensea				0.002355778	0.985983648	6.111870496	8.36E-09	0.000111729	7.271994937	-0.050390814	6.197744029	-1.135629038	0.258005377	0.81865462	-5.472685293
cg20515447	5	138210749	R	II	LRRTM2	1stExon	opensea	1stExon-opensea		rs367851057;rs531190311	20;1	-0.01298724	0.8829304	-6.110918	8.40E-09	0.000111729	7.267318	0.1160618	2.962173	3.320204	0.001140683	0.09102018	-1.019569
cg14474811	12	118500931	R	II		IGR	shore	IGR-shore	chr12:118499103-118499473			-0.014812478	0.773327235	-6.106377045	8.59E-09	0.000112253	7.245027167	-0.012625199	1.760236775	-0.542883992	0.588052069	0.938020747	-5.945487419
cg05093525	2	102798754	F	II		IGR	opensea	IGR-opensea		rs190472189;rs56159159	36;46	-0.004698908	0.965127428	-6.093669889	9.15E-09	0.000117511	7.182702249	0.087451102	4.837498345	2.288236877	0.023584833	0.416174462	-3.630398229
cg25178252	5	77788357	R	II	LHFPL2	Body	opensea	Body-opensea		rs139728731;rs551343952	46;1	-0.005386688	0.956407	-6.082549	9.68E-09	0.000122075	7.128223	-0.03795769	4.423799	-1.101333	0.2725961	0.8272559	-5.509022
cg21578606	19	18378346	R	II	KIAA1683	Body	opensea	Body-opensea		rs149409593;rs563992773;rs185067466	27;7;1	-0.003162476	0.976342	-6.077798	9.91E-09	0.000122883	7.104964	-0.04026561	5.410197	-1.079063	0.2823703	0.8326677	-5.532029
cg04808236	1	201224659	R	II		IGR	opensea	IGR-opensea		rs532307145	1	-0.009920972	0.856763335	-6.072945624	1.02E-08	0.000123793	7.08122249	-0.042706266	2.599826003	-1.906117788	0.058634776	0.567898033	-4.372332946
cg05665550	1	229265774	R	II		IGR	opensea	IGR-opensea				0.018518731	0.275739838	6.065453169	1.05E-08	0.000126394	7.044585505	-0.02011967	-1.448563581	-0.768090324	0.443695905	0.899317843	-5.804828255
cg04402905	18	50679853	R	II	DCC	Body	opensea	Body-opensea		rs528240338;rs186838332;rs190076255	40;32;1	0.021545113	0.09099292	6.054774847	1.11E-08	0.000129206	6.992417113	-0.12956062	-3.389236098	-1.747311345	0.082723023	0.626913179	-4.643009547
cg14671673	7	44271193	F	II	CAMK2B	Body	opensea	Body-opensea		rs557506440;rs375654199	23;43	-0.007573536	0.873656926	-6.049454549	1.14E-08	0.000129206	6.966445724	0.032262848	2.822158413	1.668849136	0.097328087	0.65557164	-4.768439608
cg17662295	16	14101445	F	II		IGR	opensea	IGR-opensea		rs144076680	1	0.005802824	0.05121376	6.04934	1.14E-08	0.000129206	6.965888	0.08338338	-4.229319	2.564102	0.01137261	0.307448	-3.017165
cg25255602	8	103572833	F	II	ODF1	Body	opensea	Body-opensea		rs145265938;rs562500726	0;1	-0.002526723	0.9820707	-6.048266	1.15E-08	0.000129206	6.960643	0.07895585	5.781753	2.054176	0.04177385	0.5103721	-4.099918
cg02401132	6	19805404	R	II		IGR	shore	IGR-shore	chr6:19804854-19805371	rs569484643;rs144925326;rs143014642;rs536929835;rs148877079;rs566832214	51;44;21;20;11;7	0.004238277	0.046483041	6.023944177	1.30E-08	0.000143207	6.842106671	-0.030555529	-4.356355033	-1.168288625	0.244628047	0.809762059	-5.437067036
cg22616417	1	2800194	R	II		IGR	opensea	IGR-opensea		rs576513066;rs542316628	48;12	-0.005937865	0.9024966	-6.021443	1.31E-08	0.000143207	6.829935	-0.03470599	3.220023	-1.846494	0.06688104	0.5899746	-4.476585
cg08428677	3	177167200	F	II	LINC00578	Body	opensea	Body-opensea		rs150619708;rs182761778	9;32	0.014803236	0.197242719	6.005729323	1.42E-08	0.000152529	6.753521091	0.049663218	-1.983205105	1.927000779	0.055956092	0.559811397	-4.335076599
cg11702762	19	5578755	F	II		IGR	opensea	IGR-opensea				-0.014267233	0.591324414	-5.998393433	1.47E-08	0.000155878	6.717889949	-0.008536928	0.511671591	-0.517257018	0.605773306	0.942057575	-5.958446241
cg02016467	16	801549	R	II		IGR	shelf	IGR-shelf	chr16:798171-798510	rs143050648;rs528611713;rs540701093	38;22;19	-0.002089805	0.986065367	-5.993153719	1.51E-08	0.000157629	6.692456356	-0.104910129	6.177016463	-2.592680644	0.010509035	0.297118772	-2.950001893
cg11299190	6	157154499	F	II	ARID1B	Body	opensea	Body-opensea				-0.005119009	0.970918205	-5.990359824	1.53E-08	0.000157629	6.678900306	0.001114897	5.022012949	0.022330968	0.982214974	0.998277712	-6.085965132
cg20073007	8	143958385	F	II	CYP11B1	Body	opensea	Body-opensea		rs6398;rs201960529;rs566780544;rs6387	14;19;34;42	-0.01021322	0.531503	-5.979348	1.62E-08	0.000164134	6.625506	0.02343265	0.1956001	1.926161	0.05606175	0.5600231	-4.336582
cg20787423	1	175135974	F	II	KIAA0040	5'UTR	opensea	5'UTR-opensea		rs537780465	0	-0.004347122	0.9410335	-5.973994	1.66E-08	0.000166223	6.599571	-0.003081627	3.94815	-0.1440434	0.8856683	0.9870285	-6.076287
cg06971227	17	79093913	R	II	AATK	Body	island	Body-island	chr17:79093076-79096677	rs534321430	45	0.009659243	0.899481199	5.967396683	1.71E-08	0.000167146	6.567628625	-0.026628635	3.169276315	-0.906956426	0.365950611	0.870492267	-5.694221882
cg14736083	5	159895267	R	II		IGR	opensea	IGR-opensea		rs573568856;rs545762948	46;39	0.005646386	0.052220582	5.968605981	1.70E-08	0.000167146	6.573481968	0.007728445	-4.164291306	0.246727077	0.80547213	0.976585352	-6.057114083
cg25276752	19	17961566	R	II		IGR	shelf	IGR-shelf	chr19:17958490-17958808	rs560019044;rs528763301	32;2	0.003753594	0.02077171	5.961442	1.76E-08	0.000169864	6.538819	-0.01497474	-5.508085	-0.2970102	0.7668883	0.9707116	-6.044053
cg07471565	10	74033885	R	II	DDIT4	5'UTR	island	5'UTR-island	chr10:74033167-74034698	rs139786794	31	0.001976051	0.017912229	5.954521398	1.83E-08	0.000173477	6.505353616	-0.007230144	-5.775942601	-0.237425314	0.812665559	0.977513261	-6.059265669
cg02765535	12	96149803	F	II	NTN4	Body	opensea	Body-opensea		rs550838916	44	-0.010332028	0.84492307	-5.948358531	1.88E-08	0.000175741	6.475574299	0.029024562	2.440837119	1.298511465	0.196194955	0.772817066	-5.285225093
cg13711691	19	14290968	R	II	ADGRL1	Body	opensea	Body-opensea		rs572884134;rs541272813;rs62122135;rs575051118	43;42;26;10	-0.003659514	0.961582471	-5.945102218	1.91E-08	0.000175741	6.459847252	-0.004469974	4.664632439	-0.162482831	0.871154271	0.985297628	-6.073586052
cg24334887	11	113264326	F	II	ANKK1	Body	opensea	Body-opensea		rs200273061	12	-0.008130613	0.8724275	-5.94413	1.92E-08	0.000175741	6.455154	0.007858447	2.784197	0.3765037	0.7070987	0.961478	-6.018484
cg09337062	11	56381325	R	II	OR5M1	TSS1500	opensea	TSS1500-opensea		rs548347116;rs570041608	45;26	-0.017166751	0.771226709	-5.940576396	1.96E-08	0.000176635	6.43799762	0.078417397	1.791600327	2.828758435	0.005342409	0.215164455	-2.369624911
cg22592173	4	83956539	R	II	COPS4	Body	opensea	Body-opensea				0.001410482	0.01542608	5.929529	2.06E-08	0.000184226	6.384708	-0.001161746	-5.990302	-0.04601908	0.963359	0.9960354	-6.085191
cg18331165	19	3961765	R	II	MIR637	TSS1500	shore	TSS1500-shore	chr19:3958492-3959812	rs542791770	12	-0.004641765	0.9385654	-5.913633	2.23E-08	0.000194448	6.308132	0.000145212	3.930879	0.006449792	0.9948628	0.9994178	-6.086184
cg20094831	10	44699412	R	II		IGR	shelf	IGR-shelf	chr10:44701884-44702149	rs189051758;rs530108998	15;13	-0.00769999	0.9392104	-5.915752	2.21E-08	0.000194448	6.318335	0.08790273	4.009311	2.289688	0.0234982	0.4154344	-3.627341
cg17477835	10	73038012	F	II	UNC5B	Body	opensea	Body-opensea		rs191586917;rs2394788;rs554771714;rs116266106	3;21;23;46	-0.007507625	0.7263398	-5.910207	2.27E-08	0.000195419	6.291648	-0.003149744	1.396646	-0.279933	0.7799321	0.9725453	-6.04876
cg15588458	14	23234303	R	II	OXA1L	TSS1500	shore	TSS1500-shore	chr14:23235774-23236578	rs559184427	29	-0.004675453	0.966915015	-5.900591635	2.38E-08	0.000197574	6.245405625	0.076033756	4.914170855	1.80747548	0.072783209	0.604996811	-4.543100953
cg15643035	11	130424069	F	II		IGR	opensea	IGR-opensea				-0.004287077	0.965532017	-5.903758575	2.34E-08	0.000197574	6.260630352	0.086677646	4.829605936	2.359639899	0.019639795	0.385608311	-3.477821079
cg16249214	15	49943619	R	II		IGR	opensea	IGR-opensea		rs530628372;rs142886996;rs551886176	46;39;1	-0.002265176	0.978791	-5.899653	2.39E-08	0.000197574	6.240896	0.002012152	5.52385	0.0669336	0.9467277	0.9944186	-6.084062
cg19996548	7	36576669	R	II	AOAH	Body	opensea	Body-opensea		rs150478646;rs561064022;rs191369463;rs183068341;rs560317736	43;42;40;22;1	-0.003491543	0.974309	-5.898596	2.40E-08	0.000197574	6.235814	-0.01515473	5.288666	-0.3816336	0.7032978	0.9608378	-6.016627
cg13490264	11	126440467	F	II	KIRREL3	Body	opensea	Body-opensea		rs566844773;rs539369143;rs76560385;rs569478000;rs139550733;rs555101188	0;1;5;6;14;24	-0.014350995	0.64147289	-5.894002465	2.46E-08	0.000199828	6.213745084	0.002469695	0.846914893	0.136765844	0.891407615	0.987961638	-6.07726377
cg12096894	11	66177854	R	II		IGR	shore	IGR-shore	chr11:66176034-66176649	rs563239406;rs576755295	25;1	-0.012741131	0.829539474	-5.887042531	2.54E-08	0.000204486	6.180326828	0.027312332	2.31257844	1.054180061	0.293572571	0.838321154	-5.557191167
cg08126387	9	35814254	R	II	HINT2	Body	shore	Body-shore	chr9:35814649-35815119	rs186439534;rs74455221;rs553545341	34;30;15	-0.007716879	0.893157267	-5.882622904	2.60E-08	0.000204904	6.159118608	-0.019534625	3.083833367	-0.838583006	0.403098334	0.885551226	-5.750949512
cg08961250	4	123747831	F	I	FGF2	TSS200	island	TSS200-island	chr4:123747740-123748980			0.006526464	0.084980243	5.879998964	2.63E-08	0.000204904	6.146531929	-0.028431845	-3.484167451	-1.165381455	0.245798489	0.810540942	-5.440277716
cg25936980	15	72769095	F	II	ARIH1	Body	shore	Body-shore	chr15:72766260-72767693	rs557247179	0	-0.006748169	0.960091	-5.880743	2.62E-08	0.000204904	6.150102	0.05029154	4.587	0.996443	0.3207125	0.8514569	-5.613348
cg00182416	19	54263917	F	II	MIR516A2	TSS1500	opensea	TSS1500-opensea		rs115289993;rs145281290	0;29	-0.003846708	0.961605797	-5.876684988	2.68E-08	0.000206061	6.130640218	-0.013439939	4.638718819	-0.453191497	0.651095514	0.951474102	-5.988111167
cg00277836	14	93503763	F	II	ITPK1	Body	opensea	Body-opensea		rs554779164;rs111840006	45;46	-0.003782265	0.953004717	-5.874296223	2.71E-08	0.000206311	6.119188676	0.04587122	4.33689825	1.919443419	0.056913346	0.562369353	-4.34860373
cg00382147	1	31084663	F	II		IGR	opensea	IGR-opensea		rs548182445;rs568490584	16;46	-0.010488727	0.825827729	-5.83067294	3.35E-08	0.000208891	5.91057253	0.027069948	2.234483926	1.301449711	0.195190558	0.77191064	-5.281618411
cg01170486	4	88020856	F	II	AFF1	Body	opensea	Body-opensea		rs549221635	7	-0.004165831	0.956815864	-5.850828097	3.04E-08	0.000208891	6.006838448	0.031706517	4.474708823	1.101802971	0.272392285	0.8271747	-5.50853077
cg01301808	1	6584396	F	II	NOL9	3'UTR	opensea	3'UTR-opensea		rs11809957	24	0.002685925	0.980507533	5.863077251	2.86E-08	0.000208891	6.065444572	-0.088845181	5.665948475	-2.230555412	0.027262906	0.438844533	-3.750482848
cg01421380	11	62446817	F	II	UBXN1	TSS1500	shore	TSS1500-shore	chr11:62446038-62446613			-0.011624843	0.445656382	-5.858577901	2.92E-08	0.000208891	6.043908547	-0.023289993	-0.312497128	-1.659596936	0.099179875	0.658851363	-4.782865932
cg01970638	16	57520503	F	I	DOK4	TSS200	opensea	TSS200-opensea		rs535130773	11	0.00253664	0.01463239	5.848931691	3.06E-08	0.000208891	5.99777192	0.015412852	-6.094316392	0.297927023	0.766189864	0.970625668	-6.04379267
cg06235575	20	62795838	R	II	MYT1	5'UTR	opensea	5'UTR-opensea		rs547251175	32	-0.01745211	0.735273261	-5.858943109	2.92E-08	0.000208891	6.045656221	0.000978696	1.445322076	0.038325142	0.969481722	0.996875239	-6.085501438
cg07489624	6	30294195	R	II	TRIM39	TSS1500	island	TSS1500-island	chr6:30294169-30295071	rs559570874	49	0.004656707	0.071295243	5.842170449	3.17E-08	0.000208891	5.965462003	-0.01710461	-3.719426426	-0.841747676	0.40133009	0.885002984	-5.748420905
cg08696750	8	140778463	F	II	TRAPPC9	Body	opensea	Body-opensea		rs534162097;rs549418282	6;24	-0.006456691	0.891517819	-5.834135627	3.29E-08	0.000208891	5.927096394	-0.012249056	3.005491892	-0.638566337	0.524123137	0.922378761	-5.891594791
cg08824688	4	91021029	R	II		IGR	opensea	IGR-opensea		rs78785032;rs562433276;rs576085101	22;10;2	-0.008703358	0.922499482	-5.83697026	3.25E-08	0.000208891	5.940627765	0.024109206	3.602218316	0.686985574	0.493200759	0.914279959	-5.861016327
cg10434075	17	55038112	F	I	COIL	Body	island	Body-island	chr17:55038057-55038530	rs539058532	9	0.003670984	0.067532253	5.819318317	3.54E-08	0.000208891	5.856431609	0.005888154	-3.796519647	0.345123905	0.730506678	0.965234068	-6.029297406
cg10724940	22	50656595	F	II	TUBGCP6	Body	island	Body-island	chr22:50656508-50657020			0.00812002	0.803463463	5.847880306	3.08E-08	0.000208891	5.992746138	-0.024610086	2.010484704	-1.615312278	0.108440089	0.673427947	-4.850848308
cg11561737	17	46796908	F	I		IGR	island	IGR-island	chr17:46796234-46797292	rs564772891;rs533633616	3;10	0.002227247	0.009786119	5.848548495	3.07E-08	0.000208891	5.995940119	-0.04960724	-6.735281871	-0.737321282	0.46213112	0.904868771	-5.826876185
cg12475303	15	40591671	F	II	PLCB2	Body	opensea	Body-opensea		rs192714398;rs536253032	0;1	-0.002339982	0.974856123	-5.836097962	3.26E-08	0.000208891	5.936463334	0.000505601	5.278693171	0.018915614	0.984934704	0.998516161	-6.086032464
cg13557214	11	100396155	R	II		IGR	opensea	IGR-opensea		rs112862490;rs114530622	22;12	-0.005687837	0.933941729	-5.833774605	3.30E-08	0.000208891	5.92537332	0.019095241	3.846705893	0.722380336	0.471236509	0.907712326	-5.837259803
cg14663965	6	108495385	F	II	NR2E1	Body	shore	Body-shore	chr6:108495654-108495986	rs555763582;rs188062354;rs541535075	1;8;25	0.020036138	0.191166129	5.812844674	3.65E-08	0.000208891	5.825593704	0.01850405	-2.09735712	0.495943422	0.620693213	0.945277436	-5.968748538
cg14752965	17	17579346	R	II		IGR	opensea	IGR-opensea		rs535213678;rs554940134	35;25	-0.005204792	0.934659928	-5.865539687	2.83E-08	0.000208891	6.077235313	0.010461347	3.823480428	0.432468595	0.666050219	0.954152142	-5.996870921
cg15329923	7	84001551	R	II		IGR	opensea	IGR-opensea		rs183041954	32	-0.008118764	0.882588097	-5.823894953	3.46E-08	0.000208891	5.878245898	0.012084472	2.998350512	0.514431048	0.60774219	0.942521935	-5.959837053
cg16663497	5	140472925	R	II	PCDHB2	TSS1500	shelf	TSS1500-shelf	chr5:140475599-140476607			-0.02179775	0.6783719	-5.81883	3.55E-08	0.000208891	5.854105	-0.0475907	1.062341	-1.666251	0.09784531	0.6566382	-4.772499
cg16723982	15	40225618	F	II	EIF2AK4	TSS1500	shore	TSS1500-shore	chr15:40226210-40226631	rs142169139;rs72729451	10;40	-0.008012746	0.826665	-5.865541	2.83E-08	0.000208891	6.077243	0.03021973	2.260904	1.846627	0.0668615	0.5899627	-4.476354
cg18595542	17	77770301	R	II	CBX8	Body	shore	Body-shore	chr17:77770672-77778468	rs567277917;rs186441340	41;26	-0.002042225	0.01931019	-5.833723	3.30E-08	0.000208891	5.925127	0.03222617	-5.691337	1.064945	0.2886899	0.8360283	-5.546377
cg19398701	2	71753230	F	II	DYSF	Body	opensea	Body-opensea				-0.00381135	0.9661441	-5.863664	2.85E-08	0.000208891	6.068256	-0.02880355	4.83357	-0.8718547	0.3847443	0.878474	-5.723894
cg20522029	22	43343992	F	II	PACSIN2	TSS1500	opensea	TSS1500-opensea		rs561900191;rs529080946	0;48	-0.0030821	0.9588594	-5.829878	3.36E-08	0.000208891	5.906779	0.009329911	4.526985	0.4177901	0.6767252	0.956187	-6.002828
cg20591867	19	2389013	R	II	TMPRSS9	TSS1500	opensea	TSS1500-opensea		rs72971413	31	-0.003927332	0.9444856	-5.85112	3.03E-08	0.000208891	6.008236	0.02828797	4.081943	1.322022	0.1882647	0.765946	-5.256143
cg21410497	16	15771720	R	II	NDE1	Body	opensea	Body-opensea		rs553365717;rs189787660	9;2	-0.002697537	0.96979	-5.821538	3.50E-08	0.000208891	5.86701	-0.03270834	5.000432	-1.245111	0.2151207	0.7890034	-5.349387
cg23759232	6	139599604	R	II	TXLNB	Body	opensea	Body-opensea		rs529424186	2	-0.00447756	0.9656148	-5.813954	3.63E-08	0.000208891	5.830879	0.03030926	4.768594	0.8027864	0.4234261	0.8928688	-5.778895
cg24152179	22	19750918	F	II	TBX1	Body	shore	Body-shore	chr22:19751653-19751909	rs72646959;rs573770417	1;51	-0.01148347	0.8776633	-5.826249	3.42E-08	0.000208891	5.889472	-0.04068344	2.813083	-1.328932	0.1859801	0.7639722	-5.2475
cg25507518	7	2405875	F	II	EIF3B	Body	opensea	Body-opensea		rs553733104;rs573297152;rs75211873;rs2286204;rs534158691;rs576256095;rs545603601	0;1;6;10;14;17;23	-0.004980952	0.9349999	-5.837099	3.25E-08	0.000208891	5.941243	-0.05717852	3.805561	-2.486267	0.01405612	0.3368806	-3.196649
cg25776440	10	3613710	F	I		IGR	opensea	IGR-opensea		rs531493840;rs548030335;rs561713630;rs527412854;rs547188411;rs570497286	1;8;30;31;36;47	-0.004227997	0.9222205	-5.829537	3.37E-08	0.000208891	5.905154	0.004942815	3.558432	0.2925253	0.7703077	0.9711794	-6.045316
cg26059322	4	100777774	F	II	DAPP1	Body	opensea	Body-opensea		rs77679961	0	-0.011477	0.697794	-5.812749	3.65E-08	0.000208891	5.82514	-0.006083689	1.188724	-0.3815911	0.7033292	0.9608504	-6.016643
cg26086522	11	56587256	F	II		IGR	opensea	IGR-opensea		rs182074802;rs528960094;rs550615606	0;11;38	0.005328686	0.9505197	5.823032	3.48E-08	0.000208891	5.874132	-0.05491987	4.248018	-1.665297	0.09803577	0.6569274	-4.773988
cg26524638	11	2481449	R	II	KCNQ1	TSS1500	opensea	TSS1500-opensea		rs138693577;rs543759916;rs565151431	35;21;14	0.003557354	0.9583696	5.822859	3.48E-08	0.000208891	5.873308	-0.05961479	4.54863	-2.370807	0.01907859	0.3812974	-3.453569
cg26773829	19	45503543	R	II	RELB	TSS1500	shore	TSS1500-shore	chr19:45504865-45505299	rs34415122	32	-0.007576831	0.8860172	-5.813287	3.64E-08	0.000208891	5.827702	-0.03027356	2.970777	-1.377514	0.1704984	0.7498314	-5.185486
cg15893057	4	141203198	F	II	SCOC	5'UTR	opensea	5'UTR-opensea				-0.006738022	0.928494339	-5.80674969	3.76E-08	0.000213404	5.796579272	0.078608656	3.79026148	2.631283895	0.009436194	0.282982093	-2.858211033
cg13446496	14	70051570	R	II		IGR	opensea	IGR-opensea		rs115891771;rs573945789;rs147707137	49;33;8	-0.020374641	0.609202334	-5.802779431	3.84E-08	0.000215886	5.77768962	-0.042464985	0.678962324	-1.708099121	0.089780695	0.641078067	-4.706384426
cg01940139	12	10460639	R	II	KLRD1	1stExon	opensea	1stExon-opensea		rs552720936;rs113477116;rs117865535;rs536499538;rs150836079;rs574693248	50;41;36;30;4;2	-0.00946834	0.908538444	-5.800620898	3.88E-08	0.000216496	5.767423183	0.062539051	3.397378636	1.868535411	0.063726596	0.581966316	-4.438411605
cg22039594	2	37571453	R	II	QPCT	TSS1500	shore	TSS1500-shore	chr2:37571676-37572397			-0.008069866	0.8731171	-5.798383	3.92E-08	0.000217203	5.75678	-0.0227627	2.813708	-1.048935	0.2959716	0.8396352	-5.562421
cg06999572	4	30258372	R	II		IGR	opensea	IGR-opensea		rs151120011;rs77294092;rs115629585	46;32;1	-0.008410492	0.813836369	-5.792860958	4.02E-08	0.000219396	5.73053513	0.012299368	2.151756619	0.742038134	0.459277291	0.90399038	-5.823554283
cg12270129	12	121734046	R	II	CAMKK2	5'UTR	island	5'UTR-island	chr12:121734045-121735169			0.003097679	0.062503196	5.791838802	4.04E-08	0.000219396	5.725678468	-0.009794039	-3.901304452	-0.630191063	0.529572023	0.923764775	-5.896658832
cg15772025	19	35225415	R	II	ZNF181	TSS200	shore	TSS200-shore	chr19:35224920-35225316	rs113836067;rs560559184	40;12	0.003515326	0.031485669	5.790809528	4.07E-08	0.000219396	5.720788538	-0.001625381	-4.935584729	-0.049499034	0.96059045	0.995679431	-6.085032398
cg20695230	8	121457597	R	I	MRPL13	1stExon	island	1stExon-island	chr8:121457353-121457657			0.002929401	0.03869958	5.790161	4.08E-08	0.000219396	5.717706	-0.000640555	-4.60938	-0.02883106	0.9770394	0.9976994	-6.085806
cg10296718	8	1848143	R	I	ARHGEF10	Body	opensea	Body-opensea		rs17756731;rs192250320;rs182915571;rs112508427;rs187471558;rs193129518;rs569626609	38;28;15;8;3;2;1	0.03383868	0.667991595	5.783802509	4.21E-08	0.0002198	5.687513751	-0.013585377	0.98642963	-0.30378705	0.761730257	0.969940254	-6.042108446
cg11206088	5	31431749	R	II	DROSHA	Body	opensea	Body-opensea		rs192509532	40	-0.002225502	0.982387373	-5.785123704	4.18E-08	0.0002198	5.693785871	0.001658602	5.789339595	0.046322741	0.96311743	0.996017959	-6.085177869
cg15349424	20	35207000	F	II	TGIF2	5'UTR	shelf	5'UTR-shelf	chr20:35201323-35203490	rs527441056;rs542709384;rs560680696;rs531359752;rs139049157;rs560680086	1;10;12;13;37;47	-0.003378946	0.961012163	-5.784179336	4.20E-08	0.0002198	5.689302574	-0.011650687	4.635057073	-0.446106696	0.656192712	0.952504753	-5.991151958
cg24610403	11	7695798	R	II	CYB5R2	TSS1500	shore	TSS1500-shore	chr11:7694711-7695685			-0.01489849	0.8547392	-5.787519	4.13E-08	0.0002198	5.70516	-0.1136253	2.552697	-3.314115	0.001163991	0.0921384	-1.037433
cg01953858	5	179250371	F	II	SQSTM1	Body	shore	Body-shore	chr5:179247784-179248711	rs534742901;rs533156240;rs551550986;rs10464093;rs530584888;rs1137043	0;1;15;21;40;45	-0.006620445	0.915914929	-5.777870718	4.33E-08	0.000221464	5.659364843	-0.025299783	3.424988916	-1.015238339	0.311701271	0.847435899	-5.595409094
cg03999836	3	177460366	F	II	LINC00578	Body	opensea	Body-opensea		rs541962414	1	0.003681566	0.968739461	5.778106968	4.32E-08	0.000221464	5.660485602	-0.01760694	4.979744341	-0.497902861	0.61931484	0.944913604	-5.967819435
cg22343220	9	129992496	R	II		IGR	opensea	IGR-opensea		rs138263518;rs555240066	2;1	-0.005202645	0.969208	-5.780536	4.27E-08	0.000221464	5.672011	0.08261049	5.027731	1.60898	0.1098189	0.6754379	-4.860424
cg11248502	9	129871850	F	II	ANGPTL2	5'UTR	opensea	5'UTR-opensea				-0.007246072	0.863740526	-5.773473262	4.42E-08	0.000221583	5.638508786	-0.006212859	2.700142154	-0.333982721	0.738880273	0.966536855	-6.032910677
cg16000504	3	21706663	F	II	ZNF385D	Body	opensea	Body-opensea		rs540706895;rs552996056	1;3	-0.004365959	0.953349388	-5.774843136	4.39E-08	0.000221583	5.645004688	0.016524863	4.344620029	0.590667289	0.555672685	0.929912433	-5.9196593
cg27349581	11	533756	F	II	HRAS	Body	shore	Body-shore	chr11:534691-537718	rs144718261;rs138272051;rs111372582	20;43;51	-0.004262739	0.941145	-5.775254	4.38E-08	0.000221583	5.646955	0.02909176	4.00948	1.283416	0.2014153	0.7774047	-5.303629
cg11404513	1	155650518	R	II	YY1AP1	5'UTR	opensea	5'UTR-opensea		rs114381954	11	-0.008523831	0.891858136	-5.766692669	4.57E-08	0.000225883	5.60636975	0.008684044	3.053650189	0.335021225	0.738098403	0.966418711	-6.032578876
cg25961221	20	3775979	R	I	CDC25B	TSS1500	shore	TSS1500-shore	chr20:3776198-3776419	rs527305577;rs111546446;rs548948835	34;17;10	-0.009285364	0.6656215	-5.766841	4.57E-08	0.000225883	5.607071	0.02140583	0.9915866	1.679844	0.09516391	0.651326	-4.751196
cg02857384	16	89332300	R	II		IGR	shelf	IGR-shelf	chr16:89334574-89335088	rs138169635;rs578098272;rs545387814;rs60735953	37;29;28;8	0.005585476	0.925962495	5.758962499	4.74E-08	0.000232915	5.569758996	-0.04833657	3.658902794	-2.029362438	0.044270397	0.520728559	-4.146912527
cg01781762	16	30407502	F	II	ZNF48	5'UTR	shore	5'UTR-shore	chr16:30406290-30407290			-0.018431712	0.484016747	-5.754895977	4.84E-08	0.000234393	5.550512072	0.002953612	-0.070364676	0.13427493	0.893373356	0.98818851	-6.077586421
cg17311141	15	29604653	F	II	FAM189A1	Body	opensea	Body-opensea		rs534526321	18	-0.007534513	0.9078609	-5.756165	4.81E-08	0.000234393	5.556518	0.0443873	3.299201	1.68676	0.09382274	0.6487861	-4.740294
cg13538648	7	1225105	F	I		IGR	opensea	IGR-opensea		rs114086530;rs551965596;rs565493776;rs187065342;rs142861186;rs76782767;rs537427847;rs557045507	0;10;17;20;22;24;49;50	-0.003722537	0.956638183	-5.752719521	4.89E-08	0.000235313	5.540214407	0.014056898	4.499757252	0.534389264	0.593899377	0.939264445	-5.949852088
cg23060047	12	130819504	R	II		IGR	shelf	IGR-shelf	chr12:130822360-130822696	rs542713256	34	-0.02219275	0.4525857	-5.749927	4.95E-08	0.000236951	5.527005	0.01626502	-0.2253422	0.6063333	0.5452516	0.9276071	-5.91072
cg08991437	3	14963073	F	II	FGD5	Body	opensea	Body-opensea		rs576577035;rs549299298;rs555403131	0;1;47	-0.009486098	0.761806905	-5.74426292	5.09E-08	0.000238388	5.500226357	-0.022851164	1.676041233	-1.455828016	0.147624937	0.725924209	-5.080968406
cg10210448	1	6342435	R	II	ACOT7	Body	shore	Body-shore	chr1:6341136-6341412	rs114177023;rs61126433;rs539739600;rs558624015;rs112106556	51;39;16;6;2	-0.008746599	0.839551679	-5.745046146	5.07E-08	0.000238388	5.503928367	-0.046558445	2.338184955	-2.533622116	0.012363289	0.319015311	-3.08804995
cg20332476	19	45287202	F	II	CBLC	Body	opensea	Body-opensea		rs114213981;rs570011089;rs149984765	1;6;50	-0.004870333	0.9430922	-5.745591	5.06E-08	0.000238388	5.506502	-0.0509942	4.045032	-1.95421	0.05262112	0.5498625	-4.285957
cg27347247	11	70028346	R	II	ANO1	Body	opensea	Body-opensea				-0.008504953	0.7160263	-5.74333	5.12E-08	0.000238388	5.495818	-0.005645368	1.357412	-0.4513012	0.6524539	0.9517471	-5.988927
cg19819341	15	83991082	R	II		IGR	opensea	IGR-opensea		rs558451637	1	-0.01928044	0.5564551	-5.738941	5.22E-08	0.000241951	5.475082	0.009632048	0.4484057	0.4048825	0.6861669	0.9578679	-6.007897
cg26593997	16	18801738	R	I	RPS15A	TSS200	island	TSS200-island	chr16:18801251-18801866	rs138257773;rs541462624;rs28365938	19;17;3	0.00253499	0.03403232	5.737013	5.27E-08	0.000242677	5.465974	-0.02369006	-4.851492	-1.047198	0.2967695	0.8402108	-5.564148
cg07454071	22	38869167	F	II	KDELR3	Body	opensea	Body-opensea				-0.006348283	0.932560377	-5.73427113	5.34E-08	0.000244371	5.453027109	0.049972842	3.796044655	1.69795045	0.091685018	0.644723633	-4.722562297
cg07295003	8	136625473	F	II	KHDRBS3	Body	opensea	Body-opensea		rs150349055;rs550000313	24;49	-0.003359512	0.970614743	-5.730180938	5.45E-08	0.000244651	5.433720916	-0.037766346	5.047859077	-1.112782428	0.267662903	0.824370374	-5.497012498
cg14176676	1	54355510	F	II	YIPF1	TSS200	island	TSS200-island	chr1:54355354-54355656	rs2272929	44	0.001825982	0.019779805	5.730235186	5.45E-08	0.000244651	5.433976918	-0.040653003	-5.651552916	-1.518408697	0.131111944	0.706061247	-4.993424045
cg24590924	3	106967663	R	II	LOC344595	Body	opensea	Body-opensea		rs185242317;rs576033098	36;4	-0.005375062	0.9467378	-5.730695	5.44E-08	0.000244651	5.436147	0.02099611	4.140561	0.6726043	0.5022809	0.9168298	-5.87033
cg03917158	8	1381012	R	I		IGR	opensea	IGR-opensea		rs73532668;rs117334208;rs557512767;rs577381749;rs577399445	33;26;4;3;2	-0.007224886	0.84275883	-5.724724765	5.60E-08	0.000248126	5.407980772	0.027565372	2.43295154	1.68975818	0.093246049	0.647654493	-4.73555408
cg15316832	15	59427671	F	II		IGR	opensea	IGR-opensea		rs554895869;rs573145438;rs7168481	22;32;39	-0.002222794	0.980637988	-5.725643671	5.57E-08	0.000248126	5.412314729	0.053036739	5.681490653	1.567821256	0.119125805	0.6897928	-4.921785365
cg21160151	5	131131930	R	II	FNIP1	Body	island	Body-island	chr5:131131929-131133303	rs568170181	31	0.001735881	0.02114834	5.718325	5.77E-08	0.000254353	5.377808	0.001432499	-5.5492	0.06034358	0.951966	0.9950387	-6.084463
cg12294678	7	150686728	F	II	NOS3	TSS1500	opensea	TSS1500-opensea		rs183283690;rs144014263;rs529346409	0;1;8	0.005567588	0.952209055	5.713459305	5.91E-08	0.000258822	5.354884055	-0.033810832	4.343631292	-0.927683169	0.35512997	0.866205534	-5.676158023
cg19608218	1	44450072	F	II	B4GALT2	Body	opensea	Body-opensea		rs533083505	1	-0.005689621	0.9146997	-5.711472	5.96E-08	0.000259754	5.345524	-0.007650072	3.406481	-0.3581326	0.7207705	0.9637471	-6.024929
cg00506202	14	97619982	R	II		IGR	opensea	IGR-opensea		rs115001573	28	0.004649428	0.958153912	5.696661817	6.40E-08	0.000264993	5.275837593	0.005976172	4.532585085	0.177485832	0.859377128	0.983846041	-6.071148674
cg02536916	3	139028922	F	II		IGR	opensea	IGR-opensea		rs540431328;rs554200831;rs6439846	33;47;49	-0.012781525	0.616570761	-5.703577056	6.19E-08	0.000264993	5.308361667	-0.008590994	0.682742273	-0.526387003	0.59943216	0.940602796	-5.95390102
cg03239957	19	1722727	F	II		IGR	shelf	IGR-shelf	chr19:1725415-1726154	rs575508272;rs186334312;rs560216413	0;32;49	-0.00786566	0.83747554	-5.701122336	6.27E-08	0.000264993	5.296813626	-0.026062785	2.380767344	-1.500012729	0.135808489	0.711855901	-5.019528233
cg11268657	5	96174895	R	II		IGR	opensea	IGR-opensea		rs574120318;rs535351697	44;25	-0.002861845	0.97907941	-5.69801217	6.36E-08	0.000264993	5.282186654	0.03708044	5.564386529	0.936987492	0.350339583	0.864350959	-5.667918007
cg15706539	11	70924914	R	II	SHANK2	5'UTR	opensea	5'UTR-opensea		rs146855211;rs116571660;rs547616294	44;28;2	-0.007659823	0.837322113	-5.695709644	6.43E-08	0.000264993	5.271361261	0.016140326	2.374488766	0.950467025	0.343473391	0.86137012	-5.655836397
cg16080420	1	43252323	F	I	LOC100129924	TSS1500	shore	TSS1500-shore	chr1:43250762-43251082	rs559519212;rs79634423;rs548570605;rs568579454;rs144603613;rs12061156;rs144173248	1;22;23;31;41;45;48	-0.004760154	0.899977343	-5.695292479	6.45E-08	0.000264993	5.269400251	0.01587418	3.161339496	0.999416844	0.319275438	0.850941973	-5.6105318
cg16142277	8	144066850	R	II	LOC100133669	Body	opensea	Body-opensea		rs139934289;rs552087972;rs190158678	44;43;42	-0.004892594	0.939570571	-5.696956109	6.40E-08	0.000264993	5.277221207	0.021307844	3.950967368	0.844013953	0.400066714	0.884447913	-5.746604332
cg24948564	12	113384576	F	II	OAS3	Body	opensea	Body-opensea		rs554459332;rs575866905;rs529049022	9;19;40	-0.00401415	0.9370273	-5.699706	6.31E-08	0.000264993	5.290152	-0.009881595	3.878632	-0.4954355	0.6210508	0.9453645	-5.968989
cg25453841	3	23031475	F	I		IGR	opensea	IGR-opensea		rs148053440;rs546228467;rs17340262	16;43;44	-0.01129292	0.8339993	-5.6962	6.42E-08	0.000264993	5.273665	0.07288599	2.348854	3.009911	0.003088186	0.1608629	-1.893887
cg25594260	14	95600774	R	II	DICER1	5'UTR	opensea	5'UTR-opensea				-0.01252247	0.8338614	-5.703662	6.19E-08	0.000264993	5.308762	-0.009165511	2.275959	-0.3447003	0.7308245	0.9652556	-6.029437
cg25040362	5	179602061	F	II	RASGEF1C	5'UTR	opensea	5'UTR-opensea		rs566007186;rs539353663	38;48	-0.007359806	0.8589664	-5.693811	6.49E-08	0.000265395	5.262436	0.02467744	2.672646	1.329353	0.1858415	0.763871	-5.246971
cg00584530	21	43373897	R	I	C2CD2	5'UTR	island	5'UTR-island	chr21:43373135-43374062			0.003177845	0.061470358	5.684356979	6.79E-08	0.000268711	5.218027344	-0.017947373	-3.947435297	-1.074759569	0.284286563	0.833595536	-5.536422645
cg05734020	1	115213199	R	II	DENND2C	TSS1500	shore	TSS1500-shore	chr1:115212239-115212985	rs549091691	15	-0.003640893	0.051335055	-5.685883796	6.74E-08	0.000268711	5.225196242	-0.010353034	-4.203317523	-0.467760246	0.640665801	0.949351968	-5.981708175
cg05979549	1	54629222	F	II		IGR	opensea	IGR-opensea		rs559743546;rs532102517;rs545840993	12;21;46	-0.006291657	0.809855644	-5.688714442	6.65E-08	0.000268711	5.238490302	-0.004970529	2.087149522	-0.394911738	0.693494518	0.959196248	-6.011704543
cg10525349	11	117969714	F	II	TMPRSS4	ExonBnd	opensea	ExonBnd-opensea		rs149423953;rs144849681;rs369835632;rs574098457;rs200588716	0;1;2;6;9	-0.0030174	0.98664098	-5.689488021	6.63E-08	0.000268711	5.242124136	0.001638498	6.275726344	0.024344502	0.980611644	0.998142051	-6.085920212
cg11367404	4	170180146	R	II	SH3RF1	Body	opensea	Body-opensea		rs554018563;rs184116142;rs542967271	47;19;18	-0.008677522	0.926066608	-5.685386523	6.76E-08	0.000268711	5.22286125	0.095984463	3.652426153	2.609619235	0.010025464	0.29049268	-2.909876368
cg25264630	7	157849744	F	II	PTPRN2	Body	opensea	Body-opensea		rs537695325;rs12536746;rs577506036;rs532702912	0;30;50;51	-0.01219835	0.8451136	-5.685567	6.75E-08	0.000268711	5.22371	-0.004747865	2.47087	-0.1686378	0.8663191	0.9846842	-6.072612
cg08177702	12	6997762	F	II		IGR	shelf	IGR-shelf	chr12:7000341-7000723	rs112947941	46	-0.008502163	0.888379244	-5.681676297	6.88E-08	0.000268775	5.205443665	0.028547049	3.048458035	1.101461821	0.272540155	0.827222484	-5.508886865
cg15256044	19	16918802	R	II	NWD1	Body	shore	Body-shore	chr19:16918458-16918744	rs184839069;rs190339086;rs558685317;rs572212780;rs375858553	41;36;17;2;1	-0.005756315	0.929550681	-5.682632245	6.85E-08	0.000268775	5.209930647	0.035570505	3.767777903	1.334645889	0.184106486	0.762351646	-5.240318165
cg21737198	12	120664364	F	II	PXN	Body	opensea	Body-opensea				-0.003916927	0.9596888	-5.680955	6.91E-08	0.000268775	5.202057	-0.01053993	4.553812	-0.3573844	0.7213293	0.9638501	-6.025184
cg15022739	18	34823045	F	II	BRUNOL4	3'UTR	shore	3'UTR-shore	chr18:34823798-34824017	rs145690405	1	0.003306995	0.961166577	5.677132368	7.03E-08	0.000271334	5.184122204	-0.048658181	4.701301782	-1.898805362	0.059597835	0.570684766	-4.385287728
cg21209876	14	23447792	F	II	JUB	Body	shelf	Body-shelf	chr14:23449886-23452174	rs571829566	1	-0.005771342	0.9204065	-5.676772	7.05E-08	0.000271334	5.182432	-0.02569808	3.543839	-1.089609	0.2777121	0.8302266	-5.521192
cg19259013	1	165795263	F	II		IGR	shore	IGR-shore	chr1:165796653-165797683			-0.01757128	0.9236485	-5.675241	7.10E-08	0.000271902	5.175251	-0.001434992	3.583336	-0.0192581	0.984662	0.9985042	-6.086026
cg04400217	10	17269031	R	II	VIM	TSS1500	shore	TSS1500-shore	chr10:17270430-17272617	rs554772160	50	-0.00863256	0.737932545	-5.670003029	7.28E-08	0.000274068	5.150691302	-0.016460218	1.494725208	-1.201405901	0.231573297	0.801106953	-5.39993919
cg10779801	3	97691392	F	I	MINA	TSS200	island	TSS200-island	chr3:97690785-97691409	rs148204469	50	0.002664852	0.034029134	5.670553126	7.26E-08	0.000274068	5.153269859	0.008340424	-4.814022197	0.352103758	0.72527711	0.964421738	-6.026973427
cg12120119	5	34719296	F	II	RAI14	Body	opensea	Body-opensea				-0.004337277	0.94982776	-5.670721489	7.25E-08	0.000274068	5.154059084	-0.010109392	4.237288011	-0.374185052	0.708819083	0.961763165	-6.019315483
cg13971571	8	6693247	F	II	XKR5	TSS200	shore	TSS200-shore	chr8:6691833-6693135	rs548197718;rs561971237;rs527542516;rs547183679	0;1;11;23	0.00263121	0.043765005	5.669260982	7.30E-08	0.000274068	5.147213246	0.002812164	-4.448037788	0.151565406	0.879742635	0.986271142	-6.075224512
cg00801727	14	100897143	R	II	WDR25	Body	opensea	Body-opensea		rs112932623;rs72713958;rs7141382	29;22;1	-0.003343359	0.962153615	-5.665458687	7.44E-08	0.000277681	5.129396052	0.021871072	4.678411002	0.811225077	0.418580179	0.891074179	-5.772415684
cg12242088	8	144493754	F	II		IGR	shelf	IGR-shelf	chr8:144489534-144489962	rs539265312;rs117543978;rs570928229;rs534698549	1;29;37;45	-0.008837164	0.698372532	-5.661236782	7.59E-08	0.00028049	5.10962161	0.006378584	1.216087402	0.492103481	0.623398336	0.945851133	-5.970558729
cg18267790	1	27332632	F	I	FAM46B	Body	island	Body-island	chr1:27332593-27332982	rs190999684;rs151266984;rs139868412	1;5;38	-0.004380279	0.9336198	-5.661315	7.59E-08	0.00028049	5.109988	0.02681968	3.853386	1.271726	0.2055282	0.7807627	-5.317738
cg03975815	1	240270565	F	II	FMN2	Body	opensea	Body-opensea		rs556027688;rs181770196;rs144132517	3;10;34	-0.008972607	0.851690103	-5.658010958	7.71E-08	0.000282047	5.094518978	0.037175783	2.567189379	1.72479326	0.086718261	0.635238261	-4.679571627
cg10221365	16	27214422	R	II	JMJD5	TSS1500	shore	TSS1500-shore	chr16:27214772-27215678	rs552589214;rs7198371;rs112985981;rs112556310	48;35;18;1	-0.003724891	0.941334329	-5.657980149	7.71E-08	0.000282047	5.094374763	0.009192328	3.997048886	0.45356724	0.65082564	0.95138016	-5.987948564
cg24557627	9	106855551	R	II	SMC2-AS1	TSS1500	shore	TSS1500-shore	chr9:106855962-106856793	rs564210896;rs188239334	27;21	-0.003895632	0.02842714	-5.656725	7.76E-08	0.000282334	5.0885	0.05273409	-5.148951	1.268835	0.2065548	0.7817761	-5.321207
cg04304434	19	16305455	R	II		IGR	shelf	IGR-shelf	chr19:16308557-16309313	rs564586767	18	-0.002692761	0.974616066	-5.653974788	7.86E-08	0.000284129	5.075630277	0.011659795	5.258926321	0.368072137	0.713361929	0.962491792	-6.021482004
cg17201587	14	23235877	R	II	OXA1L	1stExon	island	1stExon-island	chr14:23235774-23236578	rs139918315	40	0.001904171	0.02979733	5.653331	7.88E-08	0.000284129	5.072619	-0.002831128	-5.031035	-0.1479933	0.8825558	0.9866634	-6.075736
cg06538410	2	114691214	R	II	ACTR3	Body	opensea	Body-opensea		rs555488188	48	-0.004176892	0.971901266	-5.645747563	8.17E-08	0.00029037	5.037154927	-0.003352965	5.092672883	-0.074968041	0.94034457	0.993710123	-6.083517262
cg21867345	3	44596536	R	II	ZNF167	TSS200	island	TSS200-island	chr3:44596535-44597018	rs559264600;rs181763116;rs117606082	31;25;20	0.007584543	0.09977915	5.646641	8.14E-08	0.00029037	5.041333	0.01287777	-3.254393	0.4980308	0.6192249	0.9448898	-5.967759
cg24870966	17	79282893	F	I	C17orf55	5'UTR	shore	5'UTR-shore	chr17:79283863-79284131	rs538407935;rs556850695;rs575012233;rs542247252	1;30;35;43	-0.01498792	0.6480491	-5.645718	8.18E-08	0.00029037	5.037016	-0.02209632	0.9033828	-1.102865	0.2719324	0.8268431	-5.507422
cg03151856	1	53925055	F	II	DMRTB1	TSS200	shore	TSS200-shore	chr1:53925191-53926228	rs541580193	44	0.004532774	0.963267925	5.643376823	8.27E-08	0.00029052	5.026074656	-0.066832959	4.681167401	-1.742790864	0.083512737	0.628791872	-4.650385737
cg07359386	5	7762680	F	II	ADCY2	Body	opensea	Body-opensea		rs112985447;rs146682710;rs111560401	19;39;47	-0.008665525	0.93002868	-5.64258425	8.30E-08	0.00029052	5.022371031	0.026597821	3.698311268	0.687857766	0.49265294	0.914198906	-5.860445161
cg13692739	9	139005232	F	II		IGR	shelf	IGR-shelf	chr9:139008034-139008896	rs564778907;rs183432169;rs187362927;rs377675374	0;27;35;38	0.020537765	0.32369708	5.644102664	8.24E-08	0.00029052	5.029466744	0.015862107	-1.058044115	0.566460099	0.571966106	0.933949673	-5.933014781
cg03765948	12	110382007	F	II	GIT2	Body	opensea	Body-opensea		rs554946133	1	-0.004263999	0.966339844	-5.637888717	8.49E-08	0.000295695	5.000436082	0.05080037	4.850747664	1.280234964	0.202528554	0.778383658	-5.307480772
cg21636366	10	96447855	R	II	CYP2C18	Body	opensea	Body-opensea		rs539428834;rs553349325;rs117690007	40;21;2	-0.006701795	0.9473156	-5.635253	8.59E-08	0.000296615	4.988128	0.03600259	4.240183	0.9047555	0.3671117	0.8708426	-5.696116
cg24711397	10	64572927	F	II	EGR2	3'UTR	shore	3'UTR-shore	chr10:64573171-64573486	rs201879014	22	-0.009459346	0.8052153	-5.6354	8.59E-08	0.000296615	4.988816	-0.07892825	2.0256	-4.37183	2.35E-05	0.006646356	2.46157
cg00505170	3	194203135	R	II		IGR	opensea	IGR-opensea		rs145827731	1	-0.010092567	0.873769982	-5.629770068	8.82E-08	0.000299476	4.962538051	0.070824841	2.84195503	2.55631212	0.011618784	0.310267874	-3.035354215
cg01057742	1	152445050	R	I		IGR	opensea	IGR-opensea		rs568436298;rs537374762;rs551239608;rs570798691;rs539819275	50;14;8;2;1	-0.004442075	0.870349911	-5.630370611	8.80E-08	0.000299476	4.965340191	0.023857636	2.742061248	1.958827482	0.052072167	0.548258164	-4.277557188
cg03486847	7	6567103	R	II	GRID2IP	Body	shore	Body-shore	chr7:6566066-6566650	rs190482285	9	-0.008707586	0.701100305	-5.631139102	8.76E-08	0.000299476	4.968926259	-0.007854683	1.235488939	-0.604221094	0.546650938	0.927833662	-5.911938676
cg08541155	3	118994052	F	II		IGR	opensea	IGR-opensea		rs574541324	0	-0.01434003	0.402371499	-5.629177758	8.85E-08	0.000299476	4.959774517	0.005927355	-0.513845816	0.319125554	0.750095471	0.968168494	-6.037544932
cg12225226	13	79168370	R	I		IGR	shore	IGR-shore	chr13:79170114-79171231	rs531942765;rs374367511	40;16	0.009146328	0.18252607	5.628342334	8.88E-08	0.000299476	4.95587701	-0.010370212	-2.22772635	-0.540826379	0.589465948	0.938291278	-5.94655093
cg25220751	6	4655948	F	II		IGR	opensea	IGR-opensea		rs416547;rs393587	36;44	-0.005790622	0.8528404	-5.627393	8.92E-08	0.000299476	4.951451	0.03220261	2.552803	2.250056	0.02596702	0.4315748	-3.710204
cg03075662	3	146213648	F	II	PLSCR2	5'UTR	opensea	5'UTR-opensea		rs566602311;rs534039271;rs150717624	1;20;51	-0.004370333	0.968015297	-5.625955335	8.98E-08	0.0002997	4.944742985	0.068205678	4.992338741	1.588188467	0.114445112	0.682667945	-4.891612777
cg05141578	10	104306658	R	II	SUFU	Body	opensea	Body-opensea		rs548510660;rs143075750	9;2	-0.008514406	0.778771341	-5.624371066	9.05E-08	0.0002997	4.937354938	-0.015044175	1.804530702	-0.997060193	0.320413958	0.851319042	-5.612764337
cg18406533	1	45254619	F	II	BEST4	TSS1500	shelf	TSS1500-shelf	chr1:45251962-45252292	rs547457307;rs185653990	0;28	-0.003112174	0.9452414	-5.625093	9.02E-08	0.0002997	4.940721	0.00477225	4.08931	0.2654115	0.7910734	0.9744222	-6.052543
cg07963181	3	11195902	F	I	HRH1	5'UTR	island	5'UTR-island	chr3:11195901-11196552	rs576702669	51	-0.006356996	0.088343426	-5.62066574	9.21E-08	0.000303667	4.920080862	-0.002939876	-3.396621593	-0.125635706	0.900196179	0.988955086	-6.078659528
cg19647692	1	206808747	F	I	DYRK3	TSS200	island	TSS200-island	chr1:206808523-206809187			0.001656244	0.01166946	5.617581	9.35E-08	0.000306783	4.905705	-0.01723417	-6.420036	-0.3990553	0.6904458	0.9586412	-6.010134
cg10848754	9	21995733	R	I	CDKN2BAS	Body	island	Body-island	chr9:21994101-21995910	rs570492124	31	0.00315994	0.02503579	5.615594701	9.44E-08	0.000308313	4.896451829	4.80E-05	-5.324891812	0.001257573	0.998998349	0.999911553	-6.086202724
cg27628885	8	78157015	R	II		IGR	opensea	IGR-opensea		rs577888500;rs143415095	32;2	0.0212114	0.6274353	5.614663	9.48E-08	0.000308313	4.892111	-0.06364386	0.7355305	-2.321318	0.02167804	0.4018842	-3.560248
cg01810763	12	104683571	R	II	TXNRD1	5'UTR	shore	5'UTR-shore	chr12:104682601-104682993	rs559999188	7	-0.014179496	0.564365941	-5.611004405	9.65E-08	0.000310968	4.875074789	0.0068528	0.335463364	0.398247962	0.691039429	0.958748347	-6.010441222
cg17352751	14	99474818	R	II		IGR	opensea	IGR-opensea		rs533123125	1	0.01003708	0.8112295	5.611738	9.61E-08	0.000310968	4.878489	-0.02084467	2.094384	-1.028657	0.3053722	0.84434	-5.5824
cg03520177	3	139064328	F	II	MRPS22	Body	shore	Body-shore	chr3:139062920-139063146	rs62270792;rs576561576;rs1602628	12;41;46	-0.006454834	0.910542701	-5.60692781	9.84E-08	0.000315671	4.856099561	0.010214782	3.3415482	0.429666434	0.668082909	0.95446396	-5.998024044
cg02661623	7	105603743	F	II	FLJ23834	1stExon	opensea	1stExon-opensea		rs560951487;rs372965602;rs368790026;rs151184516	1;17;26;46	-0.005784175	0.911753079	-5.604141853	9.97E-08	0.00031573	4.843136981	-0.015190791	3.381110256	-0.688791982	0.492066529	0.913961534	-5.859832579
cg15641675	22	38902252	R	II	DDX17	5'UTR	island	5'UTR-island	chr22:38901553-38902905	rs201161154;rs577904052;rs545714449;rs200991904	37;34;23;8	0.002011864	0.028454209	5.604151657	9.97E-08	0.00031573	4.84318259	0.001409298	-5.076780838	0.065978512	0.947486783	0.994545936	-6.084122845
cg17029690	19	44009073	F	I	PHLDB3	TSS200	shore	TSS200-shore	chr19:44008014-44008893	rs565241459	15	0.00345292	0.0350159	5.605248	9.92E-08	0.00031573	4.848284	-0.02793175	-4.773481	-0.914982	0.3617363	0.8688562	-5.687275
cg04616730	6	99428720	R	II		IGR	opensea	IGR-opensea		rs72610803	28	-0.003273273	0.966816085	-5.60263009	1.00E-07	0.000316639	4.836104759	0.041278096	4.936338329	1.345871584	0.180466849	0.759217214	-5.226122674
cg03132834	5	165495692	R	II		IGR	opensea	IGR-opensea		rs370136359;rs190071586	36;8	-0.023900142	0.608687297	-5.596473998	1.03E-07	0.000324384	4.807481378	0.078406057	0.693445997	2.546869011	0.011923606	0.313751124	-3.057336969
cg20455395	17	40117135	F	II	TTC25	Body	shore	Body-shore	chr17:40118605-40119301	rs373880984	1	-0.006201623	0.7391618	-5.595744	1.04E-07	0.000324384	4.804088	-0.01022395	1.512054	-0.9693468	0.3340035	0.8572697	-5.638628
cg01033419	6	56387378	R	II	DST	Body	opensea	Body-opensea		rs559331877;rs529992682;rs542156515	50;29;1	-0.00841752	0.922262502	-5.593041462	1.05E-07	0.000324528	4.791530332	0.027378928	3.550053769	0.787109897	0.432515861	0.895890149	-5.790752704
cg14447053	4	105827658	R	II		IGR	opensea	IGR-opensea		rs182372960	10	-0.006051744	0.903831543	-5.592970602	1.05E-07	0.000324528	4.79120111	0.01579996	3.236482877	0.746178798	0.456780316	0.90337622	-5.820620849
cg17613028	1	160344469	R	II		IGR	shelf	IGR-shelf	chr1:160340604-160340843	rs556912168;rs61801316;rs537837005;rs547368728;rs574431992	45;43;20;10;1	-0.003881165	0.9629134	-5.594216	1.04E-07	0.000324528	4.796988	-0.004362539	4.707157	-0.133509	0.893978	0.9883082	-6.077684
cg02007269	3	129413250	F	II	TMCC1	Body	opensea	Body-opensea		rs192298465	24	-0.002983773	0.978184688	-5.591903017	1.06E-07	0.000324808	4.786241366	0.014328343	5.518027032	0.348753741	0.727785471	0.964822028	-6.02809463
cg17559602	15	100912347	F	II	CERS3-AS1	TSS1500	shore	TSS1500-shore	chr15:100913438-100914022	rs183844982;rs369802138;rs189210416	1;12;26	-0.004867686	0.9602628	-5.590837	1.06E-07	0.000325091	4.781292	-0.003035488	4.550055	-0.08051655	0.9359386	0.9933241	-6.083105
cg05593985	8	60051356	F	II		IGR	opensea	IGR-opensea		rs376396042;rs371234095	0;1	0.005787446	0.961936903	5.589772308	1.07E-07	0.000325379	4.776344438	0.021343871	4.645483397	0.454159735	0.650400181	0.951251421	-5.98769189
cg01171858	16	31494347	R	II	SLC5A2	TSS200	opensea	TSS200-opensea		rs77499633;rs562127516;rs77371704	50;2;1	-0.003444868	0.961978311	-5.584905053	1.09E-07	0.000328878	4.753745749	0.020556936	4.657709522	0.737474906	0.462038016	0.90485467	-5.826768324
cg03403880	2	157255372	R	II		IGR	shore	IGR-shore	chr2:157256808-157257111			-0.005784414	0.925505296	-5.585570104	1.09E-07	0.000328878	4.756832829	0.017246099	3.617708611	0.689806357	0.491430231	0.913802987	-5.8591665
cg21910779	11	2420649	R	II	TSSC4	TSS1500	shore	TSS1500-shore	chr11:2421040-2422474	rs539618718;rs537453427;rs557132932;rs577256723;rs546025572;rs181766235	45;41;33;32;30;17	-0.004347581	0.9242589	-5.585528	1.09E-07	0.000328878	4.756636	0.01389489	3.59976	0.7413194	0.4597115	0.90417	-5.824062
cg04124526	17	42435351	F	II	FAM171A2	Body	shelf	Body-shelf	chr17:42431092-42432555	rs533161268;rs11658144;rs189930334	0;27;35	-0.006316414	0.790750135	-5.575639186	1.14E-07	0.000340198	4.710759719	0.006892843	1.940254497	0.561093705	0.575608964	0.934901996	-5.935900194
cg04221500	16	67562299	F	II	LOC100505942	Body	shore	Body-shore	chr16:67564058-67564332	rs577821372	45	-0.008653605	0.783921427	-5.575423765	1.14E-07	0.000340198	4.709760896	-0.038228957	1.819690681	-2.47792619	0.014374833	0.339663222	-3.215584024
cg25307724	13	113719172	R	II	MCF2L	Body	shelf	Body-shelf	chr13:113721520-113722207	rs114326253;rs563159300;rs530236284;rs192102174;rs41286600	44;37;12;8;7	0.003277627	0.9760855	5.57519	1.14E-07	0.000340198	4.708678	0.007304552	5.344441	0.1743289	0.8618528	0.9840683	-6.071679
cg19712220	16	20757183	R	II		IGR	shelf	IGR-shelf	chr16:20752646-20753280			-0.004905914	0.9438424	-5.569571	1.17E-07	0.000347972	4.682631	-0.01188834	4.080258	-0.4220206	0.6736417	0.9555985	-6.001132
cg09084936	17	66098113	R	I	LOC651250	Body	island	Body-island	chr17:66097528-66098631	rs559542605;rs373367557;rs548282797	50;36;24	0.00304228	0.044556517	5.567403307	1.19E-07	0.000348741	4.672591071	0.001696052	-4.436554379	0.078199161	0.937778587	0.993485096	-6.083280726
cg14034067	22	39282561	R	II		IGR	opensea	IGR-opensea		rs563097831	9	-0.011460204	0.870466694	-5.567855462	1.18E-07	0.000348741	4.674685597	0.03108496	2.784346637	1.0000645	0.318963018	0.85079383	-5.609917343
cg01502116	4	134017922	R	II		IGR	opensea	IGR-opensea		rs543560072;rs141114405;rs531560385;rs10518628;rs149848177	50;34;32;15;12	0.003769656	0.961734408	5.561363514	1.22E-07	0.000356074	4.644623456	0.005267693	4.671275607	0.17006553	0.86519818	0.984519016	-6.072381047
cg02368577	2	3176148	R	II		IGR	opensea	IGR-opensea		rs537863437;rs549720562;rs139994892	6;2;1	0.001828951	0.982580785	5.561323257	1.22E-07	0.000356074	4.644437112	-0.02910086	5.822472256	-0.928371497	0.354774156	0.866040678	-5.675551213
cg10122474	14	88459471	F	I	GALC	1stExon	island	1stExon-island	chr14:88459118-88459689	rs529350155;rs549114352	23;42	0.001606608	0.025207578	5.55749335	1.24E-07	0.000361152	4.626712868	-0.015417769	-5.274811931	-0.798660551	0.425807375	0.893693572	-5.782038066
cg03610460	16	2034025	F	I	GFER	TSS200	island	TSS200-island	chr16:2033492-2034800	rs529595412;rs549662382;rs563118183;rs531763312;rs28578934	3;11;37;44;45	0.002616938	0.040098655	5.554408349	1.26E-07	0.000365017	4.612441747	0.011926945	-4.571530021	0.582991749	0.560814089	0.931236337	-5.923954217
cg05384720	22	43777912	F	II		IGR	opensea	IGR-opensea		rs548854196	0	-0.011069358	0.103923721	-5.552900699	1.27E-07	0.000366184	4.605469287	0.004490939	-3.185944971	0.123495007	0.901887968	0.989105065	-6.078914405
cg03362849	21	34897196	R	II	GART	Body	opensea	Body-opensea		rs142020936	4	-0.004226393	0.953242641	-5.545195803	1.32E-07	0.000375343	4.569855659	-0.015896914	4.387893056	-0.543039402	0.587945344	0.93800032	-5.945406929
cg05284029	9	136721646	F	II	VAV2	Body	opensea	Body-opensea		rs556298450;rs188191716;rs10993828	0;21;22	0.007924151	0.88567543	5.545394984	1.32E-07	0.000375343	4.570775905	-0.000210672	2.970537128	-0.008818019	0.99297658	0.99922363	-6.086166315
cg11809107	2	3826782	R	II		IGR	opensea	IGR-opensea		rs572682794;rs144363460	2;1	0.012286202	0.742880984	5.545874029	1.31E-07	0.000375343	4.572989259	0.001156462	1.55623634	0.058678526	0.953289814	0.995164515	-6.08455778
cg14139679	9	91937674	F	II	SECISBP2	Body	shelf	Body-shelf	chr9:91933284-91933907	rs550512889;rs570322987	0;27	-0.008836401	0.683051342	-5.539066368	1.36E-07	0.000380815	4.541547278	-0.006365845	1.090017638	-0.498776403	0.618700779	0.944785455	-5.967404053
cg15390206	1	71548283	F	II	ZRANB2	TSS1500	shore	TSS1500-shore	chr1:71546486-71546783	rs559264859;rs573030471	5;41	0.004068628	0.964984415	5.538977691	1.36E-07	0.000380815	4.54113788	-0.019556356	4.764641841	-0.528643266	0.597869787	0.940219074	-5.952765569
cg16735646	17	16838510	R	II		IGR	opensea	IGR-opensea		rs533541203;rs547202866;rs560533922	39;20;1	-0.008672557	0.8368525	-5.540123	1.35E-07	0.000380816	4.546428	0.01002827	2.378788	0.5113962	0.6098598	0.9430377	-5.961322
cg24849833	21	34055516	F	II	SYNJ1	Body	opensea	Body-opensea		rs563960278	50	-0.02363746	0.5475331	-5.538866	1.36E-07	0.000380816	4.540624	0.009356363	0.3165605	0.3158644	0.7525644	0.9684643	-6.038534
cg21840962	9	111695314	R	II	IKBKAP	5'UTR	shore	5'UTR-shore	chr9:111695774-111696956	rs140788377	10	-0.01205347	0.7813914	-5.53451	1.39E-07	0.000387251	4.520515	-0.02113968	1.830301	-0.9779989	0.3297211	0.8555812	-5.630631
cg26787505	17	27053695	F	I	TLCD1	Body	island	Body-island	chr17:27052941-27054084			-0.001781606	0.009898574	-5.529791	1.42E-07	0.00039447	4.49875	0.07258118	-6.701393	1.288516	0.1996406	0.7759414	-5.297435
cg17852841	17	7401439	F	II	POLR2A	Body	opensea	Body-opensea				-0.002249072	0.9751007	-5.526944	1.44E-07	0.000397788	4.485621	0.001028661	5.317157	0.03658081	0.9708701	0.9970719	-6.085564
cg20200711	11	2211776	R	II		IGR	opensea	IGR-opensea		rs73407523;rs529249332;rs550997838	44;36;16	-0.006225049	0.859403	-5.524818	1.45E-07	0.000397788	4.475822	-0.003044406	2.63215	-0.190119	0.8494847	0.9825622	-6.06893
cg21777674	1	161180421	F	II	NDUFS2	Body	opensea	Body-opensea		rs149901957	4	-0.002346859	0.9617375	-5.525484	1.45E-07	0.000397788	4.478893	-0.03335099	4.637705	-1.750809	0.08211628	0.6257376	-4.637291
cg22887103	2	192458962	R	II		IGR	opensea	IGR-opensea		rs149926705;rs76225808	40;1	-0.009434511	0.8348782	-5.526354	1.44E-07	0.000397788	4.482899	0.02396977	2.300355	1.148762	0.2525659	0.8151345	-5.458482
cg03341523	12	122231626	R	I	RHOF	TSS200	island	TSS200-island	chr12:122230903-122232359	rs538768246	45	0.002428876	0.023420823	5.52295493	1.46E-07	0.000398718	4.467235714	-0.029383455	-5.397226382	-0.917937136	0.360192348	0.868261473	-5.684702142
cg08496428	3	12940432	F	II	IQSEC1	3'UTR	shore	3'UTR-shore	chr3:12940753-12941134	rs538164042	1	-0.003759853	0.955716291	-5.522057641	1.47E-07	0.000398718	4.463101285	0.014312159	4.419524683	0.530103602	0.596859559	0.939962269	-5.952028085
cg12885691	17	71753792	F	II	LINC00469	Body	opensea	Body-opensea		rs561809578;rs530839655;rs11867863	1;19;47	-0.004776149	0.95801533	-5.521954528	1.47E-07	0.000398718	4.462626203	-0.05150875	4.502777318	-1.427690892	0.155553894	0.734438562	-5.119165811
cg20593681	16	21226208	R	II	ZP2	TSS1500	opensea	TSS1500-opensea		rs543118938;rs114709559	45;28	-0.006933225	0.8146077	-5.520191	1.48E-07	0.000399553	4.454503	-0.001936391	2.143277	-0.1332881	0.8941523	0.9883132	-6.077713
cg24882190	5	51303358	R	II		IGR	opensea	IGR-opensea				-0.01887404	0.3642798	-5.519946	1.49E-07	0.000399553	4.453373	-0.03390621	-0.8186036	-1.359452	0.1761361	0.7554158	-5.208794
cg05861453	15	73627131	R	II	HCN4	Body	opensea	Body-opensea		rs573397;rs74361032	11;10	0.011727784	0.891310281	5.517400928	1.50E-07	0.000402895	4.441651701	0.009455907	3.023515329	0.246911981	0.805329302	0.976565512	-6.057070475
cg01520420	5	115175775	R	II	ATG12	Body	shore	Body-shore	chr5:115177234-115178256	rs568431455;rs530819968	47;45	-0.003376389	0.952651662	-5.514662685	1.52E-07	0.000403692	4.429044465	0.049917225	4.331889435	2.189137948	0.030203535	0.455766186	-3.834949883
cg07405534	16	139739	R	II	C16orf35	Body	opensea	Body-opensea		rs372572343;rs559760517	49;8	-0.004219862	0.939929289	-5.515731459	1.52E-07	0.000403692	4.433964753	0.027241317	3.94259164	1.2093371	0.228522426	0.79874026	-5.390896685
cg09962298	15	40763199	R	I	CHST14	TSS200	island	TSS200-island	chr15:40763162-40764196			0.001660243	0.020990011	5.515145668	1.52E-07	0.000403692	4.431267883	-0.003532616	-5.537199064	-0.148172924	0.882414348	0.986638052	-6.075710456
cg06626190	5	132072925	F	I	KIF3A	Body	island	Body-island	chr5:132072695-132073429			0.003151458	0.066129326	5.509170612	1.56E-07	0.000410782	4.403770651	-0.013162406	-3.832738696	-0.824548453	0.410996746	0.888199788	-5.762049656
cg18081979	17	80517049	F	II	FOXK2	Body	opensea	Body-opensea		rs138382010;rs141485052;rs115357616	1;8;50	-0.005764006	0.8052377	-5.508673	1.57E-07	0.000410782	4.40148	-0.01009676	2.014185	-0.8785513	0.3811136	0.8770978	-5.718322
cg21907093	12	108301630	R	II		IGR	shelf	IGR-shelf	chr12:108297426-108297743	rs142390775;rs76122792	12;2	-0.01550681	0.4427813	-5.509091	1.56E-07	0.000410782	4.403404	0.006550055	-0.3256818	0.3341578	0.7387484	0.9665296	-6.032855
cg06253910	6	106818756	F	II		IGR	opensea	IGR-opensea				-0.009213044	0.923539933	-5.506689558	1.58E-07	0.000411434	4.3923586	0.115087463	3.604610779	2.921626566	0.004046318	0.186027336	-2.128989543
cg23907837	7	129691259	F	II	ZC3HC1	TSS200	island	TSS200-island	chr7:129690960-129691326	rs546388739;rs867704	8;50	0.001139035	0.006615748	5.506065	1.59E-07	0.000411434	4.389485	0.04686242	-7.173325	0.9693355	0.3340091	0.8572697	-5.638639
cg25574111	19	46544802	F	II	IGFL4	TSS1500	opensea	TSS1500-opensea		rs544731526	19	-0.01551428	0.7419484	-5.507165	1.58E-07	0.000411434	4.394544	-0.02161638	1.537341	-0.8647203	0.3886358	0.8800982	-5.729783
cg07351135	17	32964046	R	II	TMEM132E	Body	shore	Body-shore	chr17:32964375-32965433	rs140621306;rs576448357	9;2	-0.007906475	0.714106017	-5.505161844	1.59E-07	0.000411727	4.38533329	-0.055547843	1.308666636	-4.497882271	1.41E-05	0.004530979	2.928280581
cg14251771	14	90701431	F	II		IGR	opensea	IGR-opensea		rs186782436;rs576484051	1;21	-0.005538414	0.915235071	-5.503283671	1.61E-07	0.000413355	4.37669813	-0.000733584	3.408919169	-0.033536344	0.973293495	0.997240495	-6.08566592
cg26516287	7	12629275	F	II	SCIN	Body	opensea	Body-opensea		rs186951089;rs80084699	14;22	-0.008460627	0.7871513	-5.502827	1.61E-07	0.000413356	4.3746	-0.1978156	1.855055	-13.69963	7.68E-28	3.12E-23	49.6973
cg15228774	16	1206392	R	II	CACNA1H	Body	shore	Body-shore	chr16:1208357-1208721	rs535929810;rs576771005	6;1	-0.011529711	0.777379221	-5.499912545	1.63E-07	0.000417599	4.361203792	-0.019021897	1.828417485	-0.907108274	0.365870589	0.870466897	-5.694091009
cg13547113	11	124735412	F	II	ROBO3	5'UTR	island	5'UTR-island	chr11:124735069-124736465	rs576384126;rs543770866;rs368589400	1;2;35	-0.003098474	0.017365125	-5.496301374	1.66E-07	0.000420488	4.344613112	0.121834577	-5.915946502	2.155035295	0.032827834	0.47001821	-3.903391033
cg14532535	10	1730573	F	II	ADARB2	Body	opensea	Body-opensea		rs551000861;rs9651400;rs530154167	1;18;51	-0.009987601	0.819247144	-5.496260701	1.66E-07	0.000420488	4.344426289	0.001271541	2.23898667	0.059481018	0.952651755	0.995109417	-6.084512459
cg19037107	11	134126323	R	II	ACAD8	Body	shelf	Body-shelf	chr11:134122762-134122981			-0.01118358	0.5633119	-5.496229	1.66E-07	0.000420488	4.344281	-0.006641938	0.3316536	-0.4705155	0.6387013	0.9490242	-5.980475
cg08505065	9	4350277	F	II		IGR	opensea	IGR-opensea		rs12342015;rs530500905;rs571130661	1;32;32	0.003239483	0.974718441	5.494848408	1.67E-07	0.000421767	4.337939826	-0.014591788	5.291213018	-0.369929437	0.711980571	0.962238264	-6.020827512
cg19875375	11	46740666	R	II	F2	TSS200	opensea	TSS200-opensea				-0.007679735	0.9426158	-5.493863	1.68E-07	0.000422271	4.333413	-0.03084114	3.995327	-0.7186535	0.4735232	0.9083741	-5.839817
cg05221219	3	132643179	R	II		IGR	opensea	IGR-opensea		rs564960666	1	0.003262051	0.970834137	5.491188476	1.70E-07	0.000426149	4.321135403	-0.040150479	5.066973109	-1.115978738	0.266296879	0.82356236	-5.493638251
cg10775350	19	6434233	F	II	SLC25A41	TSS1500	opensea	TSS1500-opensea		rs112031594;rs556103301;rs77032303	16;35;37	-0.010027092	0.798400317	-5.489694407	1.71E-07	0.000427688	4.314277572	-0.025188446	1.970927062	-1.320604993	0.188735835	0.766266527	-5.257910554
cg00765710	1	249200642	R	I	PGBD2	5'UTR	island	5'UTR-island	chr1:249200252-249200721	rs115905285;rs140601188;rs561921983	40;33;24	0.004337824	0.033573355	5.488914077	1.72E-07	0.000427799	4.310696322	-0.014419012	-4.880180313	-0.343775967	0.731518073	0.965420632	-6.029740859
cg16356856	1	74663583	F	II	LRRIQ3	5'UTR	shore	5'UTR-shore	chr1:74663826-74664035	rs184792890	40	0.02227718	0.1366856	5.487444	1.73E-07	0.000429304	4.303952	-0.1372953	-2.624732	-2.387866	0.01824858	0.3748994	-3.416314
cg02230254	11	65586170	R	II		IGR	shore	IGR-shore	chr11:65585389-65585884			-0.017408163	0.557410409	-5.482831772	1.77E-07	0.000437091	4.282793688	-0.078674771	0.341760742	-3.598306643	0.000440119	0.050911752	-0.174406078
cg11245333	1	220959931	R	II	MOSC1	TSS200	shore	TSS200-shore	chr1:220960016-220960603	rs527862878;rs3806326	42;17	0.002046961	0.026643989	5.480749613	1.79E-07	0.000437091	4.273246468	-0.043599066	-5.237912034	-1.822010613	0.07053603	0.59944437	-4.518480243
cg23560414	2	188365691	R	II	TFPI	Body	opensea	Body-opensea		rs537466056	3	-0.0166382	0.5870664	-5.481028	1.78E-07	0.000437091	4.274522	0.01028815	0.5554891	0.4754838	0.6351653	0.9483015	-5.978232
cg27511468	15	52588736	F	II	MYO5C	TSS1500	shore	TSS1500-shore	chr15:52587353-52588172	rs528912031	19	-0.004283042	0.9503111	-5.481057	1.78E-07	0.000437091	4.274658	-0.000571356	4.249239	-0.02044377	0.9837178	0.9984317	-6.086004
cg06849866	6	132890458	R	II	TAAR6	TSS1500	opensea	TSS1500-opensea		rs558132842;rs557596053	40;27	-0.004285063	0.956667474	-5.479515775	1.80E-07	0.000438165	4.267590142	0.051536475	4.455584815	1.637714769	0.10367264	0.666232762	-4.816678661
cg21304876	5	38586142	R	II	LIFR-AS1	Body	opensea	Body-opensea		rs535980160;rs7711821;rs72742559	44;38;9	0.01772811	0.4112809	5.476627	1.82E-07	0.000442672	4.254349	-0.01374286	-0.5865569	-0.5923936	0.5545195	0.9295959	-5.918686
cg00929870	10	575954	F	I	DIP2C	Body	island	Body-island	chr10:575898-576131	rs552199848;rs569028351	31;39	-0.004492373	0.919626773	-5.47367165	1.85E-07	0.000444251	4.240810182	0.027716716	3.530065919	1.461988929	0.145931196	0.724195285	-5.072508238
cg05521261	10	6208594	F	II	PFKFB3	Body	shelf	Body-shelf	chr10:6205499-6206211			-0.003792705	0.953977009	-5.472207974	1.86E-07	0.000444251	4.234106036	0.008574773	4.391473848	0.317454254	0.751360479	0.968339235	-6.038053072
cg12626943	10	95197861	F	II	MYOF	Body	opensea	Body-opensea		rs138575758;rs569989712;rs532400410;rs552294235	4;6;30;41	-0.009055773	0.906614383	-5.472150417	1.86E-07	0.000444251	4.233842432	0.006578809	3.33125203	0.197094288	0.844032697	0.981996652	-6.06763894
cg19971024	20	43353678	R	II	WISP2	Body	opensea	Body-opensea		rs137997105	11	0.007719728	0.833486	5.474639	1.84E-07	0.000444252	4.245244	-0.01497104	2.319928	-0.8563486	0.393233	0.8818738	-5.736633
cg22608265	1	3351106	R	I	PRDM16	3'UTR	shore	3'UTR-shore	chr1:3351365-3351632			-0.00638777	0.7766336	-5.471661	1.86E-07	0.000444252	4.2316	0.003977092	1.79599	0.3341977	0.7387184	0.9665296	-6.032842
cg24506149	1	39339048	R	I	MYCBP	5'UTR	island	5'UTR-island	chr1:39338479-39339349	rs536950955;rs116600579;rs576865782;rs545871294;rs559833960	48;43;27;25;14	0.001595066	0.009786953	5.474024	1.84E-07	0.000444252	4.242425	-0.01213471	-6.716952	-0.2368902	0.8130799	0.9775774	-6.059387
cg07345836	1	202087259	R	II		IGR	opensea	IGR-opensea		rs185597379;rs576981885	15;1	-0.009571093	0.711879703	-5.470092393	1.88E-07	0.000446079	4.224418042	-0.007947432	1.293589009	-0.542066446	0.588613652	0.93812037	-5.945910462
cg10829210	17	15685104	F	II		IGR	shore	IGR-shore	chr17:15686218-15686474	rs575351730;rs544162216;rs557872770	0;27;28	-0.006256244	0.92446996	-5.464429383	1.93E-07	0.000449328	4.198497335	-0.002440296	3.625869684	-0.087552313	0.930354588	0.99261438	-6.082539772
cg14421980	17	7656829	F	II	RPL29P2	TSS1500	opensea	TSS1500-opensea		rs182551963;rs557535285;rs111904672;rs540031219	0;8;22;35	-0.008330458	0.881229999	-5.464690062	1.93E-07	0.000449328	4.199690124	0.026196612	2.975437709	1.054295942	0.293519714	0.838297	-5.557075328
cg15817960	12	54409599	F	II	HOXC4	TSS1500	shore	TSS1500-shore	chr12:54408426-54408713	rs563286099	18	-0.01119291	0.098213349	-5.467490137	1.90E-07	0.000449328	4.212504792	-0.034562995	-3.237138366	-0.890925797	0.374460622	0.874350556	-5.707916384
cg16241550	11	133917720	F	II		IGR	opensea	IGR-opensea		rs372499377	11	-0.01511718	0.7825389	-5.466	1.91E-07	0.000449328	4.205684	0.05050301	1.881111	1.821403	0.07062887	0.5996867	-4.519514
cg16300588	7	79940684	F	II		IGR	opensea	IGR-opensea				-0.01483396	0.8304457	-5.465956	1.91E-07	0.000449328	4.205485	-0.005674432	2.275174	-0.1742659	0.8619022	0.984075	-6.07169
cg23699926	12	108170183	R	II	ASCL4	1stExon	shore	1stExon-shore	chr12:108168986-108169570			-0.02520757	0.582757	-5.46471	1.93E-07	0.000449328	4.199779	-0.07498581	0.4655587	-2.360565	0.01959276	0.3852227	-3.475816
cg05725489	7	600658	R	II	PRKAR1B	Body	shore	Body-shore	chr7:601121-601729	rs528833673;rs548687634;rs559863562;rs187182666;rs531287049	43;18;17;8;2	-0.005348617	0.656133544	-5.461971836	1.95E-07	0.000449599	4.187254201	-0.002298916	0.932113484	-0.275020914	0.78369583	0.973274345	-6.050061739
cg15120774	7	73294602	R	II		IGR	opensea	IGR-opensea		rs181714673;rs147203813;rs187134686;rs562648683;rs371854345	33;14;8;7;2	-0.003830989	0.942444328	-5.462337656	1.95E-07	0.000449599	4.188927594	0.002729889	4.023436155	0.1259786	0.899925233	0.988938084	-6.078618295
cg16793129	12	101673815	F	I	UTP20	TSS200	island	TSS200-island	chr12:101673790-101674156	rs149833280;rs568611414;rs193298399;rs111631473;rs568269174;rs534012552	1;17;18;22;34;47	0.002597729	0.02983269	5.461599	1.95E-07	0.000449599	4.18555	0.02269846	-4.994453	0.8394875	0.4025925	0.8853822	-5.750228
cg18505495	10	104179494	R	I	FBXL15	TSS200	island	TSS200-island	chr10:104178528-104179548	rs560802662	21	0.002795409	0.06225211	5.461945	1.95E-07	0.000449599	4.187131	-0.01549623	-3.920157	-1.026084	0.306579	0.8449512	-5.584907
cg23650686	10	113913080	F	II	GPAM	3'UTR	opensea	3'UTR-opensea		rs552300377;rs573290162;rs538481391;rs553567017	0;1;21;45	0.003962631	0.9670105	5.460308	1.97E-07	0.00045091	4.179642	-0.002027336	4.895113	-0.05331842	0.9575524	0.9954129	-6.084845
cg04011247	12	25102274	R	I	BCAT1	1stExon	shore	1stExon-shore	chr12:25101607-25102073	rs572195655;rs78797228	12;11	0.003174982	0.030667269	5.45892904	1.98E-07	0.000451004	4.173338245	-0.009829408	-5.022377844	-0.299187814	0.765229707	0.970523365	-6.043433074
cg17842016	12	132956139	F	II		IGR	shore	IGR-shore	chr12:132956310-132956928	rs561780706;rs527248454;rs116536307;rs190855823	0;1;46;51	-0.0145069	0.8958359	-5.459041	1.98E-07	0.000451004	4.173852	-0.008929259	3.048163	-0.1862619	0.8525025	0.9829681	-6.069623
cg00799257	11	12565619	F	II		IGR	opensea	IGR-opensea		rs528620035;rs73413964	15;24	-0.008777024	0.878823906	-5.456453958	2.00E-07	0.000453802	4.162022471	0.013293525	2.910232119	0.509742192	0.611015312	0.943257423	-5.962127946
cg09761975	6	33167642	R	II	SLC39A7	TSS1500	shore	TSS1500-shore	chr6:33167885-33168715			0.002060415	0.024965745	5.456282052	2.00E-07	0.000453802	4.161236665	-0.010517326	-5.293700065	-0.40811009	0.683801263	0.957457873	-6.006644755
cg11213561	22	45947228	F	II	FBLN1	Body	opensea	Body-opensea				0.005463867	0.913497619	5.454284523	2.02E-07	0.00045603	4.152106888	-0.033529367	3.437082527	-1.584758753	0.115222909	0.683729335	-4.896719942
cg15842400	21	27107004	R	II	ATP5J	5'UTR	island	5'UTR-island	chr21:27106814-27108211			0.00134839	0.023327337	5.453917615	2.03E-07	0.00045603	4.150430163	-0.007900043	-5.343973659	-0.45536727	0.64953343	0.951066748	-5.987167739
cg13882081	2	120213204	F	II	SCTR	Body	opensea	Body-opensea		rs560923112;rs529216887	1;9	0.021982813	0.63984336	5.453179096	2.03E-07	0.000456205	4.147055445	-0.046447211	0.881413844	-1.595865451	0.112719245	0.679913905	-4.880142473
cg19075636	1	60255987	R	II		IGR	opensea	IGR-opensea		rs530654714;rs189449619	19;2	-0.01274657	0.8884032	-5.451005	2.05E-07	0.000459462	4.137123	-0.002267114	2.999292	-0.05688109	0.9547191	0.9951754	-6.084657
cg13792506	12	125051067	F	II		IGR	island	IGR-island	chr12:125050796-125052051			0.001806279	0.032116443	5.448642112	2.08E-07	0.000463154	4.126330042	-0.003832259	-4.911461926	-0.214990586	0.83007996	0.979975033	-6.06411513
cg04132379	20	4801487	R	II	RASSF2	5'UTR	shore	5'UTR-shore	chr20:4803013-4804146	rs554185504;rs571980444	47;29	-0.006700019	0.873616958	-5.447203999	2.09E-07	0.000464863	4.119762994	-0.009499614	2.738500931	-0.510360849	0.610582998	0.943153463	-5.961826877
cg20829233	3	106558588	F	II		IGR	opensea	IGR-opensea		rs534692866;rs145839816;rs140352849;rs543650242	5;14;21;48	-0.006579168	0.942226	-5.445884	2.10E-07	0.000466325	4.113736	-0.01890738	4.050348	-0.5150089	0.6073394	0.942411	-5.959553
cg02154833	18	21571797	F	II	TTC39C	TSS1500	opensea	TSS1500-opensea		rs117813402	2	0.002077539	0.983831689	5.439756181	2.16E-07	0.000467139	4.085771466	-0.069236078	5.941741544	-1.75666199	0.081108898	0.623724839	-4.627693875
cg04264272	15	99676703	R	II	TTC23	3'UTR	opensea	3'UTR-opensea				-0.007207158	0.775091396	-5.440148983	2.16E-07	0.000467139	4.087563423	-0.000566213	1.780638576	-0.042529068	0.96613607	0.99639806	-6.085338977
cg04508405	7	98988566	F	II	ARPC1B	Body	shore	Body-shore	chr7:98990157-98990922	rs199528626;rs140888847;rs145131136;rs138962515	1;37;38;48	-0.002731681	0.968352873	-5.439956819	2.16E-07	0.000467139	4.086686765	0.020634201	4.910000688	0.757131497	0.450212726	0.901471328	-5.812783412
cg08181326	20	62474100	F	II		IGR	opensea	IGR-opensea		rs117118650	21	0.014859739	0.293351294	5.441205578	2.15E-07	0.000467139	4.092384025	-0.001852718	-1.330417698	-0.080831294	0.935688769	0.993304574	-6.083080663
cg10033488	16	87638380	F	II	JPH3	Body	shore	Body-shore	chr16:87636506-87637284	rs577067614	32	0.009696593	0.570847463	5.44049028	2.16E-07	0.000467139	4.089120486	-0.001385977	0.426895724	-0.109035677	0.913326546	0.990702996	-6.080521284
cg11507059	3	184052473	F	II	FAM131A	TSS1500	shore	TSS1500-shore	chr3:184053565-184054263	rs572903139;rs201392078	2;6	-0.007135978	0.831049931	-5.441295158	2.15E-07	0.000467139	4.092792753	-0.011518621	2.271821895	-0.729116029	0.467119279	0.906445365	-5.832604758
cg16211507	5	139135961	F	I		IGR	island	IGR-island	chr5:139135589-139135976	rs138620632	19	0.007962602	0.1022237	5.440798	2.15E-07	0.000467139	4.090524	0.005332128	-3.126905	0.194925	0.8457274	0.9822084	-6.068045
cg23215729	6	84562928	R	I	RIPPLY2	TSS200	island	TSS200-island	chr6:84562820-84563758	rs562913264	21	0.003413306	0.03777417	5.440851	2.15E-07	0.000467139	4.090766	0.0289997	-4.71664	0.987088	0.3252613	0.8536161	-5.622154
cg23335200	4	121791930	F	II	PRDM5	Body	opensea	Body-opensea		rs531475084	0	-0.003381885	0.9536007	-5.440143	2.16E-07	0.000467139	4.087538	-0.03746244	4.376013	-1.557212	0.1216233	0.693072	-4.937353
cg00683779	9	12859292	F	II		IGR	opensea	IGR-opensea		rs552042916;rs571977795;rs190820738;rs137937767	1;21;25;40	0.009118254	0.899650889	5.435494669	2.21E-07	0.000469512	4.066336038	0.00464292	3.215065932	0.147489614	0.882952646	0.986703355	-6.075807004
cg02115117	2	24398668	F	II	C2orf84	Body	island	Body-island	chr2:24398413-24398669	rs555411830	0	-0.004092992	0.949777936	-5.430159495	2.26E-07	0.000469512	4.042018288	-0.056880654	4.189706489	-2.182755607	0.030680348	0.458492239	-3.847834934
cg02246603	2	99481913	R	II	KIAA1211L	5'UTR	opensea	5'UTR-opensea		rs554269504;rs574370894;rs540606035	48;32;26	-0.009757752	0.871698528	-5.431269616	2.25E-07	0.000469512	4.047076913	0.052281955	2.82309361	1.881273227	0.061960964	0.577245424	-4.416155448
cg05805815	5	123996996	R	II	ZNF608	Body	opensea	Body-opensea				-0.005957737	0.926552449	-5.435846472	2.20E-07	0.000469512	4.067940118	0.061573142	3.680674515	2.239335925	0.02667259	0.435612615	-3.7323867
cg11797904	5	11903492	R	II	CTNND2	Body	shore	Body-shore	chr5:11903550-11904703			0.002987573	0.031328932	5.435796925	2.20E-07	0.000469512	4.067714202	0.011586256	-5.013697764	0.381073147	0.703712678	0.96094532	-6.016831555
cg12022266	7	45214771	R	II	RAMP3	Body	opensea	Body-opensea		rs555779751;rs193251073;rs185717738	8;2;1	-0.007472038	0.733674332	-5.431712351	2.25E-07	0.000469512	4.04909457	0.025274489	1.489836767	2.007662355	0.046556924	0.528683028	-4.187569412
cg13057359	3	196190691	F	II		IGR	opensea	IGR-opensea		rs117218039	32	-0.002600477	0.973913384	-5.433580929	2.23E-07	0.000469512	4.057611372	0.071958822	5.222669517	2.275018883	0.024386912	0.421444485	-3.658167273
cg16327027	13	111064718	R	II	COL4A2	Body	opensea	Body-opensea		rs78706533	20	0.002682883	0.04420766	5.436096	2.20E-07	0.000469512	4.069077	-0.04556069	-4.464983	-2.29429	0.02322529	0.4136442	-3.617631
cg16811621	6	158499174	F	II	SYNJ2	Body	opensea	Body-opensea		rs201530328;rs200024869	4;20	-0.002941481	0.9745461	-5.430363	2.26E-07	0.000469512	4.042944	-0.007716948	5.253898	-0.2118976	0.8324876	0.980344	-6.064746
cg21500247	6	1730306	F	II	GMDS	Body	opensea	Body-opensea				-0.003226594	0.9629509	-5.434683	2.22E-07	0.000469512	4.062635	0.02286206	4.687688	0.8253872	0.4105221	0.8880442	-5.761391
cg23546727	19	40876130	R	II	PLD3	ExonBnd	opensea	ExonBnd-opensea		rs373405543;rs141754867;rs200077325	19;13;2	-0.004721286	0.9208385	-5.430008	2.27E-07	0.000469512	4.04133	0.02051606	3.517617	1.014228	0.3121811	0.8476208	-5.596381
cg25188363	10	48364274	F	II	ZNF488	5'UTR	opensea	5'UTR-opensea		rs11204206;rs552403437;rs571744878	23;45;50	-0.009360217	0.8846312	-5.433572	2.23E-07	0.000469512	4.057569	-0.007900009	3.016897	-0.2692978	0.7880874	0.974021	-6.05155
cg26648758	19	4816176	R	II	TICAM1	3'UTR	opensea	3'UTR-opensea		rs112096705;rs8120;rs11466725	36;18;15	-0.007870836	0.9184471	-5.43121	2.25E-07	0.000469512	4.046803	-0.0672071	3.442506	-2.141349	0.03393525	0.4756848	-3.930576
cg26943120	4	5472116	F	II	STK32B	Body	opensea	Body-opensea		rs187171046	25	-0.01968627	0.5158925	-5.43501	2.21E-07	0.000469512	4.064127	-0.004598563	0.07949661	-0.187013	0.8519147	0.9829138	-6.069489
cg00899354	5	174063572	F	II		IGR	opensea	IGR-opensea		rs544833779;rs554770845;rs530661534	0;13;33	-0.002693578	0.971479824	-5.429364255	2.27E-07	0.000469596	4.038394942	-0.025055352	5.079753386	-0.846420437	0.398727826	0.884013521	-5.744670083
cg20455343	8	136459613	R	II		IGR	opensea	IGR-opensea		rs573683918	11	-0.006584841	0.9035963	-5.426882	2.30E-07	0.000472399	4.027089	0.00376201	3.217095	0.1600884	0.8730366	0.9855588	-6.073955
cg24960149	7	156786278	F	II		IGR	opensea	IGR-opensea		rs530567029;rs112640527	21;36	-0.01438351	0.716226	-5.426925	2.30E-07	0.000472399	4.027281	0.01791486	1.358123	0.7971634	0.4266734	0.8939983	-5.783175
cg01533425	19	8150330	F	II	FBN3	Body	opensea	Body-opensea		rs142940013;rs61729617;rs112806081	1;23;26	-0.010357743	0.783026318	-5.423949707	2.33E-07	0.000476255	4.013734106	-0.027293287	1.822658457	-1.428815969	0.155230703	0.734071977	-5.11765235
cg18605382	15	69518302	R	II	GLCE	5'UTR	opensea	5'UTR-opensea		rs183300796;rs555613727;rs188175097;rs533923825	46;11;8;2	-0.009110177	0.9077647	-5.42394	2.33E-07	0.000476255	4.01369	0.01036417	3.35895	0.2991779	0.7652372	0.9705234	-6.043436
cg14853265	12	133460336	R	II	CHFR	Body	shelf	Body-shelf	chr12:133463807-133464858	rs145025916	14	-0.00408665	0.958492409	-5.422565676	2.35E-07	0.000476719	4.007433099	-0.033141948	4.53153903	-1.045876197	0.297377083	0.840434499	-5.565459446
cg18536737	5	85796763	R	II		IGR	opensea	IGR-opensea		rs186447153;rs546285755	12;4	-0.01585162	0.7887599	-5.422537	2.35E-07	0.000476719	4.007303	-0.00631868	1.956601	-0.2073489	0.8360314	0.9808488	-6.065657
cg03866798	16	90038687	R	I	CENPBD1	1stExon	island	1stExon-island	chr16:90038530-90039583	rs551149675;rs11643147;rs531669128;rs549833306;rs548130953	43;42;33;25;22	0.002062168	0.019838411	5.419406725	2.38E-07	0.00048239	3.993055536	-0.020646587	-5.602797633	-0.645676621	0.519520139	0.921238636	-5.887243457
cg07360028	12	13364332	R	II	EMP1	5'UTR	opensea	5'UTR-opensea		rs142168748;rs550378043	25;1	-0.020299992	0.602773521	-5.417819999	2.40E-07	0.00048463	3.985835866	-0.009573604	0.652342354	-0.35633032	0.722116674	0.963982494	-6.025543593
cg12172391	1	35643363	R	II		IGR	opensea	IGR-opensea		rs539186669;rs142650216;rs192373373;rs77173850;rs552242766;rs571527521	49;42;28;11;8;2	-0.003049842	0.97430871	-5.414941467	2.43E-07	0.000489824	3.972742029	0.011872385	5.236799259	0.315560368	0.752794779	0.968503607	-6.038625666
cg21635588	6	154622698	R	II	IPCEF1	5'UTR	opensea	5'UTR-opensea		rs183240754;rs532756958	13;1	-0.01293897	0.8118915	-5.413352	2.45E-07	0.000490396	3.965515	-0.008294944	2.158072	-0.3098307	0.7571393	0.9691283	-6.040337
cg25856827	16	48145036	R	II	ABCC12	Body	opensea	Body-opensea		rs530380703;rs549019138	38;14	-0.007922259	0.8333977	-5.412925	2.45E-07	0.000490396	3.963573	-0.01634685	2.394553	-0.877234	0.3818261	0.8773385	-5.719422
cg26009703	9	88898262	R	II	ISCA1	TSS1500	shore	TSS1500-shore	chr9:88896741-88897721	rs138427356	43	-0.01158313	0.6587188	-5.413047	2.45E-07	0.000490396	3.964127	-0.03536846	0.9703077	-2.134804	0.03447611	0.4783669	-3.943519
cg10679076	22	24666948	R	I	CYTSA	1stExon	island	1stExon-island	chr22:24666580-24667475			0.001709695	0.024774839	5.411049754	2.47E-07	0.000492011	3.955046844	0.029807758	-5.285237366	1.38355119	0.168644856	0.748302071	-5.177628801
cg23395315	11	133307108	F	II	OPCML	Body	opensea	Body-opensea		rs562016226	8	-0.006645563	0.9264914	-5.411072	2.47E-07	0.000492011	3.955148	0.02189695	3.703862	0.7125749	0.4772661	0.9094866	-5.84396
cg10068852	2	37699353	F	II		IGR	opensea	IGR-opensea				-0.009034256	0.42607034	-5.410385197	2.48E-07	0.0004922	3.952026029	0.024007926	-0.418497911	1.931592328	0.055381147	0.558067554	-4.326833477
cg08983883	4	85301391	F	II		IGR	opensea	IGR-opensea		rs546177895;rs538743452	0;48	-0.021544583	0.39505081	-5.409338042	2.49E-07	0.00049327	3.947266577	-0.054488668	-0.641734224	-1.943497667	0.053913514	0.553917751	-4.305373559
cg07738259	1	64368601	F	II	ROR1	Body	opensea	Body-opensea				-0.009969989	0.784834258	-5.407013819	2.52E-07	0.000493305	3.936704887	0.009580584	2.026986616	0.4907917	0.624323625	0.94602455	-5.971173904
cg09211391	14	38032584	F	II		IGR	opensea	IGR-opensea		rs532587396;rs186694120;rs190617943	0;21;31	0.005469118	0.952273296	5.407191634	2.52E-07	0.000493305	3.937512803	-0.105127609	4.30128375	-2.779193226	0.006179786	0.231590092	-2.495228588
cg16975416	6	55482437	F	II		IGR	opensea	IGR-opensea		rs139703858;rs552042921;rs571883005	0;29;30	0.004195888	0.9677596	5.407131	2.52E-07	0.000493305	3.93724	-0.03311202	4.959897	-0.8000257	0.4250186	0.8933827	-5.781
cg25094859	2	99260337	R	II	MGAT4A	Body	opensea	Body-opensea		rs534351323	2	-0.01271487	0.7738724	-5.407851	2.51E-07	0.000493305	3.940508	0.00828646	1.735001	0.3662471	0.7147202	0.9627786	-6.022122
cg01446614	12	114404317	R	I	RBM19	TSS200	island	TSS200-island	chr12:114404002-114404377	rs77046876;rs560171076;rs536973719;rs562704427;rs77365057;rs576928317;rs541222694;rs552645160;rs574232752	48;40;30;28;25;22;21;14;6	0.004306531	0.083408498	5.404393659	2.55E-07	0.000494912	3.924802056	-0.005705964	-3.466130654	-0.314831393	0.753347085	0.96860144	-6.038845151
cg09041614	8	121417181	F	II	MRPL13	Body	opensea	Body-opensea				-0.003546883	0.968980633	-5.404943569	2.55E-07	0.000494912	3.927299861	0.036181025	4.948360209	1.000121026	0.31893576	0.850783377	-5.609863696
cg12710567	17	79876120	F	II	SIRT7	TSS200	island	TSS200-island	chr17:79875425-79876124	rs572397541;rs540568665;rs565158025	1;13;17	0.004097759	0.013753026	5.40556707	2.54E-07	0.000494912	3.930132135	0.094632059	-6.229429449	0.945572572	0.345956415	0.862588614	-5.660242955
cg22753415	6	166808119	F	II		IGR	opensea	IGR-opensea		rs140397708	0	-0.006232348	0.879242	-5.403463	2.56E-07	0.000494912	3.920576	0.02022431	2.889968	1.071114	0.2859166	0.8344055	-5.54013
cg23352108	13	35081043	F	II	LINC00457	Body	opensea	Body-opensea		rs530961443	0	-0.008981723	0.9247186	-5.403906	2.56E-07	0.000494912	3.922585	0.0758286	3.638365	1.869919	0.06353277	0.581456	-4.436001
cg02517488	8	10470600	F	I	RP1L1	Body	island	Body-island	chr8:10470557-10470832	rs201195142;rs201810305;rs188580536	1;27;32	-0.00206241	0.979868266	-5.40210739	2.58E-07	0.000496734	3.914419175	0.055410006	5.587310609	1.739279326	0.084130442	0.630071568	-4.656102998
cg14278345	22	50451054	F	II	IL17REL	5'UTR	shore	5'UTR-shore	chr22:50448567-50449521	rs572333505;rs150081506;rs1883290	1;26;39	-0.005555777	0.91523088	-5.39881106	2.62E-07	0.00050297	3.899454378	-0.008086152	3.438178661	-0.356805874	0.721761375	0.963948198	-6.025381648
cg21948906	3	113414908	R	II	KIAA2018	5'UTR	island	5'UTR-island	chr3:113414907-113415736			-0.001758064	0.02317165	-5.398298	2.63E-07	0.00050297	3.897127	0.002672423	-5.398313	0.1111266	0.9116713	0.9905265	-6.080301
cg19224203	19	12917242	F	II	RNASEH2A	TSS200	island	TSS200-island	chr19:12917186-12917676	rs565221372;rs532609864	28;29	-0.004002386	0.0697417	-5.396465	2.65E-07	0.000505954	3.888805	-0.01789577	-3.710162	-0.9007026	0.3692559	0.8718977	-5.699593
cg21489622	6	143247772	F	I	HIVEP2	5'UTR	shore	5'UTR-shore	chr6:143247809-143248438	rs375356519;rs548744539	2;3	0.002530381	0.02926116	5.394333	2.67E-07	0.000509664	3.879135	-0.03178817	-5.04352	-1.148787	0.2525553	0.8151345	-5.458454
cg07906401	2	17981642	R	II		IGR	opensea	IGR-opensea		rs114614712;rs573898611	46;10	-0.007371536	0.862207604	-5.392102337	2.70E-07	0.000510985	3.869016786	0.016451466	2.664355038	0.822515691	0.412148401	0.888786455	-5.763642022
cg08456666	16	87647531	F	I	JPH3	Body	shore	Body-shore	chr16:87648086-87648688	rs557237283;rs147378816	35;44	-0.002186118	0.971505078	-5.392996155	2.69E-07	0.000510985	3.873070587	-0.032651739	5.094177726	-1.333971785	0.184326782	0.762486541	-5.241166919
cg25851453	5	176815647	R	II	SLC34A1	Body	opensea	Body-opensea		rs528339388	1	-0.005674833	0.9219807	-5.392384	2.70E-07	0.000510985	3.870295	0.02027724	3.555982	0.8152232	0.4162958	0.8904445	-5.769323
cg03760081	10	14599821	F	II	FAM107B	5'UTR	opensea	5'UTR-opensea		rs534482618;rs554359647;rs546777814;rs188919370	4;7;27;31	-0.007021922	0.798992875	-5.389333938	2.74E-07	0.000512493	3.856463915	0.016979778	1.983004709	1.209850588	0.228325906	0.798668049	-5.39030924
cg03872192	3	153599131	F	II		IGR	opensea	IGR-opensea				-0.00534532	0.956515465	-5.387377164	2.76E-07	0.000512493	3.847593836	0.013379247	4.474034145	0.329120528	0.742544546	0.96712775	-6.034450469
cg08886676	1	6328827	F	I	ACOT7	Body	opensea	Body-opensea		rs538798574;rs150191359;rs564280636;rs528238031;rs191536689	0;13;17;32;50	-0.004309665	0.883224534	-5.389444544	2.74E-07	0.000512493	3.856965354	-0.002912389	2.906986148	-0.216514383	0.828894373	0.979854878	-6.063800961
cg12323168	11	68593365	F	II	CPT1A	5'UTR	opensea	5'UTR-opensea		rs186351148;rs75012910;rs78447256	1;36;39	0.00527847	0.063217084	5.390695224	2.72E-07	0.000512493	3.862635913	-0.011387433	-3.931705205	-0.402856311	0.687653596	0.958227252	-6.00867875
cg14071650	9	129379319	R	II	LMX1B	Body	shore	Body-shore	chr9:129372737-129378106	rs149818918;rs145831705;rs556024437	14;9;2	-0.01600347	0.445734048	-5.387677363	2.76E-07	0.000512493	3.848954504	-0.066386601	-0.340911906	-3.25644784	0.001407865	0.103544453	-1.205225724
cg14197809	9	92784965	R	II	LOC286370	Body	opensea	Body-opensea		rs117341432;rs113006570;rs183250981	10;4;2	-0.006146473	0.896139919	-5.3877953	2.76E-07	0.000512493	3.84948907	0.001541211	3.132762729	0.072959503	0.94193996	0.993966263	-6.083659269
cg23407265	10	62761286	F	I	RHOBTB1	TSS200	island	TSS200-island	chr10:62761163-62761595			0.00292085	0.04844645	5.387066	2.77E-07	0.000512493	3.846183	-0.003799813	-4.304929	-0.18905	0.8503208	0.9826866	-6.069123
cg24029308	3	135684468	R	I	PPP2R3A	TSS200	shore	TSS200-shore	chr3:135684570-135685367	rs184442184;rs528623496	11;4	0.003298774	0.04332473	5.387797	2.76E-07	0.000512493	3.849499	-0.04395733	-4.490788	-1.751815	0.08194235	0.6253724	-4.635643
cg03008693	4	30721357	F	II	PCDH7	TSS1500	island	TSS1500-island	chr4:30721204-30724842	rs529912650	25	0.002463179	0.022577064	5.381527328	2.84E-07	0.000515129	3.821089375	-0.004145702	-5.437640559	-0.121276808	0.90364148	0.989393524	-6.07917389
cg04306596	2	241501026	F	II	ANKMY1	TSS1500	shore	TSS1500-shore	chr2:241499582-241500785	rs115631581;rs576795363;rs541725219	7;16;18	-0.019667833	0.431599202	-5.382946215	2.82E-07	0.000515129	3.827516295	0.005552169	-0.336266829	0.214187149	0.830705231	0.980045224	-6.064279886
cg09828236	1	10502470	F	II	APITD1	3'UTR	opensea	3'UTR-opensea		rs377631941	35	-0.003410625	0.961947503	-5.382789292	2.82E-07	0.000515129	3.826805451	0.053804417	4.662167411	1.854505734	0.065719697	0.587231077	-4.462758693
cg10364905	3	50262408	F	II		IGR	shore	IGR-shore	chr3:50263685-50263908	rs587598899;rs142739477	1;36	-0.00762496	0.832165058	-5.382764875	2.82E-07	0.000515129	3.826694843	-0.002994498	2.341127966	-0.170087747	0.86518074	0.984516886	-6.072377436
cg11356240	6	101735191	F	II		IGR	opensea	IGR-opensea				-0.007298127	0.940373155	-5.384186475	2.80E-07	0.000515129	3.833135051	0.062277004	3.968188029	1.533252291	0.1274159	0.701521497	-4.972136523
cg11697978	1	162463626	F	II		IGR	shelf	IGR-shelf	chr1:162467599-162468027	rs561748368;rs12129104	0;48	-0.009014692	0.850318677	-5.381110791	2.84E-07	0.000515129	3.819202863	-0.003433966	2.517106869	-0.151132427	0.880083546	0.986295471	-6.075287145
cg15450224	4	166533691	R	II		IGR	opensea	IGR-opensea		rs143416467	34	0.016254359	0.471499445	5.384506376	2.80E-07	0.000515129	3.834584441	-0.020518004	-0.174207397	-0.985923284	0.325830539	0.853896506	-5.62324443
cg21463765	2	193023897	F	II	TMEFF2	Body	opensea	Body-opensea		rs146750580;rs555988974	31;39	0.005379902	0.9539902	5.382493	2.83E-07	0.00051513	3.825462	-0.03997678	4.325562	-1.015848	0.3114117	0.8472949	-5.594821
cg25011596	15	83654848	F	II	FAM103A1	TSS200	island	TSS200-island	chr15:83654590-83655245	rs530442465;rs188817649;rs549245851;rs74030861;rs373424331;rs566306958;rs185792449;rs569092916	7;13;19;29;30;33;39;45	0.001645518	0.02199655	5.381601	2.84E-07	0.00051513	3.821421	0.004938005	-5.46596	0.2120217	0.832391	0.9803229	-6.064721
cg09118550	10	15139357	F	I	RPP38	1stExon	island	1stExon-island	chr10:15138965-15139851	rs187243154;rs530400800;rs117151080;rs367801507;rs531618787	0;5;13;24;34	0.004323903	0.064462278	5.379725276	2.86E-07	0.000517174	3.812928528	0.054728245	-3.861934542	2.412158438	0.017121842	0.365605342	-3.362841808
cg11301666	9	84374737	F	II	LOC101927502	Body	opensea	Body-opensea		rs76706434	43	0.005732003	0.942056435	5.375850714	2.91E-07	0.000523971	3.795388248	-0.02406138	4.057512448	-0.745486962	0.457196982	0.903472691	-5.821112103
cg11895316	21	37268698	R	II		IGR	opensea	IGR-opensea		rs563687424;rs112631864;rs182120719;rs142690870	4;3;2;1	-0.009096324	0.882230514	-5.376334367	2.91E-07	0.000523971	3.797577296	0.043481888	2.99953875	1.577538648	0.116874026	0.686516509	-4.907436569
cg15059493	11	68980857	F	II		IGR	opensea	IGR-opensea		rs10896447;rs555288538	18;33	-0.004886159	0.920298723	-5.374872434	2.93E-07	0.000525065	3.790960885	-0.006911863	3.500026974	-0.330666632	0.741378718	0.966905127	-6.033963283
cg19798702	3	197247751	R	II	BDH1	Body	opensea	Body-opensea				0.00331864	0.9670217	5.373602	2.95E-07	0.000526878	3.785211	0.02651176	4.858853	0.8070638	0.4209657	0.8918693	-5.775619
cg13479842	3	181488778	F	II		IGR	opensea	IGR-opensea		rs375956944;rs562723668;rs546920456	0;18;25	-0.003208579	0.973696456	-5.372782137	2.96E-07	0.000527595	3.781502725	0.03360604	5.271369089	0.850257019	0.396598924	0.883213826	-5.741575101
cg04226724	1	82268649	R	I	LPHN2	5'UTR	island	5'UTR-island	chr1:82265998-82269048			0.002847125	0.021198831	5.369323353	3.00E-07	0.000530947	3.76585788	0.046495675	-5.532179176	1.100145829	0.273111085	0.827460369	-5.510259492
cg13635089	8	123162945	F	II		IGR	opensea	IGR-opensea		rs570575161;rs539395328;rs184954938	0;1;27	-0.021848804	0.580239095	-5.370616595	2.99E-07	0.000530947	3.771706705	0.018134995	0.54212176	0.621606858	0.535186885	0.925238703	-5.901780221
cg20869496	1	239525048	R	II		IGR	opensea	IGR-opensea		rs182903976	46	0.009069376	0.9225229	5.369453	3.00E-07	0.000530947	3.766443	0.01624144	3.582132	0.4031395	0.6874457	0.9581969	-6.00857
cg21803791	1	2340190	R	II	PEX10	Body	island	Body-island	chr1:2339876-2340246	rs554490737;rs35426403;rs146452560;rs140340426;rs560099788	42;33;19;17;2	-0.005294311	0.9316579	-5.37018	2.99E-07	0.000530947	3.769734	-0.008390092	3.745911	-0.3258013	0.7450494	0.9674777	-6.035489
cg09365542	6	31597100	F	II	BAT2	Body	shelf	Body-shelf	chr6:31599519-31599761	rs567288358	30	-0.003143183	0.950201488	-5.367501404	3.03E-07	0.00053416	3.75761953	-0.006212708	4.235435919	-0.299676106	0.764857947	0.970469877	-6.043293398
cg27066543	12	113381877	R	II	OAS3	Body	opensea	Body-opensea		rs529306828;rs147381630	46;2	-0.0028547	0.9759404	-5.365783	3.05E-07	0.000537138	3.749851	-0.04424668	5.302119	-1.203922	0.2306024	0.8003835	-5.397077
cg00610310	16	1128740	R	I	LOC146336	TSS200	island	TSS200-island	chr16:1128223-1130394	rs35454254;rs113533940	26;20	-0.017787719	0.686016809	-5.362377503	3.10E-07	0.000544374	3.734460765	0.000925979	1.121217529	0.035472514	0.97175227	0.997106385	-6.085602058
cg12477067	2	99957798	F	II	EIF5B	Body	shelf	Body-shelf	chr2:99952488-99954400			-0.011206469	0.861434356	-5.361407965	3.12E-07	0.000545516	3.730080368	0.030104673	2.668245819	0.99864218	0.319649389	0.851105453	-5.611266239
cg07949720	13	112856747	R	I		IGR	opensea	IGR-opensea		rs114529004;rs542372011	20;18	-0.002411895	0.970410869	-5.360666768	3.13E-07	0.000546086	3.726731982	0.028114801	5.054456905	1.078156199	0.282773443	0.832934455	-5.532956859
cg24851906	6	168613133	R	II		IGR	island	IGR-island	chr6:168613132-168613346	rs111506015;rs60953657	50;2	-0.006914942	0.8141533	-5.360071	3.14E-07	0.000546291	3.724041	-0.001300469	2.112306	-0.08797299	0.9300208	0.9925944	-6.082504
cg01234251	11	86581441	R	II		IGR	opensea	IGR-opensea		rs569480874;rs144865545;rs563514267;rs147955901	46;36;29;2	-0.003130895	0.977977439	-5.359131373	3.15E-07	0.000547371	3.719796773	0.070601373	5.482644138	1.530288832	0.128147181	0.702480056	-4.976402472
cg17298862	3	140977731	F	II	ACPL2	5'UTR	opensea	5'UTR-opensea		rs552406929;rs571034412;rs116193943;rs556715561	0;7;20;28	-0.003419606	0.9518114	-5.35275	3.24E-07	0.000562447	3.690989	0.02742618	4.304372	1.160392	0.2478165	0.8119044	-5.44577
cg03360723	6	41863697	F	II	USP49	TSS1500	shore	TSS1500-shore	chr6:41862841-41863335	rs12195503	46	0.003021431	0.032831166	5.349365798	3.30E-07	0.00056348	3.675718109	-0.009790511	-4.869053771	-0.327331368	0.743894392	0.967309253	-6.035011397
cg11029668	17	45918458	F	I	SCRN2	5'UTR	island	5'UTR-island	chr17:45918094-45918774	rs567179396;rs536056591	5;48	0.002808746	0.045640125	5.349302805	3.30E-07	0.00056348	3.675433952	-0.007203245	-4.382769499	-0.355792346	0.722518682	0.964066783	-6.025726533
cg12519013	5	59064378	R	II	PDE4D	Body	opensea	Body-opensea				-0.001811391	0.009554259	-5.351154167	3.27E-07	0.00056348	3.68378617	0.003519697	-6.726698055	0.058656387	0.953307418	0.995164515	-6.084559021
cg14756488	9	38672559	F	II		IGR	opensea	IGR-opensea		rs565743195;rs536203129;rs115796164	5;12;33	0.015095999	0.063352909	5.349389679	3.29E-07	0.00056348	3.675825833	0.104348784	-3.972223877	1.272601544	0.205217977	0.780477988	-5.316684972
cg27276079	15	42211520	R	I	EHD4	Body	island	Body-island	chr15:42211419-42211701	rs202148169;rs558285342;rs1704396;rs201628120	45;38;36;12	-0.002226555	0.9510587	-5.349465	3.29E-07	0.00056348	3.676166	0.007620402	4.268864	0.5016616	0.6166745	0.94422	-5.966027
cg27474643	11	62372590	F	II	EML3	ExonBnd	shelf	ExonBnd-shelf	chr11:62368454-62370491			0.005305197	0.9121602	5.350034	3.28E-07	0.00056348	3.678734	-0.01992746	3.356366	-0.9351751	0.3512694	0.8646525	-5.669529
cg02566189	9	131403553	F	II	WDR34	Body	opensea	Body-opensea		rs80010336;rs546909037;rs28716919	1;23;29	-0.002210711	0.973833071	-5.346599011	3.34E-07	0.000569211	3.663239591	0.012301711	5.20739923	0.459935037	0.646259095	0.950487624	-5.985172474
cg03990412	10	9587474	R	II		IGR	opensea	IGR-opensea		rs7089011;rs561336016	25;2	0.028789034	0.522894445	5.345360325	3.36E-07	0.000569211	3.657654391	0.023753181	0.154527603	0.652337898	0.515227019	0.920102343	-5.883123458
cg10598168	5	147647955	F	II	SPINK5L3	TSS1500	opensea	TSS1500-opensea		rs546102602;rs564408826;rs114706762;rs116227977	0;7;35;48	0.00758846	0.93661448	5.344603536	3.37E-07	0.000569211	3.65424248	-0.039700204	3.915974765	-0.977525638	0.3299544	0.855684672	-5.631070062
cg17842878	10	82166680	F	II	FAM213A	TSS1500	shore	TSS1500-shore	chr10:82168064-82168917	rs7097080	20	-0.009465957	0.8831688	-5.344657	3.37E-07	0.000569211	3.654484	0.03517824	2.914956	1.210879	0.2279325	0.7983375	-5.389132
cg21567147	19	1304574	F	II		IGR	shore	IGR-shore	chr19:1302530-1302811	rs72979585;rs147890093	11;37	-0.003728115	0.9506955	-5.345657	3.35E-07	0.000569211	3.658993	0.01102178	4.262701	0.4403263	0.6603634	0.9533146	-5.993597
cg03907371	7	4726408	F	II	FOXK1	Body	shelf	Body-shelf	chr7:4721637-4722779	rs115789582;rs553528987	1;32	-0.007345311	0.875057748	-5.342244347	3.41E-07	0.000572624	3.643608402	-0.01463398	2.823681299	-0.676388342	0.499883088	0.91629026	-5.867898563
cg04679284	16	10653017	F	II	EMP2	5'UTR	opensea	5'UTR-opensea		rs565208610;rs530673408	1;28	-0.00598289	0.887631379	-5.341816855	3.41E-07	0.000572624	3.641681816	-0.014321495	2.96592156	-0.7531405	0.452599574	0.902185824	-5.815652371
cg05150043	14	102826351	R	II	CINP	Body	shelf	Body-shelf	chr14:102829156-102829873	rs377331191;rs182899895	45;1	-0.002796708	0.970265884	-5.342143837	3.41E-07	0.000572624	3.643155421	-0.006437862	5.004796995	-0.213080553	0.83156661	0.980185125	-6.064505799
cg00604454	16	73096966	F	I		IGR	island	IGR-island	chr16:73096888-73097115			0.00199781	0.017778372	5.340619338	3.43E-07	0.000574485	3.636285497	0.041861642	-5.793268619	1.167254032	0.245044126	0.810083115	-5.43821054
cg08005120	14	51230106	R	II	NIN	Body	opensea	Body-opensea		rs556464014;rs145106511	16;1	-0.002001057	0.981721266	-5.339011758	3.46E-07	0.000576132	3.629042614	0.016292957	5.780622978	0.470776573	0.638515265	0.948981566	-5.980357261
cg10076225	8	140999965	F	I	TRAPPC9	Body	opensea	Body-opensea		rs538692276;rs543659782;rs149966640;rs373643736	13;45;47;48	-0.004182489	0.934185802	-5.339085609	3.46E-07	0.000576132	3.629375314	-0.031439455	3.850734579	-1.426339859	0.155942675	0.73482479	-5.120981699
cg26326154	17	3755970	F	II		IGR	opensea	IGR-opensea		rs146600608;rs123365;rs115886008	18;27;50	-0.003421757	0.9640189	-5.338301	3.47E-07	0.000576713	3.625842	0.007902021	4.761765	0.2547106	0.7993113	0.9756877	-6.055202
cg23557964	12	13133033	F	II	LOC100506314	Body	opensea	Body-opensea		rs565855118;rs574965304;rs542379146	0;20;43	-0.003340152	0.9649392	-5.337749	3.48E-07	0.000576876	3.623353	0.0283143	4.825473	0.9160894	0.3611572	0.8686342	-5.686312
cg18522655	17	77461284	F	II	HRNBP3	5'UTR	shore	5'UTR-shore	chr17:77460245-77460646	rs536257882	12	-0.0122336	0.821516	-5.33704	3.49E-07	0.000577459	3.62016	0.01062437	2.191464	0.40091	0.6890828	0.9583772	-6.009426
cg06591613	5	2066711	R	II		IGR	opensea	IGR-opensea		rs74824121	2	-0.010249353	0.903538833	-5.333832042	3.54E-07	0.000578232	3.605715664	-0.0267905	3.268633547	-0.71468757	0.475963398	0.909130872	-5.842523833
cg15381326	7	107205253	R	II	COG5	TSS1500	shore	TSS1500-shore	chr7:107204114-107204797	rs144712870	5	-0.014657491	0.82873613	-5.335191648	3.52E-07	0.000578232	3.611837197	-0.044353038	2.288804592	-1.328012834	0.186282738	0.764152825	-5.248651574
cg15552607	6	169540734	F	II		IGR	shore	IGR-shore	chr6:169539501-169540033	rs182077099	1	-0.005286625	0.935430924	-5.334110947	3.54E-07	0.000578232	3.60697133	0.036085312	3.941199106	1.287350931	0.200044895	0.776227023	-5.29885211
cg16677528	2	113671813	R	II	IL1F7	Body	opensea	Body-opensea		rs530832761;rs550598036	38;37	-0.005622994	0.9127261	-5.334713	3.53E-07	0.000578232	3.609684	0.02193803	3.383589	0.978428	0.3295096	0.8555447	-5.630232
cg23307744	10	68940214	R	II	CTNNA3	Body	opensea	Body-opensea		rs554639014;rs574794092;rs144152750;rs543478300	50;38;24;13	-0.004055099	0.9553013	-5.335883	3.51E-07	0.000578232	3.614949	0.005521909	4.393171	0.1866011	0.852237	0.9829471	-6.069563
cg24202918	16	3633047	F	II	SLX4	Body	opensea	Body-opensea		rs529888376	28	-0.00508422	0.8986751	-5.333831	3.54E-07	0.000578232	3.60571	-0.002701294	3.142142	-0.1495934	0.8812955	0.9864228	-6.075508
cg06770532	7	42214276	R	II	GLI3	Body	opensea	Body-opensea		rs552715019	41	-0.007846949	0.886514719	-5.331801657	3.57E-07	0.00058173	3.596575969	0.009181853	2.960043962	0.368367828	0.713141947	0.962478021	-6.021378025
cg25008524	6	168443212	R	II	KIF25	Body	opensea	Body-opensea		rs55935925;rs200713327;rs73260902;rs370684837;rs561838179	37;31;24;9;3	0.007935848	0.9048978	5.33156	3.58E-07	0.00058173	3.595489	-0.0124986	3.253015	-0.4201905	0.6749749	0.9558201	-6.001868
cg05695429	2	233925923	R	I	INPP5D	Body	shore	Body-shore	chr2:233925091-233925318	rs550668621	41	0.001873451	0.029805217	5.329838487	3.61E-07	0.000585071	3.587741077	-0.011053057	-5.009156053	-0.548148937	0.58444152	0.937237341	-5.942747839
cg20489345	10	115438888	R	I	CASP7	TSS1500	shore	TSS1500-shore	chr10:115439007-115440196	rs532338204;rs547723731	50;23	0.004416664	0.01725115	5.327677	3.64E-07	0.000589631	3.578015	0.000817521	-5.98336	0.009299122	0.9925934	0.9991779	-6.086162
cg04766895	19	18793961	R	II	CRTC1	TSS1500	shore	TSS1500-shore	chr19:18794191-18794819	rs117576554	19	-0.009138564	0.655084322	-5.326404425	3.66E-07	0.00059049	3.572292003	-0.012630293	0.946319267	-0.933744808	0.352004376	0.865017254	-5.670798983
cg23777861	20	30572540	R	II	XKR7	Body	opensea	Body-opensea				-0.004714938	0.9451475	-5.32688	3.66E-07	0.00059049	3.574433	-0.0740577	4.079738	-2.571453	0.01114461	0.3046391	-2.999954
cg18185142	2	223268597	F	II		IGR	opensea	IGR-opensea		rs573366812;rs542043179	0;47	0.004225188	0.9558689	5.325395	3.68E-07	0.000591943	3.567752	-0.02258531	4.446359	-0.7039992	0.4825743	0.9112472	-5.849745
cg16745829	16	20817602	R	I	ERI2	Body	island	Body-island	chr16:20817500-20818514	rs536974481	22	0.003181469	0.05208712	5.32241	3.73E-07	0.000598833	3.554331	-0.02182783	-4.202845	-1.059392	0.2912014	0.8370848	-5.551968
cg12733372	7	30462652	F	II		IGR	opensea	IGR-opensea		rs187997479	0	-0.00722309	0.914550295	-5.320731417	3.76E-07	0.000600851	3.546785196	0.044707959	3.464721089	1.496218325	0.136793349	0.71311735	-5.024874261
cg20394686	22	22960492	F	II		IGR	opensea	IGR-opensea		rs146318418;rs547062528;rs570129750	0;12;36	-0.004401896	0.9353775	-5.320879	3.76E-07	0.000600851	3.54745	-0.00499788	3.87984	-0.2148281	0.8302064	0.979986	-6.064148
cg22328206	14	94202536	R	II	PRIMA1	Body	opensea	Body-opensea		rs565780472;rs539434234;rs558000691;rs145210788	50;37;8;2	-0.004991205	0.877449	-5.319724	3.78E-07	0.000602333	3.542259	0.008952724	2.864014	0.5839602	0.5601641	0.9310318	-5.923415
cg11214884	1	5258645	R	II		IGR	opensea	IGR-opensea		rs112351075;rs374032692	41;1	-0.011951164	0.526157271	-5.318866487	3.79E-07	0.000602851	3.53840418	-0.01886425	0.130201546	-1.214229332	0.226655027	0.797288132	-5.385289922
cg26933234	8	131261086	R	II	ASAP1	Body	opensea	Body-opensea				0.008780975	0.1788536	5.318595	3.80E-07	0.000602851	3.537182	0.0189861	-2.241408	0.9789663	0.3292445	0.8554655	-5.629732
cg04504542	22	46432271	F	II		IGR	shore	IGR-shore	chr22:46431522-46432209	rs12159112;rs555504144	22;30	0.001977709	0.043244789	5.31713048	3.82E-07	0.000603009	3.530604336	-0.001459983	-4.444841013	-0.097343411	0.922589539	0.991730548	-6.081674547
cg06733155	7	73508868	R	II	LIMK1	Body	opensea	Body-opensea				0.001811789	0.018393333	5.317862663	3.81E-07	0.000603009	3.533893807	0.00863034	-5.721660408	0.278482751	0.781042772	0.972774893	-6.049146401
cg14386126	12	132848554	F	II	GALNT9	Body	island	Body-island	chr12:132848094-132848790			-0.011961071	0.62022914	-5.317307119	3.82E-07	0.000603009	3.531397893	0.018233267	0.762966659	1.080401174	0.28177639	0.832314013	-5.530660273
cg04213746	10	8106003	R	II	GATA3	Body	opensea	Body-opensea				0.002770949	0.974087451	5.315604664	3.85E-07	0.000603363	3.523750303	-0.049644764	5.218919434	-1.409687056	0.160796158	0.740069802	-5.143227217
cg20767288	18	47390097	R	II	MYO5B	Body	opensea	Body-opensea				-0.008499236	0.6255853	-5.315655	3.85E-07	0.000603363	3.523978	0.01525249	0.7730964	1.242757	0.2159846	0.7895925	-5.352154
cg24301352	19	3189957	R	II	NCLN	Body	island	Body-island	chr19:3189821-3190043			-0.009464007	0.7631773	-5.3159	3.85E-07	0.000603363	3.525075	0.00379168	1.679767	0.2219111	0.8246986	0.9792748	-6.06267
cg24598158	1	206788265	F	II		IGR	shelf	IGR-shelf	chr1:206785804-206786030	rs533793571	0	-0.008989823	0.923449	-5.31455	3.87E-07	0.000605008	3.519013	-0.02701556	3.676514	-0.6701936	0.5038117	0.9171035	-5.871872
cg24148459	14	77708756	R	II	TMEM63C	Body	opensea	Body-opensea		rs201023823	3	-0.005427973	0.8834817	-5.313909	3.88E-07	0.000605502	3.516137	0.002568419	2.928662	0.1491938	0.8816102	0.9864749	-6.075565
cg00452835	1	172515025	R	II	C1orf9	Body	opensea	Body-opensea		rs191721727	47	-0.010068751	0.823552926	-5.311708501	3.92E-07	0.000608273	3.506254624	0.01388331	2.201556442	0.620772899	0.535733983	0.925322257	-5.902274044
cg13054563	14	23236577	F	II	OXA1L	Body	island	Body-island	chr14:23235774-23236578	rs561401014;rs201009341;rs115891437;rs200428603;rs533479174;rs75618032;rs373094747	4;10;21;30;31;49;50	0.001889928	0.015863838	5.312056707	3.91E-07	0.000608273	3.507817887	0.000927211	-5.947130704	0.025402012	0.979769604	0.998024978	-6.085895067
cg21683678	15	59042253	R	I	ADAM10	TSS200	island	TSS200-island	chr15:59041081-59042283	rs115050200	10	0.003759526	0.02478778	5.311534	3.92E-07	0.000608273	3.505471	-0.03725386	-5.332749	-0.7284478	0.4675268	0.9065936	-5.833069
cg08961196	8	8749494	R	II	MFHAS1	1stExon	island	1stExon-island	chr8:8748652-8751478	rs201146413;rs145659266	40;25	-0.003889369	0.952812539	-5.307982823	3.99E-07	0.000615694	3.489532654	0.013711732	4.338187981	0.500344642	0.617599053	0.944504553	-5.966656511
cg24461814	12	52779281	F	II	KRT84	1stExon	opensea	1stExon-opensea		rs150339857;rs137938649;rs561294892;rs530318002;rs142429869;rs145945103	0;11;14;20;29;51	-0.004518013	0.9466271	-5.307988	3.99E-07	0.000615694	3.489558	-0.01412379	4.14605	-0.4943205	0.6218359	0.9455073	-5.969515
cg00421645	5	43312201	R	II	HMGCS1	5'UTR	shore	5'UTR-shore	chr5:43313191-43313924	rs546911038	14	-0.003876791	0.956299827	-5.304936132	4.04E-07	0.000616196	3.475864114	0.00821491	4.463239369	0.274777632	0.783882371	0.973321157	-6.050125634
cg03061778	10	10337051	F	II		IGR	opensea	IGR-opensea		rs561325466	27	-0.014462101	0.876533875	-5.306917468	4.01E-07	0.000616196	3.484752487	-0.043370848	2.804738614	-1.033167653	0.303263874	0.843356373	-5.577988915
cg11545173	1	182098172	F	II		IGR	opensea	IGR-opensea		rs575104568;rs542407428	12;26	-0.004203907	0.931736446	-5.304169822	4.06E-07	0.000616196	3.47242701	0.007425669	3.770912031	0.346518152	0.729461034	0.965071658	-6.028836897
cg11637718	16	4029254	F	II	ADCY9	Body	island	Body-island	chr16:4029157-4029413	rs199815641;rs187903829	1;17	0.007387169	0.885366329	5.304640251	4.05E-07	0.000616196	3.474536969	0.001686477	2.956912908	0.071325622	0.943237933	0.994098141	-6.083771943
cg13162127	8	96000155	R	II		IGR	opensea	IGR-opensea		rs79563332;rs190446793	19;2	-0.02341766	0.351903603	-5.304209159	4.06E-07	0.000616196	3.472603437	-0.002606042	-0.975993666	-0.080348771	0.936071841	0.993324108	-6.083117834
cg21368467	3	50537375	R	II	CACNA2D2	Body	shelf	Body-shelf	chr3:50540220-50541123	rs528216605;rs567248378;rs537988767	18;13;2	-0.005605703	0.8608164	-5.30463	4.05E-07	0.000616196	3.474492	0.009048831	2.623229	0.5906107	0.5557105	0.9299325	-5.919691
cg22581676	3	53080960	F	II	SFMBT1	TSS1500	island	TSS1500-island	chr3:53078956-53081101	rs3806692	27	0.005161268	0.07361202	5.305027	4.04E-07	0.000616196	3.476273	-0.01945294	-3.746697	-0.7835294	0.4346078	0.8965839	-5.793429
cg22736379	14	67831489	F	II	EIF2S1	ExonBnd	shelf	ExonBnd-shelf	chr14:67826139-67827526	rs559407878;rs144522814	0;27	-0.009367325	0.9170105	-5.305378	4.04E-07	0.000616196	3.477846	0.001438125	3.517546	0.03667336	0.9707964	0.9970719	-6.085561
cg16534142	12	32261182	F	II	BICD1	Body	shore	Body-shore	chr12:32259249-32260165	rs183998360;rs3803115	35;48	-0.01449055	0.3702993	-5.303096	4.08E-07	0.000617967	3.46761	0.000926231	-0.7983024	0.04625246	0.9631734	0.9960195	-6.085181
cg05775593	6	158806377	R	II	TULP4	Body	opensea	Body-opensea				-0.005794212	0.964350061	-5.302438124	4.09E-07	0.000618559	3.464661136	0.101143342	4.770090114	1.878378315	0.062358604	0.578414563	-4.421226195
cg02060677	17	36722773	F	II	SRCIN1	Body	shelf	Body-shelf	chr17:36719544-36719938	rs575747541	30	-0.017816573	0.837566444	-5.301707429	4.11E-07	0.000619362	3.461384821	-0.168755833	2.306514973	-4.070853587	7.71E-05	0.015632975	1.388111735
cg01191022	5	24368373	R	II		IGR	opensea	IGR-opensea		rs331281;rs149584381	46;22	-0.012136735	0.761417803	-5.299314707	4.15E-07	0.000624089	3.450658398	0.036553345	1.673765592	1.694656454	0.092310116	0.645873835	-4.727793351
cg07056602	10	81004884	R	II	ZMIZ1	Body	shore	Body-shore	chr10:81002109-81003687	rs118154534	41	0.014584985	0.158240317	5.299160212	4.15E-07	0.000624089	3.44996592	0.036487069	-2.405389261	1.052452188	0.294361485	0.838690085	-5.558916936
cg04916662	12	695661	R	II	NINJ2	Body	opensea	Body-opensea		rs144971822;rs149056087	8;1	-0.005316454	0.897889132	-5.29763914	4.18E-07	0.000624622	3.443148896	0.009614018	3.111248533	0.51979589	0.604006911	0.941614617	-5.957190254
cg06178942	8	29120351	F	I	KIF13B	Body	island	Body-island	chr8:29119957-29120787			0.00584506	0.102174101	5.297653338	4.18E-07	0.000624622	3.443212519	-0.051320274	-3.149090143	-2.471681368	0.014617652	0.341943146	-3.229722256
cg24784310	7	44365806	F	II	CAMK2B	TSS1500	shore	TSS1500-shore	chr7:44364432-44365328	rs558669258;rs577038530	31;34	-0.006321187	0.09617638	-5.298109	4.17E-07	0.000624622	3.445253	-0.009172856	-3.28601	-0.3973573	0.6916945	0.9588842	-6.01078
cg14847622	22	28106439	F	II		IGR	opensea	IGR-opensea				0.013102126	0.227386317	5.295615043	4.22E-07	0.000628116	3.434079519	0.025227517	-1.794009278	1.036254729	0.301826746	0.842791998	-5.574959203
cg20303231	22	34382180	R	II		IGR	opensea	IGR-opensea		rs148480126	27	0.02079221	0.7714984	5.29554	4.22E-07	0.000628116	3.433745	-0.04312824	1.775882	-1.148112	0.252833	0.8151988	-5.459188
cg06861266	1	53814985	F	II		IGR	opensea	IGR-opensea		rs116789289;rs147358993;rs183878516	1;28;32	-0.003492453	0.95111545	-5.294512825	4.24E-07	0.000629349	3.429141803	-0.06146489	4.264564812	-2.56878013	0.011227026	0.30570575	-3.006216592
cg10057614	16	56841060	R	II	NUP93	Body	opensea	Body-opensea		rs143286681	16	-0.002953165	0.954546902	-5.293791335	4.26E-07	0.000629349	3.42591005	-0.004168362	4.389893562	-0.193877247	0.84654623	0.982271874	-6.068239945
cg10139765	3	183518197	R	II	YEATS2	Body	opensea	Body-opensea				-0.003496627	0.954825226	-5.294013581	4.25E-07	0.000629349	3.426905518	-0.00195712	4.413618011	-0.0752931	0.940086396	0.993684667	-6.083493917
cg16876255	19	9731953	R	I	ZNF561	TSS200	island	TSS200-island	chr19:9731734-9731994	rs189946546;rs181646822;rs533342024;rs28384440;rs533210022	34;33;14;9;3	0.003078269	0.03302671	5.29197	4.29E-07	0.000633245	3.417754	-0.03366341	-4.883508	-1.131469	0.2597454	0.8197002	-5.477151
cg21438558	1	27251667	F	II	NUDC	Body	shelf	Body-shelf	chr1:27248048-27248619			-0.003006079	0.9741488	-5.291571	4.30E-07	0.000633245	3.415967	0.009381781	5.265883	0.2453824	0.806511	0.9767141	-6.05743
cg06682978	6	17394417	F	II	CAP2	5'UTR	opensea	5'UTR-opensea		rs2223633	24	-0.002742739	0.042172926	-5.290608929	4.32E-07	0.000634773	3.41165875	0.013697992	-4.52027742	0.632254803	0.528226673	0.923540135	-5.895417179
cg06937459	12	132653212	R	I		IGR	island	IGR-island	chr12:132653023-132653236	rs77229964;rs571726622;rs528866562;rs192950133	46;43;17;2	-0.002797686	0.958936543	-5.289920315	4.33E-07	0.000635509	3.408575802	0.005280861	4.554418802	0.234215381	0.815151676	0.977895154	-6.059988986
cg06068625	2	175075826	F	II	OLA1	Body	opensea	Body-opensea		rs577962234;rs184231405	1;47	-0.012348003	0.840747741	-5.28415845	4.45E-07	0.000647854	3.382790442	-0.050711893	2.385042617	-1.714547583	0.088587495	0.638851514	-4.696057023
cg07011029	8	1848040	F	II	ARHGEF10	Body	opensea	Body-opensea				0.024666929	0.429946934	5.28436689	4.45E-07	0.000647854	3.383722916	-0.04120525	-0.447719829	-1.263355927	0.208510426	0.783478121	-5.327761134
cg12216469	1	55221114	R	II		IGR	opensea	IGR-opensea		rs541770492	19	-0.00196483	0.979975568	-5.284370499	4.45E-07	0.000647854	3.383739058	0.011402949	5.591849243	0.362424268	0.717568326	0.96326284	-6.02345205
cg23421114	10	11940635	F	II		IGR	shelf	IGR-shelf	chr10:11936169-11937060	rs547647507;rs572557472	8;25	-0.006249205	0.9371123	-5.283993	4.45E-07	0.000647854	3.382051	0.00904461	3.887387	0.2691356	0.788212	0.9740254	-6.051592
cg03723845	5	180326186	F	II	BTNL8	1stExon	opensea	1stExon-opensea		rs151312657;rs555212811	0;26	-0.003047033	0.968942507	-5.281760211	4.50E-07	0.000652192	3.372063548	-0.009147671	4.958565325	-0.284626336	0.77634085	0.972027103	-6.047493829
cg11010561	4	155630610	F	II		IGR	opensea	IGR-opensea		rs188887814;rs572768790	3;28	0.018187942	0.485723112	5.28129223	4.51E-07	0.000652192	3.369970742	0.01678835	-0.257037604	0.691147985	0.49058934	0.913589759	-5.85828404
cg18446193	3	161090707	R	II	SPTSSB	TSS1500	shore	TSS1500-shore	chr3:161089626-161090649	rs114923087	2	0.002789037	0.03223182	5.281244	4.51E-07	0.000652192	3.369755	-0.08040403	-4.972423	-2.75856	0.006562301	0.238797	-2.546931
cg06892601	2	242750266	F	II	NEU4	1stExon	opensea	1stExon-opensea		rs577126597;rs534722352;rs149434270;rs575172245	0;31;37;42	-0.005728444	0.907369974	-5.27929197	4.55E-07	0.000654514	3.361027015	-0.007520504	3.276689735	-0.343107931	0.732019494	0.965551359	-6.029959991
cg12550387	17	48431653	F	II	XYLT2	Body	opensea	Body-opensea		rs571574035;rs534036249;rs553843206	0;16;30	-0.005874264	0.890423152	-5.27918147	4.55E-07	0.000654514	3.360533008	-0.015752862	3.05170516	-0.798512979	0.425892695	0.893693572	-5.782150198
cg25915409	1	40219893	F	II	PPIE	3'UTR	opensea	3'UTR-opensea		rs185849180	12	-0.003474973	0.9506237	-5.279667	4.54E-07	0.000654514	3.362706	0.03875535	4.235531	1.64221	0.1027366	0.6647141	-4.809768
cg13513083	3	194692736	R	II		IGR	opensea	IGR-opensea		rs531401951;rs116863406;rs561831719	45;33;32	-0.008245091	0.898012909	-5.277452696	4.59E-07	0.000655463	3.352805147	0.033884806	3.212651823	1.148051809	0.252857828	0.81520655	-5.459253846
cg16304521	14	22191827	R	II		IGR	opensea	IGR-opensea		rs182427206	48	0.0150224	0.2142344	5.27716	4.60E-07	0.000655463	3.351495	-0.04697491	-1.919513	-1.604451	0.1108138	0.6770616	-4.867252
cg17500918	7	158049136	R	II	PTPRN2	Body	opensea	Body-opensea		rs182389984;rs575758603	2;1	-0.004427992	0.9514764	-5.277255	4.59E-07	0.000655463	3.35192	0.01359894	4.268857	0.4443939	0.6574275	0.9526937	-5.99188
cg24869336	3	44726929	R	II		IGR	island	IGR-island	chr3:44726928-44727237			0.002199044	0.03947382	5.278123	4.58E-07	0.000655463	3.3558	-0.01866213	-4.623335	-1.007981	0.3151607	0.8490525	-5.602375
cg21749513	11	100804965	F	II	ARHGAP42	Body	opensea	Body-opensea		rs145378985;rs182664367;rs566596810;rs538333560;rs558592601	13;17;19;39;50	-0.006678756	0.9343406	-5.274884	4.64E-07	0.000661052	3.341326	-0.01096012	3.877131	-0.3087102	0.7579898	0.9692548	-6.040668
cg05039333	5	71662382	F	II		IGR	opensea	IGR-opensea		rs539069030;rs150715422;rs114514072;rs536399636	0;1;35;48	0.003395331	0.018663881	5.27113223	4.72E-07	0.000671125	3.324566492	-0.031167126	-5.754690189	-0.512363425	0.609184549	0.9429424	-5.960849833
cg23733568	2	109858972	F	II	SH3RF3	Body	opensea	Body-opensea		rs571102716;rs72952063;rs533551671;rs59655754	7;32;36;51	-0.005592825	0.8969518	-5.270569	4.74E-07	0.000671125	3.322053	0.02056789	3.149777	1.034707	0.3025467	0.8431095	-5.576479
cg24686224	2	223520411	R	II	FARSB	Body	shore	Body-shore	chr2:223520516-223520893	rs192175041	26	0.002076009	0.02083682	5.270316	4.74E-07	0.000671125	3.320923	0.00227228	-5.588375	0.06982912	0.9444269	0.9942441	-6.083873
cg11903362	5	115175337	R	II	ATG12	Body	shore	Body-shore	chr5:115177234-115178256			-0.010773747	0.787707619	-5.269830836	4.75E-07	0.000671322	3.318754977	-0.021272063	1.93239851	-0.993383506	0.322195548	0.852245505	-5.616237015
cg14885150	18	67963223	F	II	SOCS6	5'UTR	opensea	5'UTR-opensea		rs548185153	38	-0.009192486	0.767751281	-5.26855864	4.78E-07	0.000673946	3.313074798	0.004804893	1.718539555	0.285394137	0.775753801	0.97193691	-6.047284766
cg07933092	16	66600311	R	I	CMTM1	1stExon	island	1stExon-island	chr16:66600024-66600619	rs7188654;rs558298189	18;6	-0.00264807	0.968900119	-5.267417459	4.81E-07	0.000675469	3.307980381	-0.018339771	4.985435803	-0.647429664	0.518388516	0.92094074	-5.886163275
cg15145868	4	186125755	F	II	CFAP97	TSS1500	shore	TSS1500-shore	chr4:186124665-186125441			-0.016264443	0.296377475	-5.267226984	4.81E-07	0.000675469	3.307130143	0.032186567	-1.15913665	1.241235977	0.216544198	0.789913221	-5.353940352
cg27390819	19	37464633	R	II		IGR	shore	IGR-shore	chr19:37463991-37464606	rs144158195;rs3816391	41;29	0.003011518	0.02873862	5.264845	4.86E-07	0.000681572	3.2965	0.007223141	-5.093788	0.2075539	0.8358716	0.9808012	-6.065617
cg20724032	3	41460736	F	II	ULK4	Body	opensea	Body-opensea		rs6780145	47	-0.008984576	0.8415371	-5.264045	4.88E-07	0.000682767	3.292929	-0.0141583	2.459818	-0.6384501	0.5241985	0.9223788	-5.891666
cg16508016	5	142248483	F	II	ARHGAP26-AS1	TSS200	opensea	TSS200-opensea				-0.003159844	0.9559974	-5.262701	4.91E-07	0.000685672	3.286933	-0.03214302	4.396213	-1.341587	0.1818495	0.7602579	-5.231554
cg17029059	2	217124227	R	II	04-mar	Body	opensea	Body-opensea		rs149482437;rs144064965;rs143338970;rs139359941	45;41;15;2	0.003960362	0.9342168	5.262024	4.93E-07	0.000686492	3.283912	-0.02975375	3.831722	-1.406506	0.1617363	0.7409975	-5.147448
cg14059727	13	45292791	R	II		IGR	opensea	IGR-opensea		rs141286761;rs150794378;rs556622208;rs187423714	43;17;16;2	0.002921053	0.978993899	5.260876652	4.95E-07	0.000688795	3.278795711	0.06254848	5.57810103	1.379430141	0.169908501	0.749432348	-5.18299605
cg15947276	16	88947912	F	II	CBFA2T3	ExonBnd	island	ExonBnd-island	chr16:88947776-88948015	rs558848178;rs376300984;rs370799116	23;27;31	-0.00470125	0.923955932	-5.259168178	4.99E-07	0.000692886	3.271176692	0.030064754	3.575602573	1.40461712	0.16229647	0.741463695	-5.14994947
cg00338519	4	8100382	F	II	ABLIM2	Body	shore	Body-shore	chr4:8098825-8099074	rs549740639;rs114696815	5;19	-0.007813378	0.903409655	-5.258289092	5.01E-07	0.000693951	3.267257029	0.044299465	3.277355769	1.519693956	0.130788629	0.705754438	-4.991588742
cg12465250	6	163521043	R	I	PACRG	Body	island	Body-island	chr6:163520984-163521585	rs530252654;rs547199283;rs183449053	39;38;16	0.004154979	0.96493251	5.257923782	5.02E-07	0.000693951	3.265628317	-0.056559653	4.778306976	-1.43141324	0.154486576	0.733349131	-5.114154067
cg15895268	1	179152830	R	II	ABL2	Body	opensea	Body-opensea		rs553364075	2	-0.004066876	0.966417405	-5.257592614	5.03E-07	0.000693951	3.264151895	-0.059472774	4.821426536	-1.486247803	0.139407802	0.716440105	-5.038859514
cg02661437	10	15210818	F	I	NMT2	TSS200	shore	TSS200-shore	chr10:15209824-15210714	rs529345200;rs549007676;rs544390717	14;17;43	0.004221117	0.03670084	5.256504431	5.05E-07	0.000695988	3.259300971	-0.025162429	-4.734654781	-0.640210166	0.523057095	0.922062116	-5.890593061
cg21234821	1	181700558	R	II	CACNA1E	Body	opensea	Body-opensea		rs116901520;rs116667125	29;1	-0.004626603	0.9589945	-5.255719	5.07E-07	0.000695988	3.255799	-0.00121344	4.56857	-0.03228317	0.9742911	0.9974057	-6.085705
cg27276115	12	40618960	F	II	LRRK2	1stExon	shore	1stExon-shore	chr12:40618355-40618913	rs142399623;rs151283507	18;39	0.002338625	0.03811127	5.255806	5.07E-07	0.000695988	3.256189	-0.006580333	-4.697471	-0.3193329	0.7499386	0.9681293	-6.037482
cg01721822	1	1360499	F	II	TMEM88B	TSS1500	shore	TSS1500-shore	chr1:1361560-1361787	rs112030392;rs568309891;rs186791952;rs149568636	16;42;43;45	0.006629724	0.922177495	5.252588177	5.14E-07	0.000696154	3.241848708	-0.001947053	3.607849118	-0.065773213	0.947649946	0.994567169	-6.084135773
cg06673536	19	45213941	F	I	CEACAM16	3'UTR	shelf	3'UTR-shelf	chr19:45211114-45211328	rs540979481	40	0.010554783	0.288119857	5.253505371	5.12E-07	0.000696154	3.245935261	0.01438215	-1.340579589	0.835127816	0.405034282	0.886239895	-5.753699482
cg12441038	7	155794908	F	II		IGR	opensea	IGR-opensea		rs554690096	32	-0.00616291	0.687489354	-5.254785558	5.09E-07	0.000696154	3.251639945	-0.014368385	1.145331777	-1.422257137	0.15712207	0.736051137	-5.126459041
cg14124980	11	66405450	F	II	RBM4	TSS1500	shore	TSS1500-shore	chr11:66405742-66406691	rs554149165;rs574337222;rs543043063	0;18;19	-0.007371079	0.626826347	-5.254438602	5.10E-07	0.000696154	3.25009377	-0.013318029	0.735312567	-1.245262192	0.215065393	0.788947548	-5.349208926
cg14734994	2	88468372	R	II	THNSL2	TSS1500	shore	TSS1500-shore	chr2:88469691-88470386	rs377561898;rs536984352	44;24	-0.003327086	0.948906783	-5.25313815	5.13E-07	0.000696154	3.244299053	0.008284597	4.254320575	0.368200248	0.713266617	0.962487541	-6.021436965
cg19730092	10	72432797	R	II	ADAMTS14	Body	shore	Body-shore	chr10:72432242-72432738			-0.009382353	0.6347202	-5.253863	5.11E-07	0.000696154	3.247529	-0.01113735	0.7856629	-0.8252005	0.4106277	0.8880899	-5.761538
cg21757440	16	58031050	R	II	ZNF319	Body	island	Body-island	chr16:58030214-58031633	rs577714937;rs145881211	28;25	-0.003929209	0.9529316	-5.254739	5.09E-07	0.000696154	3.251431	0.05058984	4.337339	1.803694	0.07337746	0.6064868	-4.549476
cg24358144	2	22600431	F	II		IGR	opensea	IGR-opensea				-0.01563351	0.7141945	-5.252411	5.15E-07	0.000696154	3.241057	-0.01146385	1.339573	-0.4567687	0.6485281	0.9509525	-5.986558
cg09906747	21	34914446	F	I	SON	TSS1500	island	TSS1500-island	chr21:34914303-34915906	rs574545617;rs542075228;rs563943066	12;27;44	0.001581372	0.008879533	5.251980253	5.16E-07	0.000696238	3.239140375	-0.137813093	-6.766374344	-2.386396299	0.018318826	0.37541546	-3.419533911
cg17790358	6	87722558	F	II	HTR1E	5'UTR	opensea	5'UTR-opensea		rs538086482;rs9344662	42;46	-0.01459557	0.5681214	-5.25067	5.19E-07	0.000697848	3.233303	0.03003646	0.4619469	1.506631	0.1341039	0.7094721	-5.010172
cg24299175	9	111779968	R	II	TMEM245	3'UTR	opensea	3'UTR-opensea		rs142518974;rs537115742	34;33	0.01378865	0.4193291	5.250992	5.18E-07	0.000697848	3.234737	0.02085757	-0.489859	1.121109	0.2641143	0.8222581	-5.488202
cg00452446	7	48376308	R	II	ABCA13	Body	opensea	Body-opensea				0.003874017	0.956275021	5.24869082	5.24E-07	0.000698121	3.224489506	-0.021073205	4.531084192	-0.723584277	0.470499112	0.907490442	-5.836430905
cg04145448	11	43577971	R	II		IGR	opensea	IGR-opensea		rs542626224	47	-0.003645368	0.016446795	-5.248869517	5.23E-07	0.000698121	3.225285246	-0.023036256	-5.93103941	-0.316723927	0.751913476	0.968423849	-6.038274282
cg05596135	16	72128010	F	II	TXNL4B	TSS1500	shore	TSS1500-shore	chr16:72127129-72127341	rs537938559	46	0.003254007	0.032299503	5.248583501	5.24E-07	0.000698121	3.224011624	-0.036051613	-4.961292617	-1.064433181	0.288920694	0.8361018	-5.546893239
cg08353479	16	1267618	R	II	CACNA1H	Body	shore	Body-shore	chr16:1267865-1268605	rs548595834;rs567308795;rs147399721	25;18;4	-0.005551721	0.784906884	-5.249657559	5.21E-07	0.000698121	3.228794633	0.016632295	1.865437874	1.484291032	0.139925436	0.717012417	-5.041593572
cg27057591	7	97995294	R	II	BAIAP2L1	Body	opensea	Body-opensea				-0.00259588	0.9810149	-5.248897	5.23E-07	0.000698121	3.225408	0.02973796	5.654637	0.6611536	0.5095741	0.9187634	-5.877606
cg05452354	15	66926440	R	I		IGR	opensea	IGR-opensea		rs530349014;rs377179251;rs566989616;rs539202490	47;42;41;39	0.00548359	0.880177202	5.244277009	5.34E-07	0.000702986	3.204840634	-0.016020256	2.913091833	-0.943493156	0.347014821	0.862939338	-5.662108292
cg06346667	3	137488697	R	II		IGR	shore	IGR-shore	chr3:137489051-137489409	rs557660541;rs577348988	50;28	0.005372364	0.033219033	5.245261298	5.32E-07	0.000702986	3.209221391	-0.065110309	-4.852450039	-1.219214335	0.224763557	0.79589164	-5.379554054
cg06969521	1	154919146	F	II	PBXIP1	Body	opensea	Body-opensea		rs576190334;rs77880932;rs148878006	1;14;43	-0.004883868	0.916358453	-5.244079199	5.35E-07	0.000702986	3.203960314	0.003034775	3.437492584	0.146452685	0.883769622	0.986769687	-6.075952664
cg08505135	19	19045615	F	II	HOMER3	Body	shelf	Body-shelf	chr19:19042719-19042961	rs565338071;rs527889837;rs149962131	0;1;27	-0.006448127	0.853362265	-5.244172606	5.34E-07	0.000702986	3.204376003	0.009670354	2.531126076	0.5726652	0.567767764	0.932911333	-5.929644334
cg10653339	6	43463490	F	II	TJAP1	5'UTR	opensea	5'UTR-opensea		rs180906753;rs546484128	38;43	-0.004062353	0.929788655	-5.243899229	5.35E-07	0.000702986	3.203159406	-0.025473289	3.723824929	-1.278154422	0.203258989	0.779086289	-5.309994769
cg11537479	11	82569394	R	II	PRCP	Body	opensea	Body-opensea		rs183805772	28	-0.005080859	0.928662367	-5.244694089	5.33E-07	0.000702986	3.206696855	-0.002907524	3.756106933	-0.114939169	0.908654045	0.990080968	-6.079889358
cg19051908	2	58458349	R	II	FANCL	Body	opensea	Body-opensea		rs149625498;rs114317045;rs542046052;rs562456459	38;32;31;2	-0.003191784	0.9542749	-5.246454	5.29E-07	0.000702986	3.214532	0.03303556	4.378066	1.405539	0.1620228	0.7412019	-5.148729
cg25870970	20	50294927	F	II	ATP9A	Body	opensea	Body-opensea				-0.006135446	0.9273042	-5.244665	5.33E-07	0.000702986	3.206569	0.04112101	3.760721	1.364899	0.1744214	0.7537695	-5.201797
cg19715649	2	17035730	F	II		IGR	opensea	IGR-opensea		rs150897957;rs578127955	9;29	-0.007280784	0.9283586	-5.242879	5.38E-07	0.000703743	3.198621	0.05957507	3.706721	1.67042	0.09701656	0.6549738	-4.765983
cg24736471	15	49172208	F	II	SHC4	Body	shore	Body-shore	chr15:49170144-49170710			-0.005388318	0.9508737	-5.243173	5.37E-07	0.000703743	3.199926	0.006084603	4.313352	0.1616015	0.871847	0.9853812	-6.073723
cg06493102	19	9955830	F	II	PIN1	Body	opensea	Body-opensea		rs142257795	1	-0.002691336	0.965384721	-5.24190938	5.40E-07	0.000704348	3.194305381	-0.035322089	4.802051009	-1.377836312	0.170399138	0.749791846	-5.185067675
cg26286934	3	181417051	F	II	SOX2-OT	Body	shelf	Body-shelf	chr3:181413014-181414022			-0.02397565	0.6989367	-5.242011	5.40E-07	0.000704348	3.194759	-0.2119167	1.152285	-5.893888	2.58E-08	3.46E-05	8.695104
cg04571984	1	39993486	R	II	BMP8A	3'UTR	opensea	3'UTR-opensea				-0.00269787	0.956749507	-5.239943807	5.45E-07	0.000705669	3.185561639	-0.0486471	4.454647355	-2.308249298	0.022414483	0.407460313	-3.588071751
cg06297614	4	108664968	F	II		IGR	opensea	IGR-opensea		rs573158112;rs17038037;rs192431212;rs184983401	0;1;8;49	0.01681133	0.11640282	5.240103495	5.45E-07	0.000705669	3.186271918	-0.00920425	-2.90301806	-0.174897691	0.861406603	0.984045532	-6.071584489
cg09931724	1	86933750	F	II	CLCA1	TSS1500	opensea	TSS1500-opensea		rs576008305;rs4647848	26;43	0.010541704	0.930891053	5.240146445	5.44E-07	0.000705669	3.186462957	-0.083889951	3.734712107	-1.573706007	0.117758084	0.687880743	-4.913106095
cg26350658	11	2342307	F	II		IGR	opensea	IGR-opensea		rs2521287;rs114704262	49;50	-0.006705823	0.9163302	-5.240049	5.45E-07	0.000705669	3.18603	0.000950198	3.453072	0.0338745	0.9730243	0.9972166	-6.085655
cg01428356	5	172409846	R	II	ATP6V0E1	TSS1500	shore	TSS1500-shore	chr5:172410691-172411161	rs566381635;rs151261626;rs115301118	42;26;2	-0.002189199	0.976856609	-5.238070671	5.50E-07	0.000707972	3.177231194	0.01926331	5.396059857	0.633348685	0.527514287	0.923353088	-5.894757407
cg09393075	11	34305777	R	II	ABTB2	Body	opensea	Body-opensea				-0.00357233	0.947323608	-5.238603989	5.48E-07	0.000707972	3.179602821	0.003890498	4.172873057	0.167540854	0.867180432	0.984773135	-6.072788356
cg17343579	2	224362422	F	II		IGR	opensea	IGR-opensea		rs186795811;rs76043721	0;47	-0.006906253	0.9391958	-5.238151	5.49E-07	0.000707972	3.17759	-0.005343195	3.922351	-0.1408432	0.8881913	0.9874867	-6.076723
cg01218568	9	111653070	F	II	IKBKAP	Body	opensea	Body-opensea		rs12353209;rs557268151;rs193076533;rs79411248	10;16;44;47	-0.003730275	0.96292656	-5.237519573	5.51E-07	0.000708509	3.17478067	0.071758657	4.694780144	2.148067059	0.033387692	0.472497566	-3.917252245
cg13981120	1	157070675	R	II	ETV3L	TSS1500	opensea	TSS1500-opensea		rs73000633;rs145484677;rs9659081	34;20;19	-0.003670605	0.971217133	-5.235816416	5.55E-07	0.000709223	3.167208497	0.012315656	5.117997188	0.290398012	0.771931093	0.97132331	-6.045908486
cg17082371	8	84823725	F	II		IGR	opensea	IGR-opensea		rs577182098;rs560334002;rs7011204;rs6473514	0;1;11;12	-0.008243575	0.8388	-5.236269	5.54E-07	0.000709223	3.16922	0.01656203	2.432167	0.8145147	0.4167001	0.8905032	-5.769872
cg18534039	17	43883072	F	II	CRHR1	Body	opensea	Body-opensea		rs71375320;rs2664008	16;31	-0.008409044	0.9136736	-5.235765	5.55E-07	0.000709223	3.166978	0.05504286	3.394234	1.608576	0.1099074	0.6754905	-4.861034
cg27340313	1	165179287	F	II	LMX1A	Body	opensea	Body-opensea		rs560328580;rs138971495;rs142217019;rs562314397	0;1;6;48	-0.005808556	0.8931175	-5.236206	5.54E-07	0.000709223	3.168941	-0.01259074	3.053908	-0.6268904	0.5317274	0.9244253	-5.898636
cg04939200	7	25992352	F	II		IGR	shore	IGR-shore	chr7:25990012-25991320	rs533970988	26	-0.005250063	0.904117106	-5.233932236	5.60E-07	0.000712347	3.158833475	0.003622081	3.210188243	0.185186477	0.853344313	0.983120281	-6.069814124
cg05833946	8	1847999	R	II	ARHGEF10	Body	opensea	Body-opensea		rs574109000;rs542737634;rs556107402;rs576038378	51;47;42;22	0.031258435	0.360409714	5.232631247	5.63E-07	0.000712347	3.153051893	-0.078974903	-0.870903735	-1.76964968	0.078909891	0.618934569	-4.606291406
cg09059284	1	84397717	F	II	TTLL7	Body	opensea	Body-opensea		rs560993354;rs574314973	29;39	-0.017359019	0.147151274	-5.232519196	5.64E-07	0.000712347	3.152553985	0.072998534	-2.541403751	1.631229886	0.105035046	0.668417471	-4.826616352
cg13076441	8	60224479	R	II		IGR	opensea	IGR-opensea		rs572993451;rs6988436;rs141994374	35;14;8	-0.00399516	0.956820434	-5.232781158	5.63E-07	0.000712347	3.153718044	0.060750821	4.467578828	1.956667534	0.052328348	0.549079657	-4.281488979
cg23242151	1	201333433	R	II	TNNT2	Body	opensea	Body-opensea		rs201048783;rs45608937	2;1	-0.004844164	0.9281273	-5.232526	5.64E-07	0.000712347	3.152585	0.006422426	3.684908	0.275042	0.7836796	0.9732715	-6.050056
cg26495598	8	101162258	F	II	POLR2K	TSS1500	opensea	TSS1500-opensea				0.002335402	0.006141078	5.233783	5.60E-07	0.000712347	3.158168	0.04729149	-7.485309	0.3540426	0.7238267	0.9642284	-6.02632
cg01913585	5	139290970	F	II	NRG2	Body	opensea	Body-opensea		rs118147969	1	-0.004996891	0.918723395	-5.23209497	5.65E-07	0.000712497	3.150668974	-0.027828816	3.483380416	-1.307893889	0.19300106	0.769856193	-5.27368037
cg27119222	11	2720229	F	II	KCNQ1	Body	shore	Body-shore	chr11:2720410-2722087	rs558826552	33	-0.01089741	0.6041163	-5.229875	5.71E-07	0.000718512	3.140806	0.001992637	0.5991755	0.131455	0.8955996	0.9884724	-6.077945
cg06620731	12	108909559	F	II	FICD	5'UTR	shore	5'UTR-shore	chr12:108908702-108909475	rs73402738;rs183982495	33;45	0.001813942	0.025268815	5.229290567	5.72E-07	0.000719192	3.138210477	-0.011131709	-5.276193882	-0.474769691	0.635673034	0.948444114	-5.978555561
cg02837703	11	67236413	R	I	TMEM134	Body	island	Body-island	chr11:67236264-67236953			-0.003697075	0.138117865	-5.22783783	5.76E-07	0.000721792	3.131758531	0.018779807	-2.645339982	1.752397097	0.081841878	0.625206901	-4.63468915
cg04031526	8	12650351	F	II	LINC00681	TSS1500	opensea	TSS1500-opensea		rs181731897	1	-0.008565879	0.87825609	-5.227371972	5.77E-07	0.000721792	3.129689806	0.006982228	2.885604073	0.262662354	0.793187632	0.974790475	-6.053236144
cg13581582	2	906956	R	II	C2orf90	TSS1500	opensea	TSS1500-opensea		rs568929260	44	-0.004605119	0.927251282	-5.227742892	5.76E-07	0.000721792	3.131336931	0.012149067	3.653825826	0.5504637	0.582857426	0.936815968	-5.941535036
cg21490379	14	96715899	R	II		IGR	opensea	IGR-opensea				-0.008619506	0.8893728	-5.226425	5.80E-07	0.000723679	3.125485	-0.01229539	3.014005	-0.4249798	0.6714881	0.9552101	-5.999936
cg10176925	22	35652326	R	II	HMGXB4	TSS1500	shore	TSS1500-shore	chr22:35653361-35654028	rs552092991;rs117831799	39;19	-0.004461792	0.964417278	-5.22306584	5.89E-07	0.000732348	3.11057368	0.008135541	4.72294962	0.195659863	0.845153243	0.982132289	-6.067908139
cg15485216	19	35784467	F	II	MAG	5'UTR	shelf	5'UTR-shelf	chr19:35786551-35786962	rs376633979	43	-0.005162012	0.853850967	-5.223338642	5.88E-07	0.000732348	3.111784406	-0.022941498	2.524350296	-1.664735118	0.098148013	0.657132423	-4.774863824
cg04501188	1	47904171	F	I	FOXD2	1stExon	island	1stExon-island	chr1:47902793-47905518	rs565241171;rs142732039	7;29	0.002494687	0.018433011	5.220752786	5.95E-07	0.000735434	3.100309862	-0.003576	-5.866890564	-0.077945857	0.937979724	0.993491607	-6.08329963
cg04515583	17	79369246	R	II		IGR	island	IGR-island	chr17:79366806-79374742			0.001380271	0.009391294	5.22173334	5.92E-07	0.000735434	3.104660538	-0.007598601	-6.716546246	-0.166149048	0.868273572	0.984896217	-6.073010294
cg15930076	14	27064416	R	II	NOVA1	Body	shore	Body-shore	chr14:27066313-27066578	rs184436706	35	-0.010314936	0.851409788	-5.220655522	5.95E-07	0.000735434	3.099878336	0.021744883	2.524728959	0.817082114	0.415236254	0.890060492	-5.767879312
cg20596162	15	45408861	F	II	DUOXA2	Body	island	Body-island	chr15:45408573-45409528	rs61733394	31	-0.007010115	0.1019285	-5.220666	5.95E-07	0.000735434	3.099923	0.01977514	-3.179459	0.810241	0.4191436	0.8912731	-5.773175
cg21581129	18	51795895	R	I	POLI	1stExon	island	1stExon-island	chr18:51795711-51796332	rs3730668;rs540010812;rs372491675;rs201453585	50;45;42;1	0.00331239	0.04246772	5.220113	5.96E-07	0.000736011	3.097472	-0.01353917	-4.525509	-0.5056745	0.6138612	0.9437378	-5.964098
cg25419384	1	12239393	F	II	TNFRSF1B	Body	opensea	Body-opensea		rs143949042;rs561213397	0;1	0.01213103	0.2065164	5.219633	5.98E-07	0.00073638	3.095343	0.007749366	-2.010701	0.3131692	0.7546069	0.9687553	-6.039344
cg13567405	11	94372017	F	II		IGR	opensea	IGR-opensea				0.015580767	0.487592436	5.217539052	6.04E-07	0.000741347	3.086054609	-0.029240418	-0.019073042	-1.474193624	0.142620339	0.719992086	-5.05564653
cg13650226	3	46716243	R	II	ALS2CL	Body	opensea	Body-opensea		rs148277759;rs111649535;rs115592307	49;42;1	-0.002916927	0.953848625	-5.217419993	6.04E-07	0.000741347	3.085526612	0.015712499	4.356101984	0.73665576	0.462534583	0.9050461	-5.827343196
cg24470787	8	617669	F	II	ERICH1	Body	shore	Body-shore	chr8:619097-619607	rs549618318;rs569319902;rs896521	12;16;49	-0.003829395	0.9459663	-5.216962	6.05E-07	0.000741652	3.083494	-0.04037814	4.09467	-1.665449	0.09800538	0.6568829	-4.77375
cg11238129	9	79280675	R	II	PRUNE2	Body	opensea	Body-opensea		rs637207	47	-0.003524787	0.948835654	-5.215926442	6.08E-07	0.00074391	3.078903786	0.026787447	4.254920026	1.124888922	0.262514512	0.821449394	-5.484181879
cg03653793	8	144230243	F	II		IGR	opensea	IGR-opensea		rs552831541	45	-0.006001225	0.875364929	-5.213885876	6.14E-07	0.000749602	3.069857453	0.019870038	2.820183876	1.084664612	0.279889527	0.831405942	-5.526285896
cg08124213	20	48657186	R	II		IGR	opensea	IGR-opensea		rs191045559;rs563836005	27;1	-0.003565616	0.952659092	-5.212289952	6.18E-07	0.00075381	3.062784029	-0.058709446	4.323627273	-2.297840977	0.023016649	0.412236728	-3.610128017
cg19108485	17	75319068	R	II	9-Sep	Body	opensea	Body-opensea		rs529377396;rs548917827;rs145224330;rs149171242;rs558007471	27;24;13;2;1	-0.007415105	0.7943742	-5.211025	6.22E-07	0.000755779	3.05718	0.04464917	1.92396	2.931389	0.003928339	0.183242	-2.103295
cg20170989	7	53102721	F	II	POM121L12	TSS1500	shore	TSS1500-shore	chr7:53103275-53103801	rs535988207;rs555555952;rs569292865;rs538205625	12;32;36;38	-0.01167594	0.6167349	-5.210986	6.22E-07	0.000755779	3.057004	0.007309855	0.7789252	0.4314612	0.6667807	0.9543062	-5.997286
cg01421264	16	31227800	F	II	TRIM72	Body	island	Body-island	chr16:31225956-31228264			-0.003678193	0.038873493	-5.208872892	6.28E-07	0.000757379	3.047644013	-0.068275939	-4.672724718	-2.16781667	0.031822016	0.46493646	-3.877857367
cg07472373	10	50595181	F	II	DRGX	Body	opensea	Body-opensea		rs536625927;rs554911449	1;37	0.015674164	0.511198085	5.208029149	6.30E-07	0.000757379	3.043906685	0.019881854	0.097389399	0.976855717	0.330284845	0.855811698	-5.631691509
cg09241427	11	70860363	R	II	SHANK2	5'UTR	opensea	5'UTR-opensea		rs115801749;rs111470549	46;26	-0.011466844	0.686282433	-5.207619925	6.31E-07	0.000757379	3.042094192	-0.169068226	1.085155108	-10.18582931	1.13E-18	1.76E-14	30.6208401
cg09357068	15	54164735	R	II		IGR	opensea	IGR-opensea		rs541083419;rs554692971	44;2	0.013034813	0.242693816	5.209264491	6.27E-07	0.000757379	3.049378728	-0.037625823	-1.6231371	-1.619158008	0.107609442	0.672224733	-4.845014759
cg12517577	1	43769489	F	II	TIE1	Body	shore	Body-shore	chr1:43770522-43770880	rs570735696;rs539211927	1;33	0.005074049	0.946461047	5.207652824	6.31E-07	0.000757379	3.042239899	-0.02521786	4.164043171	-0.770371392	0.442346314	0.898951455	-5.803158148
cg13188519	14	78176682	F	II	C14orf156	Body	shelf	Body-shelf	chr14:78174054-78174550	rs138432051;rs117698940	1;24	-0.003292925	0.952675636	-5.208634364	6.29E-07	0.000757379	3.046587422	0.005034568	4.309998906	0.214279892	0.830633048	0.980024751	-6.064260899
cg21336435	12	54398561	R	I		IGR	shore	IGR-shore	chr12:54399412-54399654			-0.01195206	0.2941268	-5.208718	6.28E-07	0.000757379	3.046958	-0.01342587	-1.290738	-0.7213889	0.4718442	0.9079185	-5.837941
cg23990932	17	38521365	F	II	GJD3	TSS1500	shore	TSS1500-shore	chr17:38518965-38520264	rs532676284;rs146360994	10;48	-0.002555586	0.9712015	-5.210044	6.24E-07	0.000757379	3.05283	-0.01919547	5.062381	-0.6672821	0.5056638	0.9176406	-5.873728
cg15665833	6	26285013	F	II		IGR	shore	IGR-shore	chr6:26285423-26285940	rs562704212;rs576173957	18;49	0.004656317	0.010274186	5.207002881	6.33E-07	0.000758265	3.039361428	-0.175540513	-6.733606517	-1.061203873	0.290380397	0.836562865	-5.550147238
cg16184154	22	38286248	R	II		IGR	opensea	IGR-opensea		rs536817199;rs548669133	49;42	0.004306783	0.9679287	5.206307	6.35E-07	0.000759425	3.036282	-0.0525938	4.875773	-1.142629	0.2550958	0.8168671	-5.465134
cg06407390	10	134723491	R	II		IGR	shore	IGR-shore	chr10:134722046-134722292	rs529613099;rs546490678	51;22	-0.005783835	0.88712178	-5.205601164	6.37E-07	0.000760468	3.033154341	-0.012351621	2.954095783	-0.656701299	0.512424978	0.91946789	-5.880401915
cg07331761	7	135347083	R	I	C7orf73	TSS200	island	TSS200-island	chr7:135347056-135347498	rs555210296	13	0.003145289	0.058494085	5.205211822	6.38E-07	0.000760468	3.031430461	-0.00347045	-4.016237213	-0.184488383	0.85389086	0.98315222	-6.069937441
cg13617964	11	64757939	F	II	BATF2	Body	opensea	Body-opensea		rs563121637;rs74601895	0;38	0.010052733	0.207065441	5.204930579	6.39E-07	0.000760468	3.030185262	-0.034684862	-1.963977376	-1.698356463	0.091608207	0.644615512	-4.721916851
cg08658634	1	184319916	R	II		IGR	opensea	IGR-opensea				-0.007233253	0.871842995	-5.203943316	6.42E-07	0.000761414	3.025814539	0.048913137	2.82202086	2.256371155	0.025559056	0.429084152	-3.697089763
cg08950537	10	95361933	F	II	RBP4	TSS1500	shore	TSS1500-shore	chr10:95360389-95361387	rs115968880;rs143699999;rs181338342	16;19;45	-0.023327286	0.533586478	-5.203987521	6.42E-07	0.000761414	3.026010229	-0.140776115	0.175732502	-4.645411516	7.61E-06	0.002855184	3.486892374
cg16966201	10	50603359	F	I		IGR	island	IGR-island	chr10:50602989-50606783	rs534813565	26	0.003532679	0.05352826	5.203456	6.43E-07	0.000761702	3.023656	-0.01514019	-4.179533	-0.6586078	0.5112032	0.9191814	-5.879207
cg17329689	9	118435099	R	II		IGR	opensea	IGR-opensea		rs74938773;rs151296283	21;17	-0.01218066	0.7120009	-5.202804	6.45E-07	0.000761702	3.020771	0.05008946	1.334589	2.523949	0.01269346	0.3227697	-3.110385
cg27463188	5	124177970	R	II		IGR	opensea	IGR-opensea		rs75878378	42	0.01569298	0.7277535	5.202794	6.45E-07	0.000761702	3.020726	-0.00887512	1.444047	-0.3431305	0.7320026	0.9655514	-6.029953
cg26312950	7	5391498	F	I	TNRC18	Body	island	Body-island	chr7:5391323-5391572	rs532213464	48	-0.004135696	0.9297822	-5.201886	6.48E-07	0.000763619	3.01671	-0.06167982	3.732537	-2.962257	0.003575761	0.174161	-2.021555
cg05615459	16	25435582	F	II		IGR	opensea	IGR-opensea		rs139999597;rs35563649	0;33	-0.014493899	0.833067885	-5.20113613	6.50E-07	0.000764996	3.013389944	0.001161951	2.323653183	0.034083312	0.972858089	0.997200653	-6.085648242
cg13139631	17	78454044	R	II		IGR	shore	IGR-shore	chr17:78449507-78452783	rs558443385;rs576700444	18;1	-0.009667327	0.791882174	-5.200022669	6.54E-07	0.000767644	3.008463055	-0.001949629	1.915683878	-0.100310978	0.92023748	0.991529699	-6.081394214
cg12449528	2	24233341	R	II	MFSD2B	Body	shore	Body-shore	chr2:24232680-24233260	rs532244937	49	-0.008496895	0.183831817	-5.198285215	6.59E-07	0.000770022	3.000776544	-0.068737709	-2.143681978	-3.683034994	0.000325699	0.041821095	0.094269962
cg14424801	9	86067095	F	II	FRMD3	Body	opensea	Body-opensea		rs183254781;rs535347195;rs142815433	5;24;27	-0.005056942	0.95861389	-5.198399117	6.58E-07	0.000770022	3.001280392	0.049333005	4.529804366	1.194289909	0.234335366	0.802904028	-5.408002681
cg19354750	17	61554413	R	I	ACE	TSS200	island	TSS200-island	chr17:61553834-61555063	rs538952820	26	0.002862503	0.05037266	5.198438	6.58E-07	0.000770022	3.001453	-0.06162954	-4.264959	-3.113968	0.002229011	0.1348937	-1.608944
cg04085306	20	62226480	R	II	GMEB2	Body	shelf	Body-shelf	chr20:62223230-62223605	rs549214617;rs193054679;rs537871173	9;7;2	-0.003615154	0.949263155	-5.196302578	6.65E-07	0.000772057	2.992007512	0.003664389	4.212322258	0.150354215	0.880696338	0.986361428	-6.075399267
cg04938922	1	6381902	R	II	ACOT7	Body	opensea	Body-opensea		rs549215413	24	-0.003911405	0.949456608	-5.196655185	6.64E-07	0.000772057	2.993566893	-0.018607192	4.234919963	-0.708218	0.47995893	0.910350355	-5.846907547
cg15131209	7	99525518	F	II	GJC3	Body	opensea	Body-opensea		rs180789363;rs533782384	0;24	-0.009006194	0.864552585	-5.196867313	6.63E-07	0.000772057	2.99450505	0.034410486	2.742832119	1.339075101	0.182663924	0.761032066	-5.234731022
cg21773633	6	112375324	F	II	WISP3	TSS200	opensea	TSS200-opensea		rs184176961;rs587623309	0;1	0.005306963	0.9238521	5.196446	6.64E-07	0.000772057	2.992641	0.03125313	3.66589	1.285279	0.2007657	0.7768382	-5.301369
cg16275096	1	19839282	R	II		IGR	opensea	IGR-opensea		rs547155506	5	-0.009181796	0.8669016	-5.195409	6.67E-07	0.000772745	2.988055	0.03567172	2.729706	1.358122	0.1765569	0.7557277	-5.210499
cg19716816	2	70056267	R	II	GMCL1	TSS1500	shore	TSS1500-shore	chr2:70056599-70057583	rs181623503;rs538466921	43;13	-0.009316592	0.2380082	-5.195581	6.67E-07	0.000772745	2.988818	-0.0342325	-1.701084	-2.004584	0.04688928	0.5299053	-4.193304
cg04215055	17	74911520	F	I	MGAT5B	Body	opensea	Body-opensea		rs530905953;rs371910358;rs199693118;rs570914332;rs182383888	0;7;8;9;42	-0.002317919	0.97868044	-5.194205426	6.71E-07	0.000775049	2.982734503	0.020040772	5.531886216	0.561025598	0.575655268	0.934917496	-5.935936638
cg13609939	10	126105160	R	II	OAT	5'UTR	shore	5'UTR-shore	chr10:126106818-126107862	rs182596339	1	-0.003222873	0.969632641	-5.194058131	6.72E-07	0.000775049	2.982083305	-0.001490792	4.997517305	-0.041821655	0.966699017	0.99646332	-6.085367497
cg14508567	7	131734246	R	II		IGR	opensea	IGR-opensea		rs571537286;rs75504490	45;1	-0.015023674	0.826754689	-5.193507259	6.73E-07	0.000775767	2.979647982	-0.069405511	2.188401414	-2.041605615	0.043023111	0.515898668	-4.123792392
cg01169725	1	167520506	F	II	CREG1	Body	shore	Body-shore	chr1:167522469-167523070	rs549027779;rs551793920	34;34	-0.0157482	0.362794465	-5.191435912	6.80E-07	0.000775769	2.970492463	-0.001151799	-0.785384568	-0.050149178	0.96007326	0.995622854	-6.085001433
cg04391685	5	29390268	R	II	LOC101929681	Body	opensea	Body-opensea		rs13186326;rs535922797	50;1	-0.005932904	0.754485744	-5.192834161	6.75E-07	0.000775769	2.976672555	0.000625162	1.611526714	0.056626894	0.954921197	0.995175355	-6.084670847
cg07772762	15	56703433	F	II	TEX9	Body	opensea	Body-opensea		rs148107199;rs530822439	0;11	-0.008290441	0.889396703	-5.1916834	6.79E-07	0.000775769	2.971586247	0.0263241	3.055790556	0.950448649	0.343482692	0.861374625	-5.655852983
cg07871153	10	79602008	F	I	DLG5	Body	opensea	Body-opensea				-0.005046911	0.881578743	-5.191949637	6.78E-07	0.000775769	2.972762934	-0.015484341	2.883695625	-0.952962898	0.34221164	0.860803068	-5.653580677
cg13001237	8	91005092	R	II		IGR	opensea	IGR-opensea		rs115645917;rs571732223;rs180708570	38;33;6	-0.007659945	0.850868068	-5.191598782	6.79E-07	0.000775769	2.97121227	0.042143466	2.533121654	2.088645285	0.038506286	0.49686716	-4.033746974
cg21636401	21	27947072	R	II	CYYR1	TSS1500	shore	TSS1500-shore	chr21:27945010-27945646	rs562698855	49	0.006246149	0.9489676	5.191685	6.79E-07	0.000775769	2.971592	0.01325404	4.176584	0.312395	0.7551939	0.968836	-6.039575
cg18749901	19	13869551	F	II	CCDC130	Body	shore	Body-shore	chr19:13869717-13870085	rs542122438;rs114613353	1;19	-0.003405126	0.954095	-5.190882	6.81E-07	0.000776512	2.968044	0.04336466	4.367634	1.703455	0.0906481	0.6428233	-4.713799
cg00592593	22	50585197	R	II	MOV10L1	Body	opensea	Body-opensea		rs9628265	25	-0.007337308	0.788202155	-5.190420312	6.83E-07	0.00077693	2.966004353	0.007692649	1.918204068	0.513359796	0.608489296	0.942739486	-5.960362289
cg17418507	13	111365735	F	II	ING1	Body	island	Body-island	chr13:111364718-111368530	rs113583435	51	0.001627929	0.01585235	5.18892	6.87E-07	0.000781026	2.959375	-0.04105459	-5.952286	-1.248058	0.2140429	0.7880752	-5.345915
cg03620551	4	128886807	R	II	MFSD8	5'UTR	island	5'UTR-island	chr4:128886004-128886971	rs529651312;rs138337601;rs547982125;rs2276898	50;46;41;24	0.001893302	0.022271177	5.186073658	6.96E-07	0.00078709	2.94680261	-0.041352876	-5.488460729	-1.478349643	0.141506301	0.718862502	-5.049873685
cg07597128	20	43445158	R	II		IGR	opensea	IGR-opensea		rs547165444;rs567154853	51;24	0.016843646	0.831224782	5.185851378	6.97E-07	0.00078709	2.945820967	-0.029626183	2.316592372	-0.742716318	0.458867792	0.903882995	-5.823074935
cg10027774	9	103070329	R	II	TEX10	Body	opensea	Body-opensea				0.004354227	0.972502466	5.186806162	6.94E-07	0.00078709	2.950037732	-0.06872838	5.186036715	-1.26421446	0.208203075	0.78321151	-5.326735943
cg25838959	3	56528527	R	II		IGR	opensea	IGR-opensea		rs181336923	1	-0.02721377	0.8185052	-5.186439	6.95E-07	0.00078709	2.948417	-0.08594102	2.127534	-1.408255	0.161219	0.7404509	-5.145129
cg02872663	4	54101979	F	II	SCFD2	Body	opensea	Body-opensea		rs563154519;rs182354696;rs542400525;rs139936860;rs529800848	5;26;28;34;45	-0.007776536	0.846205441	-5.182754078	7.07E-07	0.000796398	2.932145555	0.026183854	2.44658268	1.336972498	0.183347667	0.761492765	-5.237385558
cg16202091	7	158225725	R	II	PTPRN2	Body	opensea	Body-opensea		rs529429931	22	0.005857879	0.108518	5.182581	7.07E-07	0.000796398	2.931381	-0.01955773	-3.055783	-0.9706665	0.3333479	0.8570964	-5.637413
cg01221610	10	38146597	F	I	ZNF248	5'UTR	island	5'UTR-island	chr10:38146502-38147104	rs564551892;rs533501752	38;50	0.002366027	0.02207642	5.181399904	7.11E-07	0.000798219	2.926168289	0.035294512	-5.454728398	1.014002403	0.3122886	0.847626089	-5.596598868
cg05102856	10	52325607	F	II	SGMS1	5'UTR	opensea	5'UTR-opensea		rs531814319;rs375814812	24;41	0.002595357	0.972521619	5.181499473	7.11E-07	0.000798219	2.926607745	-0.038747799	5.14558488	-1.228901937	0.221120416	0.793370808	-5.368341505
cg16730194	10	7088771	F	II		IGR	opensea	IGR-opensea				0.002694284	0.03055733	5.181057	7.12E-07	0.000798238	2.924654	0.0109759	-4.952117	0.3719621	0.7104699	0.9619299	-6.020107
cg26303175	10	102295141	F	II	HIF1AN	TSS1500	opensea	TSS1500-opensea				-0.003256835	0.9777049	-5.18042	7.14E-07	0.000799321	2.921846	0.03737538	5.460974	0.7703714	0.4423463	0.8989515	-5.803158
cg21912753	2	113308228	F	II	POLR1B	5'UTR	opensea	5'UTR-opensea		rs184239671;rs74635350	1;43	0.005217283	0.9493325	5.179951	7.16E-07	0.000799803	2.919772	-0.07862635	4.216725	-2.241495	0.02652915	0.434609	-3.727927
cg06480736	5	101632321	F	I	SLCO4C1	TSS200	island	TSS200-island	chr5:101632049-101632373	rs530209562;rs548419183	40;42	0.002650657	0.022080707	5.179307194	7.18E-07	0.000800917	2.916933282	0.025831471	-5.479054566	0.65397512	0.514174704	0.919882601	-5.882104402
cg26015967	15	46644841	F	II		IGR	opensea	IGR-opensea		rs150631294;rs4400992;rs75126140;rs530643820	20;31;39;41	-0.006448015	0.8655866	-5.178334	7.21E-07	0.000803233	2.912641	-0.02470857	2.684495	-1.349186	0.1794025	0.7581989	-5.221909
cg08805149	5	133838091	R	II		IGR	opensea	IGR-opensea		rs532065782	2	-0.006165473	0.886914004	-5.177623373	7.24E-07	0.00080338	2.909504556	0.001988519	2.949714017	0.098054632	0.92202577	0.991662723	-6.081608128
cg12408494	3	171757077	F	II	FNDC3B	TSS1500	shore	TSS1500-shore	chr3:171757493-171758724	rs149816562;rs542399195	19;46	-0.010625944	0.534506138	-5.177926659	7.23E-07	0.00080338	2.910842481	-0.019547509	0.223672009	-1.329336325	0.185846984	0.763871005	-5.246992042
cg14564766	4	178365990	R	II		IGR	shelf	IGR-shelf	chr4:178363239-178363708	rs530366272	3	-0.009055637	0.930589879	-5.176360321	7.28E-07	0.000806769	2.903933291	-0.03490831	3.730594786	-0.78315293	0.434828166	0.896640366	-5.793709192
cg03826430	10	135192749	F	I	PAOX	5'UTR	island	5'UTR-island	chr10:135191594-135193307	rs541974492;rs12250188	2;13	0.003897014	0.039426242	5.176009357	7.29E-07	0.000806831	2.902385371	-0.003162957	-4.628075038	-0.094536058	0.924815244	0.991993824	-6.081931998
cg02161262	2	127865248	F	II	BIN1	TSS1500	island	TSS1500-island	chr2:127863642-127865288	rs577556990	24	0.00379323	0.023785555	5.174332879	7.34E-07	0.000811275	2.894992298	-0.080884722	-5.402677996	-1.496497844	0.136720609	0.713069493	-5.024480888
cg09744788	19	4122081	R	II	MAP2K2	Body	shore	Body-shore	chr19:4123521-4124346	rs547830660;rs568007083	16;3	-0.004030904	0.908547208	-5.173855227	7.36E-07	0.000811275	2.892886214	-0.014168973	3.271100203	-0.884970329	0.377653391	0.875795072	-5.712942473
cg24556080	8	1787150	R	II	ARHGEF10	5'UTR	opensea	5'UTR-opensea		rs116132518;rs117586551;rs561355095;rs530293344;rs550431172	42;19;17;13;1	-0.004644101	0.9608052	-5.173798	7.36E-07	0.000811275	2.892634	-0.04363895	4.60286	-1.073112	0.2850223	0.834006	-5.538099
cg05329651	1	115259813	F	II	CSDE1	3'UTR	opensea	3'UTR-opensea		rs536802381;rs575288337;rs558730735	14;40;43	-0.01592009	0.601541072	-5.172696226	7.40E-07	0.000814109	2.887776452	-0.03463263	0.59417667	-1.569787636	0.11866739	0.689140089	-4.918888689
cg13753316	7	99150264	F	II	FAM200A	TSS1500	shore	TSS1500-shore	chr7:99149508-99149807			-0.020909702	0.452901468	-5.171419917	7.44E-07	0.000816631	2.882150428	-0.070353253	-0.319093683	-2.584489688	0.010750311	0.300117423	-2.969320409
cg19867991	19	13051573	F	II	CALR	Body	shore	Body-shore	chr19:13049038-13049809			-0.00761878	0.3992326	-5.171351	7.44E-07	0.000816631	2.881845	-0.00348244	-0.6071227	-0.3150255	0.7532	0.9685741	-6.038787
cg06226095	4	146540576	R	II	MMAA	5'UTR	island	5'UTR-island	chr4:146540053-146540656	rs546775043	9	0.001460418	0.013387281	5.170558864	7.47E-07	0.000817114	2.878355414	0.017459038	-6.156387038	0.514983788	0.607356863	0.942410993	-5.959565617
cg24198896	6	31770844	R	II	LSM2	Body	shelf	Body-shelf	chr6:31774475-31774862	rs114832009	23	-0.005938991	0.9312118	-5.170831	7.46E-07	0.000817115	2.879553	-0.06321931	3.704024	-2.158537	0.03254955	0.4683819	-3.896409
cg15861644	16	24551409	R	II	RBBP6	5'UTR	island	5'UTR-island	chr16:24550618-24551723	rs201419434	31	0.001353613	0.015379266	5.169387741	7.51E-07	0.000820234	2.873194493	-0.000723957	-5.97088855	-0.025811969	0.979443183	0.998002427	-6.085885032
cg10089457	17	73499284	F	I	CASKIN2	Body	shore	Body-shore	chr17:73500947-73501182	rs200947487;rs200961448;rs200000806;rs560843230	3;4;11;40	-0.00193645	0.979154322	-5.16678793	7.60E-07	0.000826247	2.861740511	0.002405272	5.553883713	0.077776209	0.938114436	0.993505975	-6.083312256
cg14791866	10	82168295	R	I	C10orf58	1stExon	island	1stExon-island	chr10:82168064-82168917	rs551529390;rs571886495	16;6	0.001228794	0.00443699	5.166881407	7.60E-07	0.000826247	2.862152275	-0.0023605	-7.857127094	-0.025811254	0.979443752	0.998002427	-6.08588505
cg17841765	1	22560699	F	I		IGR	opensea	IGR-opensea		rs572222567;rs570487909;rs61766904;rs79786258	1;9;18;40	-0.01576167	0.5305131	-5.16732	7.58E-07	0.000826247	2.864083	-0.03409498	0.1437934	-1.693166	0.09259411	0.6464525	-4.730157
cg12557393	3	158976957	R	II	IQCJ	Body	opensea	Body-opensea		rs553466016	51	0.007715718	0.882839659	5.16610219	7.62E-07	0.000827586	2.858720018	-0.026277518	2.86909545	-1.04648547	0.29709681	0.840335687	-5.564854972
cg07900189	1	182055187	F	II		IGR	opensea	IGR-opensea				0.003077268	0.956114293	5.164235048	7.69E-07	0.000832185	2.850497179	0.015076267	4.459504864	0.624679055	0.533173905	0.924652302	-5.899955354
cg22922815	4	147106103	F	II	LSM6	Body	opensea	Body-opensea		rs190114576	39	-0.005640718	0.9521842	-5.164223	7.69E-07	0.000832185	2.850446	0.03303043	4.289494	0.8315841	0.4070257	0.8870347	-5.756508
cg07531106	1	43886553	F	II	SZT2	Body	opensea	Body-opensea				-0.005165874	0.897462847	-5.163510928	7.71E-07	0.000833639	2.847308729	-0.00448175	3.103962708	-0.241573941	0.809455246	0.97705851	-6.058316257
cg02995055	13	42535448	F	II	KIAA0564	TSS1500	island	TSS1500-island	chr13:42534880-42535461	rs563697648;rs574030038;rs542929739	5;18;51	0.003776032	0.038965395	5.162266378	7.76E-07	0.000833931	2.841829448	-0.016320785	-4.645542736	-0.490255993	0.624701669	0.946073436	-5.97142466
cg10420075	13	31556779	F	II		IGR	opensea	IGR-opensea		rs547487462	30	-0.015628219	0.496130308	-5.162323342	7.75E-07	0.000833931	2.842080219	0.040151838	0.017575987	1.900485512	0.059375391	0.570008123	-4.382315333
cg19787041	19	11602272	R	II	ZNF653	Body	opensea	Body-opensea		rs113723939;rs188635782	10;1	-0.006407069	0.8818975	-5.16248	7.75E-07	0.000833931	2.84277	0.007477988	2.87578	0.3673907	0.713869	0.9625893	-6.021721
cg26916373	22	43506535	F	II	BIK	TSS1500	island	TSS1500-island	chr22:43506500-43507610	rs562631993;rs117526155;rs529961544	15;17;29	0.002233174	0.04142744	5.162132	7.76E-07	0.000833931	2.841237	-0.01765436	-4.514179	-0.9717701	0.3328004	0.856845	-5.636395
cg15799279	6	71666803	F	I	B3GAT2	TSS200	island	TSS200-island	chr6:71665360-71667132	rs45502100;rs545943031	7;23	0.003800106	0.018469731	5.161538819	7.78E-07	0.000834011	2.838626704	0.020964166	-5.781107421	0.291574578	0.771033064	0.971210774	-6.045581411
cg27243166	11	64479496	F	I	NRXN2	Body	island	Body-island	chr11:64478843-64479598	rs529999202	24	-0.01639744	0.7029771	-5.161462	7.79E-07	0.000834011	2.83829	-0.1523611	1.208248	-6.070773	1.08E-08	1.74E-05	9.494566
cg01590264	19	12174235	R	II	ZNF844	TSS1500	shore	TSS1500-shore	chr19:12175460-12176057	rs113842738	12	-0.006369601	0.886196529	-5.160362521	7.82E-07	0.000836401	2.833449258	-0.019690524	2.929262285	-0.944648927	0.346426286	0.862799329	-5.66107201
cg06607384	14	91579859	F	II	C14orf159	TSS1500	opensea	TSS1500-opensea		rs576952026	24	-0.014694091	0.516491118	-5.160183433	7.83E-07	0.000836401	2.83266108	0.03181008	0.108041709	1.614302296	0.108659085	0.673717841	-4.852378127
cg03387289	8	127489205	F	II		IGR	opensea	IGR-opensea		rs529391963;rs549413281	0;44	0.002373158	0.981959177	5.159758007	7.85E-07	0.000836791	2.830788823	-0.067342702	5.770176519	-1.512059072	0.132718427	0.707837542	-5.002469044
cg21176398	9	140771599	R	I	CACNA1B	TSS1500	island	TSS1500-island	chr9:140771300-140773513	rs138817919;rs74848115	44;11	-0.014654	0.5712636	-5.158639	7.89E-07	0.000839811	2.825866	-0.01307216	0.3911799	-0.6608184	0.5097885	0.9188013	-5.877817
cg01404317	13	36919819	F	II	SPG20	5'UTR	island	5'UTR-island	chr13:36919737-36921004	rs571185763	39	0.002368948	0.015874786	5.156123191	7.98E-07	0.000848187	2.814796756	0.006994635	-6.023836722	0.138967498	0.889670708	0.987720745	-6.076973651
cg21887095	2	139899031	F	II		IGR	opensea	IGR-opensea		rs143763127;rs567054058;rs535607885;rs370396579	1;7;9;38	-0.008156975	0.9209665	-5.15511	8.01E-07	0.000850845	2.810339	-0.02202053	3.546416	-0.6056534	0.5457019	0.9276804	-5.911113
cg16621790	3	50383485	F	II	ZMYND10	TSS1500	shore	TSS1500-shore	chr3:50382889-50383310			-0.003661042	0.0290187	-5.154235	8.04E-07	0.000851744	2.806492	-0.03563603	-5.20971	-0.8484665	0.3975916	0.8835776	-5.743021
cg22744180	6	35118482	F	II		IGR	opensea	IGR-opensea				-0.002496745	0.9808964	-5.154395	8.04E-07	0.000851744	2.807198	0.01229912	5.69076	0.2845131	0.7764274	0.9720411	-6.047525
cg07590632	5	174905400	R	I	SFXN1	TSS200	island	TSS200-island	chr5:174905342-174906065	rs113886988;rs544602439;rs549343257	50;29;3	0.001743016	0.010182312	5.152942496	8.09E-07	0.000855497	2.800809104	-0.025168992	-6.622605721	-0.427993441	0.669297675	0.954772462	-5.998708937
cg10710019	18	56900380	R	II		IGR	opensea	IGR-opensea		rs115746029	24	-0.006708551	0.933714469	-5.152207688	8.12E-07	0.000855869	2.797578512	0.010359596	3.91006494	0.286756444	0.774712519	0.971828547	-6.04691244
cg15182896	13	111474347	F	II		IGR	opensea	IGR-opensea		rs138533744	31	-0.00836927	0.866088489	-5.152264308	8.12E-07	0.000855869	2.797827434	0.064312515	2.736987608	2.640592991	0.009192722	0.279668129	-2.835892445
cg01894045	7	116921755	F	II	WNT2	Body	opensea	Body-opensea		rs113038534;rs180927840;rs527313494	0;31;49	-0.004604742	0.903675271	-5.151359915	8.15E-07	0.000856685	2.79385167	0.012838003	3.226920147	0.719848465	0.472789345	0.90814062	-5.838998495
cg02570774	12	111021577	F	II	PPTC7	TSS1500	shore	TSS1500-shore	chr12:111020507-111021192	rs183432454	29	-0.013817501	0.419652661	-5.151596099	8.14E-07	0.000856685	2.794889902	-0.020815067	-0.403077934	-1.073968652	0.284639692	0.833829129	-5.537228122
cg08510727	3	33482329	R	II	UBP1	TSS1500	shore	TSS1500-shore	chr3:33482600-33482864	rs531884185	18	0.001976356	0.026228313	5.150976175	8.16E-07	0.000856941	2.792164871	-0.044713699	-5.211895643	-1.789063612	0.075714415	0.612196376	-4.574018444
cg01730944	11	2907057	F	I	CDKN1C	TSS200	shore	TSS200-shore	chr11:2907308-2907675			0.001527065	0.012660213	5.148983247	8.24E-07	0.000858533	2.783406014	-0.017420046	-6.287148154	-0.436111248	0.663411538	0.953781777	-5.99536075
cg10072407	6	119216638	R	II	ASF1A	Body	shore	Body-shore	chr6:119215454-119216457			0.001662839	0.006274846	5.149452309	8.22E-07	0.000858533	2.785467313	-0.027187239	-7.359751359	-0.305709368	0.760269064	0.969611674	-6.041548819
cg11069751	17	4663317	R	II		IGR	opensea	IGR-opensea				-0.002434423	0.969711427	-5.150072933	8.20E-07	0.000858533	2.788194859	-0.061950425	4.989978672	-2.282466992	0.023932065	0.418400259	-3.642538227
cg23353001	1	113393525	F	II	LINC01356	TSS1500	shore	TSS1500-shore	chr1:113392142-113392807	rs553730224	40	0.002946193	0.9791606	5.149078	8.23E-07	0.000858533	2.783824	-0.05225402	5.578459	-1.094577	0.2755364	0.8291206	-5.516051
cg24866702	10	14996224	F	I	DCLRE1C	TSS200	island	TSS200-island	chr10:14995680-14996431	rs550867648	1	0.001943083	0.01130678	5.149756	8.21E-07	0.000858533	2.786803	-0.01280316	-6.44419	-0.2194694	0.8265963	0.9794941	-6.063185
cg01056686	14	102500434	R	II	DYNC1H1	Body	opensea	Body-opensea		rs548760128;rs149496322	31;15	-0.001936063	0.983618589	-5.147368397	8.30E-07	0.000863588	2.77631052	0.007616514	5.910705749	0.196700805	0.844340047	0.982014413	-6.067712981
cg23846829	2	238860798	F	II		IGR	shelf	IGR-shelf	chr2:238864315-238865170	rs370427083;rs557917582	1;26	-0.002892626	0.9798231	-5.146308	8.34E-07	0.000866499	2.771654	0.04525748	5.64082	0.9287913	0.3545572	0.8660013	-5.675181
cg11928155	1	55728908	R	II		IGR	opensea	IGR-opensea		rs145978245	2	-0.002505115	0.97319209	-5.145603084	8.36E-07	0.00086803	2.768555684	-0.02048436	5.204463137	-0.64335485	0.521020868	0.921660416	-5.888669595
cg21632079	15	62938344	R	II	MGC15885	TSS1500	opensea	TSS1500-opensea		rs559269927;rs185435186;rs544780611	12;5;1	-0.006855061	0.9046585	-5.144457	8.41E-07	0.000871296	2.763524	0.01653807	3.28317	0.6284622	0.5307004	0.9240385	-5.897696
cg07804026	5	175617074	F	II	LOC643201	Body	opensea	Body-opensea		rs188084091;rs539077532;rs116301404	1;4;44	-0.003755153	0.950859981	-5.143611647	8.44E-07	0.000873392	2.759809732	0.046523974	4.272783428	1.757090741	0.08103551	0.623530975	-4.626989739
cg05092960	16	52109157	R	II		IGR	opensea	IGR-opensea		rs190550478	33	-0.006388856	0.933330349	-5.142222686	8.49E-07	0.000876562	2.753711114	0.037886949	3.850851355	1.102024471	0.272296307	0.827092792	-5.508299509
cg16851467	4	4427496	R	II	STX18	Body	opensea	Body-opensea		rs186840345;rs534017356	6;2	-0.008455899	0.7239887	-5.141559	8.52E-07	0.000876562	2.750799	0.002479723	1.379161	0.1748165	0.8614703	0.9840485	-6.071598
cg19466605	12	57488961	F	II	NAB2	3'UTR	opensea	3'UTR-opensea		rs143950537	0	-0.006425711	0.8172093	-5.141641	8.51E-07	0.000876562	2.751157	-0.005676765	2.16931	-0.3861883	0.6999293	0.9602099	-6.014958
cg22171067	8	22217893	F	II		IGR	opensea	IGR-opensea		rs573687039	37	-0.00239774	0.9708642	-5.141717	8.51E-07	0.000876562	2.751491	-0.0234929	5.076022	-0.8535583	0.3947726	0.8825477	-5.738901
cg04001311	12	2211978	R	II	CACNA1C	Body	opensea	Body-opensea		rs576182713;rs545193642	23;1	-0.006973309	0.862558215	-5.140460499	8.56E-07	0.000877218	2.745975396	0.006342139	2.644247123	0.321835082	0.748046071	0.967813724	-6.03671547
cg08610415	19	38270207	R	II	ZNF573	TSS200	shore	TSS200-shore	chr19:38270279-38270617	rs241951	46	0.00189856	0.022965025	5.140983556	8.54E-07	0.000877218	2.748271338	0.002078112	-5.410819918	0.076644625	0.939013036	0.993608531	-6.083395772
cg09093312	10	23728376	F	II	OTUD1	5'UTR	island	5'UTR-island	chr10:23727836-23729523			0.003617302	0.038702708	5.140764423	8.55E-07	0.000877218	2.747309438	-0.00156385	-4.668381728	-0.04784478	0.961906486	0.995861192	-6.085109364
cg16232506	11	117072060	R	II	LOC100652768	Body	opensea	Body-opensea		rs547027025;rs567159652	2;1	-0.00340977	0.9511272	-5.139232	8.61E-07	0.00088086	2.740584	-0.009953471	4.276811	-0.4079582	0.6839125	0.9574714	-6.006704
cg05344282	1	209845403	F	II		IGR	shelf	IGR-shelf	chr1:209848443-209849428			0.003284833	0.965077879	5.138257578	8.65E-07	0.000882274	2.736307518	0.014326818	4.791648672	0.439851618	0.660706456	0.953395424	-5.993796925
cg05876738	7	93204347	R	I	CALCR	TSS1500	island	TSS1500-island	chr7:93204085-93204381			-0.002584784	0.031540325	-5.138472509	8.64E-07	0.000882274	2.737250651	0.008033	-5.009548061	0.297252342	0.766703816	0.970668526	-6.043984476
cg25404865	1	52344689	F	II	NRD1	TSS1500	island	TSS1500-island	chr1:52344178-52344939	rs543906536;rs74749221;rs533614180;rs552058238;rs544595577;rs562887243;rs144271623	13;15;16;19;19;27;37	0.001273056	0.0145892	5.137054	8.69E-07	0.000885843	2.731026	0.001632367	-6.07218	0.05875544	0.9532287	0.9951644	-6.084553
cg13524311	2	238871750	R	II		IGR	shelf	IGR-shelf	chr2:238875131-238876327	rs78647139	27	-0.010244706	0.77358844	-5.136107066	8.73E-07	0.000888396	2.726872436	0.021845002	1.754427554	1.134236907	0.258586769	0.819066659	-5.474181525
cg21792123	2	133164738	R	II		IGR	opensea	IGR-opensea		rs185085945;rs115759564	2;1	-0.00686045	0.9241245	-5.135423	8.76E-07	0.000889904	2.723871	0.07591899	3.613146	2.351969	0.02003368	0.3888844	-3.494419
cg05921623	17	53254783	R	II		IGR	opensea	IGR-opensea				-0.006497245	0.899778977	-5.134709518	8.79E-07	0.00089114	2.720742355	0.014788726	3.182964192	0.616713288	0.538401249	0.926064691	-5.904668498
cg27564187	2	201348246	F	II		IGR	opensea	IGR-opensea		rs185473163	0	-0.003431351	0.9519096	-5.1345	8.79E-07	0.00089114	2.719823	0.007530321	4.327944	0.2991846	0.7652321	0.9705234	-6.043434
cg20502612	22	19109830	R	I	DGCR2	1stExon	island	1stExon-island	chr22:19109068-19110329	rs538768629;rs558580511;rs11550627	48;43;20	0.002682984	0.06026609	5.13372	8.82E-07	0.000891811	2.716401	0.005977439	-3.969268	0.3722231	0.710276	0.9619142	-6.020015
cg27452278	8	102178508	F	II		IGR	opensea	IGR-opensea		rs538194537;rs556405591;rs574560074;rs542053611;rs569952183;rs572454129	0;34;36;37;38;50	0.01021466	0.7906094	5.133813	8.82E-07	0.000891811	2.71681	-0.002456696	1.928211	-0.1197975	0.9048111	0.9895257	-6.079344
cg02432860	22	17489187	R	I	GAB4	TSS200	island	TSS200-island	chr22:17488274-17489194	rs548080658;rs566291251;rs141261270	38;12;8	-0.003598039	0.944076302	-5.132952081	8.85E-07	0.000892437	2.713035345	0.033582235	4.067594395	1.497380633	0.136491076	0.712868274	-5.023238049
cg14008630	7	1732228	R	II		IGR	opensea	IGR-opensea				-0.003559799	0.95748544	-5.133113375	8.85E-07	0.000892437	2.7137426	0.039575804	4.484819386	1.380194164	0.169673687	0.749308886	-5.182002163
cg01649867	4	155056878	R	II		IGR	opensea	IGR-opensea		rs544583839	2	-0.002421516	0.972848925	-5.131582968	8.91E-07	0.000894372	2.707032548	-0.003463805	5.149768726	-0.116727831	0.907238975	0.989859471	-6.07969132
cg14004984	20	53091937	R	I	DOK5	TSS1500	island	TSS1500-island	chr20:53091733-53092993	rs534372079;rs11906747	37;13	0.002905129	0.013485343	5.131556917	8.91E-07	0.000894372	2.706918342	0.050386688	-6.302392558	0.670993563	0.503303449	0.917044223	-5.871361311
cg27641018	7	37959755	F	II	EPDR1	TSS1500	shore	TSS1500-shore	chr7:37960316-37961046	rs567536875	28	-0.003110018	0.9758405	-5.131873	8.90E-07	0.000894372	2.708304	0.01137177	5.381773	0.26551	0.7909977	0.9744077	-6.052518
cg23635425	11	120381336	F	II	GRIK4	TSS1500	shore	TSS1500-shore	chr11:120381877-120382935			-0.006762535	0.8930002	-5.130923	8.94E-07	0.000895704	2.704138	-0.0625244	3.044195	-2.680756	0.008205957	0.2647444	-2.738787
cg18961370	9	124262142	R	I	GGTA1P	Body	island	Body-island	chr9:124261806-124262587			0.003252378	0.069066	5.130618	8.95E-07	0.000895708	2.702802	-0.02741872	-3.77362	-1.602654	0.1112104	0.6777713	-4.869955
cg19836283	15	68724690	F	II	ITGA11	TSS200	island	TSS200-island	chr15:68723367-68724691	rs79469879;rs148762000;rs546434761	32;34;46	0.003474508	0.04973365	5.129736	8.98E-07	0.000898048	2.698936	-0.03941792	-4.289275	-1.595724	0.1127508	0.6799385	-4.880354
cg10591871	9	34567556	R	II	CNTFR-AS1	TSS1500	opensea	TSS1500-opensea		rs556569939;rs576634726	18;9	-0.005648968	0.833446596	-5.129149954	9.01E-07	0.000899193	2.696367897	-0.007730045	2.321258187	-0.555838724	0.579186889	0.935938786	-5.938699207
cg15032962	4	1497141	F	I		IGR	shelf	IGR-shelf	chr4:1494542-1494753	rs570372202;rs537805482;rs191111789;rs76137134	0;15;17;51	-0.00693337	0.883798502	-5.128190635	9.05E-07	0.000901858	2.69216388	-0.009222606	2.944208291	-0.406732226	0.684810783	0.95760349	-6.007180737
cg12283304	11	15169273	R	II	INSC	TSS1500	opensea	TSS1500-opensea		rs77617091;rs562816112;rs559110298	24;15;1	-0.004814758	0.882255489	-5.12471256	9.19E-07	0.000911622	2.676926521	-0.002596078	2.892133287	-0.168652555	0.866307474	0.984684153	-6.072609754
cg23008759	22	35433395	F	II		IGR	opensea	IGR-opensea		rs114791656;rs555320879	1;2	-0.01114401	0.8932344	-5.124594	9.19E-07	0.000911622	2.676406	0.0191379	3.028134	0.4997056	0.6180479	0.9446211	-5.966961
cg25444627	1	245185290	R	II	EFCAB2	Body	opensea	Body-opensea		rs544078562;rs112344406;rs537285276	41;36;7	-0.002265785	0.9768117	-5.124631	9.19E-07	0.000911622	2.676568	-0.007065249	5.430861	-0.2209149	0.8254728	0.9793774	-6.062881
cg08850700	18	32354027	R	II	DTNA	Body	opensea	Body-opensea		rs552220703;rs568933288;rs531638027	16;11;8	0.00144124	0.009984371	5.123451167	9.24E-07	0.000915086	2.671402173	0.016113998	-6.619621128	0.340955423	0.733635928	0.965709694	-6.030663171
cg17906322	1	48090560	R	II		IGR	opensea	IGR-opensea		rs551415112	50	-0.0216595	0.7629186	-5.122961	9.26E-07	0.00091587	2.669254	-0.02460515	1.731178	-0.6069345	0.5448537	0.9274839	-5.910372
cg01370669	10	112119234	R	II		IGR	opensea	IGR-opensea		rs571823712	1	-0.007008931	0.902825906	-5.121908045	9.31E-07	0.000916769	2.664645266	0.026845271	3.221813884	1.011038326	0.313700161	0.848468363	-5.599446419
cg02245706	1	982834	R	II	AGRN	ExonBnd	shore	ExonBnd-shore	chr1:982152-982511	rs139276432;rs543142635	33;2	-0.006899992	0.878132883	-5.122127323	9.30E-07	0.000916769	2.665605338	-0.008390746	2.859232734	-0.387452725	0.698995262	0.960039622	-6.014490676
cg13515674	4	174255654	F	II	HMGB2	TSS1500	island	TSS1500-island	chr4:174254683-174256538	rs562507606	45	0.001488544	0.017517486	5.121844255	9.31E-07	0.000916769	2.66436598	-0.004604244	-5.795116001	-0.169784349	0.865418908	0.984559963	-6.072426712
cg22290972	8	20238223	F	II		IGR	opensea	IGR-opensea		rs144097982	14	-0.003801213	0.937624	-5.12052	9.37E-07	0.000921011	2.658568	-0.005174294	3.917166	-0.236878	0.8130894	0.9775799	-6.05939
cg21708013	19	1389843	R	II	NDUFS7	Body	shore	Body-shore	chr19:1390693-1391304	rs551390664;rs569894153;rs537868849;rs150885221	20;19;15;6	-0.003173509	0.9591049	-5.119398	9.41E-07	0.000924433	2.653657	0.007426676	4.532366	0.2814887	0.7787412	0.9722673	-6.048342
cg19742888	5	176307743	F	II	UNC5A	3'UTR	shelf	3'UTR-shelf	chr5:176304965-176305166	rs546584370;rs77402583;rs539305512	2;14;23	-0.007055178	0.8739688	-5.118797	9.44E-07	0.000925695	2.651025	0.002217616	2.782671	0.1038953	0.9173975	0.9911981	-6.081044
cg02004258	2	219691995	R	II	PRKAG3	Body	opensea	Body-opensea		rs202231478	1	-0.008015189	0.782512871	-5.118098055	9.47E-07	0.000926127	2.647968456	-0.007771675	1.841348802	-0.490133739	0.624787956	0.946099087	-5.971481847
cg10770984	17	7679204	R	II	DNAH2	Body	opensea	Body-opensea				-0.003198943	0.935902411	-5.118381792	9.46E-07	0.000926127	2.649210111	-0.031684511	3.880613306	-1.754838712	0.081421592	0.624431968	-4.630686403
cg25384748	2	99188248	R	II	INPP4A	Body	opensea	Body-opensea		rs569033827	31	-0.003431054	0.9502084	-5.115484	9.58E-07	0.000935831	2.636534	-0.03973825	4.234819	-1.690197	0.09316184	0.6474663	-4.734859
cg21937460	17	30185369	R	II	C17orf79	Body	shore	Body-shore	chr17:30185764-30186580	rs140697641	33	-0.01203651	0.6356498	-5.114625	9.62E-07	0.000938204	2.632774	-0.007751146	0.8099113	-0.4375191	0.6623929	0.9536403	-5.994774
cg23261715	12	54144380	F	II		IGR	shore	IGR-shore	chr12:54144562-54145470	rs558512642	0	-0.008877622	0.5974552	-5.114197	9.64E-07	0.000938758	2.630904	-0.08938759	0.528295	-7.298547	1.83E-11	7.38E-08	15.37538
cg05241479	4	1344544	R	II	UVSSA	Body	shelf	Body-shelf	chr4:1340107-1341471	rs561607492	26	0.006513699	0.867472354	5.112486951	9.71E-07	0.000940996	2.623423731	-0.031932946	2.703040227	-1.665071519	0.09808076	0.657063891	-4.774339091
cg06905652	1	6995381	R	II	CAMTA1	Body	opensea	Body-opensea				0.002083333	0.011145987	5.112903422	9.69E-07	0.000940996	2.625244862	0.14919715	-6.538434499	2.359903153	0.019626398	0.385490221	-3.477250544
cg14270401	1	92021596	F	II		IGR	opensea	IGR-opensea		rs541411841;rs149780034;rs34842487	0;14;15	-0.00913501	0.849165322	-5.112714046	9.70E-07	0.000940996	2.624416754	0.034412582	2.558187343	1.400695667	0.163464222	0.742618916	-5.155132806
cg17243796	16	30759492	F	II	PHKG2	TSS200	island	TSS200-island	chr16:30759403-30760320	rs546759178;rs571744992	8;27	-0.001424786	0.01586463	-5.112648	9.70E-07	0.000940996	2.624128	0.02065064	-5.985964	0.7047714	0.482095	0.9111083	-5.849227
cg04748180	10	132940825	R	II	TCERG1L	Body	opensea	Body-opensea		rs530536624;rs149041243;rs567044743;rs78010012	45;38;22;13	-0.006022959	0.927039795	-5.111366985	9.76E-07	0.000944496	2.618526903	-0.021003428	3.650546563	-0.718781245	0.473444739	0.908369633	-5.839729563
cg15052029	16	29819572	F	II	MAZ	Body	shore	Body-shore	chr16:29818681-29819554	rs199806172;rs562354765	15;25	0.002458644	0.024927373	5.110499308	9.80E-07	0.000945833	2.614733675	0.037376958	-5.309129009	1.126744295	0.261731646	0.821005132	-5.482203486
cg19135714	6	121655706	F	I	C6orf170	TSS200	island	TSS200-island	chr6:121655615-121656022	rs570927130;rs9482134;rs547687538	13;28;51	0.002145407	0.01402633	5.110172	9.81E-07	0.000945833	2.613301	-0.1088474	-6.116859	-2.122708	0.0354954	0.483258	-3.967343
cg22343476	1	225845563	R	II		IGR	shelf	IGR-shelf	chr1:225840270-225841795			-0.01444802	0.8237228	-5.110309	9.81E-07	0.000945833	2.613903	0.03749054	2.217056	1.173709	0.2424561	0.8083854	-5.431059
cg03869296	15	51370923	F	II	TNFAIP8L3	Body	opensea	Body-opensea		rs140841948	1	-0.002576186	0.97139364	-5.109217687	9.85E-07	0.000947532	2.609131626	0.031119037	5.102941993	1.014076862	0.312253196	0.847620781	-5.596527231
cg07961172	8	42045526	R	II	PLAT	ExonBnd	opensea	ExonBnd-opensea		rs202138190;rs149424073	40;39	-0.011316094	0.753064629	-5.108894806	9.87E-07	0.000947532	2.607720451	-0.032544185	1.59495099	-1.58683908	0.114750629	0.683084928	-4.89362341
cg25527936	2	16409585	F	II		IGR	opensea	IGR-opensea		rs542966571;rs200988690	37;38	-0.009735749	0.8925032	-5.109059	9.86E-07	0.000947532	2.60844	0.06246694	3.058624	1.855378	0.06559427	0.5868823	-4.46125
cg06208926	1	229738643	F	II	TAF5L	Body	opensea	Body-opensea				0.003978717	0.957478317	5.106994587	9.95E-07	0.000951958	2.59941665	-0.000859211	4.508441657	-0.026367577	0.979000795	0.997946214	-6.085871175
cg13431342	1	1500958	R	II	SSU72	Body	shelf	Body-shelf	chr1:1496761-1496986	rs4970458;rs6603791	35;19	-0.005559314	0.921394412	-5.106983575	9.95E-07	0.000951958	2.599368534	0.009301829	3.518161349	0.372174111	0.71031238	0.961916266	-6.020032126
cg15156367	1	92495004	F	II	EPHX4	TSS1500	shore	TSS1500-shore	chr1:92495367-92495964	rs556782659	2	-0.006320378	0.809503677	-5.107348398	9.94E-07	0.000951958	2.60096261	-0.010141546	2.075971986	-0.722285932	0.471294358	0.907722949	-5.837324741
cg06713760	10	738683	F	II		IGR	shelf	IGR-shelf	chr10:734707-735606	rs527715848;rs527477545;rs560476214	16;47;51	-0.00818784	0.85921868	-5.105751186	1.00E-06	0.000953506	2.593984256	-0.011845917	2.608782566	-0.51892448	0.604612922	0.941823255	-5.957622033
cg14307806	5	14508932	F	II	TRIO	3'UTR	opensea	3'UTR-opensea		rs569785785;rs6554852	35;39	-0.004284628	0.96330017	-5.10594598	1.00E-06	0.000953506	2.594835248	0.031966082	4.727274809	0.789654877	0.431032478	0.895367149	-5.788843395
cg23889711	1	110007642	F	II	SYPL2	TSS1500	shore	TSS1500-shore	chr1:110008962-110010124	rs575131130;rs1765756	0;10	-0.01467589	0.8773609	-5.106124	9.99E-07	0.000953506	2.595614	-0.06193159	2.835749	-1.366785	0.1738308	0.7532413	-5.199368
cg01473670	1	94535409	F	II	ABCA4	Body	opensea	Body-opensea		rs111562966	0	0.007990739	0.084915435	5.10335144	1.01E-06	0.000953905	2.583502439	-0.045927438	-3.495100518	-1.329290818	0.185861955	0.763871216	-5.24704913
cg06133908	20	36156936	R	II	BLCAP	TSS1500	shore	TSS1500-shore	chr20:36156022-36156669	rs112417456	2	-0.011333846	0.834507826	-5.104070656	1.01E-06	0.000953905	2.586643531	-0.073496901	2.30738197	-2.695412574	0.007870424	0.259742745	-2.703022388
cg06187356	20	62738210	R	II	NPBWR2	TSS200	shore	TSS200-shore	chr20:62737382-62738071	rs575837241;rs199882302;rs200676986	36;14;2	-0.003141692	0.969110594	-5.10518744	1.00E-06	0.000953905	2.591521568	0.004951715	4.957832534	0.143882365	0.885795264	0.987038375	-6.076309293
cg06772113	10	5935989	R	II	FBXO18	TSS1500	shelf	TSS1500-shelf	chr10:5930914-5932389	rs572661212;rs543283872;rs561364429	40;37;23	-0.005149891	0.94128107	-5.103625035	1.01E-06	0.000953905	2.584697297	0.076361613	3.967805042	2.509832816	0.013189447	0.327579488	-3.142839497
cg12773197	13	112238673	R	II		IGR	island	IGR-island	chr13:112238672-112238893	rs6492373;rs540035510;rs189942584;rs6492374	48;34;29;11	0.008191902	0.914846575	5.103542279	1.01E-06	0.000953905	2.584335875	-0.038626466	3.478990192	-1.102486977	0.272095973	0.826938068	-5.507816473
cg15536575	5	147763508	R	I	FBXO38	TSS200	island	TSS200-island	chr5:147763283-147763666	rs576939531;rs544546659	46;9	0.005224219	0.071691128	5.104238964	1.01E-06	0.000953905	2.587378642	0.027910286	-3.676240156	1.077163234	0.283215214	0.833130476	-5.533971153
cg19823726	16	47079160	R	II		IGR	opensea	IGR-opensea		rs550578755;rs570236852;rs537788868;rs555539123	49;30;29;1	0.01280081	0.1719349	5.104441	1.01E-06	0.000953905	2.588259	-0.029308	-2.400246	-0.9618385	0.337749	0.8591291	-5.645512
cg21201396	11	70665271	R	II	SHANK2	Body	shore	Body-shore	chr11:70666428-70666779	rs150799530	1	0.01008044	0.6200472	5.104422	1.01E-06	0.000953905	2.588177	-0.006732325	0.6634825	-0.44611	0.6561904	0.9525048	-5.991151
cg06660497	3	107704588	F	II		IGR	opensea	IGR-opensea				0.011533579	0.345978016	5.102638279	1.01E-06	0.000955734	2.580388096	-0.007403732	-0.932256317	-0.421077905	0.674328322	0.955732814	-6.001511755
cg08914271	22	31028489	F	II		IGR	shelf	IGR-shelf	chr22:31031358-31032059	rs576934561;rs537307827;rs556988370	4;12;23	-0.007478126	0.743561038	-5.101939643	1.02E-06	0.000956276	2.57733748	0.024741919	1.533106479	1.823896263	0.070248762	0.598679569	-4.51527242
cg20096204	3	169378675	F	II	MECOM	Body	shore	Body-shore	chr3:169379437-169381056	rs114858113;rs546139271;rs564337653	6;15;38	0.002003422	0.03288567	5.101972	1.02E-06	0.000956276	2.57748	0.002346534	-4.875756	0.1128938	0.9102726	0.9902775	-6.080112
cg16298760	2	66805513	F	II		IGR	shore	IGR-shore	chr2:66802890-66804831	rs574664940;rs139130320	35;37	0.001160753	0.01014064	5.101579	1.02E-06	0.000956597	2.575764	-0.01142208	-6.623951	-0.3153388	0.7529626	0.9685304	-6.038692
cg24973721	16	31382622	F	II	ITGAX	Body	shore	Body-shore	chr16:31382926-31383139	rs373955689;rs61761298	0;1	-0.003756781	0.9440474	-5.101247	1.02E-06	0.000956798	2.574314	0.005175879	4.076536	0.2204536	0.8258313	0.9793815	-6.062979
cg01320614	2	86115591	R	II	ST3GAL5	Body	island	Body-island	chr2:86115590-86116327	rs527419625;rs75051766;rs371511398	48;42;17	0.001519635	0.008122466	5.098442982	1.03E-06	0.000965809	2.562073598	0.031464991	-6.962281316	0.502113965	0.616357103	0.94413486	-5.965810311
cg18013765	10	4499993	F	II		IGR	opensea	IGR-opensea		rs188678049;rs532539078	40;51	-0.005189008	0.9200328	-5.098306	1.03E-06	0.000965809	2.561474	0.004513386	3.527906	0.1920503	0.8479744	0.9824112	-6.068577
cg25504222	19	4639508	R	I	TNFAIP8L1	TSS1500	island	TSS1500-island	chr19:4639218-4639750			0.001533592	0.01623938	5.098635	1.03E-06	0.000965809	2.562911	-0.002837194	-5.929168	-0.090644	0.9279019	0.9923935	-6.082276
cg11404574	1	203737558	F	II	LAX1	TSS1500	opensea	TSS1500-opensea		rs146891092	0	-0.009889479	0.598867743	-5.097667775	1.04E-06	0.000967344	2.558690598	0.00101088	0.584331873	0.070944989	0.943540335	0.994145679	-6.083797825
cg22171055	1	62905816	R	II	USP1	Body	shelf	Body-shelf	chr1:62901651-62903667	rs184178846;rs115342286	31;29	-0.01236734	0.8809213	-5.095684	1.05E-06	0.000974756	2.550033	0.05373314	2.914836	1.363069	0.1749962	0.7543268	-5.204151
cg00564417	14	100842821	R	II	WARS	TSS1500	island	TSS1500-island	chr14:100842339-100842931	rs2273803;rs545602144;rs562483045	45;39;10	0.00117625	0.013215808	5.094741274	1.05E-06	0.000975161	2.545922619	-0.078357687	-6.242170944	-2.74380171	0.006848974	0.243662323	-2.58370163
cg02181808	12	27577672	F	II	ARNTL2-AS1	Body	opensea	Body-opensea		rs150404628;rs565806568	5;13	0.003430993	0.961777395	5.094446228	1.05E-06	0.000975161	2.544635652	-0.020627525	4.659371068	-0.658659544	0.511170069	0.919167444	-5.879174657
cg04632130	4	13250244	R	II		IGR	opensea	IGR-opensea		rs115158656;rs552240261;rs185479516;rs189778920	29;28;2;1	-0.008391222	0.86061527	-5.094144392	1.05E-06	0.000975161	2.543319122	0.019401243	2.642529	0.819624741	0.413789586	0.88934789	-5.765899946
cg17181119	12	66591119	F	II	IRAK3	Body	opensea	Body-opensea		rs543648736	10	-0.007015869	0.9238254	-5.093896	1.06E-06	0.000975161	2.542237	0.02756037	3.625076	0.8190889	0.4140942	0.8895032	-5.766318
cg22123855	3	23988782	R	II	NR1D2	5'UTR	shore	5'UTR-shore	chr3:23986693-23988021	rs140823039;rs540728127;rs558981321	44;33;8	-0.002518069	0.9830604	-5.09446	1.05E-06	0.000975161	2.544694	0.0499184	5.915278	0.9781938	0.329625	0.8555629	-5.63045
cg27313058	12	130446362	R	II		IGR	opensea	IGR-opensea		rs190164199;rs545491058	39;6	-0.007199363	0.9291998	-5.095104	1.05E-06	0.000975161	2.547504	0.01284591	3.717484	0.3550829	0.7230489	0.9641281	-6.025967
cg00330825	11	811545	F	II	RPLP2	Body	shore	Body-shore	chr11:809202-810509	rs113155683;rs539467865;rs202214968;rs554009808;rs200379305	10;23;30;33;46	-0.007285948	0.825494474	-5.092328332	1.06E-06	0.000978556	2.535399098	0.014824915	2.272912295	0.851242709	0.396053091	0.882964666	-5.740777706
cg13977490	12	23737351	F	II	SOX5	Body	opensea	Body-opensea		rs114699027	9	0.007664006	0.934412239	5.091998578	1.06E-06	0.000978556	2.53396122	-0.038130015	3.834526463	-0.911783143	0.363412376	0.869484258	-5.690051294
cg24689420	5	179126339	F	II	CANX	5'UTR	island	5'UTR-island	chr5:179125341-179126340	rs548563429	0	-0.002264509	0.05784676	-5.092246	1.06E-06	0.000978556	2.535042	-0.01354557	-4.024157	-0.9560998	0.3406301	0.8602872	-5.650737
cg27019901	12	120663296	R	II	PXN	Body	opensea	Body-opensea		rs183333404;rs535900980;rs2283362	31;14;10	-0.008279643	0.741975	-5.092097	1.06E-06	0.000978556	2.534391	-0.0732616	1.507935	-5.004476	1.62E-06	0.000873266	4.899945
cg00345344	16	88459714	R	II		IGR	island	IGR-island	chr16:88459515-88459739	rs574624882	43	-0.0075995	0.799380598	-5.09059082	1.07E-06	0.000981057	2.527823485	0.007618508	1.986713823	0.472767805	0.637097267	0.948713211	-5.97946071
cg11318947	1	218759035	R	II	MIR548F3	Body	opensea	Body-opensea		rs181824210	2	-0.004080122	0.954618343	-5.090645283	1.07E-06	0.000981057	2.528060919	0.047007098	4.412861932	1.485458586	0.139616398	0.716680495	-5.039962651
cg27644869	16	86233935	F	I		IGR	opensea	IGR-opensea		rs147055835;rs371261475;rs543001764	30;33;37	-0.01220011	0.8485585	-5.090725	1.07E-06	0.000981057	2.52841	-0.01779389	2.459969	-0.5683998	0.5706521	0.9336444	-5.931965
cg05999592	11	72925008	R	II		IGR	shelf	IGR-shelf	chr11:72928982-72929885	rs549366962;rs76821712	25;17	-0.010821522	0.663475448	-5.089302064	1.08E-06	0.000983162	2.522205636	-0.027249168	0.946820855	-1.680764204	0.09498459	0.651050659	-4.74974786
cg11702503	19	6215254	F	I	MLLT1	Body	island	Body-island	chr19:6215147-6215566	rs115869034;rs111551684;rs571529127	3;11;46	-0.005093366	0.79464548	-5.089187018	1.08E-06	0.000983162	2.521704182	-0.000807765	1.948942054	-0.072495127	0.94230885	0.99403712	-6.083691553
cg14530930	4	7758517	F	II	LOC84740	Body	opensea	Body-opensea		rs184887650;rs16841034	5;24	-0.005732605	0.927033258	-5.08899926	1.08E-06	0.000983162	2.520885818	0.001518578	3.649193097	0.055356414	0.955931533	0.995209563	-6.084738847
cg16644400	8	141458512	R	II	TRAPPC9	Body	opensea	Body-opensea		rs12681305;rs114828555	20;6	-0.004155164	0.9611444	-5.089368	1.08E-06	0.000983162	2.522491	0.04309951	4.59763	1.182048	0.2391421	0.8060716	-5.421765
cg01166946	7	55607575	R	II	VOPP1	TSS1500	opensea	TSS1500-opensea		rs189832541	44	-0.004486584	0.909555394	-5.088357158	1.08E-06	0.000983547	2.518087302	0.000516189	3.319619816	0.028073224	0.977642762	0.997773531	-6.085826793
cg08461746	2	96014770	F	II	KCNIP3	Body	shore	Body-shore	chr2:96011132-96013197	rs188741939;rs531817841	0;14	-0.007415594	0.801417033	-5.088383842	1.08E-06	0.000983547	2.518203596	-0.041306682	2.018909434	-2.577865153	0.010949073	0.302447462	-2.984903969
cg13715956	11	68926414	R	II	LOC338694	Body	shore	Body-shore	chr11:68924690-68924957	rs557596387;rs552436600;rs569714373	46;32;1	-0.003401229	0.96195581	-5.088048971	1.08E-06	0.000983685	2.516744201	-0.026737794	4.68567756	-0.856782556	0.392993894	0.881787383	-5.736279121
cg24590431	22	22398683	F	II		IGR	opensea	IGR-opensea		rs550323366;rs554880076;rs6000690	1;24;43	-0.005314895	0.9261581	-5.087553	1.09E-06	0.000984651	2.514585	-0.02701971	3.640184	-1.050388	0.295306	0.8392568	-5.560975
cg09064697	16	15702287	F	II	KIAA0430	Body	opensea	Body-opensea		rs144275524	49	-0.002664302	0.978180022	-5.087256866	1.09E-06	0.000984741	2.513292407	0.071620997	5.45551961	1.729655975	0.085842429	0.633481168	-4.67171457
cg08362704	22	50336840	R	II		IGR	opensea	IGR-opensea		rs563907638;rs145537167;rs546470211;rs561682003	26;24;23;2	-0.004922669	0.93030829	-5.086660627	1.09E-06	0.000985605	2.510694397	-0.007778832	3.789224079	-0.305540662	0.760397266	0.969635598	-6.041598074
cg11898878	17	72618357	R	II	CD300E	Body	opensea	Body-opensea		rs572425409;rs191605075	50;1	-0.003958305	0.967276361	-5.086453874	1.09E-06	0.000985605	2.509793555	0.037521317	4.879468186	0.909786662	0.364460917	0.869885402	-5.691779032
cg14487944	11	46261352	F	II		IGR	shore	IGR-shore	chr11:46259264-46260048	rs531939393;rs141017967	0;36	-0.008828454	0.709131475	-5.086234554	1.09E-06	0.000985605	2.508837986	0.020410693	1.314223951	1.360209489	0.175897038	0.755227959	-5.207823276
cg01344289	15	52453988	F	II	GNB5	Body	opensea	Body-opensea		rs555023401;rs144912401	46;50	-0.003525125	0.941007329	-5.084450947	1.10E-06	0.000985825	2.501067951	0.001628173	3.965109233	0.077229572	0.938548515	0.993566861	-6.083352753
cg14736327	12	48174669	F	II	SLC48A1	3'UTR	opensea	3'UTR-opensea		rs374167422;rs141811443;rs145113225	1;10;44	0.002484745	0.959430209	5.083387592	1.11E-06	0.000985825	2.496436504	-0.05507128	4.534295373	-2.562009418	0.011438273	0.308048005	-3.022055653
cg16348962	16	70491417	F	II	FUK	5'UTR	shelf	5'UTR-shelf	chr16:70488358-70488814	rs189290947;rs548341547;rs182087392;rs146101067	0;17;35;51	-0.005846022	0.822884	-5.08364	1.11E-06	0.000985825	2.497536	0.001154572	2.205458	0.08341069	0.9336413	0.9930131	-6.082878
cg16461423	14	94004556	F	II	KIAA1409	Body	opensea	Body-opensea		rs201855970	0	0.003128543	0.9635955	5.083842	1.10E-06	0.000985825	2.498415	0.04054427	4.773708	1.373741	0.1716648	0.7510165	-5.19038
cg17774528	16	57552762	F	II	CCDC102A	Body	opensea	Body-opensea		rs568389755;rs536241911;rs548559196;rs185912989;rs191997711;rs559112495	1;35;37;38;40;45	-0.002408857	0.9687961	-5.084554	1.10E-06	0.000985825	2.501517	0.04147288	4.928989	1.586877	0.1147419	0.6830805	-4.893566
cg18152167	3	84875160	R	II	LINC00971	Body	opensea	Body-opensea		rs189471514;rs560445384	31;11	-0.0156029	0.9063401	-5.085779	1.09E-06	0.000985825	2.506852	0.05714347	3.218064	0.9583212	0.339513	0.859882	-5.648718
cg20658635	15	26877820	R	II	GABRB3	Body	shelf	Body-shelf	chr15:26874097-26874528	rs143918925;rs78601497	43;39	-0.0100667	0.9143842	-5.083179	1.11E-06	0.000985825	2.495526	0.06991754	3.431481	1.624764	0.1064077	0.6705519	-4.836487
cg21600897	1	204284554	R	II	PLEKHA6	5'UTR	opensea	5'UTR-opensea		rs551681623;rs180734910	50;1	-0.00577262	0.8926584	-5.085007	1.10E-06	0.000985825	2.503488	-0.02104174	3.065234	-1.025545	0.3068323	0.8451049	-5.585432
cg22007110	7	30737599	R	II		IGR	opensea	IGR-opensea		rs548949058;rs183769488;rs534688511	16;6;1	0.005940997	0.1780555	5.084118	1.10E-06	0.000985825	2.499619	-0.007568821	-2.225912	-0.5342876	0.5939695	0.9392711	-5.949904
cg25921758	4	187992866	R	II		IGR	opensea	IGR-opensea				-0.01404278	0.8600831	-5.084849	1.10E-06	0.000985825	2.502803	-0.0171665	2.680461	-0.4315075	0.6667471	0.9543033	-5.997267
cg27599831	4	3862054	R	II		IGR	opensea	IGR-opensea		rs553591979;rs573363429	28;2	-0.008926117	0.8698576	-5.084516	1.10E-06	0.000985825	2.501351	-0.03013816	2.73144	-1.138769	0.2566975	0.8180581	-5.469304
cg26046329	20	31533640	R	II		IGR	opensea	IGR-opensea		rs545878225;rs184705411;rs58246133	29;6;1	0.01253506	0.6505071	5.082708	1.11E-06	0.000986704	2.493478	0.02289258	0.9111813	1.212621	0.2272679	0.7977499	-5.387136
cg16306228	3	46985840	F	I	CCDC12	Body	opensea	Body-opensea		rs374298371;rs544909917;rs1466273;rs146046795	11;22;23;51	-0.006769743	0.9146301	-5.082035	1.11E-06	0.000987287	2.490545	0.004167412	3.421668	0.1425232	0.8868667	0.9872188	-6.076495
cg18288914	1	1603013	R	II	LOC728661	Body	shore	Body-shore	chr1:1600981-1601231			-0.003481179	0.9532324	-5.082074	1.11E-06	0.000987287	2.490717	-0.01523685	4.353655	-0.5857932	0.5589349	0.9308186	-5.922393
cg08819771	9	4835767	F	II	RCL1	Body	opensea	Body-opensea		rs553518666	3	-0.004852837	0.935271493	-5.081711514	1.11E-06	0.00098752	2.489137721	0.009705504	3.848011804	0.3632699	0.716937965	0.963195302	-6.023159019
cg02989971	11	77706032	R	I	INTS4	TSS1500	island	TSS1500-island	chr11:77705600-77706035	rs538381432;rs548660530	6;4	0.002740164	0.01915532	5.08104196	1.12E-06	0.000989289	2.4862225	0.010493995	-5.733840796	0.20822019	0.835352346	0.980725128	-6.065484202
cg23814172	10	687493	F	II	DIP2C	Body	shore	Body-shore	chr10:685844-686202	rs149707009;rs531975016	1;9	-0.00739688	0.8376692	-5.080336	1.12E-06	0.000991222	2.48315	0.000381731	2.427772	0.02010212	0.9839898	0.9984489	-6.08601
cg05199418	5	76163780	R	II	S100Z	5'UTR	opensea	5'UTR-opensea		rs553722368;rs187862718	48;12	-0.009583578	0.61399732	-5.079682813	1.12E-06	0.000991732	2.48030564	0.026674548	0.697407587	1.874846073	0.062846674	0.579710557	-4.427403247
cg19880855	3	46144113	R	II		IGR	opensea	IGR-opensea		rs4586860;rs531929301;rs117896401	10;6;1	-0.01070335	0.87645	-5.079857	1.12E-06	0.000991732	2.481065	-0.006246544	2.886472	-0.1850163	0.8534775	0.9831321	-6.069844
cg13522448	8	29449937	F	II		IGR	opensea	IGR-opensea		rs79565427;rs147031594;rs543748097	8;19;41	-0.005139742	0.929782299	-5.078664291	1.13E-06	0.000993871	2.475872372	0.009789684	3.777422612	0.368336665	0.713165129	0.962483313	-6.021388988
cg21277634	10	22009317	F	II	MLLT10	Body	opensea	Body-opensea				-0.005754012	0.950549	-5.078812	1.13E-06	0.000993871	2.476517	0.01577032	4.261755	0.3919577	0.6956711	0.9595379	-6.012814
cg00104839	11	576294	R	I	LOC143666	TSS1500	island	TSS1500-island	chr11:575464-577093	rs112494810;rs542591949;rs555977784	49;16;12	-0.003266148	0.074239698	-5.078048218	1.13E-06	0.000995421	2.473191125	0.003965069	-3.628436031	0.242769374	0.808530787	0.976961233	-6.058039633
cg00675156	17	46871867	F	I	TTLL6	Body	opensea	Body-opensea		rs558679552;rs559148204	1;7	-0.00262979	0.961034542	-5.076793205	1.14E-06	0.00099983	2.467729821	0.006963197	4.640603691	0.297191244	0.766750364	0.970668526	-6.044001825
cg00329745	19	51414031	R	II	KLK4	TSS200	shore	TSS200-shore	chr19:51416002-51416249	rs369914368;rs201984705	49;7	-0.012063933	0.621426041	-5.073752008	1.16E-06	0.001007719	2.454499707	0.026723653	0.702795673	1.535233487	0.126928841	0.700902607	-4.969280111
cg00826892	4	178366013	F	II		IGR	shelf	IGR-shelf	chr4:178363239-178363708	rs114579210	38	-0.012917165	0.928975201	-5.073465314	1.16E-06	0.001007719	2.453252787	-0.187108644	3.707916442	-2.990238073	0.00328153	0.1664053	-1.946808749
cg03290400	6	100903909	R	II	SIM1	Body	shore	Body-shore	chr6:100905444-100905697	rs540193093	22	0.004062867	0.097645417	5.07349658	1.16E-06	0.001007719	2.453388771	-0.019862461	-3.267052281	-1.236373193	0.218340113	0.791186991	-5.359634903
cg08369580	5	149828673	R	II	RPS14	5'UTR	shore	5'UTR-shore	chr5:149828881-149829631	rs79096446;rs571991509	39;36	0.001434773	0.007914285	5.074479148	1.15E-06	0.001007719	2.457662473	-0.162997406	-7.083743715	-2.677756281	0.008276209	0.265879398	-2.746085457
cg10815770	10	35595927	R	II	CCNY	5'UTR	opensea	5'UTR-opensea		rs71523374	30	-0.010915598	0.698135886	-5.073865419	1.15E-06	0.001007719	2.454992976	-0.034201823	1.210932224	-1.932405593	0.055279832	0.557846312	-4.325371502
cg14540461	12	15990183	R	II		IGR	opensea	IGR-opensea		rs556710595	1	0.003316647	0.956664842	5.073169914	1.16E-06	0.001007719	2.451968056	-0.015281615	4.531982182	-0.583803638	0.560269153	0.931075686	-5.923502561
cg22864884	3	194295809	F	II		IGR	opensea	IGR-opensea		rs537557369;rs556255593;rs574425175	11;19;49	-0.008617506	0.8641218	-5.073219	1.16E-06	0.001007719	2.452183	-0.006530734	2.66844	-0.2687281	0.788525	0.9740536	-6.051696
cg16381371	22	29552438	R	II	KREMEN1	Body	opensea	Body-opensea		rs184674134	21	-0.005731462	0.9102936	-5.072445	1.16E-06	0.001009508	2.448815	-0.01950898	3.368074	-0.8181992	0.4146003	0.8897515	-5.76701
cg23648263	2	8686184	R	II		IGR	opensea	IGR-opensea		rs555187220	19	0.005350562	0.8829701	5.071996	1.16E-06	0.001009508	2.446863	-0.007913596	2.896602	-0.4413776	0.6596041	0.9531111	-5.993155
cg24488810	9	117266816	R	I	DFNB31	TSS1500	island	TSS1500-island	chr9:117266468-117268094			0.01781844	0.2548725	5.071978	1.16E-06	0.001009508	2.446783	-0.08442042	-1.714167	-2.60307	0.01021002	0.292929	-2.92542
cg09358751	14	102785836	F	II	ZNF839	TSS1500	shore	TSS1500-shore	chr14:102785930-102786538	rs540775845	16	-0.002035704	0.029556739	-5.070519251	1.17E-06	0.001014914	2.440442356	0.007313031	-5.037523553	0.308833955	0.757895847	0.969235987	-6.040631664
cg03549130	22	45312240	R	II	PHF21B	Body	island	Body-island	chr22:45312218-45312475	rs201158780	1	-0.003506694	0.964299049	-5.068891734	1.18E-06	0.001017319	2.433367634	0.047271357	4.812139307	1.394026769	0.165464804	0.744683715	-5.163915349
cg19896258	14	90983346	F	II		IGR	opensea	IGR-opensea		rs73324867;rs529812438;rs118136123;rs141289257	13;23;37;46	-0.005951842	0.900177	-5.068695	1.18E-06	0.001017319	2.432514	-0.006121076	3.150486	-0.275269	0.7835056	0.9732329	-6.049997
cg21424703	6	168768014	F	II		IGR	shore	IGR-shore	chr6:168765814-168766041	rs73038307;rs528156288;rs546428940;rs78562098	18;27;40;44	0.001764388	0.01617462	5.069348	1.18E-06	0.001017319	2.43535	0.02901364	-5.996034	0.7931154	0.4290202	0.8947849	-5.786237
cg22719913	15	83776023	F	I	TM6SF1	TSS1500	island	TSS1500-island	chr15:83775861-83776922	rs576195492	18	0.001977196	0.0158365	5.068671	1.18E-06	0.001017319	2.432409	-0.05684546	-6.059299	-1.325623	0.1870714	0.764874	-5.251644
cg26957187	7	71799982	F	II	CALN1	5'UTR	shore	5'UTR-shore	chr7:71800757-71802768	rs564966295;rs183921416;rs547221606	0;32;50	-0.013653	0.4329615	-5.069625	1.18E-06	0.001017319	2.436554	0.004814426	-0.3842162	0.2522937	0.8011752	0.9759129	-6.055787
cg05399746	2	205660445	R	II	PARD3B	Body	opensea	Body-opensea				-0.008266693	0.920032614	-5.068247812	1.18E-06	0.00101805	2.430568983	0.030646625	3.548017198	0.820533032	0.413273531	0.889121372	-5.76519139
cg15630621	9	133022780	R	II		IGR	opensea	IGR-opensea		rs575973325;rs544703110;rs564757227;rs112641463;rs530120490;rs181679789	41;39;18;11;5;1	0.006270171	0.940632976	5.067829354	1.19E-06	0.001018416	2.428750392	0.01598625	4.06813626	0.428664443	0.668810353	0.9546426	-5.998434561
cg24340970	10	124030898	F	II	BTBD16	1stExon	opensea	1stExon-opensea		rs528983294;rs79732505	35;49	-0.0062654	0.8406796	-5.067642	1.19E-06	0.001018416	2.427938	-0.01993429	2.387076	-1.250193	0.2132643	0.7873511	-5.343394
cg17454858	2	68131500	F	II		IGR	opensea	IGR-opensea		rs150173983;rs544797895;rs192832700;rs114963991	0;1;17;24	-0.00499286	0.9466299	-5.06729	1.19E-06	0.00101883	2.426405	0.01296866	4.182	0.3903024	0.6968918	0.9597386	-6.013432
cg26694386	1	244868765	R	II	PPPDE1	Body	opensea	Body-opensea		rs537211255;rs551183369	2;1	-0.006131413	0.886954	-5.066369	1.19E-06	0.001021837	2.422404	-0.02672857	2.93669	-1.305345	0.1938649	0.7707715	-5.276825
cg07555801	12	105598710	F	II	APPL2	Body	opensea	Body-opensea		rs565795998;rs1196750;rs557957272	1;25;40	-0.002313286	0.975359975	-5.065642332	1.20E-06	0.001023964	2.419247448	0.005557749	5.340209245	0.172686957	0.863140871	0.984173192	-6.071951686
cg12969178	20	20152544	R	II	C20orf26	Body	opensea	Body-opensea		rs79458581;rs570256606	43;1	-0.00415155	0.956566669	-5.06384968	1.21E-06	0.001030256	2.411460258	-0.004839264	4.527038191	-0.141133001	0.887962844	0.987444427	-6.076683778
cg19486604	1	32047573	R	II	TINAGL1	Body	opensea	Body-opensea		rs553018249	2	-0.002612324	0.9762051	-5.06375	1.21E-06	0.001030256	2.411027	0.02765908	5.399938	0.749222	0.4549501	0.9028333	-5.818455
cg07856155	3	161277848	F	II		IGR	opensea	IGR-opensea		rs182447000;rs531657175	0;15	-0.01861638	0.524636602	-5.063042723	1.21E-06	0.001032314	2.407955508	-0.006362774	0.131636005	-0.253219783	0.800460859	0.97581409	-6.055563308
cg02604211	11	27453034	R	II	LGR4	Body	opensea	Body-opensea		rs577863242	34	-0.006029025	0.92536461	-5.062319627	1.22E-06	0.001033491	2.404815317	-0.013100989	3.660511036	-0.443373219	0.658163677	0.952812686	-5.992312393
cg14792480	16	66954257	R	II	CDH16	TSS1500	shore	TSS1500-shore	chr16:66955943-66956251	rs73586830	14	-0.009579072	0.459259077	-5.062168815	1.22E-06	0.001033491	2.404160427	-0.017450195	-0.233725961	-1.299582819	0.195828286	0.772505197	-5.283910933
cg19554565	14	31028155	F	II	G2E3	TSS200	island	TSS200-island	chr14:31028133-31028812			0.001118923	0.01233514	5.062008	1.22E-06	0.001033491	2.403461	-0.01829181	-6.323467	-0.6382536	0.5243261	0.9223788	-5.891785
cg07635167	15	48483158	R	II	CTXN2	TSS1500	opensea	TSS1500-opensea				-0.011598948	0.047849239	-5.061537831	1.22E-06	0.001033936	2.401420565	0.023969676	-4.414080628	0.261800768	0.793850534	0.974848297	-6.053452014
cg17311784	8	1048486	R	II		IGR	shore	IGR-shore	chr8:1048559-1048873			-0.003809183	0.9617927	-5.061393	1.22E-06	0.001033936	2.40079	0.02253717	4.660411	0.640598	0.5228057	0.9219889	-5.890356
cg07807975	1	1551511	R	II	MIB2	Body	island	Body-island	chr1:1550453-1552015			0.002018796	0.040203006	5.060408699	1.23E-06	0.001037291	2.396518247	0.003045852	-4.56646859	0.175805433	0.860694697	0.983951621	-6.071432364
cg21871407	14	50159882	R	I	KLHDC1	TSS200	island	TSS200-island	chr14:50159667-50160424	rs532240237;rs185863730;rs371949338;rs376263975;rs201086578	47;25;16;13;10	0.00144166	0.00670526	5.06007	1.23E-06	0.00103766	2.39505	-0.05849144	-7.257683	-0.7840233	0.4343189	0.8965061	-5.79306
cg15078071	5	94417312	F	II	MCTP1	1stExon	opensea	1stExon-opensea		rs564327449	27	0.006810458	0.021726342	5.05946403	1.23E-06	0.001039275	2.392417394	-0.074216727	-5.560452378	-0.605566364	0.545759507	0.927690788	-5.911162868
cg09817848	15	45954755	F	II	SQRDL	Body	opensea	Body-opensea		rs568531622;rs534312878;rs547793783;rs76172688	26;36;38;51	0.005002191	0.94367985	5.058422408	1.24E-06	0.001039327	2.387896292	0.028014931	4.057574128	0.881895501	0.379308445	0.876413135	-5.715524415
cg13047306	17	39190513	F	II	KRTAP1-3	3'UTR	opensea	3'UTR-opensea		rs55999295;rs12936959	22;26	-0.007487884	0.8695166	-5.059091145	1.23E-06	0.001039327	2.390798832	0.025057781	2.766034376	1.107332412	0.270003312	0.825712584	-5.502743994
cg15068243	1	101810325	F	II	LINC01307	Body	opensea	Body-opensea		rs576868045;rs544291694;rs562954877;rs74447001;rs542375718	0;2;9;36;39	-0.005815722	0.941138416	-5.058791711	1.24E-06	0.001039327	2.389499154	0.046061271	4.042343859	1.319438795	0.189124203	0.766513064	-5.259363573
cg24794563	7	55620356	R	II	VOPP1	1stExon	opensea	1stExon-opensea				-0.008910654	0.5967577	-5.058546	1.24E-06	0.001039327	2.388431	0.005172157	0.5798721	0.3927158	0.6951123	0.9594302	-6.01253
cg15106499	16	84931695	R	II	CRISPLD2	Body	opensea	Body-opensea		rs568646799;rs142093006;rs557504510;rs551521384	34;30;4;1	0.004229253	0.04107259	5.057102944	1.24E-06	0.001044272	2.382170174	-0.000744471	-4.585321784	-0.020466038	0.98370004	0.998431704	-6.08600328
cg23737096	17	47157400	F	II		IGR	opensea	IGR-opensea		rs145686195;rs190922731;rs559840511;rs528481280;rs11656250	2;14;16;20;28	-0.00851962	0.88222	-5.056321	1.25E-06	0.001046725	2.378776	-0.008664069	2.90702	-0.3142366	0.7537978	0.9686353	-6.039024
cg26774211	19	35644570	R	II	FXYD5	TSS1500	shore	TSS1500-shore	chr19:35645597-35646047	rs566990639;rs538652606	20;1	-0.01234498	0.7537204	-5.055633	1.25E-06	0.001048745	2.375791	-0.01959849	1.634243	-0.8564969	0.3931513	0.8818482	-5.736512
cg14006136	14	71671095	F	II		IGR	opensea	IGR-opensea		rs188303887;rs11158896;rs192561046	1;38;39	-0.008982121	0.535030615	-5.055359966	1.25E-06	0.001048823	2.374607732	-0.021369649	0.197499854	-1.696307124	0.091996439	0.645296706	-4.72517321
cg09788003	14	77941556	F	II	ISM2	3'UTR	shore	3'UTR-shore	chr14:77941993-77942316	rs551509250;rs76420128	33;38	-0.009249362	0.809045076	-5.055077749	1.26E-06	0.001048946	2.373383418	0.012805067	2.114049405	0.62433485	0.533399244	0.924716518	-5.900160255
cg05988775	1	12030833	F	II	PLOD1	Body	opensea	Body-opensea		rs201112464;rs536037196;rs200395169	16;45;49	-0.004286678	0.862118688	-5.053661692	1.26E-06	0.001049608	2.367241018	0.01014281	2.615573929	0.814663265	0.416615297	0.890488801	-5.769756668
cg08659261	1	53984070	F	II	GLIS1	Body	opensea	Body-opensea		rs113546341	21	-0.004356448	0.940535283	-5.053833143	1.26E-06	0.001049608	2.367984651	0.000412298	4.029577078	0.015575202	0.987594928	0.998644538	-6.086087532
cg11772799	7	158799715	R	II	LOC154822	TSS1500	shore	TSS1500-shore	chr7:158798591-158799434	rs79466298;rs535923112;rs139925274;rs116911334;rs566681528	36;35;16;14;10	-0.013989522	0.751817757	-5.054455432	1.26E-06	0.001049608	2.370683857	0.047226641	1.618718888	1.855588537	0.065564043	0.586882323	-4.46088581
cg15218381	21	37306023	F	II		IGR	opensea	IGR-opensea				0.016799382	0.314332823	5.054034441	1.26E-06	0.001049608	2.368857767	-0.027621571	-1.055756654	-1.074941293	0.28420547	0.833537435	-5.536237494
cg25693388	14	24885240	F	II	NYNRIN	Body	opensea	Body-opensea		rs202118734	12	0.002442451	0.9729382	5.054147	1.26E-06	0.001049608	2.369348	-0.03919618	5.215764	-1.278759	0.2030466	0.7788845	-5.309265
cg04093932	17	77179778	R	II	HRNBP3	5'UTR	island	5'UTR-island	chr17:77178828-77180229	rs144068490;rs372018079	50;31	0.001300889	0.016023638	5.052579607	1.27E-06	0.001053348	2.362548098	-0.009593554	-5.978869851	-0.357870887	0.720965894	0.96379782	-6.025018188
cg06222087	20	60638858	R	I	TAF4	Body	island	Body-island	chr20:60638612-60638982	rs6142941	27	0.006871697	0.815801723	5.052006065	1.27E-06	0.001053348	2.360060978	-0.029263566	2.112671336	-1.82741247	0.069715678	0.597294994	-4.509282293
cg18922062	5	180485130	R	II	BTNL9	Body	shore	Body-shore	chr5:180486154-180486892	rs572492321;rs537805575	41;33	-0.01431692	0.7477305	-5.05185	1.27E-06	0.001053348	2.359384	-0.06485501	1.546363	-2.539536	0.01216525	0.3166322	-3.074357
cg26219747	1	118472393	R	II	GDAP2	TSS200	island	TSS200-island	chr1:118471840-118472720	rs545215480;rs560158999;rs143360615;rs540217287;rs115881551;rs529289139	47;41;37;30;13;4	0.001196111	0.009755626	5.0523	1.27E-06	0.001053348	2.361337	0.02417006	-6.690886	0.614716	0.539716	0.926376	-5.905841
cg03670441	12	27094081	F	II	FGFR1OP2	5'UTR	shelf	5'UTR-shelf	chr12:27091158-27091857			0.010213561	0.041977042	5.051569429	1.28E-06	0.001053477	2.358167672	-0.202016025	-4.546867604	-2.296803547	0.023077439	0.412635228	-3.612321381
cg13041796	5	43397409	R	I	CCL28	TSS200	shore	TSS200-shore	chr5:43396897-43397364	rs567866812	41	-0.008454958	0.10135888	-5.051146539	1.28E-06	0.001054277	2.356334083	-0.050373751	-3.141134648	-1.606822475	0.110291971	0.676220894	-4.86367913
cg09031938	2	242799489	R	II	PDCD1	Body	island	Body-island	chr2:242799488-242799696	rs376261546;rs529095731;rs41534648	49;28;14	-0.00635726	0.860154858	-5.050556711	1.28E-06	0.001055865	2.353776852	0.039628812	2.607367245	2.204738207	0.029065068	0.449247841	-3.803307616
cg09747671	19	13985500	F	II	MIR181C	TSS200	shore	TSS200-shore	chr19:13984606-13984918	rs201394123	14	-0.004937193	0.932525672	-5.050136036	1.28E-06	0.001056659	2.351953123	-0.001387183	3.825130389	-0.05176465	0.958788226	0.99551177	-6.084922743
cg12112543	5	70751402	R	II	BDP1	TSS200	island	TSS200-island	chr5:70751401-70751887	rs529859959	28	0.002011786	0.011007771	5.049726189	1.29E-06	0.001057404	2.350176442	-0.016775443	-6.545671145	-0.269358276	0.78804099	0.974000131	-6.051534331
cg06601141	16	81718387	R	II	CMIP	Body	opensea	Body-opensea		rs531144255;rs552468418	43;2	-0.004295587	0.894586844	-5.045824653	1.31E-06	0.001057813	2.333268404	0.0043704	3.053950213	0.283263137	0.777383451	0.972116197	-6.047863627
cg06994882	3	15482242	F	II	EAF1	3'UTR	opensea	3'UTR-opensea		rs147987577	0	-0.002258646	0.976057729	-5.0457313	1.31E-06	0.001057813	2.332863956	-0.016816433	5.34628943	-0.533231637	0.594698301	0.939482242	-5.95044158
cg07050712	17	47372126	R	II	ZNF652	3'UTR	opensea	3'UTR-opensea				-0.007863494	0.933044958	-5.047573898	1.30E-06	0.001057813	2.340847947	0.017864289	3.739154475	0.440918769	0.659935498	0.953212447	-5.993348314
cg10587218	3	148709351	F	I	GYG1	TSS200	island	TSS200-island	chr3:148709076-148710069	rs550496178;rs567552693;rs113264490;rs560813404;rs566104807	0;2;4;8;12	0.003334499	0.077549477	5.045397737	1.31E-06	0.001057813	2.331418845	-0.009135491	-3.56402031	-0.574033437	0.56684403	0.93272184	-5.928896226
cg11941520	6	32121522	F	I	PPT2	Body	shore	Body-shore	chr6:32121829-32122529			0.00729882	0.099544794	5.047771198	1.30E-06	0.001057813	2.341702971	-0.070364972	-3.224376287	-2.526687475	0.012599199	0.32171727	-3.104069837
cg12263551	6	39760067	R	II	DAAM2	TSS1500	island	TSS1500-island	chr6:39760066-39760426	rs138033012	36	0.002736127	0.0346246	5.04654025	1.30E-06	0.001057813	2.33636889	-0.033804468	-4.8156438	-1.217291117	0.225491933	0.796316725	-5.38176968
cg13482136	9	139077935	R	II		IGR	opensea	IGR-opensea		rs4842127;rs4842128;rs145431586;rs538700786	41;40;2;1	-0.00864095	0.493242201	-5.045997806	1.31E-06	0.001057813	2.334018599	-0.022723343	-0.071678551	-1.905445603	0.058722756	0.568159195	-4.373525767
cg15685872	5	146003892	R	II	PPP2R2B	Body	opensea	Body-opensea		rs115512214	11	0.003204721	0.951373196	5.045616985	1.31E-06	0.001057813	2.332368697	-0.039682353	4.218983667	-1.660876899	0.098922015	0.65836831	-4.780874763
cg18485872	2	242750355	F	II	NEU4	5'UTR	shelf	5'UTR-shelf	chr2:242754323-242754629	rs146349618;rs76283385	1;40	-0.006084655	0.8464543	-5.047551	1.30E-06	0.001057813	2.340747	0.02327293	2.461309	1.447268	0.1500033	0.7285639	-5.092665
cg20319867	7	17365662	F	II	AHR	Body	opensea	Body-opensea				-0.004071355	0.9721509	-5.045588	1.31E-06	0.001057813	2.332245	-0.04918105	5.114594	-0.9918088	0.3229606	0.8525955	-5.61772
cg21159128	1	54693933	R	I	SSBP3	Body	opensea	Body-opensea		rs139138239;rs114408769;rs200431838;rs199631322;rs145221324	45;37;22;6;1	-0.008415499	0.356586	-5.046591	1.30E-06	0.001057813	2.33659	0.000745314	-0.8584589	0.05716175	0.9544959	0.9951754	-6.084642
cg21331400	2	241201557	F	II		IGR	opensea	IGR-opensea		rs560429884;rs190124194	0;1	-0.01039345	0.817184	-5.045465	1.31E-06	0.001057813	2.331709	-0.002320433	2.188201	-0.09913895	0.9211663	0.991627	-6.081506
cg21599324	6	34074282	R	II	GRM4	Body	opensea	Body-opensea		rs561344877;rs11447641;rs187733120	49;29;16	-0.007368554	0.5046107	-5.046222	1.31E-06	0.001057813	2.33499	-0.01140662	0.0293358	-1.070025	0.286405	0.8347006	-5.541236
cg22578119	1	61636452	F	II	NFIA	Body	opensea	Body-opensea		rs139196634	24	-0.01210975	0.5622183	-5.046709	1.30E-06	0.001057813	2.337102	-0.01375179	0.3869696	-0.8034053	0.4230696	0.892727	-5.778422
cg23684344	13	28534433	R	II		IGR	island	IGR-island	chr13:28534432-28535560	rs568164721;rs7335513	51;42	0.006398002	0.05985288	5.045871	1.31E-06	0.001057813	2.333471	0.0308644	-3.999512	0.7951744	0.4278256	0.8943508	-5.784682
cg24115061	1	91298006	F	II		IGR	shelf	IGR-shelf	chr1:91300979-91301891	rs143422678;rs561058002	3;34	-0.01668132	0.8730172	-5.046857	1.30E-06	0.001057813	2.337743	-0.1923469	2.729334	-3.912313	0.000140656	0.0238106	0.8467039
cg02097082	19	44507052	R	II	ZNF230	TSS200	shore	TSS200-shore	chr19:44507079-44507300	rs138003833;rs75689988;rs539870339	46;20;18	0.001431417	0.009156996	5.044372821	1.32E-06	0.001060239	2.326978973	-0.001597812	-6.821739457	-0.031098978	0.975233825	0.997477235	-6.085741218
cg06226386	8	22500449	F	II	FLJ14107	TSS1500	opensea	TSS1500-opensea		rs565021448;rs555481973;rs192334820;rs541022684	1;7;22;34	0.010802646	0.575907791	5.043659754	1.32E-06	0.001060239	2.32389039	-0.054221502	0.420207943	-3.526289317	0.000566214	0.060057621	-0.398711939
cg07149804	1	2153454	R	II		IGR	opensea	IGR-opensea		rs567870667	1	-0.001590392	0.98531206	-5.043742449	1.32E-06	0.001060239	2.324248561	-0.034698084	6.084942624	-0.978412167	0.329517444	0.855544712	-5.630247036
cg11222325	15	48015598	R	II	SEMA6D	5'UTR	opensea	5'UTR-opensea		rs144336540	1	-0.002644794	0.970474644	-5.043650947	1.32E-06	0.001060239	2.323852247	0.030140679	5.023524508	0.981487802	0.32800445	0.854875426	-5.627386009
cg14834987	18	43218779	F	II	SLC14A2	Body	opensea	Body-opensea		rs562669591;rs183811541	1;27	-0.006973204	0.900930914	-5.044441214	1.32E-06	0.001060239	2.327275231	0.054747155	3.300984579	2.007584405	0.046565315	0.528720833	-4.187714716
cg06573741	6	112412642	R	II	FAM229B	5'UTR	shelf	5'UTR-shelf	chr6:112408406-112408910			0.003979572	0.956240683	5.043080163	1.32E-06	0.001061776	2.321380172	-0.014272481	4.539407217	-0.456327376	0.648844622	0.95100586	-5.986749999
cg12600843	6	30179881	R	II	TRIM26	5'UTR	shore	5'UTR-shore	chr6:30180933-30182187	rs557028559;rs573509816	48;2	-0.013493173	0.813966095	-5.042121456	1.33E-06	0.001065157	2.317228442	0.011335591	2.16278798	0.37585985	0.707576265	0.961531549	-6.018715692
cg20553470	14	39639031	F	II	TRAPPC6B	Body	shore	Body-shore	chr14:39639364-39639635	rs185803489;rs189792024;rs182445661;rs367856991;rs187154283	0;11;16;25;37	0.001975212	0.02033403	5.040934	1.34E-06	0.00106964	2.312086	-0.005367708	-5.600037	-0.1638161	0.8701065	0.9851063	-6.073378
cg00774966	12	58481176	R	II		IGR	opensea	IGR-opensea		rs11172460;rs182114862;rs114210034;rs186839934	43;37;23;1	-0.002301055	0.974231177	-5.039676686	1.35E-06	0.001070485	2.306643766	0.01403555	5.238072668	0.456354757	0.648824982	0.95100586	-5.986738073
cg00791873	16	87286606	F	II		IGR	opensea	IGR-opensea		rs190991426	45	-0.004080642	0.950669807	-5.039355875	1.35E-06	0.001070485	2.305255077	0.024305838	4.294319205	0.819444249	0.413892181	0.889392765	-5.766040655
cg02651961	4	141349016	F	II	CLGN	TSS1500	shore	TSS1500-shore	chr4:141348042-141348957	rs188615465;rs72939873;rs557348710;rs116722137;rs557852900	0;1;6;33;41	0.001849646	0.011770166	5.040263096	1.34E-06	0.001070485	2.309182306	0.009583168	-6.421841346	0.183466542	0.854691001	0.983210062	-6.070117108
cg02932663	7	150874931	R	II	ASB10	Body	shelf	Body-shelf	chr7:150870831-150872036	rs570624866	2	-0.009175144	0.77695487	-5.040471996	1.34E-06	0.001070485	2.310086675	0.011681623	1.885989245	0.625650108	0.532538452	0.924544325	-5.899376693
cg04396772	19	549017	R	II	GZMM	Body	shelf	Body-shelf	chr19:551290-551542	rs142301648;rs199699879;rs201131588;rs140428817;rs150512032	49;45;41;40;16	-0.010227991	0.652891993	-5.039503356	1.35E-06	0.001070485	2.305893467	-0.028298579	0.878962719	-1.838865356	0.068002551	0.592843749	-4.489695292
cg23086479	14	94834444	R	II	SERPINA2	TSS1500	opensea	TSS1500-opensea		rs562410855;rs529509948	8;5	-0.00852991	0.8860658	-5.03929	1.35E-06	0.001070485	2.30497	-0.004070394	3.004415	-0.1399025	0.8889333	0.9876262	-6.076849
cg13629798	3	50685355	F	II	MAPKAPK3	Body	opensea	Body-opensea		rs557756970;rs201584585;rs199560575	0;9;11	-0.008605926	0.6990753	-5.038191692	1.35E-06	0.00107457	2.300216228	-0.016962951	1.222731743	-1.181828397	0.239228952	0.806155077	-5.422010429
cg15264052	11	27528011	F	II	BDNFOS	TSS1500	island	TSS1500-island	chr11:27527863-27528517			0.001902563	0.04351947	5.037846111	1.36E-06	0.00107506	2.298720632	0.000459152	-4.462936202	0.029632496	0.976401329	0.997595242	-6.085783786
cg27628735	9	731535	F	II	KANK1	Body	opensea	Body-opensea		rs78267743;rs538884193;rs142330587;rs566059757;rs535006308	0;23;34;37;46	-0.001979157	0.9787363	-5.036897	1.36E-06	0.001078445	2.294615	7.40E-05	5.521905	0.00233311	0.9981417	0.9998221	-6.086201
cg00673730	8	37642849	R	II		IGR	opensea	IGR-opensea		rs182355298;rs147681542;rs544798764;rs560054545	34;11;2;1	-0.005514816	0.734990417	-5.03594738	1.37E-06	0.001081847	2.290504653	-0.007214566	1.473077592	-0.697548216	0.486588652	0.91239946	-5.854050829
cg03145312	3	32544542	F	II	CMTM6	TSS200	shore	TSS200-shore	chr3:32544018-32544325	rs577115177	31	0.001561546	0.009605738	5.035035104	1.37E-06	0.001084211	2.286557931	0.054988283	-6.688186097	1.009136154	0.314608249	0.848834557	-5.601269486
cg09261992	1	31510528	F	II	PUM1	Body	opensea	Body-opensea		rs540309403;rs140791471;rs532100793;rs545506093;rs565528694	1;5;14;17;41	-0.006217762	0.893181426	-5.034972375	1.37E-06	0.001084211	2.286286567	-0.005154402	3.074142299	-0.232356484	0.816592268	0.978168851	-6.060403366
cg14145438	3	43428668	F	II	ANO10	Body	opensea	Body-opensea		rs58066802	18	0.0017676	0.97905235	5.034629856	1.38E-06	0.001084696	2.284804893	-0.034821072	5.536847818	-1.209848576	0.228326675	0.798668049	-5.390311542
cg01757116	13	34118017	F	II		IGR	shore	IGR-shore	chr13:34116557-34117140	rs10507409;rs142215134;rs555343473	10;14;28	-0.013342308	0.802052444	-5.033816752	1.38E-06	0.001087458	2.281287841	-0.052134437	2.049221286	-1.803314969	0.07343723	0.606654432	-4.550113743
cg08371685	16	15141375	F	II	NTAN1	Body	opensea	Body-opensea		rs143783591;rs200679463	1;8	0.002175626	0.979128708	5.033149729	1.38E-06	0.001088573	2.278402955	-0.054257726	5.582071095	-1.53861205	0.126101631	0.699660187	-4.964400809
cg13710999	8	108130028	R	II		IGR	opensea	IGR-opensea				-0.004339078	0.966806362	-5.032621719	1.39E-06	0.001088573	2.276119495	0.002110796	4.820944461	0.045905518	0.963449391	0.996049996	-6.08519626
cg21638357	7	100285711	F	II	GIGYF1	Body	shore	Body-shore	chr7:100284888-100285155	rs151019762;rs202246782;rs140818923;rs75939759	0;1;7;46	-0.005142817	0.9000477	-5.032818	1.39E-06	0.001088573	2.27697	-0.001653864	3.165671	-0.08390592	0.9332482	0.9929417	-6.082839
cg23606925	10	102471597	F	II		IGR	shore	IGR-shore	chr10:102473206-102474026	rs549898860;rs182131409	1;50	-0.01565843	0.4633539	-5.032787	1.39E-06	0.001088573	2.276835	-0.0484184	-0.2271921	-2.259082	0.02538563	0.427872	-3.691449
cg07819160	22	37420328	F	II	MPST	Body	island	Body-island	chr22:37420225-37420900			-0.003910174	0.96257121	-5.032225838	1.39E-06	0.001089326	2.274407556	0.032640583	4.654947282	0.895473864	0.372033764	0.873337129	-5.704055626
cg04935253	9	100818791	F	II	NANS	TSS200	island	TSS200-island	chr9:100818729-100819368	rs546764024;rs566728896;rs529507187	8;24;38	0.001951001	0.014385377	5.031499318	1.40E-06	0.00109137	2.27126606	-0.056427628	-6.065413669	-1.272659913	0.205197313	0.780448823	-5.316614796
cg08299454	8	42010433	F	II	AP3M2	TSS200	island	TSS200-island	chr8:42009723-42011098	rs577075045;rs6982888;rs559655744	28;33;44	0.001255926	0.010629019	5.031324233	1.40E-06	0.00109137	2.270509035	-0.029460199	-6.540878859	-0.771743383	0.44153572	0.898694502	-5.802151266
cg06296021	5	133702588	R	II	CDKL3	5'UTR	shore	5'UTR-shore	chr5:133702629-133702905			0.001647191	0.030880219	5.03087094	1.40E-06	0.001091596	2.268549193	0.028367806	-4.965185061	1.566267253	0.119489074	0.690303346	-4.92407209
cg07402411	13	113543125	R	I		IGR	shelf	IGR-shelf	chr13:113540350-113540558	rs181353702;rs541428111;rs527934011;rs546517309;rs79807213	51;46;45;33;17	-0.002325666	0.975343073	-5.030318512	1.40E-06	0.001091596	2.266160902	0.054965778	5.378121046	1.698651654	0.091552395	0.644468453	-4.721447488
cg08726417	20	30407016	R	I	MYLK2	TSS200	shelf	TSS200-shelf	chr20:30410547-30410832	rs182788208;rs547040943;rs568390406;rs537546860;rs550838311;rs569430508;rs539648426	51;50;30;26;25;22;21	-0.005318943	0.845763124	-5.029842133	1.41E-06	0.001091596	2.264101542	0.001590171	2.465089069	0.111320294	0.911517947	0.990496097	-6.080280683
cg11697660	7	158858498	F	II	VIPR2	Body	shore	Body-shore	chr7:158856817-158857209	rs567176441	36	-0.008809681	0.857404843	-5.030216516	1.40E-06	0.001091596	2.265719969	0.000188567	2.626167474	0.007644155	0.993911525	0.999308583	-6.086175551
cg13558608	8	33342575	F	I	MAK16	TSS200	island	TSS200-island	chr8:33342171-33343141	rs142052159	13	0.001542757	0.007515832	5.029925612	1.40E-06	0.001091596	2.264462406	-0.006383074	-7.039219068	-0.09040584	0.928090809	0.992440806	-6.08229707
cg16961475	10	30400716	R	II		IGR	opensea	IGR-opensea		rs77612095	24	-0.005571353	0.9032951	-5.030367	1.40E-06	0.001091596	2.266371	0.02381692	3.246541	1.102482	0.2720982	0.8269381	-5.507822
cg06956240	4	103997518	R	I	SLC9B2	1stExon	island	1stExon-island	chr4:103997208-103998007	rs533194706	20	0.003086239	0.047975419	5.028624621	1.41E-06	0.001095201	2.258838926	-0.015024742	-4.320783474	-0.653941368	0.514196386	0.919885958	-5.882125436
cg26877023	17	79006613	F	II	FLJ90757	Body	island	Body-island	chr17:79006584-79006835	rs550435302;rs568701125	41;44	0.004774276	0.9208361	5.028809	1.41E-06	0.001095201	2.259634	-0.0004756	3.537817	-0.02137851	0.9829734	0.9983298	-6.085985
cg05800071	10	128824746	F	II	DOCK1	Body	opensea	Body-opensea		rs541082378;rs141576526	1;41	-0.002968731	0.963820148	-5.02762655	1.42E-06	0.00109775	2.254525501	-0.002926164	4.742148546	-0.103759359	0.917505221	0.991198139	-6.081057889
cg22264393	4	136861413	R	II		IGR	opensea	IGR-opensea		rs192788489;rs185233406;rs138111903;rs533842629;rs546941573;rs570398901;rs149111939;rs556013141	51;47;32;26;7;6;3;1	0.00520846	0.9369406	5.027746	1.42E-06	0.00109775	2.255042	-0.009568161	3.911735	-0.315184	0.7530799	0.9685349	-6.038739
cg09447621	11	134254646	F	I	B3GAT1	Body	shore	Body-shore	chr11:134253449-134254151	rs548840446;rs142187388	0;36	0.008996784	0.30355953	5.027034594	1.42E-06	0.001099482	2.251967497	-0.023670801	-1.246663782	-1.56564937	0.119633757	0.690492829	-4.924980702
cg25411110	2	178077324	F	I	HNRNPA3	TSS200	island	TSS200-island	chr2:178077185-178078215	rs537210231;rs576518857;rs573678368;rs541057700	17;36;50;51	0.002081876	0.01618434	5.025649	1.43E-06	0.001105112	2.245982	-0.03813165	-5.982843	-0.8468473	0.3984906	0.8838594	-5.744326
cg05274534	17	46018776	F	I	PNPO	TSS200	opensea	TSS200-opensea		rs553602463	1	0.003093393	0.01547955	5.025199731	1.43E-06	0.001106157	2.244039901	0.08604583	-6.051950306	1.266411957	0.207417892	0.782466634	-5.324108767
cg04853284	15	91435964	R	II	FES	Body	opensea	Body-opensea		rs545414710;rs200859239;rs140724143	44;14;6	-0.003778784	0.9433499	-5.024329546	1.44E-06	0.001109278	2.240280949	0.020281329	4.058538496	0.839827133	0.402402622	0.885365215	-5.749956565
cg04640242	10	127661295	F	II	FANK1-AS1	Body	opensea	Body-opensea		rs189755049;rs533219212;rs140228205;rs545376925;rs144571256	10;13;23;30;38	-0.002612213	0.969261123	-5.023822719	1.44E-06	0.001110612	2.238091814	-0.020340689	4.960399605	-0.697373344	0.486697725	0.91246433	-5.854167008
cg13394060	9	140704065	F	II	EHMT1	Body	island	Body-island	chr9:140703858-140704066	rs113135537;rs13440053	40;46	0.002958578	0.979311163	5.023156929	1.45E-06	0.001112735	2.235216305	0.045120591	5.664877845	0.939287682	0.349161729	0.863867922	-5.665868416
cg03577128	3	148050624	F	II		IGR	opensea	IGR-opensea				0.011710678	0.905416312	5.022751517	1.45E-06	0.001113573	2.233465489	0.079210315	3.331967372	1.715225246	0.088462856	0.63857323	-4.694969561
cg05892673	17	43335632	R	II	C17orf46	Body	shelf	Body-shelf	chr17:43339124-43339832	rs562752408;rs533004634;rs527757576;rs551409692	44;23;16;1	-0.002145403	0.974168055	-5.021740826	1.46E-06	0.001115475	2.229101139	-0.024489288	5.223504363	-0.875745366	0.382632311	0.877661781	-5.720662042
cg07280946	10	89848689	F	II		IGR	opensea	IGR-opensea				-0.00259308	0.977661319	-5.021611043	1.46E-06	0.001115475	2.22854076	0.037453276	5.483616177	0.924372701	0.356844414	0.866895144	-5.679070227
cg25916771	7	44715892	R	I	OGDH	Body	opensea	Body-opensea		rs562755611;rs183688705;rs545173974	46;27;1	-0.002832077	0.9426264	-5.021426	1.46E-06	0.001115475	2.22774	0.003375798	4.021631	0.1894397	0.850016	0.9826644	-6.069053
cg26275430	3	51813232	R	II	IQCF6	TSS1500	opensea	TSS1500-opensea		rs563749635;rs531097121	38;21	-0.005260614	0.9139119	-5.021833	1.46E-06	0.001115475	2.2295	0.004772565	3.429601	0.2083182	0.835276	0.9807251	-6.065465
cg06488097	7	17921523	R	II	SNX13	Body	opensea	Body-opensea		rs146135299	7	0.003895194	0.974533634	5.021069805	1.46E-06	0.001116075	2.226203891	-0.053901591	5.296454429	-1.023150389	0.307958828	0.845621791	-5.587758741
cg13999304	3	129607809	R	II	TMCC1	5'UTR	opensea	5'UTR-opensea				-0.011157362	0.432129577	-5.020178629	1.47E-06	0.001118648	2.222356511	0.005546498	-0.424944157	0.35773018	0.721070973	0.963823178	-6.02506627
cg14519717	14	90744790	F	II	C14orf102	Body	opensea	Body-opensea		rs148914817;rs542643460;rs562566492;rs114392198	24;37;40;50	-0.005320341	0.929252944	-5.019848415	1.47E-06	0.001118648	2.22093104	0.031445535	3.724120586	1.138686222	0.256731829	0.818070817	-5.469393179
cg22859541	11	35661579	F	II		IGR	opensea	IGR-opensea		rs553466979;rs78881277	0;41	-0.003145487	0.9695412	-5.019923	1.47E-06	0.001118648	2.221252	0.03839466	5.034107	1.056434	0.2925457	0.8378089	-5.554936
cg01016699	16	4818890	R	II		IGR	island	IGR-island	chr16:4818667-4819033	rs541017200;rs560749306	25;10	0.001720044	0.01824473	5.017247345	1.49E-06	0.001123277	2.209705001	-0.067572814	-5.749101321	-2.125857546	0.03522752	0.481933402	-3.96115132
cg02969752	15	31362559	R	II	TRPM1	Body	opensea	Body-opensea		rs550317159;rs546148483;rs147421892;rs371863309	44;32;6;1	-0.00340986	0.959818382	-5.017917595	1.48E-06	0.001123277	2.21259736	-0.002747081	4.579920195	-0.091140354	0.927508194	0.992358123	-6.082233338
cg04324791	4	10739254	F	II		IGR	opensea	IGR-opensea		rs562023103	0	-0.001679669	0.981946336	-5.016650731	1.49E-06	0.001123277	2.207130639	-0.019681368	5.74305047	-0.642869167	0.521335084	0.921727807	-5.888967277
cg05236391	19	6361348	F	II	CLPP	TSS200	shore	TSS200-shore	chr19:6361442-6362002	rs111791982;rs549774920	5;34	0.00217636	0.023772429	5.016134889	1.49E-06	0.001123277	2.20490498	-0.062774353	-5.377228598	-2.023098413	0.04492039	0.523195708	-4.158690953
cg05905155	16	30814125	F	II		IGR	shelf	IGR-shelf	chr16:30816794-30817243	rs527290620;rs377007670	0;1	-0.011825274	0.726013193	-5.01690524	1.49E-06	0.001123277	2.208228806	-0.051412106	1.401464208	-2.540601773	0.012129848	0.316195072	-3.071885739
cg11734254	1	173455884	R	II	PRDX6	Body	opensea	Body-opensea		rs575555890;rs115921097;rs34853351	50;2;1	-0.005493045	0.963685701	-5.016126555	1.49E-06	0.001123277	2.204869021	0.038899307	4.679332598	0.729082011	0.467140021	0.906445365	-5.832628376
cg15633056	8	10236882	R	II	MSRA	Body	opensea	Body-opensea		rs112410170;rs548141963;rs568091206	42;29;2	0.006782502	0.890196225	5.016822947	1.49E-06	0.001123277	2.207873719	-0.052276907	3.064567246	-2.234188169	0.027017307	0.437372185	-3.74300395
cg15752927	22	30804749	R	II	SEC14L2	Body	opensea	Body-opensea		rs537144380;rs558308193	44;2	-0.002884377	0.94234404	-5.016722575	1.49E-06	0.001123277	2.207440633	-0.025177697	4.002712078	-1.395959916	0.164882978	0.744093494	-5.161373702
cg17646418	6	166911767	F	I	RPS6KA2	Body	opensea	Body-opensea		rs150649322;rs187053209	0;27	-0.009028921	0.5932701	-5.017497	1.48E-06	0.001123277	2.210784	0.01040121	0.54778	0.7877501	0.4321424	0.8958016	-5.790273
cg21179803	6	120326879	R	II		IGR	opensea	IGR-opensea		rs547584747	21	-0.003494729	0.9732354	-5.016417	1.49E-06	0.001123277	2.206122	0.09063057	5.187207	2.009236	0.04638779	0.5280891	-4.184635
cg22657536	15	74988951	F	II	EDC3	TSS1500	shore	TSS1500-shore	chr15:74988166-74988669			0.001713307	0.0103543	5.018626	1.48E-06	0.001123277	2.215654	-0.08474479	-6.600195	-1.545031	0.1245418	0.6976193	-4.955103
cg24473622	1	16693683	R	I	C1orf144	1stExon	island	1stExon-island	chr1:16693621-16694270			-0.00194247	0.008294746	-5.016962	1.49E-06	0.001123277	2.208474	0.07412824	-6.944015	0.8889635	0.3755107	0.8747571	-5.709576
cg02761000	8	9640280	R	II		IGR	opensea	IGR-opensea		rs529923520;rs143448360	44;2	-0.002946696	0.965207619	-5.015455565	1.50E-06	0.001123976	2.201974202	-0.018618777	4.74811594	-0.633825558	0.52720388	0.92329106	-5.894469427
cg04351698	1	34462469	F	II	CSMD2	Body	opensea	Body-opensea		rs142351776;rs369072526	20;22	-0.012355812	0.746065933	-5.014792325	1.50E-06	0.001123976	2.19911309	0.038027235	1.522706005	1.729433677	0.085882309	0.633570832	-4.672074214
cg09800477	4	153919403	R	II		IGR	opensea	IGR-opensea		rs541157601	1	-0.002880682	0.970610406	-5.014602706	1.50E-06	0.001123976	2.198295155	0.006240748	5.109476237	0.178024171	0.85895511	0.983802601	-6.071057219
cg15712966	1	228700016	R	II	BTNL10	TSS200	opensea	TSS200-opensea		rs188769911	47	-0.005757535	0.885576618	-5.015128766	1.50E-06	0.001123976	2.200564409	0.00203295	2.937700075	0.105300755	0.916284241	0.991064337	-6.080903879
cg21646392	3	23710303	F	II		IGR	opensea	IGR-opensea		rs529569887;rs542006103;rs192443763;rs148529704;rs558188897	0;1;46;50;51	-0.005812711	0.9262777	-5.014979	1.50E-06	0.001123976	2.199916	0.08064589	3.778639	2.751164	0.006704578	0.2411385	-2.565381
cg24049235	15	90235068	R	II	PEX11A	TSS1500	shore	TSS1500-shore	chr15:90233530-90234083	rs566505136	46	0.002289781	0.9808055	5.014834	1.50E-06	0.001123976	2.199292	-0.06259664	5.700675	-1.551048	0.1230934	0.6954252	-4.946352
cg00743664	7	140306903	R	II		IGR	opensea	IGR-opensea		rs147256258	2	-0.002360774	0.97630071	-5.013698832	1.51E-06	0.001126746	2.194396521	0.063829834	5.458778075	1.829966048	0.069330643	0.59617585	-4.504925193
cg01203934	1	206235446	F	II		IGR	opensea	IGR-opensea		rs542162730	5	-0.007326953	0.894199332	-5.012394247	1.52E-06	0.001126746	2.1887704	0.002353739	3.087328807	0.088458743	0.92963543	0.992543829	-6.08246352
cg03096151	16	28074983	R	I	GSG1L	TSS200	island	TSS200-island	chr16:28073817-28075296			0.002245535	0.034379384	5.012215993	1.52E-06	0.001126746	2.188001746	-0.023457114	-4.842507961	-1.013104783	0.31271562	0.84785658	-5.597462067
cg04350120	8	93004284	R	II	RUNX1T1	Body	opensea	Body-opensea		rs375698481	25	-0.008812157	0.817322992	-5.012364032	1.52E-06	0.001126746	2.188640104	0.001267225	2.206719624	0.061806513	0.950802937	0.994936975	-6.084377651
cg09370779	2	11751895	F	II	GREB1	Body	shore	Body-shore	chr2:11750766-11751072	rs557320851	29	-0.002904425	0.969302876	-5.013149252	1.51E-06	0.001126746	2.192026286	-0.022334319	4.973962136	-0.682945657	0.495742505	0.915124118	-5.863652532
cg09730349	14	90420579	R	II	C14orf143	Body	shore	Body-shore	chr14:90420900-90421175	rs369150874	26	0.015554251	0.234595087	5.012870888	1.52E-06	0.001126746	2.190825828	0.000878123	-1.729240848	0.02954376	0.976471976	0.997614444	-6.085786296
cg15831480	4	38674839	R	II	KLF3	5'UTR	opensea	5'UTR-opensea		rs112452036	37	-0.01165394	0.560453196	-5.012224249	1.52E-06	0.001126746	2.188037343	-0.026318053	0.370505038	-1.581673899	0.115926081	0.685045606	-4.901304488
cg26623455	8	67941178	R	II	LRRC67	TSS1500	shore	TSS1500-shore	chr8:67940691-67940997			0.003784065	0.06460153	5.01265	1.52E-06	0.001126746	2.189875	-0.0296093	-3.857402	-1.385672	0.1679973	0.7476172	-5.17486
cg14940449	17	79650819	F	I	HGS	TSS200	island	TSS200-island	chr17:79650194-79651447	rs541395981;rs8066889;rs77221411;rs545808679	6;9;25;26	0.002378824	0.011107931	5.01101821	1.53E-06	0.001131608	2.182837261	0.101626869	-6.536341026	1.293248889	0.198003445	0.774480345	-5.291665002
cg19939732	3	169801806	R	II	GPR160	Body	opensea	Body-opensea		rs73030619;rs140056427;rs573747285	8;2;1	-0.01008928	0.932314	-5.010389	1.53E-06	0.001133625	2.180126	0.02816188	3.790721	0.5330692	0.5948104	0.9395056	-5.950524
cg04048665	6	3260866	R	I	PSMG4	Body	shore	Body-shore	chr6:3259047-3259738	rs184673705;rs192815639;rs543590518	42;10;2	-0.005150276	0.922898934	-5.00933492	1.54E-06	0.001137793	2.175580891	0.031292819	3.577520508	1.264892128	0.207960707	0.782962544	-5.325926245
cg02765564	1	245755687	F	II	KIF26B	Body	shelf	Body-shelf	chr1:245753399-245753636	rs528510600	0	-0.005270586	0.931212263	-5.006275841	1.56E-06	0.001146725	2.162398167	0.000766033	3.789489275	0.027097507	0.978419619	0.997865169	-6.085852522
cg09487931	17	27230297	F	II	DHRS13	TSS1500	shore	TSS1500-shore	chr17:27229475-27230178	rs190003479;rs116149139;rs147287022	3;9;42	0.002934468	0.044913846	5.006211502	1.56E-06	0.001146725	2.162120964	-0.000954717	-4.413015546	-0.04083072	0.967487614	0.996585099	-6.085406644
cg11864239	1	62889641	F	II		IGR	opensea	IGR-opensea		rs374905525;rs571219520;rs571050393;rs532110753;rs534861240;rs34887525	18;23;26;28;46;48	0.000952059	0.991403333	5.006483233	1.56E-06	0.001146725	2.163291717	-0.036228315	6.844824814	-1.035507166	0.302174338	0.842964606	-5.575693691
cg14894384	17	73150952	F	II	HN1	TSS200	shore	TSS200-shore	chr17:73149830-73150885	rs549403606;rs73995795	25;26	0.001723927	0.019043621	5.007129099	1.55E-06	0.001146725	2.166074602	-0.041047462	-5.694921596	-1.343895637	0.181103552	0.759645228	-5.228629762
cg21886959	11	78052777	R	II	GAB2	Body	opensea	Body-opensea		rs577100566	1	-0.002510167	0.9718765	-5.006958	1.56E-06	0.001146725	2.165336	0.01771352	5.124757	0.5755517	0.5658198	0.9325117	-5.928064
cg27071354	20	34543466	F	II	SCAND1	TSS1500	shore	TSS1500-shore	chr20:34541602-34543012	rs529769255	45	-0.008645352	0.7744007	-5.006267	1.56E-06	0.001146725	2.162361	-0.01201432	1.785358	-0.7016258	0.4840491	0.911626	-5.851334
cg15967131	18	48403011	F	II		IGR	shelf	IGR-shelf	chr18:48405135-48405983			-0.002531686	0.97194308	-5.005472619	1.57E-06	0.001148317	2.158937727	0.007444664	5.052494495	0.243146535	0.808239175	0.97690038	-6.057952075
cg27600892	21	44195751	F	II		IGR	opensea	IGR-opensea		rs369105402;rs140670302	4;18	-0.004606817	0.9369846	-5.005447	1.57E-06	0.001148317	2.158826	-0.007065594	3.869009	-0.2710063	0.7867757	0.9738175	-6.051109
cg25192651	12	69632957	F	II	CPSF6	TSS1500	shore	TSS1500-shore	chr12:69633272-69634095	rs563374471	42	0.001768796	0.009480409	5.004266	1.57E-06	0.00115319	2.153742	-0.03041558	-6.785654	-0.4867175	0.6272013	0.9465578	-5.973074
cg24130476	13	113893787	R	I	CUL4A	Body	opensea	Body-opensea		rs151016419;rs183455854	9;1	-0.00237207	0.9504352	-5.003653	1.58E-06	0.001155174	2.151102	-0.01748897	4.270162	-1.009681	0.3143481	0.8487558	-5.600748
cg02889418	18	77227672	R	I	NFATC1	Body	island	Body-island	chr18:77227273-77227727	rs141558726;rs367623488	20;11	-0.002947725	0.962648187	-5.002122222	1.59E-06	0.001160893	2.144507804	0.050032217	4.683324457	1.808511689	0.072621071	0.60459528	-4.541351963
cg04130625	5	7384548	R	II		IGR	opensea	IGR-opensea		rs75562194;rs115370417;rs146423403;rs180924100	34;29;2;1	-0.005564283	0.905172005	-5.001709494	1.59E-06	0.001160893	2.14273069	0.056125577	3.297277848	2.476291953	0.014438028	0.340241539	-3.219287075
cg17211192	8	82754475	F	I	SNX16	1stExon	island	1stExon-island	chr8:82754054-82754476	rs567828784;rs536254654;rs62514356	17;30;47	0.005683203	0.0384159	5.00164	1.59E-06	0.001160893	2.14243	0.1237899	-4.693945	2.188076	0.03028242	0.4562603	-3.837096
cg20176777	1	215179191	F	II	KCNK2	5'UTR	opensea	5'UTR-opensea		rs187235423;rs78980985;rs145974725;rs139798249	1;26;39;49	-0.01538847	0.8648502	-5.001857	1.59E-06	0.001160893	2.143368	0.08468594	2.713155	1.877227	0.06251729	0.5789516	-4.42324
cg09394701	6	25193291	R	II		IGR	opensea	IGR-opensea		rs555820779	1	0.006065069	0.938384733	5.001335631	1.60E-06	0.001161303	2.14112101	-0.033865	3.951936974	-0.946427229	0.345522005	0.862423752	-5.659475111
cg23802451	1	22922635	R	I	EPHA8	Body	shelf	Body-shelf	chr1:22919773-22920207	rs144628022	5	-0.005912864	0.8375401	-5.000815	1.60E-06	0.001162832	2.138877	0.02275204	2.372655	1.487713	0.1390211	0.7159758	-5.03681
cg10355623	2	233280367	R	II		IGR	shelf	IGR-shelf	chr2:233283397-233285959			-0.004835121	0.88920291	-5.000417075	1.60E-06	0.001163726	2.137166492	-0.031821607	3.011871912	-1.874113377	0.062948313	0.579936402	-4.428683174
cg18943088	3	159480286	F	II	IQCJ-SCHIP1	Body	shore	Body-shore	chr3:159480946-159483023	rs148073443;rs541442488;rs924247;rs35792854	1;16;42;48	-0.004818643	0.9511391	-5.000138	1.60E-06	0.001164013	2.135964	-0.01326003	4.341044	-0.3676859	0.7136493	0.9625526	-6.021618
cg02434224	1	67241759	R	II	TCTEX1D1	Body	opensea	Body-opensea		rs556504853	2	-0.005595435	0.952284828	-4.999187072	1.61E-06	0.001166614	2.131871961	0.060924577	4.329253423	1.468262332	0.144222014	0.722184798	-5.063858022
cg25559946	3	27411832	R	II	NEK10	TSS1500	shore	TSS1500-shore	chr3:27410612-27411066	rs551696169	43	-0.003699816	0.9692761	-4.999221	1.61E-06	0.001166614	2.132017	0.03324125	4.9831	0.7836791	0.4345203	0.896562	-5.793317
cg05757376	13	36516069	F	II	MIR548F5	TSS1500	opensea	TSS1500-opensea		rs544617637	16	-0.013638186	0.877971918	-4.998349713	1.62E-06	0.001169794	2.12826809	-0.014365113	2.800442435	-0.340703898	0.73382489	0.965757857	-6.030745052
cg04123958	10	95093572	R	II	MYOF	Body	opensea	Body-opensea		rs554218131;rs567247614	21;1	-0.002834086	0.972757563	-4.99798637	1.62E-06	0.001170522	2.126704448	-0.003426884	5.150354787	-0.09506261	0.924397741	0.991920591	-6.081884284
cg06501556	11	117387941	F	II	DSCAML1	Body	shore	Body-shore	chr11:117389186-117389471	rs141997333;rs575811908;rs144738346;rs564322845;rs148544976;rs540742532	0;13;20;27;43;50	-0.004222571	0.931199512	-4.997575139	1.62E-06	0.0011715	2.124934818	0.025631786	3.776936107	1.132893637	0.259148625	0.819366229	-5.475623535
cg04612055	6	19692418	R	II		IGR	shore	IGR-shore	chr6:19691910-19692305	rs371017855;rs564462643	38;36	-0.016563514	0.346093554	-4.996453768	1.63E-06	0.001176176	2.120109805	-0.019328942	-0.953133255	-0.77051235	0.442262994	0.898951388	-5.803054783
cg15937829	17	19844625	R	II	AKAP10	Body	opensea	Body-opensea		rs527610041	2	-0.010806197	0.38431721	-4.996219071	1.63E-06	0.001176239	2.119100055	-0.026976285	-0.706002719	-1.71337705	0.088803122	0.639446487	-4.697934435
cg07541798	16	83960671	R	II		IGR	opensea	IGR-opensea		rs146555684;rs553617026	51;34	-0.002911402	0.949708334	-4.995457915	1.64E-06	0.001179052	2.115825515	0.001131409	4.203195435	0.055046373	0.956178101	0.995235682	-6.084755207
cg03377361	8	61314254	F	II		IGR	opensea	IGR-opensea		rs140450339	47	-0.003229284	0.965525815	-4.99522672	1.64E-06	0.0011791	2.114830969	0.010081145	4.808750142	0.302318489	0.76284712	0.970118753	-6.0425336
cg00585572	22	41347381	F	II	RBX1	TSS200	island	TSS200-island	chr22:41346636-41347759	rs201709722;rs75149872;rs552274584;rs186408571;rs145546039;rs148852009	0;6;7;9;29;30	0.002285129	0.048320951	4.994457398	1.64E-06	0.001181963	2.111521765	0.011924554	-4.309155685	0.696247975	0.487399968	0.912709603	-5.854913965
cg00155711	2	70944762	F	II	ADD2	5'UTR	opensea	5'UTR-opensea		rs534277774	22	-0.002914795	0.963077039	-4.993552808	1.65E-06	0.001185545	2.107631182	0.031706598	4.706483609	1.134048047	0.258665713	0.819148141	-5.474384369
cg11535178	8	141501811	R	II		IGR	opensea	IGR-opensea		rs191604775	2	-0.011874185	0.85250858	-4.993233163	1.65E-06	0.001186061	2.106256527	-0.027375404	2.619396744	-0.836612398	0.404201782	0.885968487	-5.752519287
cg18982542	20	11957811	F	II		IGR	opensea	IGR-opensea				-0.007934065	0.8876892	-4.992983	1.66E-06	0.001186215	2.105179	0.02800798	2.989419	1.023816	0.3076453	0.8455108	-5.587112
cg12873350	10	72976676	R	II	UNC5B	Body	shore	Body-shore	chr10:72977123-72977774	rs114686645	24	-0.023018464	0.567985468	-4.992505218	1.66E-06	0.001187563	2.103126186	-0.024472682	0.379421553	-0.762184642	0.447201017	0.900552293	-5.809129351
cg24540362	4	5129810	F	II	STK32B	Body	opensea	Body-opensea		rs112243297;rs115011629;rs151040304	0;12;16	-0.004179055	0.9375045	-4.991275	1.67E-06	0.001192885	2.097836	-0.006894383	3.920893	-0.2835295	0.7771797	0.9721014	-6.047792
cg06444189	12	6953740	F	II	GNB3	Body	opensea	Body-opensea				-0.006424161	0.743205573	-4.989637107	1.68E-06	0.001199223	2.090795771	-0.006271781	1.519319833	-0.521861913	0.602571224	0.94138175	-5.956163666
cg06612872	3	71586067	F	II	FOXP1	5'UTR	opensea	5'UTR-opensea		rs142088092;rs112594378;rs199774732	0;6;47	-0.005931984	0.910133063	-4.989784314	1.68E-06	0.001199223	2.091428511	0.01228192	3.337683382	0.488721992	0.625784752	0.946333147	-5.972141191
cg21690725	1	233086060	R	II	C1orf57	TSS1500	shore	TSS1500-shore	chr1:233086191-233086595	rs200941721	50	0.001837493	0.01744727	4.989376	1.68E-06	0.001199348	2.089675	-0.06575814	-5.800718	-1.898887	0.05958699	0.5706848	-4.385143
cg25576227	3	128716018	R	II		IGR	shelf	IGR-shelf	chr3:128719865-128721245	rs111907222	2	-0.004566277	0.9051651	-4.989173	1.68E-06	0.001199348	2.088802	-0.01784151	3.293009	-0.9513177	0.343043	0.8611792	-5.655068
cg14260727	10	103824106	F	II	HPS6	TSS1500	shore	TSS1500-shore	chr10:103824894-103825778	rs114322252	48	-0.004813724	0.81920035	-4.987604196	1.70E-06	0.001203367	2.082059051	-0.033634569	2.160916375	-2.910016255	0.004190858	0.189537931	-2.159449386
cg15908102	1	8390160	R	II	SLC45A1	Body	shore	Body-shore	chr1:8390202-8390800	rs548188672	1	-0.007842278	0.886724202	-4.987687024	1.69E-06	0.001203367	2.082414965	-0.009444112	2.99508216	-0.348409083	0.728043704	0.964874759	-6.028209374
cg20500836	17	78818645	F	I	RPTOR	Body	island	Body-island	chr17:78818440-78818696	rs576092492;rs118138773	1;18	-0.006395539	0.9121422	-4.988137	1.69E-06	0.001203367	2.084347	-0.01200126	3.345435	-0.4429061	0.6585008	0.952883	-5.99251
cg23319085	2	74700469	R	II	CCDC142	3'UTR	shore	3'UTR-shore	chr2:74699240-74699909	rs146276731;rs139444785;rs17009955;rs527533201;rs191245557	51;44;20;2;1	-0.00637168	0.9438128	-4.987539	1.70E-06	0.001203367	2.081781	0.08082978	4.054724	1.980115	0.04960355	0.5397511	-4.238588
cg02230855	15	63824600	F	II	USP3	Body	opensea	Body-opensea				-0.010671981	0.789068848	-4.986005032	1.71E-06	0.001206315	2.075188198	-0.008890485	1.899078742	-0.400472431	0.689404289	0.958395617	-6.009592995
cg04879876	2	43453558	R	I	ZFP36L2	1stExon	island	1stExon-island	chr2:43451445-43454951	rs532881658	17	0.002394447	0.03457647	4.985492542	1.71E-06	0.001206315	2.072986603	0.008417379	-4.819151775	0.340019585	0.734339073	0.965835714	-6.030967513
cg07851983	8	82191666	F	II	FABP5	TSS1500	shore	TSS1500-shore	chr8:82192378-82193685			-0.011280358	0.764908373	-4.985457741	1.71E-06	0.001206315	2.072837105	-0.010199236	1.71131012	-0.470982236	0.638368746	0.948951592	-5.980264836
cg10869131	4	3775787	R	II		IGR	shore	IGR-shore	chr4:3773851-3774062	rs543737112	28	-0.007611824	0.922280809	-4.986551388	1.70E-06	0.001206315	2.077535454	-0.025245973	3.523291162	-0.711530679	0.477910752	0.90972481	-5.844667853
cg10928466	19	11353961	R	II	DOCK6	Body	island	Body-island	chr19:11353960-11354362	rs371038230	40	0.009211099	0.704234035	4.986295236	1.70E-06	0.001206315	2.07643495	-0.048855763	1.246740106	-3.139095365	0.002057757	0.12886439	-1.538876028
cg16392213	7	121943990	R	I	FEZF1	Body	island	Body-island	chr7:121943867-121944538	rs570196942;rs534580940	23;15	0.003970478	0.05366362	4.985525	1.71E-06	0.001206315	2.073126	0.02432682	-4.203343	0.9031749	0.367947	0.8713213	-5.697474
cg19216198	6	149970148	R	I		IGR	shore	IGR-shore	chr6:149969499-149969972			0.003447265	0.03899477	4.985893	1.71E-06	0.001206315	2.074707	-0.01254122	-4.571106	-0.4037209	0.6870191	0.9581089	-6.008346
cg06646110	9	100365791	R	II	TSTD2	Body	opensea	Body-opensea		rs566897671	20	-0.00468005	0.911901794	-4.98508972	1.71E-06	0.001207118	2.071256239	-0.020046177	3.424180655	-0.980517323	0.328481364	0.855085583	-5.628289727
cg18994606	10	111827966	R	II	ADD3	5'UTR	opensea	5'UTR-opensea		rs139002863;rs562980664;rs530503632	28;2;1	0.004434158	0.08618705	4.984828	1.72E-06	0.001207356	2.070131	-0.000695609	-3.404344	-0.03565493	0.9716071	0.9970924	-6.085596
cg15819128	2	238604020	F	II	LRRFIP1	Body	shelf	Body-shelf	chr2:238599857-238601430			0.001593736	0.007481894	4.984600252	1.72E-06	0.001207411	2.069153816	0.04482351	-7.051497153	0.623667989	0.533835953	0.924881167	-5.900556909
cg06351027	5	126273784	R	II	03-mar	5'UTR	opensea	5'UTR-opensea		rs564897157	2	-0.007246895	0.935184206	-4.982686866	1.73E-06	0.00121343	2.060936609	0.045126087	3.873630077	1.10380805	0.271524315	0.826534814	-5.506435665
cg09224958	17	72772429	F	I	NAT9	Body	island	Body-island	chr17:72772244-72772692	rs565317071;rs534294217	9;10	-0.003107054	0.043429543	-4.982609458	1.73E-06	0.00121343	2.060604222	0.040811904	-4.482857965	1.604779773	0.110741292	0.676979889	-4.866756594
cg10867816	12	107292017	F	II		IGR	opensea	IGR-opensea		rs115682262	0	-0.004643715	0.947783951	-4.982625432	1.73E-06	0.00121343	2.060672816	-0.034832561	4.204624772	-1.103830827	0.271514466	0.826534814	-5.506411844
cg27292503	2	241749846	R	II	KIF1A	5'UTR	opensea	5'UTR-opensea		rs76629178	32	-0.006810454	0.1012031	-4.982891	1.73E-06	0.00121343	2.061814	0.02676632	-3.145272	1.030309	0.3045989	0.8440207	-5.580787
cg04477291	6	31620610	F	II	BAT3	TSS200	shore	TSS200-shore	chr6:31620740-31621158			0.001958747	0.026990265	4.981944952	1.74E-06	0.001214607	2.057750998	-0.012349671	-5.163846416	-0.497430923	0.619646703	0.944986491	-5.968043547
cg05368896	1	1760171	R	II	GNB1	5'UTR	opensea	5'UTR-opensea		rs144895134;rs554049884;rs570734668	47;44;32	-0.012178481	0.758156045	-4.981758955	1.74E-06	0.001214607	2.056952425	0.052043154	1.706437969	2.251469897	0.025875194	0.430969773	-3.707270595
cg10372485	13	111294754	F	I	CARS2	Body	island	Body-island	chr13:111294675-111294900	rs147216443;rs368624802;rs140567973;rs146355429;rs200697273	0;15;41;42;51	-0.003240664	0.919225653	-4.981742194	1.74E-06	0.001214607	2.056880459	-0.020048372	3.491935263	-1.323591197	0.187744077	0.765483553	-5.254184202
cg13518216	12	57040018	R	II	ATP5B	TSS200	shore	TSS200-shore	chr12:57039047-57039823	rs536271025	39	-0.001865074	0.011973284	-4.981371535	1.74E-06	0.001215194	2.055289108	0.033976067	-6.373137445	0.629745835	0.529862498	0.92384234	-5.896926175
cg18114173	7	99149806	F	II	C7orf38	TSS200	island	TSS200-island	chr7:99149508-99149807	rs532117537;rs547569610;rs181722452;rs114987631;rs548873116;rs569902597	7;15;16;23;38;44	0.003187659	0.02563134	4.981015	1.75E-06	0.001215194	2.05376	-0.02830272	-5.26885	-0.6402626	0.5230231	0.9220586	-5.890561
cg22136354	2	64871593	F	II	SERTAD2	5'UTR	opensea	5'UTR-opensea				0.004370773	0.03657179	4.980987	1.75E-06	0.001215194	2.053637	-0.02516059	-4.87346	-0.583306	0.5606032	0.9311815	-5.923779
cg00193135	2	201612677	R	II	AOX2P	ExonBnd	opensea	ExonBnd-opensea				-0.003792532	0.947094051	-4.979058869	1.76E-06	0.001218542	2.045362027	0.008322612	4.234549023	0.313400165	0.754431822	0.968721403	-6.039274601
cg04371007	11	72894081	R	II		IGR	opensea	IGR-opensea		rs78265312	41	-0.008437813	0.447701447	-4.97894071	1.76E-06	0.001218542	2.04485492	-0.018284667	-0.287094167	-1.472700384	0.143022265	0.720498818	-5.057716845
cg06217673	12	112182251	F	II	ACAD10	Body	opensea	Body-opensea		rs539850775	2	-0.005482809	0.908014694	-4.978730064	1.76E-06	0.001218542	2.043950901	0.012146926	3.303878716	0.535015222	0.593467586	0.939135681	-5.949532805
cg06603201	7	102985554	F	II	DNAJC2	TSS1500	shore	TSS1500-shore	chr7:102984857-102985337	rs576009364	30	-0.015676917	0.776445131	-4.978952751	1.76E-06	0.001218542	2.044906594	-0.025855378	1.808490243	-0.827227928	0.409481652	0.887736099	-5.759944742
cg06672469	19	52957180	R	II	ZNF578	5'UTR	island	5'UTR-island	chr19:52956656-52957245	rs75495638	40	0.00876606	0.145980741	4.979437866	1.76E-06	0.001218542	2.046988637	-0.050574122	-2.580610374	-2.081056036	0.039206236	0.499441293	-4.048404922
cg08025737	7	112126014	F	II	LSMEM1	Body	opensea	Body-opensea		rs138683961;rs115370770	17;46	0.010181978	0.862313745	4.979691002	1.76E-06	0.001218542	2.048075119	-0.02429684	2.659510962	-0.816797901	0.41539815	0.890127144	-5.768100186
cg14379461	19	15212070	R	II		IGR	opensea	IGR-opensea		rs73522060	2	-0.003811546	0.929648245	-4.978559537	1.76E-06	0.001218542	2.043219082	-0.009620472	3.707819095	-0.483120228	0.629746803	0.94712488	-5.974738766
cg16081039	11	64360821	R	II	SLC22A12	5'UTR	opensea	5'UTR-opensea		rs192540807;rs547573995	44;41	-0.007470451	0.71862196	-4.978660398	1.76E-06	0.001218542	2.043651926	-0.018431824	1.377305763	-1.394362122	0.16536376	0.744654077	-5.163474682
cg23764008	11	61344823	R	II	SYT7	Body	shelf	Body-shelf	chr11:61347808-61349038	rs557737829	2	-0.008329452	0.832499	-4.978436	1.77E-06	0.001218542	2.04269	0.000117394	2.304235	0.005689778	0.9954681	0.9994789	-6.086188
cg03150220	6	30640719	F	II	DHX16	1stExon	island	1stExon-island	chr6:30640431-30640853	rs144057215	19	0.001456826	0.015741729	4.9777981	1.77E-06	0.001219073	2.039951579	-0.017222875	-6.010076122	-0.548444135	0.58423939	0.937156031	-5.942593455
cg13077752	18	42322634	R	II	SETBP1	Body	shore	Body-shore	chr18:42324454-42324966	rs561214773	51	-0.00234768	0.975850307	-4.977932401	1.77E-06	0.001219073	2.040527868	-0.064082493	5.30777367	-1.905566628	0.058706907	0.568086418	-4.373311033
cg23877583	8	53636835	R	II		IGR	opensea	IGR-opensea		rs186830042	6	0.01650218	0.8111161	4.977699	1.77E-06	0.001219073	2.039524	-0.07358224	2.058778	-1.958056	0.05216358	0.548522	-4.278962
cg18542340	18	12934735	F	II		IGR	opensea	IGR-opensea				-0.006490394	0.1362114	-4.977373	1.77E-06	0.001219679	2.038129	-0.03311929	-2.635032	-1.686194	0.09393197	0.6490258	-4.741188
cg10477624	6	47065574	F	II		IGR	opensea	IGR-opensea				-0.008217199	0.846232812	-4.975873544	1.79E-06	0.001225488	2.031694446	0.067550648	2.459656369	3.114084136	0.002228188	0.134893683	-1.608620441
cg16997999	12	122309649	F	II	HPD	5'UTR	opensea	5'UTR-opensea		rs143552519	7	-0.007098212	0.54178	-4.975995	1.78E-06	0.001225488	2.032215	-0.03101754	0.2325641	-2.983892	0.003346239	0.1677927	-1.963816
cg13535718	9	136679985	F	II	VAV2	Body	shelf	Body-shelf	chr9:136677270-136677534	rs544573507;rs146567262	15;48	-0.006804505	0.905936137	-4.974713009	1.79E-06	0.001229483	2.026716378	-0.004548944	3.279677461	-0.165077631	0.869115247	0.985025483	-6.073179881
cg19699648	7	151805059	F	II	GALNT11	Body	opensea	Body-opensea		rs543592006;rs200874638;rs573380170	1;33;46	-0.005742105	0.8584895	-4.974871	1.79E-06	0.001229483	2.027396	0.01173601	2.599761	0.7061122	0.4812634	0.9107945	-5.848326
cg12433277	7	151106990	F	II	WDR86	5'UTR	island	5'UTR-island	chr7:151106244-151107808	rs529464697;rs551108343	35;45	0.003395275	0.063571932	4.97379579	1.80E-06	0.001232169	2.022782586	-0.010124368	-3.907867903	-0.504367457	0.614776903	0.943915505	-5.964728242
cg21267266	19	1685166	R	II		IGR	opensea	IGR-opensea		rs561253142;rs115964631;rs540315252	47;29;2	-0.01300215	0.6067081	-4.973833	1.80E-06	0.001232169	2.022943	0.004153929	0.633752	0.2177748	0.827914	0.9796978	-6.063539
cg04657066	1	23525135	R	II		IGR	opensea	IGR-opensea		rs185396560;rs78315153	33;1	-0.004943752	0.941067828	-4.973560372	1.80E-06	0.0012323	2.021773004	-0.057378261	4.043093826	-1.87160704	0.06329703	0.580822017	-4.433057839
cg02399048	8	22000318	R	II	REEP4	TSS1500	shore	TSS1500-shore	chr8:21998711-21999544			-0.01056722	0.597721508	-4.972504671	1.81E-06	0.001236906	2.017246081	-0.019681389	0.583635398	-1.25787024	0.210482128	0.785013999	-5.334295643
cg08858239	8	134569763	R	II	ST3GAL1	5'UTR	opensea	5'UTR-opensea		rs556652001	1	0.002415549	0.967694036	4.972188491	1.81E-06	0.001237481	2.015890415	-0.05997082	4.898549776	-2.295350732	0.023162808	0.413222104	-3.615391422
cg20802214	7	102613596	R	II	FBXL13	Body	opensea	Body-opensea		rs191748545	3	0.01855541	0.8986116	4.971853	1.82E-06	0.001238161	2.014453	-0.05742375	3.090038	-0.7901335	0.4307538	0.8953037	-5.788484
cg14766148	2	128786246	F	II	SAP130	TSS1500	island	TSS1500-island	chr2:128784499-128786247	rs181638803	6	-0.003329701	0.040256657	-4.971418208	1.82E-06	0.001239388	2.012587969	0.025260567	-4.628515347	0.85692369	0.392916147	0.881769867	-5.736164137
cg04317477	10	90861731	F	II		IGR	opensea	IGR-opensea		rs553684867	45	-0.003301815	0.962007193	-4.970718351	1.83E-06	0.001241579	2.009587774	0.03267375	4.705562508	1.05929148	0.291247192	0.837094924	-5.552069667
cg27160537	7	608384	R	II	PRKAR1B	Body	shelf	Body-shelf	chr7:610864-611077	rs112742331	42	0.006181198	0.8666501	4.970598	1.83E-06	0.001241579	2.00907	-0.03547298	2.688288	-1.882744	0.0617598	0.5767111	-4.413577
cg21370143	11	47374208	F	II	MYBPC3	5'UTR	shelf	5'UTR-shelf	chr11:47376651-47377236	rs567307744;rs369797789;rs553644150	0;14;32	-0.008227796	0.8826841	-4.970055	1.83E-06	0.001243401	2.006746	0.01579505	2.927866	0.57539	0.5659289	0.9325117	-5.928153
cg00523730	5	38405941	R	II	EGFLAM	Body	opensea	Body-opensea		rs574332089;rs541718087;rs187282916	13;2;1	-0.010833255	0.920518985	-4.967987042	1.85E-06	0.001247244	1.99788191	0.05782033	3.529832683	1.141258943	0.255663518	0.817252003	-5.466616027
cg01181084	8	43059863	F	I		IGR	island	IGR-island	chr8:43059755-43059973			-0.005312963	0.869701987	-4.967690686	1.85E-06	0.001247244	1.996612058	-0.028520023	2.750491755	-1.721275105	0.087356457	0.636438018	-4.685242976
cg02161011	17	63530270	R	II	AXIN2	Body	shelf	Body-shelf	chr17:63532955-63533933	rs373439077;rs534126635;rs531435672;rs111717069;rs576960143	48;6;5;2;1	-0.004328556	0.85282195	-4.967473638	1.85E-06	0.001247244	1.995682072	0.0019918	2.512294151	0.162800774	0.870904381	0.985257123	-6.073536629
cg03844308	11	65156020	R	II	FRMD8	Body	shore	Body-shore	chr11:65153726-65154606			-0.00337191	0.948851766	-4.967677016	1.85E-06	0.001247244	1.99655349	-0.019037457	4.198801539	-0.806233075	0.421442836	0.892031978	-5.776256557
cg06177967	1	27332971	R	I	FAM46B	Body	island	Body-island	chr1:27332593-27332982	rs368991096;rs150463473;rs61738585;rs549186623	51;36;25;20	-0.004603343	0.939313391	-4.968350299	1.85E-06	0.001247244	1.999438494	0.002059663	3.980077783	0.073193325	0.941754222	0.993941645	-6.083642936
cg09610558	16	87102113	R	I		IGR	opensea	IGR-opensea		rs79011145	37	-0.005257539	0.875285082	-4.968703372	1.84E-06	0.001247244	2.000951516	0.012452065	2.833245295	0.736901104	0.462385823	0.904994102	-5.827171081
cg15959911	17	80798492	R	II	ZNF750	TSS1500	opensea	TSS1500-opensea		rs556217130	51	-0.003913637	0.917517312	-4.967327701	1.85E-06	0.001247244	1.99505679	-0.008171923	3.458533348	-0.45729949	0.648147508	0.95086162	-5.986326141
cg20181312	8	2006915	R	II	MYOM2	Body	shelf	Body-shelf	chr8:2003809-2004059	rs571891702	7	0.002533834	0.9778941	4.968032	1.85E-06	0.001247244	1.998073	-0.1022579	5.526382	-2.589193	0.01061116	0.2983324	-2.958234
cg25609143	15	41785772	R	I	ITPKA	TSS1500	island	TSS1500-island	chr15:41785616-41788539	rs561134570;rs574765576;rs540415774	26;24;5	-0.002233009	0.027307	-4.968654	1.84E-06	0.001247244	2.000739	0.02055743	-5.183179	0.714321	0.4761893	0.9092114	-5.842773
cg25634223	9	73478390	F	II	TRPM3	5'UTR	opensea	5'UTR-opensea		rs527237393;rs540934754	0;5	-0.01028864	0.9153387	-4.967266	1.85E-06	0.001247244	1.99479	0.03304581	3.454158	0.7310515	0.46594	0.905992	-5.831259
cg01678176	20	58088902	R	II		IGR	opensea	IGR-opensea		rs540082664	29	-0.009207874	0.90163857	-4.964975559	1.87E-06	0.001251853	1.984980594	0.032148748	3.222305788	0.898380438	0.370487982	0.872605593	-5.70157812
cg02251680	12	32638839	F	II	FGD4	TSS200	opensea	TSS200-opensea		rs529236519	38	-0.016713897	0.45840177	-4.965946245	1.87E-06	0.001251853	1.989138444	-0.008318459	-0.296967561	-0.358362279	0.720598965	0.963714285	-6.024850125
cg03843031	20	44440947	R	II	UBE2C	TSS1500	island	TSS1500-island	chr20:44440946-44441655			0.003058495	0.025110034	4.965450138	1.87E-06	0.001251853	1.987013339	-0.016509699	-5.303199474	-0.389884369	0.697200243	0.959757339	-6.013588218
cg12036414	8	42042656	F	II	PLAT	Body	opensea	Body-opensea		rs201110341;rs8178763	1;31	-0.006450653	0.881988649	-4.965149166	1.87E-06	0.001251853	1.98572418	-0.016995704	2.911378857	-0.781583962	0.435747005	0.896944811	-5.794877374
cg16570210	13	79963807	R	II	RBM26	Body	opensea	Body-opensea		rs114981448;rs185827662	8;1	0.008497075	0.9331819	4.96477	1.88E-06	0.001251853	1.984101	-0.07816313	3.770469	-1.667444	0.09760754	0.6560578	-4.770636
cg17252677	1	228699886	F	II	BTNL10	5'UTR	opensea	5'UTR-opensea		rs564618726;rs193093875;rs541186665	9;20;37	-0.009728411	0.5784357	-4.964898	1.87E-06	0.001251853	1.984646	-0.003760351	0.4554509	-0.2659907	0.7906282	0.9743829	-6.052396
cg17683336	19	11305924	R	I	KANK2	5'UTR	shore	5'UTR-shore	chr19:11307495-11308276	rs556383142;rs12976810;rs556950499;rs536436527;rs184610499;rs144122003	51;40;36;27;2;1	0.005906255	0.08810251	4.965914	1.87E-06	0.001251853	1.988999	-0.006076306	-3.459416	-0.2355012	0.8141556	0.9777591	-6.0597
cg18450294	17	423235	F	I	VPS53	Body	opensea	Body-opensea		rs572554993;rs141812393;rs564517359	27;40;46	-0.003586036	0.9481095	-4.964805	1.87E-06	0.001251853	1.984251	0.04048594	4.191961	1.607599	0.1101215	0.6758663	-4.862508
cg23026543	7	70203221	R	II	AUTS2	Body	opensea	Body-opensea		rs10950212;rs56786466	47;22	-0.004976431	0.9548944	-4.964477	1.88E-06	0.001252333	1.982844	0.05992074	4.41285	1.52177	0.1302676	0.7051685	-4.98862
cg00684790	16	854325	R	II	PRR25	TSS1500	shelf	TSS1500-shelf	chr16:857341-858025	rs546636324;rs116845617;rs192550652;rs115098126	44;43;34;16	-0.015984947	0.745161237	-4.962724109	1.89E-06	0.001252511	1.975338939	-0.093104066	1.510032955	-3.234341301	0.001513384	0.107840605	-1.268881237
cg01618535	21	40124848	R	II	NCRNA00114	TSS1500	opensea	TSS1500-opensea		rs150073342;rs577485144	38;33	-0.00559081	0.793083565	-4.961366569	1.90E-06	0.001252511	1.969526887	0.013048646	1.914483915	1.085384444	0.27957181	0.831225581	-5.525545662
cg01772854	5	1176225	R	II		IGR	opensea	IGR-opensea		rs56255716	32	-0.008374747	0.833711754	-4.963867533	1.88E-06	0.001252511	1.980235168	0.018073643	2.339500447	0.852147231	0.395552608	0.882792842	-5.740045168
cg02264779	22	24817310	F	II		IGR	shelf	IGR-shelf	chr22:24819537-24820810	rs145946373;rs563149227	1;32	-0.005124998	0.789321125	-4.963493855	1.89E-06	0.001252511	1.978634962	0.001640264	1.88630221	0.147267096	0.883127953	0.986713834	-6.075838348
cg03153360	19	55882504	F	II	IL11	TSS1500	shore	TSS1500-shore	chr19:55880577-55880922	rs567473418	1	-0.008917894	0.475822278	-4.961520134	1.90E-06	0.001252511	1.97018429	-0.043504828	-0.155132378	-3.414013984	0.000832432	0.075549538	-0.740853771
cg05129258	4	103749208	R	II	UBE2D3	TSS200	island	TSS200-island	chr4:103747631-103749392	rs192614489;rs548869809	51;10	0.001023126	0.007195316	4.961470664	1.90E-06	0.001252511	1.969972512	0.025906599	-7.076658493	0.570974243	0.568910379	0.933167058	-5.93056644
cg05317077	3	39542991	R	II	MOBP	TSS1500	shore	TSS1500-shore	chr3:39543771-39544223	rs145226673;rs183729793	50;4	0.004769366	0.948170511	4.962396392	1.89E-06	0.001252511	1.973935776	-0.037271322	4.244415306	-1.115871544	0.266342613	0.823600325	-5.493751567
cg07930757	6	107996364	R	II		IGR	opensea	IGR-opensea		rs558050577;rs846992	46;16	-0.010446389	0.47338845	-4.961776781	1.90E-06	0.001252511	1.971283013	-0.000125531	-0.18658643	-0.008613784	0.993139246	0.99924634	-6.086168017
cg08428129	22	19744239	R	I	TBX1	1stExon	island	1stExon-island	chr22:19742901-19744729	rs544693613;rs72646938	45;13	0.002474484	0.044316354	4.962243862	1.90E-06	0.001252511	1.973282722	0.003361851	-4.408391973	0.168483508	0.866440206	0.984689064	-6.072636989
cg08679510	22	42463261	R	II	NAGA	Body	shelf	Body-shelf	chr22:42466407-42467121	rs186173534;rs199894141;rs149600926	50;19;4	-0.004694247	0.845096356	-4.964078484	1.88E-06	0.001252511	1.981138567	-0.016507905	2.41225243	-1.315698891	0.190373684	0.767723621	-5.264014846
cg09247679	7	51520038	R	II		IGR	opensea	IGR-opensea		rs530969073;rs138030069	19;2	0.006574244	0.923262709	4.962024563	1.90E-06	0.001252511	1.972343823	-0.078811721	3.521444783	-2.419961064	0.016773254	0.362485848	-3.345561096
cg12537337	6	26442290	F	I	BTN3A3	5'UTR	opensea	5'UTR-opensea		rs182718090;rs375676331;rs565202542;rs116722370;rs7745767	1;17;18;39;46	-0.031251482	0.402760613	-4.962872493	1.89E-06	0.001252511	1.975974283	0.047572899	-0.556713834	1.049340731	0.295785736	0.839564634	-5.562017581
cg13640804	19	2230279	F	I	DOT1L	3'UTR	island	3'UTR-island	chr19:2229737-2230594	rs112656439;rs537098217;rs185888752	24;32;35	0.002379838	0.969271003	4.962220363	1.90E-06	0.001252511	1.973182111	-0.011963093	4.974009332	-0.43985453	0.660704352	0.953395424	-5.993795702
cg21497057	2	219433137	F	I	RQCD1	TSS1500	island	TSS1500-island	chr2:219432767-219434061	rs542423987;rs563898661;rs144516615	14;37;50	0.002346437	0.021751	4.961416	1.90E-06	0.001252511	1.96974	-0.07583021	-5.528295	-1.977617	0.04988801	0.5404063	-4.243181
cg21935549	17	48198183	R	II	SAMD14	Body	shelf	Body-shelf	chr17:48194634-48195085	rs187055974	21	-0.004732954	0.7728309	-4.962615	1.89E-06	0.001252511	1.97487	0.002146679	1.771074	0.2124625	0.8320478	0.9803013	-6.064631
cg13580862	1	55709508	R	II		IGR	opensea	IGR-opensea		rs532171962;rs116795507;rs568900362	45;2;1	-0.009241421	0.886703835	-4.959791769	1.92E-06	0.001260108	1.962786107	0.046867331	2.94560011	1.479415438	0.141221702	0.718582662	-5.048390726
cg12571892	4	120551256	R	II	PDE5A	TSS1500	shore	TSS1500-shore	chr4:120548203-120550250	rs182412678;rs562651266	49;48	0.004903046	0.956302361	4.959259709	1.92E-06	0.001261655	1.960509019	-0.058532226	4.403566575	-1.433542558	0.153878564	0.73269331	-5.111281474
cg27111444	12	54590808	F	II		IGR	opensea	IGR-opensea		rs566271944;rs145331958;rs146445211	0;1;25	-0.01088816	0.8032717	-4.959106	1.92E-06	0.001261655	1.959853	-0.04812686	2.004141	-2.042441	0.04293913	0.5155529	-4.12221
cg21763367	12	25854419	F	II		IGR	opensea	IGR-opensea		rs144774611;rs555542136	11;15	-0.003130838	0.9522411	-4.958419	1.93E-06	0.001264353	1.95691	-0.01246591	4.333088	-0.5249157	0.600452	0.9409128	-5.954639
cg08160675	4	184249165	R	II		IGR	opensea	IGR-opensea				-0.003559918	0.925338346	-4.958075603	1.93E-06	0.001265135	1.955441962	-0.007592729	3.620728058	-0.433210674	0.665512329	0.954071103	-5.996564295
cg08680415	6	30686922	F	II	TUBB	TSS1500	shore	TSS1500-shore	chr6:30687941-30688213			-0.010346344	0.807591809	-4.957644914	1.94E-06	0.001266406	1.95359916	0.049649203	2.130886501	2.121501855	0.035598423	0.483802928	-3.969710667
cg11083595	4	58044400	F	II	IGFBP7-AS1	Body	opensea	Body-opensea		rs145022735;rs574385342;rs185685196	8;20;51	-0.008692709	0.835726724	-4.956903371	1.94E-06	0.001268284	1.950426567	0.026972308	2.430029398	1.205472136	0.230005518	0.799845869	-5.395310476
cg25373408	20	46130832	F	II	NCOA3	5'UTR	island	5'UTR-island	chr20:46130428-46131057			0.000992468	0.0107146	4.95698	1.94E-06	0.001268284	1.950755	0.002599662	-6.535767	0.08870205	0.9294424	0.9925189	-6.082443
cg15914769	11	27722774	R	II	BDNF	TSS200	shore	TSS200-shore	chr11:27721661-27722639	rs530109988;rs549170049	29;19	0.001381036	0.015247847	4.956694366	1.94E-06	0.001268321	1.949532427	-0.004617012	-6.027147161	-0.151270431	0.879974885	0.986287971	-6.075267201
cg06708683	17	42782472	F	II		IGR	shelf	IGR-shelf	chr17:42785900-42786278	rs180796713	1	-0.016687929	0.85086319	-4.955972351	1.95E-06	0.001270099	1.946443801	0.106768395	2.529128986	2.351213616	0.020072862	0.389126527	-3.496051867
cg23895001	16	72117593	R	II		IGR	opensea	IGR-opensea		rs577437364;rs545875429	10;1	-0.005211914	0.9398186	-4.956103	1.95E-06	0.001270099	1.947003	0.03352981	3.965331	1.054455	0.2934473	0.838297	-5.556917
cg11901695	2	1291450	R	I	SNTG2	Body	opensea	Body-opensea		rs558889187	9	-0.003164333	0.953241642	-4.955038473	1.96E-06	0.001272954	1.942449345	-0.002257905	4.365670921	-0.091093588	0.927545288	0.992358123	-6.082237411
cg15511198	16	68339454	R	II	SLC7A6OS	Body	opensea	Body-opensea		rs140181344	44	-0.00520733	0.864058698	-4.954903773	1.96E-06	0.001272954	1.94187324	-0.017616892	2.651485644	-1.136243957	0.257748861	0.818539887	-5.472023818
cg18202205	7	40958639	R	II		IGR	opensea	IGR-opensea		rs375100937;rs560882155	35;34	-0.007516025	0.9119317	-4.954858	1.96E-06	0.001272954	1.941676	0.04406007	3.423231	1.36032	0.1758621	0.7551758	-5.207681
cg00350634	7	75906056	R	II	SRRM3	Body	shelf	Body-shelf	chr7:75909703-75909906	rs572028962	16	-0.004164922	0.93004642	-4.952599803	1.98E-06	0.001282268	1.932021014	0.020604935	3.796508894	0.925841237	0.356083231	0.866602462	-5.677779632
cg09482456	7	131544179	F	II		IGR	opensea	IGR-opensea		rs143766419;rs555240413;rs1425084	23;33;48	0.00810694	0.197164187	4.952786116	1.98E-06	0.001282268	1.932817605	-0.019527439	-2.071879132	-1.072905587	0.285114802	0.834020326	-5.538309839
cg27455606	15	25425326	F	II	SNORD115-6	TSS1500	opensea	TSS1500-opensea		rs145762829;rs141642137;rs147046474;rs571637170	8;17;26;46	-0.009998873	0.807085	-4.952818	1.98E-06	0.001282268	1.932956	-0.06928236	2.074694	-3.102405	0.002312165	0.1376515	-1.641021
cg04058593	5	122425085	F	I	PRDM6	5'UTR	island	5'UTR-island	chr5:122424905-122425958	rs549748404;rs567972051;rs536111608	19;21;26	0.002897758	0.03767627	4.952139244	1.98E-06	0.001283735	1.930051968	0.060863086	-4.702044069	2.201980533	0.029263558	0.45018889	-3.808916277
cg06210197	8	24771256	F	I	NEFM	TSS1500	island	TSS1500-island	chr8:24770908-24772547	rs200400111	19	0.004292278	0.05472659	4.951214069	1.99E-06	0.001286458	1.926096924	0.047074505	-4.245679266	1.610112609	0.109571319	0.675090688	-4.858714405
cg07551380	18	10560797	F	II		IGR	opensea	IGR-opensea		rs529326415;rs551068978	38;40	-0.01232905	0.632678352	-4.950936357	1.99E-06	0.001286458	1.924909834	-0.066517952	0.74537492	-3.646872526	0.000370587	0.045467025	-0.021030417
cg08999812	17	80740950	R	I	TBCD	Body	shore	Body-shore	chr17:80740534-80740929	rs538665745;rs557277768;rs575511810;rs542429267;rs534866019	50;46;29;24;2	0.010845498	0.242046054	4.95140402	1.99E-06	0.001286458	1.926908905	0.03653074	-1.61115982	1.78279137	0.076734932	0.614323437	-4.584481926
cg11362640	10	94310946	R	II	IDE	Body	opensea	Body-opensea		rs12220493;rs192495829;rs184957385	39;21;1	-0.004927427	0.954172657	-4.950856369	1.99E-06	0.001286458	1.92456793	-0.011124685	4.36615794	-0.286247633	0.775101381	0.971872072	-6.047051708
cg01842867	7	35576119	R	II		IGR	shore	IGR-shore	chr7:35577051-35577270	rs192504959	25	-0.004536595	0.902004583	-4.949347494	2.01E-06	0.001286818	1.918119086	-0.024759447	3.216264957	-1.376507792	0.170808923	0.75017916	-5.186792678
cg10407525	10	7021245	F	II		IGR	opensea	IGR-opensea		rs150917938;rs10905080;rs72638727	0;21;44	-0.007825832	0.857363794	-4.949583376	2.01E-06	0.001286818	1.919127137	0.032139865	2.574136317	1.453063697	0.148389812	0.726812366	-5.084753114
cg19334895	19	18942619	R	I	UPF1	TSS200	island	TSS200-island	chr19:18942432-18943127	rs55824320;rs538014574	39;5	0.00182773	0.03525137	4.949468	2.01E-06	0.001286818	1.918633	-0.03350967	-4.785495	-1.812421	0.07201204	0.6029815	-4.534745
cg20418741	10	103654216	R	II	C10orf76	Body	opensea	Body-opensea		rs75190921;rs570266562;rs531104049	50;5;1	-0.003057263	0.9525846	-4.949197	2.01E-06	0.001286818	1.917476	-0.00272985	4.307751	-0.1184101	0.9059083	0.9896379	-6.079502
cg21949532	6	164769701	F	II		IGR	opensea	IGR-opensea		rs534753399;rs147705390	1;10	-0.002858489	0.9678971	-4.949491	2.01E-06	0.001286818	1.918733	0.01721412	4.954401	0.5374927	0.5917601	0.938869	-5.948265
cg23891251	19	8657477	R	I	ADAMTS10	Body	island	Body-island	chr19:8656788-8657917	rs576523916;rs536008751;rs541820637;rs561704212	38;34;16;4	0.001948418	0.01662476	4.949408	2.01E-06	0.001286818	1.918378	-0.02852848	-5.90543	-0.7034533	0.4829133	0.9113501	-5.850111
cg23928726	1	2344998	F	II	PEX10	TSS1500	shore	TSS1500-shore	chr1:2345891-2346156			-0.01093688	0.3331619	-4.950175	2.00E-06	0.001286818	1.921656	-0.1347371	-1.005202	-7.922265	5.88E-13	3.55E-09	18.54216
cg24611996	10	120353499	R	II	PRLHR	3'UTR	shore	3'UTR-shore	chr10:120353692-120355821	rs41284406;rs529760391	48;17	-0.007100864	0.8582713	-4.949222	2.01E-06	0.001286818	1.917585	0.02315134	2.565436	1.149275	0.2523549	0.8150321	-5.457923
cg04861494	10	32038234	R	II		IGR	opensea	IGR-opensea		rs539542398	33	-0.002848456	0.980739604	-4.948881622	2.01E-06	0.001287479	1.91612826	-0.004042592	5.627847278	-0.078531398	0.937514778	0.993479149	-6.083255838
cg07046849	14	23347103	F	II	LRP10	3'UTR	opensea	3'UTR-opensea		rs140349986;rs535018746	22;25	-0.001922166	0.974211761	-4.948678624	2.01E-06	0.001287504	1.915260822	-0.003102738	5.253549398	-0.120280272	0.904429408	0.989490695	-6.079288934
cg10430294	1	228342209	R	II	GJC2	5'UTR	shelf	5'UTR-shelf	chr1:228345377-228346700	rs181806893;rs140902578	27;1	-0.003784542	0.955170053	-4.948168808	2.02E-06	0.00128844	1.913082428	0.028643117	4.396422743	0.961203299	0.338067129	0.859243708	-5.646091721
cg21883853	9	26947383	F	I	PLAA	1stExon	island	1stExon-island	chr9:26946847-26947578	rs553593013;rs41271177;rs545320621	14;18;19	-0.003300897	0.0216173	-4.947919	2.02E-06	0.00128844	1.912015	0.1209317	-5.529981	2.032512	0.04394659	0.5195733	-4.140977
cg25164051	6	33423975	F	II	ZBTB9	Body	shore	Body-shore	chr6:33422046-33422530	rs145809824;rs539232717	0;24	-0.005078024	0.8992464	-4.948114	2.02E-06	0.00128844	1.91285	-0.00608134	3.159807	-0.3092896	0.7575499	0.9691814	-6.040497
cg23095556	19	18044711	F	II	CCDC124	5'UTR	shore	5'UTR-shore	chr19:18043480-18044143	rs558858579	1	-0.00700704	0.8908672	-4.947347	2.02E-06	0.001290563	1.909572	0.003371538	3.085992	0.1317134	0.8953955	0.9884356	-6.077912
cg11915672	6	41103849	F	II	LOC221442	Body	opensea	Body-opensea				-0.005910924	0.810721943	-4.946812865	2.03E-06	0.001292477	1.907289394	-0.012607265	2.119245255	-0.911115312	0.363762905	0.869619192	-5.690629646
cg04064583	4	89028557	R	II	ABCG2	Body	opensea	Body-opensea		rs117761897;rs41282399	17;15	-0.013709911	0.193938326	-4.946169971	2.04E-06	0.001293888	1.904543136	0.010517619	-2.004985969	0.337747903	0.736046843	0.966068577	-6.031702807
cg05614226	3	15825488	F	II	ANKRD28	5'UTR	opensea	5'UTR-opensea		rs140351274;rs530415224	14;34	-0.016542771	0.892343074	-4.946363663	2.03E-06	0.001293888	1.905370508	0.067590821	3.053869819	1.106335476	0.270432958	0.825881809	-5.503789429
cg15736071	1	181478668	R	II	CACNA1E	Body	opensea	Body-opensea				-0.006965947	0.931936403	-4.945527242	2.04E-06	0.001296428	1.901797839	-0.096858759	3.820065189	-2.620639427	0.009721703	0.286925398	-2.883643934
cg15652717	2	21674505	R	II		IGR	opensea	IGR-opensea		rs145484885;rs55757500	44;1	-0.01783831	0.406858721	-4.944541185	2.05E-06	0.001300939	1.897586579	-0.005089345	-0.582245272	-0.200167519	0.841633022	0.981704184	-6.06705557
cg11459141	9	77796834	F	II		IGR	opensea	IGR-opensea		rs114475872;rs191653489;rs76863701	13;18;45	-0.004479406	0.952872495	-4.94390815	2.06E-06	0.00130231	1.89488332	-0.020911348	4.368085142	-0.611395874	0.541905076	0.926911457	-5.907781201
cg25424310	6	90220046	R	II	ANKRD6	5'UTR	opensea	5'UTR-opensea		rs535288435;rs553750239;rs148408742	48;4;2	-0.01415353	0.1446776	-4.944033	2.05E-06	0.00130231	1.895415	-0.04959008	-2.508263	-1.215173	0.2262962	0.7970033	-5.384206
cg02281662	14	104643907	R	I	KIF26A	Body	island	Body-island	chr14:104643173-104644203	rs541791349;rs2487300;rs527341981;rs544931549;rs563795024	51;50;39;38;1	-0.00194471	0.970813823	-4.942608145	2.07E-06	0.001307518	1.889332675	0.000678255	5.043351702	0.029670665	0.976370942	0.99759082	-6.085782704
cg21191514	11	2187921	R	I	TH	Body	island	Body-island	chr11:2187488-2188245			-0.0207476	0.4624625	-4.942696	2.07E-06	0.001307518	1.889708	-0.04815457	-0.2738827	-1.696677	0.09192631	0.645136	-4.724586
cg08432118	2	32557194	F	II		IGR	opensea	IGR-opensea		rs139202894	1	-0.004841091	0.933469076	-4.940259092	2.09E-06	0.001313352	1.879305544	0.028025329	3.843248258	1.025404083	0.306898338	0.845104865	-5.585568887
cg10334976	10	135178691	R	II	ECHS1	Body	opensea	Body-opensea				-0.003028448	0.954766037	-4.940696918	2.08E-06	0.001313352	1.881174184	0.033099036	4.370079102	1.383231487	0.168742631	0.748337332	-5.178045738
cg15924127	14	91640473	R	II	C14orf159	Body	opensea	Body-opensea		rs142947025;rs557814617;rs577739331	26;21;16	-0.006397316	0.907100605	-4.940094516	2.09E-06	0.001313352	1.878603169	0.004463817	3.296924688	0.170658877	0.864732437	0.984410738	-6.072284438
cg19019193	1	31337078	R	II		IGR	opensea	IGR-opensea		rs539547814	14	-0.004665973	0.9227863	-4.941013	2.08E-06	0.001313352	1.882523	0.02095848	3.580935	0.932587	0.3526	0.8652421	-5.671825
cg19382919	2	171571533	F	II	LOC440925	TSS1500	island	TSS1500-island	chr2:171569877-171573904	rs148257590;rs183919483	15;47	0.003688929	0.0361303	4.939915	2.09E-06	0.001313352	1.877836	-0.04461957	-4.773521	-1.228379	0.2213161	0.79357	-5.368949
cg20951352	2	175570157	F	II		IGR	opensea	IGR-opensea		rs73973363;rs565921501;rs188775859	17;23;50	-0.007488465	0.9314691	-4.940777	2.08E-06	0.001313352	1.881518	-0.01743766	3.794646	-0.435291	0.6640054	0.9538033	-5.995702
cg21493174	8	135740819	F	II		IGR	opensea	IGR-opensea		rs535368155;rs551678702;rs183068557	1;23;28	-0.004019677	0.9689811	-4.940526	2.09E-06	0.001313352	1.880445	0.06204708	4.938455	1.37758	0.170478	0.7498314	-5.1854
cg22273042	8	81083829	F	I	TPD52	5'UTR	island	5'UTR-island	chr8:81083320-81084057	rs143124431;rs529019323;rs10111451;rs529635496	8;13;31;33	0.003787166	0.06604804	4.939835	2.09E-06	0.001313352	1.877497	0.02739428	-3.81936	1.272493	0.2052566	0.7805354	-5.316816
cg26095262	7	106620404	R	II		IGR	opensea	IGR-opensea				-0.003176113	0.964658	-4.941293	2.08E-06	0.001313352	1.883716	0.0362489	4.781761	1.131756	0.2596253	0.8196247	-5.476844
cg18186771	17	76993506	R	II	CANT1	Body	island	Body-island	chr17:76993373-76993619	rs567995164;rs142062082;rs577520073;rs201935694	49;48;8;1	-0.002938916	0.9680585	-4.939519	2.10E-06	0.001314056	1.876145	-0.02384396	4.94715	-0.7258378	0.4691206	0.9070318	-5.834876
cg00737593	1	43422337	F	II	SLC2A1	Body	shore	Body-shore	chr1:43423467-43424768	rs531932598;rs78160850	13;46	0.007489506	0.895539975	4.938096416	2.11E-06	0.00131666	1.870077002	0.052467767	3.179100071	1.897321354	0.059794892	0.571195829	-4.387911051
cg01332491	12	109297228	R	II		IGR	opensea	IGR-opensea		rs567479753;rs535201529	27;2	0.013083155	0.679197129	4.93814406	2.11E-06	0.00131666	1.870280274	0.009362236	1.091940067	0.447454194	0.655221992	0.952315547	-5.990577292
cg07372700	15	31281399	R	II	MTMR10	Body	shelf	Body-shelf	chr15:31283404-31284414	rs139635876;rs537098559	42;30	0.009168951	0.845676152	4.938302087	2.11E-06	0.00131666	1.870954511	-0.029180972	2.406387417	-1.151560391	0.251417182	0.814492167	-5.455434423
cg17113767	8	122051290	F	II		IGR	opensea	IGR-opensea		rs542185784;rs185167222;rs529526647;rs550789740;rs569347882;rs533508740	6;12;15;16;19;22	-0.002361968	0.9778731	-4.938395	2.11E-06	0.00131666	1.871349	0.09884725	5.503095	2.656996	0.008777454	0.273608	-2.796392
cg24597547	9	138914025	R	II	NACC2	Body	opensea	Body-opensea		rs527763610	6	0.002942105	0.9562791	4.938513	2.11E-06	0.00131666	1.871854	-0.002547922	4.46475	-0.1051482	0.9164051	0.9910756	-6.080919
cg05598547	8	28924679	F	II		IGR	opensea	IGR-opensea		rs562610541;rs531359158;rs548385897;rs568228235;rs189269835;rs547740016	8;10;20;28;33;44	-0.001690752	0.985602373	-4.937539333	2.11E-06	0.001318765	1.867700292	-0.018417891	6.063586511	-0.458901548	0.646999333	0.950624221	-5.985625654
cg26967977	1	204058260	F	II	SOX13	5'UTR	opensea	5'UTR-opensea		rs557157362;rs35005426	0;51	-0.005462342	0.9153809	-4.936442	2.12E-06	0.001324012	1.863021	-0.02113322	3.465901	-0.8587011	0.3919378	0.8813549	-5.734714
cg02932106	6	97456778	R	II	KLHL32	TSS1500	opensea	TSS1500-opensea		rs555413337;rs535898011;rs555725771	21;20;2	0.004378684	0.9409498	4.935396084	2.13E-06	0.001324737	1.858558243	-0.075360084	3.984867208	-2.741486595	0.006894962	0.244523313	-2.589453704
cg03674007	7	81864182	R	II	CACNA2D1	Body	opensea	Body-opensea		rs533137616;rs546862388;rs141064593	43;30;1	0.004474421	0.959407163	4.935704089	2.13E-06	0.001324737	1.859871866	-0.019669646	4.604148779	-0.498310444	0.619028294	0.944824105	-5.967625713
cg22845362	4	25378974	R	II	ANAPC4	5'UTR	island	5'UTR-island	chr4:25378793-25379275	rs557241122;rs569755321;rs535158997;rs555352895	39;20;16;10	0.001653573	0.02319918	4.935351	2.13E-06	0.001324737	1.858368	0.01153442	-5.372866	0.469092	0.639716	0.949151	-5.981113
cg26672932	1	12581547	F	II		IGR	opensea	IGR-opensea				-0.00404484	0.940072	-4.936115	2.13E-06	0.001324737	1.861626	-0.005611254	4.002082	-0.2255552	0.8218684	0.9789205	-6.061891
cg27546431	17	1372751	R	I	MYO1C	Body	shelf	Body-shelf	chr17:1375216-1375460	rs569759099;rs140241413;rs45456097;rs565598567;rs543560129;rs558077951;rs368974282	50;47;42;23;22;14;6	0.02775453	0.7255552	4.935919	2.13E-06	0.001324737	1.860788	0.103687	1.50016	2.124682	0.03532727	0.4822685	-3.963463
cg03864397	2	202050025	F	II	CASP10	5'UTR	opensea	5'UTR-opensea		rs143305298;rs556884844;rs568816958	1;30;50	-0.0134901	0.478738599	-4.934932051	2.14E-06	0.001326057	1.856579277	-0.004188345	-0.170705201	-0.225429362	0.821966065	0.978924626	-6.061918483
cg27088844	17	40897149	F	II	EZH1	TSS200	island	TSS200-island	chr17:40896658-40897234	rs192042122;rs542073775	19;42	0.002350042	0.02408961	4.934737	2.14E-06	0.001326068	1.855749	0.003218326	-5.344374	0.09386067	0.9253508	0.9920534	-6.081993
cg01247856	15	59911770	F	II	GCNT3	3'UTR	opensea	3'UTR-opensea		rs146610766;rs115317332;rs139167275	0;1;38	-0.00372644	0.937662729	-4.934425788	2.14E-06	0.001326543	1.85442037	0.000595469	3.942687518	0.026804712	0.978652743	0.997902169	-6.085860066
cg27290494	12	94980956	F	II	TMCC3	5'UTR	opensea	5'UTR-opensea		rs569880077;rs536844745	0;38	-0.003633437	0.9486868	-4.934271	2.14E-06	0.001326543	1.85376	0.02383094	4.220882	0.9212922	0.3584445	0.8675409	-5.681771
cg20153322	12	120703977	R	II	PXN	TSS1500	shore	TSS1500-shore	chr12:120702976-120703541			-0.006149681	0.6028423	-4.933846	2.15E-06	0.001327901	1.851949	-0.05831966	0.6461601	-6.021138	1.38E-08	2.09E-05	9.268862
cg12161382	16	25109095	R	II		IGR	opensea	IGR-opensea		rs573713259;rs543335185;rs188721045	24;7;2	-0.003601155	0.950139917	-4.932949263	2.16E-06	0.001332021	1.848124781	0.009161124	4.241157757	0.35015951	0.726732525	0.964656595	-6.027625441
cg07147449	12	115136072	F	I		IGR	island	IGR-island	chr12:115135925-115136350	rs139126387	45	0.002478071	0.016519724	4.930335868	2.18E-06	0.00134627	1.836985129	0.040362643	-5.940536601	0.74343574	0.45843362	0.903727025	-5.822565965
cg11224972	19	10220099	R	II	PPAN-P2RY11	Body	shore	Body-shore	chr19:10220612-10221147	rs73011211;rs564635338	17;5	-0.00464438	0.923101692	-4.92977687	2.19E-06	0.001348443	1.834602936	-0.020607957	3.584187003	-0.912848187	0.362853802	0.869283507	-5.689128083
cg25446612	2	241397429	R	II	PP14571	TSS1500	shore	TSS1500-shore	chr2:241395248-241395802	rs146398205;rs370303089;rs117035719;rs577904061	19;16;9;8	-0.006170836	0.8280663	-4.929167	2.19E-06	0.001350924	1.832003	0.03427432	2.269975	2.22548	0.0276093	0.4405363	-3.760913
cg19913688	11	428466	F	II	ANO9	Body	shelf	Body-shelf	chr11:430814-431775	rs10794324;rs144842006;rs115356582;rs114856417	23;42;48;51	0.00630688	0.9326333	4.928919	2.20E-06	0.001351255	1.830949	-0.04968496	3.772986	-1.426459	0.1559084	0.7347923	-5.120822
cg03469118	6	39082761	R	II	C6orf64	1stExon	island	1stExon-island	chr6:39082427-39083054	rs528925283;rs200723491	46;13	-0.003656294	0.044161338	-4.928215363	2.20E-06	0.001353971	1.827949543	0.02412477	-4.432225955	0.792496099	0.429379953	0.894882039	-5.786704621
cg15390602	16	8819510	F	II	ABAT	5'UTR	opensea	5'UTR-opensea		rs561353813;rs116566945;rs540428846;rs565573784	14;20;25;34	-0.003876145	0.955030549	-4.928079755	2.20E-06	0.001353971	1.827371804	0.035455351	4.420523751	1.157542709	0.248974166	0.812713014	-5.448895748
cg05887469	4	184621816	F	II	TRAPPC11	Body	opensea	Body-opensea		rs140706609;rs532923416	4;20	-0.004659966	0.955098657	-4.927448362	2.21E-06	0.001356592	1.824681996	-0.025258294	4.378656692	-0.678841049	0.498332171	0.915841802	-5.866315135
cg04842547	17	29233645	R	II	TEFM	TSS1500	shore	TSS1500-shore	chr17:29233259-29233538			0.002298775	0.024719448	4.926807908	2.22E-06	0.001356997	1.821953842	-0.001938129	-5.343157896	-0.058577341	0.953370268	0.995175355	-6.084563451
cg05209272	3	107836286	R	II		IGR	opensea	IGR-opensea				-0.011218566	0.48320391	-4.926945279	2.21E-06	0.001356997	1.822538982	-0.000136966	-0.12266447	-0.00868759	0.993080462	0.99924634	-6.086167406
cg16989952	4	174817591	R	II		IGR	opensea	IGR-opensea		rs539730887	1	-0.01128069	0.864394	-4.927001	2.21E-06	0.001356997	1.822776	0.009414162	2.652251	0.2848559	0.7761653	0.9720149	-6.047431
cg12114303	14	76314771	F	II	TTLL5	Body	opensea	Body-opensea		rs545703718;rs558727225	4;6	-0.002188268	0.97637039	-4.926148836	2.22E-06	0.001359698	1.819146646	-0.003173666	5.372973961	-0.097795232	0.922231386	0.991686576	-6.081632409
cg22417866	16	75241237	R	II	CTRB2	TSS200	opensea	TSS200-opensea		rs570727902;rs540050039	22;14	-0.003724367	0.941601	-4.925974	2.22E-06	0.001359698	1.818404	0.02144364	4.013855	0.9068442	0.3660097	0.8705045	-5.694319
cg23137039	13	50069509	F	II	PHF11	TSS1500	shore	TSS1500-shore	chr13:50070022-50070719	rs547103394;rs561894082	37;49	0.002725995	0.03857434	4.925732	2.23E-06	0.001360009	1.817371	0.0175085	-4.636268	0.702992	0.4831999	0.9114285	-5.85042
cg01983504	20	3897997	F	II	PANK2	Body	opensea	Body-opensea		rs369318298	22	-0.002311031	0.97108463	-4.925306869	2.23E-06	0.001360309	1.815560829	0.04143955	5.095205171	1.472712325	0.143019048	0.720494773	-5.057700297
cg12393552	8	26481666	F	II	DPYSL2	Body	opensea	Body-opensea		rs113199330;rs566026853;rs2228979	0;14;31	-0.0064322	0.863772664	-4.925259746	2.23E-06	0.001360309	1.815360152	0.020458631	2.674272541	1.06008695	0.290886431	0.836910871	-5.551270436
cg14724461	17	74951459	F	II		IGR	opensea	IGR-opensea		rs559519364	0	-0.007824342	0.845594926	-4.925112188	2.23E-06	0.001360309	1.814731777	0.024378955	2.497166507	1.146505846	0.253494452	0.815789882	-5.460933144
cg05127966	3	38072950	R	II		IGR	shore	IGR-shore	chr3:38070394-38071598	rs75852987	32	-0.008865929	0.673167566	-4.924574514	2.24E-06	0.001361257	1.812442195	-0.012939442	1.128611184	-0.874297426	0.383417471	0.877939708	-5.721866435
cg05613015	7	75613149	F	II	POR	Body	opensea	Body-opensea		rs562843415	46	-0.004536151	0.925367827	-4.92472737	2.24E-06	0.001361257	1.813093086	0.011512934	3.595895672	0.509461852	0.611211258	0.943322777	-5.962264253
cg10414849	20	13899934	F	II	SEL1L2	Body	opensea	Body-opensea		rs537775062;rs557509804;rs571005105	4;5;9	-0.007530852	0.892768403	-4.923636363	2.25E-06	0.00136574	1.808447693	0.019035951	3.046610482	0.704700635	0.482138947	0.911108283	-5.849274272
cg02349146	7	98161246	R	II		IGR	opensea	IGR-opensea		rs538751490	48	-0.014973612	0.581225204	-4.923329347	2.25E-06	0.001366067	1.807140585	-0.003870525	0.490874733	-0.178710172	0.858417394	0.983729436	-6.070940278
cg23664192	6	34725288	F	I	SNRPC	5'UTR	island	5'UTR-island	chr6:34725063-34725306			0.001544418	0.01606758	4.923204	2.25E-06	0.001366067	1.806605	-0.01599649	-5.939243	-0.4861591	0.6275961	0.946663	-5.973333
cg06400745	6	30168896	F	II	TRIM26	5'UTR	opensea	5'UTR-opensea		rs568745322	36	-0.012024461	0.596445993	-4.922580468	2.26E-06	0.00136641	1.803952509	0.006492328	0.563031191	0.366070576	0.714851644	0.962810127	-6.022183651
cg12389490	17	68100915	F	II	KCNJ16	5'UTR	opensea	5'UTR-opensea				-0.002479139	0.971982171	-4.922641447	2.26E-06	0.00136641	1.804212091	0.02172254	5.091302388	0.710091888	0.478799741	0.909944335	-5.845641891
cg25779355	11	86235351	R	II	ME3	Body	opensea	Body-opensea				-0.008685281	0.8909989	-4.922895	2.25E-06	0.00136641	1.805293	0.03648709	3.113903	1.160273	0.2478648	0.8119587	-5.4459
cg24736353	8	98948451	F	II	MATN2	Body	opensea	Body-opensea		rs117402497;rs556085853;rs569959465	0;19;27	-0.005147736	0.9221693	-4.922283	2.26E-06	0.001367064	1.802686	0.02416396	3.593634	0.9629968	0.3371694	0.8588077	-5.644453
cg01809927	1	236711969	R	II	LGALS8	3'UTR	opensea	3'UTR-opensea		rs140330290;rs1041942;rs114614591;rs1041943;rs375728051	27;20;18;15;1	-0.003017044	0.970998133	-4.921299471	2.27E-06	0.001370634	1.798499943	0.008505977	5.092411207	0.227348105	0.820476721	0.978761847	-6.061503399
cg11408224	2	220071435	R	I	ZFAND2B	TSS200	island	TSS200-island	chr2:220071305-220071759			0.00580238	0.151905606	4.921423318	2.27E-06	0.001370634	1.799027055	-0.009393824	-2.485886422	-0.588344585	0.557226075	0.930377546	-5.920964888
cg12849338	20	50216909	R	II	ATP9A	3'UTR	opensea	3'UTR-opensea		rs555308937;rs373256658;rs150809935	30;18;2	-0.008211012	0.828713864	-4.921124507	2.27E-06	0.001370634	1.797755287	-0.005571552	2.317436147	-0.270383066	0.787254131	0.973958153	-6.051270098
cg26504280	22	19802910	R	II	GNB1L	Body	opensea	Body-opensea		rs558980690;rs143474344	45;1	-0.003046435	0.9611032	-4.920779	2.28E-06	0.001371582	1.796286	-0.01053198	4.625585	-0.3770416	0.7066998	0.9614176	-6.018291
cg12968558	15	36961307	F	II	C15orf41	Body	opensea	Body-opensea		rs571513297	21	0.010160759	0.937523102	4.920497116	2.28E-06	0.00137215	1.795085239	-0.076103958	3.863665795	-1.239369377	0.217232293	0.790420911	-5.356128814
cg00806214	16	521912	F	I	RAB11FIP3	Body	opensea	Body-opensea		rs570082291;rs537315329;rs113351047	10;22;50	-0.003456889	0.939189931	-4.919763496	2.29E-06	0.001375442	1.791963405	0.012384663	3.969620744	0.584935013	0.55951021	0.930923547	-5.92287213
cg01259360	11	66034992	R	I	KLC2	3'UTR	island	3'UTR-island	chr11:66034751-66035054	rs538134392;rs557776736;rs146873903	23;19;15	0.00469896	0.084859825	4.919539626	2.29E-06	0.001375663	1.791010821	-0.003070508	-3.449429724	-0.145661375	0.884393164	0.986873109	-6.07606313
cg00190206	2	176999353	F	II		IGR	shore	IGR-shore	chr2:177001221-177001783	rs568588474;rs114176730	0;28	-0.016306796	0.782774199	-4.918953744	2.29E-06	0.00137694	1.788517995	-0.003544098	1.799687692	-0.107369417	0.914645915	0.990877247	-6.080693618
cg12705815	1	227261024	F	II	CDC42BPA	Body	opensea	Body-opensea		rs551702266	28	-0.0182692	0.800017962	-4.919001754	2.29E-06	0.00137694	1.788722259	0.095269823	2.029350017	2.389165659	0.018186695	0.374443825	-3.413466504
cg17932753	14	70077440	F	II	SUSD6	TSS1500	shore	TSS1500-shore	chr14:70078317-70079077	rs540885484;rs530881564;rs141064696	2;4;5	-0.00304007	0.9664243	-4.918607	2.30E-06	0.001377906	1.787043	0.08624456	4.879976	2.636261	0.009305297	0.2814049	-2.846286
cg23401461	2	47058307	R	II	LOC100134259	Body	opensea	Body-opensea		rs376426232	38	-0.005389348	0.9484285	-4.917836	2.31E-06	0.001381441	1.783763	0.0101155	4.195782	0.2659577	0.7906536	0.9743829	-6.052404
cg07684309	17	62181761	F	II	ERN1	Body	opensea	Body-opensea		rs539128615	0	-0.01231397	0.538313703	-4.917395795	2.31E-06	0.001382979	1.781890227	0.002310177	0.204488564	0.133351207	0.894102494	0.988313229	-6.077704565
cg13559099	11	62554740	F	I	TMEM179B	TSS200	island	TSS200-island	chr11:62554066-62555262	rs146877070;rs375132340;rs368768049;rs372280960;rs563444016;rs200498794;rs545500275;rs369018383	1;27;31;32;40;43;44;49	-0.002483456	0.05702706	-4.916730229	2.32E-06	0.001385888	1.779059261	0.034510086	-4.063186825	2.141230574	0.033944967	0.475689265	-3.930810608
cg02479939	18	23805759	R	II	TAF4B	TSS1500	shore	TSS1500-shore	chr18:23806283-23807093	rs187252696	7	0.009323394	0.912471378	4.913938942	2.34E-06	0.001389948	1.767189598	-0.045409764	3.427460433	-1.137439341	0.257250715	0.818276949	-5.470736926
cg02874655	7	51004390	F	II		IGR	opensea	IGR-opensea		rs574917480	31	0.00313763	0.960687454	4.914777988	2.34E-06	0.001389948	1.770757047	-0.026697495	4.612994783	-0.922187855	0.357978795	0.867263922	-5.680986594
cg05602200	16	89307410	R	I		IGR	opensea	IGR-opensea		rs551425853;rs569438355;rs7187248	28;14;13	0.002726725	0.024258804	4.914104919	2.34E-06	0.001389948	1.767895263	0.02083335	-5.309909282	0.526635789	0.599259794	0.940576135	-5.953776057
cg06761247	5	64372620	R	II		IGR	opensea	IGR-opensea		rs532388018;rs552211785	44;2	-0.005701962	0.947413148	-4.91411302	2.34E-06	0.001389948	1.767929707	0.057381336	4.184863784	1.453870357	0.148166297	0.72648023	-5.083649413
cg07379703	5	78279424	F	II	ARSB	Body	shore	Body-shore	chr5:78280317-78281300	rs548295409	51	0.014681362	0.538760106	4.914078229	2.34E-06	0.001389948	1.767781789	0.004140486	0.228403096	0.198719737	0.842763311	0.981863246	-6.067331516
cg11315449	7	158770241	F	I		IGR	shelf	IGR-shelf	chr7:158766126-158767400	rs151131445;rs368028627;rs60661843;rs12672292	0;18;23;43	-0.011448537	0.559828289	-4.914513833	2.34E-06	0.001389948	1.769633867	0.021986502	0.331318449	1.347996448	0.179784038	0.75853553	-5.223422636
cg12316713	3	31988465	F	II	OSBPL10	Body	opensea	Body-opensea		rs183007210	34	-0.005354182	0.886432842	-4.914044898	2.34E-06	0.001389948	1.767640079	0.030110506	2.965863801	1.6002644	0.111739696	0.678429395	-4.873545921
cg14969332	1	99728826	F	II	LPPR4	TSS1500	shore	TSS1500-shore	chr1:99729982-99730335	rs115172061	38	-0.006075445	0.897843843	-4.915546934	2.33E-06	0.001389948	1.774026829	-0.00201466	3.135326145	-0.08773283	0.930211362	0.992607997	-6.082524649
cg16439130	6	149658548	F	II	MAP3K7IP2	5'UTR	opensea	5'UTR-opensea		rs571776685	1	-0.01598603	0.5518597	-4.913836	2.35E-06	0.001389948	1.766753	0.01842388	0.3387268	0.8074288	0.4207561	0.8918053	-5.775339
cg18334288	10	438317	R	II	DIP2C	Body	opensea	Body-opensea		rs551800415;rs571590372	51;41	-0.002780928	0.9604257	-4.914547	2.34E-06	0.001389948	1.769777	0.01170187	4.580233	0.4640204	0.6433364	0.9500135	-5.983371
cg19343352	17	57216279	R	II	MIR454	TSS1500	opensea	TSS1500-opensea		rs138078225;rs184953784	39;25	-0.003181195	0.9583572	-4.914793	2.34E-06	0.001389948	1.770821	-0.004845095	4.501273	-0.177179	0.8596177	0.9838495	-6.071201
cg26201011	10	101874558	F	I		IGR	shore	IGR-shore	chr10:101874821-101875139	rs74559834	19	-0.007197335	0.7311088	-4.914148	2.34E-06	0.001389948	1.768077	0.003741362	1.423814	0.2857102	0.7755121	0.9718721	-6.047199
cg18634249	1	154155725	F	I	TPM3	TSS200	island	TSS200-island	chr1:154155268-154155926	rs111639139;rs551050909	23;26	0.003130669	0.05196856	4.913333	2.35E-06	0.001391893	1.764612	-0.0227792	-4.163408	-1.041001	0.2996259	0.8417235	-5.570283
cg15167075	1	27673859	R	II	SYTL1	Body	shelf	Body-shelf	chr1:27675919-27678016	rs114540137;rs185694787	37;1	0.00416628	0.96120718	4.912602694	2.36E-06	0.001394098	1.761509058	0.008914511	4.6658868	0.225286378	0.822077077	0.978948762	-6.061949275
cg25691728	13	98829311	F	I	FARP1	5'UTR	island	5'UTR-island	chr13:98828563-98829385			-0.002467437	0.9564541	-4.912665	2.36E-06	0.001394098	1.761776	-0.007989834	4.445158	-0.3910124	0.6963681	0.9596056	-6.013168
cg02643471	19	45777233	R	II	MARK4	Body	opensea	Body-opensea		rs149790082	4	-0.002140722	0.965101853	-4.911635355	2.37E-06	0.001397589	1.757397485	0.02322	4.805381332	1.052848011	0.294180633	0.838652817	-5.558521842
cg07695566	17	61525112	F	I	CYB561	TSS1500	shore	TSS1500-shore	chr17:61523000-61524470	rs573694395	32	-0.007878306	0.383968883	-4.911479912	2.37E-06	0.001397589	1.756736845	0.030914918	-0.703072035	2.54525305	0.011976482	0.31443511	-3.061091381
cg07823284	19	8262534	R	II		IGR	opensea	IGR-opensea		rs567038350;rs539365191;rs143591143	48;41;29	-0.010580734	0.912521834	-4.911816751	2.37E-06	0.001397589	1.758168446	0.047775838	3.34572076	1.046208158	0.297224355	0.840355131	-5.565130143
cg10457525	3	150295487	F	II	EIF2A	Body	opensea	Body-opensea		rs185302849	7	-0.006425039	0.938572694	-4.910994361	2.38E-06	0.001399439	1.754673326	0.073942062	3.923995109	1.886522995	0.061245274	0.575625426	-4.406941014
cg03643414	20	305157	F	I	SOX12	TSS1500	island	TSS1500-island	chr20:304826-308323	rs6083565;rs147750669;rs62191421	23;41;44	0.002211325	0.01779675	4.910667034	2.38E-06	0.00140032	1.753282316	-0.02075092	-5.818295754	-0.464686333	0.642860534	0.949889772	-5.983075975
cg06765552	14	54430182	R	I		IGR	island	IGR-island	chr14:54430154-54430670	rs573579256;rs540887748;rs559313654;rs72016149	32;27;22;20	-0.003851054	0.046168333	-4.910172663	2.38E-06	0.001402229	1.751181568	0.007425274	-4.412506253	0.247463934	0.804902991	0.976471883	-6.05694011
cg04915975	3	139063070	F	I	MRPS22	Body	island	Body-island	chr3:139062920-139063146	rs187481198;rs529367374;rs549504611;rs74877536;rs113483466	4;15;32;49;50	0.002254525	0.014357322	4.909802206	2.39E-06	0.001403379	1.749607471	0.045057802	-6.162275568	0.784383486	0.434108303	0.896423491	-5.792791352
cg14517133	6	42664420	R	II	PRPH2	3'UTR	opensea	3'UTR-opensea		rs539502024;rs552819044	15;2	-0.013648741	0.815570851	-4.909288953	2.39E-06	0.001405409	1.747426762	-0.030624746	2.385989965	-0.923418144	0.357339742	0.867147193	-5.679908037
cg00268019	2	160761302	F	I	LY75	TSS200	island	TSS200-island	chr2:160760604-160761452			0.004158434	0.125685355	4.90861871	2.40E-06	0.001408412	1.744579285	-0.003671488	-2.789830091	-0.270329353	0.787295367	0.973958153	-6.051283973
cg10839746	16	85096813	F	II	KIAA0513	TSS200	opensea	TSS200-opensea		rs529201441;rs182709417	0;39	0.007185141	0.672098283	4.908257556	2.40E-06	0.001409512	1.743045062	0.00954037	1.009483598	0.792366071	0.429455499	0.894901324	-5.786802668
cg04234597	5	3851581	R	II		IGR	shelf	IGR-shelf	chr5:3854536-3854796	rs537405517	6	-0.014985175	0.803930294	-4.907924396	2.41E-06	0.00141044	1.741629837	0.126248151	2.09566296	3.745899152	0.000259656	0.036011362	0.296915075
cg18375153	3	186926414	F	II	LOC101929106	TSS1500	opensea	TSS1500-opensea		rs202039052;rs55988646	15;46	-0.004723272	0.9225795	-4.907629	2.41E-06	0.001411134	1.740377	0.04097085	3.637795	1.759339	0.0806515	0.6227394	-4.623294
cg14882513	10	71569505	R	II	COL13A1	Body	opensea	Body-opensea		rs533778707;rs558730890	25;18	-0.003519512	0.959683214	-4.906887029	2.42E-06	0.001414599	1.737223659	0.022829787	4.600289847	0.725398506	0.469389139	0.907090285	-5.835179244
cg00070185	9	36765141	R	II		IGR	opensea	IGR-opensea		rs186238067;rs139408642	24;1	-0.009152619	0.939383915	-4.905324183	2.44E-06	0.001417516	1.730586793	0.147120371	3.966241895	2.683063856	0.008152283	0.26392114	-2.733167224
cg08650290	5	14410363	F	II	TRIO	Body	opensea	Body-opensea		rs148481546;rs577337132;rs546391372;rs184933793;rs377718300;rs6894866;rs556782711	0;14;17;30;30;49;50	-0.00696752	0.799843288	-4.906142881	2.43E-06	0.001417516	1.73406333	-0.006858698	1.996605941	-0.439534549	0.660935591	0.953395424	-5.993930006
cg16169104	18	19664834	F	II		IGR	opensea	IGR-opensea				-0.012745832	0.561172258	-4.905735067	2.43E-06	0.001417516	1.732331525	-0.017775346	0.38952214	-0.960573123	0.338382921	0.859467586	-5.646666677
cg18820783	18	30315965	R	II	KLHL14	Body	opensea	Body-opensea		rs188560722	19	-0.004196531	0.9625381	-4.906031	2.43E-06	0.001417516	1.733588	0.02456544	4.71971	0.6114625	0.5418611	0.9269097	-5.907742
cg22439198	5	80597482	R	I	RNU5D	Body	island	Body-island	chr5:80597320-80597734	rs73768060	23	0.002224829	0.01463273	4.905343	2.43E-06	0.001417516	1.730666	-0.01525201	-6.125394	-0.2770232	0.7821611	0.9730206	-6.049534
cg27265004	12	7953961	F	II		IGR	opensea	IGR-opensea		rs7301419	36	-0.0155981	0.5530942	-4.905513	2.43E-06	0.001417516	1.73139	-0.00063869	0.31418	-0.02878176	0.9770786	0.9976994	-6.085808
cg12019274	1	230021499	F	II		IGR	opensea	IGR-opensea		rs536639428	0	-0.004116704	0.920542836	-4.904968237	2.44E-06	0.001417749	1.729075426	0.028376713	3.625913363	1.401548853	0.163209612	0.742489843	-5.154006272
cg23088026	4	53578947	F	II	SNORA26	TSS1500	island	TSS1500-island	chr4:53578358-53579238	rs371689570	22	0.002121078	0.03684652	4.904923	2.44E-06	0.001417749	1.728885	0.003116274	-4.709484	0.1507453	0.8803883	0.986324	-6.075343
cg15169189	18	7568891	R	II	PTPRM	Body	shore	Body-shore	chr18:7566557-7568830			0.003045491	0.026624791	4.904473297	2.44E-06	0.001418294	1.726974016	-0.020090265	-5.222920425	-0.494477164	0.621725538	0.94548798	-5.969441403
cg26407309	7	139479119	R	II	TBXAS1	5'UTR	shore	5'UTR-shore	chr7:139477406-139478496	rs145891106;rs560607873;rs528271467	34;17;3	-0.005830137	0.8859098	-4.904506	2.44E-06	0.001418294	1.727114	0.00491567	2.958225	0.2414703	0.8095354	0.9770585	-6.05834
cg22479402	4	100440288	F	I	C4orf17	Body	opensea	Body-opensea		rs532339421;rs550551148	12;24	0.008804325	0.2019224	4.904023	2.45E-06	0.001418841	1.725063	0.04520186	-2.068073	2.28729	0.02364153	0.4165381	-3.632393
cg25212701	1	162351664	F	II	C1orf226	5'UTR	opensea	5'UTR-opensea		rs544598904;rs368617073	25;44	-0.005508499	0.8499831	-4.904037	2.45E-06	0.001418841	1.725122	-0.01337568	2.514554	-0.8616594	0.3903128	0.8808331	-5.732295
cg17400366	19	10420311	R	I	ZGLP1	TSS200	island	TSS200-island	chr19:10420107-10420442	rs552176578;rs148806625;rs528054572	38;18;1	-0.003692252	0.8751186	-4.903463	2.46E-06	0.001421198	1.722687	-0.008206301	2.799642	-0.6677113	0.5053905	0.9175561	-5.873455
cg13886338	8	144650231	R	II	MROH6	Body	shore	Body-shore	chr8:144649331-144649742	rs538174700;rs537114861	2;1	-0.006377437	0.872360775	-4.902711273	2.46E-06	0.001423722	1.719494067	-0.052448731	2.721659496	-2.667609116	0.008517885	0.269606387	-2.770718803
cg26813044	15	52264758	R	I	LEO1	TSS1500	shore	TSS1500-shore	chr15:52263568-52264225	rs531894080;rs550541438	31;10	-0.008981228	0.8658513	-4.902697	2.46E-06	0.001423722	1.719433	-0.001043255	2.657588	-0.03904039	0.9689125	0.9968351	-6.085475
cg05496363	11	66083766	F	I	CD248	1stExon	island	1stExon-island	chr11:66083572-66083782	rs190495509;rs3741368;rs149949198	7;16;50	-0.006119392	0.788518051	-4.902360378	2.47E-06	0.001424695	1.718004721	0.00941852	1.901630153	0.703487111	0.482892333	0.911335765	-5.8500881
cg17806952	1	161147426	R	I	B4GALT3	TSS200	island	TSS200-island	chr1:161147061-161147451	rs111597473;rs74124653;rs549390977	43;35;27	0.002476407	0.03376026	4.901946	2.47E-06	0.001426155	1.716247	-5.28E-05	-4.833369	-0.00199249	0.998413	0.9998221	-6.086202
cg00312762	1	34091637	R	II	CSMD2	Body	shore	Body-shore	chr1:34090605-34090854	rs12023541;rs75292932;rs547341691	48;18;2	-0.00535595	0.900122079	-4.901460667	2.48E-06	0.001428063	1.71418631	-0.011001818	3.157683258	-0.528386341	0.598047603	0.940240749	-5.952895109
cg23218431	20	58422508	F	II	PHACTR3	3'UTR	opensea	3'UTR-opensea		rs41303897;rs71321557;rs189190416	1;30;39	-0.008905132	0.8379231	-4.900707	2.48E-06	0.001431655	1.710987	0.01309793	2.351613	0.5713093	0.5686839	0.9330864	-5.930384
cg05049790	5	1499152	F	II	LPCAT1	Body	shelf	Body-shelf	chr5:1494853-1495287	rs557938399;rs36987;rs533925614	14;23;48	-0.008917708	0.914717214	-4.900500912	2.49E-06	0.001431817	1.710113626	0.081194874	3.430583539	2.027853409	0.044426245	0.521341522	-4.149753132
cg04772025	11	68637568	F	I		IGR	opensea	IGR-opensea				0.00859315	0.086232402	4.899935695	2.49E-06	0.001431983	1.707715423	0.000518317	-3.387593549	0.014095217	0.988773598	0.998752464	-6.08610852
cg05834161	12	56413813	R	II	IKZF4	TSS1500	opensea	TSS1500-opensea		rs150127291;rs543246578	49;2	-0.002751576	0.965738507	-4.900182327	2.49E-06	0.001431983	1.708761851	-0.0194402	4.798798798	-0.687651719	0.492782327	0.91422079	-5.860580158
cg10839528	7	140305788	R	II		IGR	opensea	IGR-opensea		rs550899277	47	-0.002501262	0.960356498	-4.900064139	2.49E-06	0.001431983	1.708260388	-0.006196412	4.626734682	-0.26877321	0.788490316	0.974047898	-6.051684736
cg01393632	12	103344685	R	II		IGR	shore	IGR-shore	chr12:103344398-103344640	rs538655924;rs144240022	49;6	0.002859716	0.035455376	4.898268199	2.51E-06	0.001437336	1.700641423	-0.041773823	-4.791035034	-1.430494243	0.154749558	0.733497538	-5.115392575
cg01743617	15	74428571	R	I	ISLR2	3'UTR	island	3'UTR-island	chr15:74425091-74428821			0.00157353	0.012803008	4.898194306	2.51E-06	0.001437336	1.700327988	0.003205454	-6.297806473	0.075044457	0.940283877	0.99370145	-6.083511783
cg04548376	20	2451026	F	II	SNRPB	Body	shore	Body-shore	chr20:2451075-2451572	rs551809072	28	0.001210349	0.011482886	4.898069626	2.51E-06	0.001437336	1.699799136	-0.073045172	-6.428950734	-2.073775059	0.039887987	0.502285128	-4.062420406
cg04809136	2	24300158	F	II	SF3B14	TSS1500	island	TSS1500-island	chr2:24300060-24300294	rs574890606	14	0.001782065	0.027973168	4.8981599	2.51E-06	0.001437336	1.700182048	-0.00630705	-5.127934166	-0.282645095	0.777856275	0.972116197	-6.048030701
cg19891728	8	41754871	F	II	ANK1	TSS1500	island	TSS1500-island	chr8:41753340-41755250	rs191950899;rs551427551	20;43	-0.003330532	0.04151531	-4.898009	2.51E-06	0.001437336	1.699543	-0.01198163	-4.637489	-0.4214076	0.6740881	0.9556571	-6.001379
cg22868624	19	50040397	F	II	RCN3	Body	shelf	Body-shelf	chr19:50037078-50037670	rs200238970;rs142564622;rs112559991	6;26;29	0.007312593	0.8917913	4.898629	2.51E-06	0.001437336	1.702174	0.008008147	3.070395	0.3014769	0.7634874	0.9702219	-6.042776
cg04611087	7	791760	F	II	HEATR2	Body	shore	Body-shore	chr7:791984-792238	rs369626317;rs577585051;rs530149563	1;27;40	-0.001488703	0.989549334	-4.896622702	2.53E-06	0.001443824	1.693662449	0.016979229	6.523596721	0.360751828	0.718815589	0.96349145	-6.024029583
cg22918741	7	136322567	F	II		IGR	opensea	IGR-opensea		rs186085739;rs140916548	1;24	0.01225486	0.8985886	4.896707	2.53E-06	0.001443824	1.694021	-0.03232659	3.122588	-0.6830602	0.4956703	0.915094	-5.863578
cg02153708	8	9321075	R	II		IGR	opensea	IGR-opensea		rs554800672;rs147783650;rs540071337;rs559769526	42;34;2;1	-0.00836389	0.837177973	-4.895629382	2.54E-06	0.00144898	1.689450345	0.00649293	2.384056962	0.298224657	0.765963167	0.970598928	-6.043707917
cg10201402	6	31938527	F	II	STK19	TSS1500	shore	TSS1500-shore	chr6:31939730-31940559	rs567817660	0	-0.004703491	0.886083389	-4.895248285	2.54E-06	0.001450266	1.687834492	-0.030051451	2.966766281	-1.793228303	0.075043007	0.610391192	-4.567051454
cg03514351	1	65991765	R	I	LEPR	5'UTR	island	5'UTR-island	chr1:65991001-65991811	rs149095037	48	-0.007693739	0.145653244	-4.894526419	2.55E-06	0.001452589	1.684774029	0.018888447	-2.642870366	0.901588207	0.368786703	0.871674578	-5.698834672
cg22929018	2	207024348	F	I	EEF1B2	5'UTR	island	5'UTR-island	chr2:207023910-207024981	rs561312477	13	0.002343979	0.01363843	4.894555	2.55E-06	0.001452589	1.684894	0.06310874	-6.236934	0.9796213	0.3289221	0.8552834	-5.629123
cg17488985	6	86159426	R	II	NT5E	1stExon	island	1stExon-island	chr6:86159425-86160395			-0.001446008	0.01887567	-4.894272	2.56E-06	0.001453077	1.683695	0.04885899	-5.747587	1.875152	0.06280426	0.5796297	-4.426868
cg05030030	14	98662262	R	II		IGR	opensea	IGR-opensea		rs17096717;rs58929767;rs544502756	21;20;1	0.019214643	0.355882021	4.892471871	2.58E-06	0.001457721	1.676065229	0.027346236	-0.926794308	0.917477978	0.360431972	0.868302826	-5.685102477
cg07415067	11	7690933	F	II	CYB5R2	Body	shelf	Body-shelf	chr11:7694711-7695685	rs202073796;rs144288987;rs148663657;rs548776991;rs117002162;rs377660399	0;1;16;41;45;51	-0.006586125	0.934357587	-4.892124666	2.58E-06	0.001457721	1.674593759	0.00507244	3.896224331	0.134767069	0.892984924	0.988137552	-6.077523144
cg13300521	5	93728	R	II		IGR	shore	IGR-shore	chr5:92007-92438	rs567000171;rs144672468	12;1	-0.002362094	0.964425638	-4.892497679	2.58E-06	0.001457721	1.676174607	0.005040164	4.757023447	0.211234552	0.833004	0.980410122	-6.06488006
cg15366423	18	48089684	F	II	MAPK4	5'UTR	shelf	5'UTR-shelf	chr18:48085838-48087589	rs576279049	20	-0.00991566	0.874523582	-4.892460958	2.58E-06	0.001457721	1.676018979	-0.041379698	2.768804228	-1.337482397	0.183181678	0.761386973	-5.236742184
cg16890490	6	108053402	R	II	SCML4	1stExon	opensea	1stExon-opensea		rs554404337;rs12526696;rs540051195;rs567644889	49;40;32;5	0.01045311	0.7077438	4.892144	2.58E-06	0.001457721	1.674676	0.004198649	1.316566	0.2345859	0.8148646	0.9778599	-6.059906
cg22205276	18	60052372	F	I	TNFRSF11A	3'UTR	island	3'UTR-island	chr18:60051869-60052387	rs528975442;rs548628692;rs565455241	20;21;40	-0.01202094	0.8809788	-4.892618	2.57E-06	0.001457721	1.676686	-0.05732976	2.916863	-1.469515	0.1438825	0.72168	-5.062126
cg22274759	12	45971424	F	II		IGR	opensea	IGR-opensea		rs575055818	43	-0.006303295	0.924324	-4.89231	2.58E-06	0.001457721	1.67538	0.01519503	3.629882	0.4850057	0.628412	0.946924	-5.973868
cg22497907	6	32906734	F	II	HLA-DMB	Body	opensea	Body-opensea		rs149133962	27	0.003328109	0.9654091	4.892313	2.58E-06	0.001457721	1.675391	0.004331611	4.799839	0.1233425	0.9020085	0.9891242	-6.078932
cg04802937	17	39191702	F	II	KRTAP1-3	TSS1500	opensea	TSS1500-opensea		rs187930105	9	-0.007751248	0.939145879	-4.889887316	2.61E-06	0.001469776	1.665113581	0.003175524	3.97835556	0.067614378	0.946186747	0.994344508	-6.084018393
cg21858823	1	15850916	F	I	CASP9	TSS200	shore	TSS200-shore	chr1:15851106-15851581			0.005526677	0.1342408	4.889913	2.61E-06	0.001469776	1.665222	0.00489661	-2.690998	0.2907046	0.771697	0.9712882	-6.045823
cg12144476	21	27541894	R	II	APP	Body	island	Body-island	chr21:27541893-27543524	rs372088664;rs457303	25;13	0.001602275	0.023189269	4.889391713	2.61E-06	0.001470884	1.663014018	-0.011523106	-5.411766283	-0.472619023	0.637203171	0.948762988	-5.97952783
cg22233020	19	1926143	F	II		IGR	shore	IGR-shore	chr19:1924512-1924775	rs533135018;rs551433001;rs570010475;rs555894383;rs545116383;rs149659252	2;6;19;24;35;50	-0.007825164	0.783292	-4.889362	2.61E-06	0.001470884	1.662889	0.002000811	1.840345	0.1219046	0.9031451	0.9893061	-6.079101
cg00075649	5	43477891	F	II	C5orf28	5'UTR	opensea	5'UTR-opensea		rs187865851	11	-0.00206394	0.974444519	-4.888566424	2.62E-06	0.001473831	1.659518122	-0.023141368	5.252810496	-0.811186681	0.418602153	0.891074179	-5.772445316
cg15982419	18	9474707	F	II	RALBP1	TSS1500	shore	TSS1500-shore	chr18:9474804-9475978	rs553595370;rs140451871;rs536379131	4;12;16	-0.012951179	0.343708013	-4.888552106	2.62E-06	0.001473831	1.659457477	-0.032275207	-0.995588089	-1.619575657	0.10751954	0.672184521	-4.844380427
cg00515455	6	88761370	R	II	SPACA1	Body	shelf	Body-shelf	chr6:88757292-88757879	rs547346917	51	-0.013069595	0.693985169	-4.887631886	2.63E-06	0.001474083	1.655559964	-0.00960989	1.228657614	-0.437778844	0.662204962	0.953591689	-5.994665184
cg01264984	5	114514636	R	II	TRIM36	Body	shore	Body-shore	chr5:114514716-114516220	rs529801835;rs139200554;rs149919746	43;17;12	-0.015861444	0.777519532	-4.887873406	2.63E-06	0.001474083	1.656582848	-0.204734697	1.683192795	-6.685345717	4.76E-10	1.24E-06	12.37141331
cg04653199	20	47471333	R	II		IGR	opensea	IGR-opensea		rs115185766;rs558228689	2;1	-0.002387453	0.976219446	-4.887989286	2.63E-06	0.001474083	1.657073637	0.011632736	5.349574459	0.329096448	0.742562708	0.967128814	-6.034458038
cg09289076	19	1833717	F	II	REXO1	Body	opensea	Body-opensea				-0.005357591	0.889205991	-4.888256738	2.62E-06	0.001474083	1.658206414	-0.020899716	2.979660248	-1.099064274	0.273580925	0.827721721	-5.511386385
cg11367176	11	100199736	F	II	CNTN5	Body	opensea	Body-opensea		rs192755242;rs1442445	0;19	-0.009125881	0.811967118	-4.887657607	2.63E-06	0.001474083	1.655668895	0.029049034	2.113235231	1.377531262	0.170493166	0.749831427	-5.185463908
cg12489739	2	232257271	R	II		IGR	shelf	IGR-shelf	chr2:232260100-232261134	rs564599329;rs184548187;rs138256108;rs147252182;rs561514284	40;37;36;20;2	-0.008754361	0.646712226	-4.887428059	2.63E-06	0.001474083	1.654696745	0.01823255	0.864726881	1.32362661	0.187732339	0.765483553	-5.254139962
cg27636539	18	77714327	F	II		IGR	shore	IGR-shore	chr18:77710769-77712454	rs528456141;rs560158893;rs12962041	21;32;38	-0.006123369	0.855382	-4.887285	2.64E-06	0.001474083	1.65409	-0.02231684	2.544619	-1.27549	0.2041973	0.7797926	-5.313209
cg01400040	15	61091220	R	II	RORA	Body	opensea	Body-opensea				-0.010057695	0.860915352	-4.886760985	2.64E-06	0.001476331	1.651871824	0.046872693	2.705509746	1.57020154	0.118571077	0.688977995	-4.918278521
cg01376253	20	52688349	R	II	BCAS1	TSS1500	opensea	TSS1500-opensea		rs11699339;rs148545694	45;2	0.001821756	0.982799229	4.886216685	2.65E-06	0.001476978	1.649567036	-0.095456632	5.846373035	-2.579877255	0.010888356	0.301614973	-2.980174533
cg09462699	19	2040756	R	II	MKNK2	Body	shore	Body-shore	chr19:2041823-2042593	rs544296015;rs562490402;rs531116640;rs372566015;rs561541860	45;43;14;8;1	-0.003255489	0.932511836	-4.886136606	2.65E-06	0.001476978	1.649227963	-0.006604093	3.776498991	-0.360297976	0.719154191	0.963522374	-6.024185849
cg15188119	3	186539910	F	II	LOC102724699	Body	opensea	Body-opensea		rs545944045	21	-0.013251587	0.136073064	-4.88622004	2.65E-06	0.001476978	1.649581241	-0.036402873	-2.681670149	-0.922353537	0.357892692	0.86725568	-5.680841428
cg09120171	17	26380792	R	II	NLK	Body	opensea	Body-opensea				-0.00940917	0.903175568	-4.885958818	2.65E-06	0.001476999	1.648475183	0.065709942	3.166791853	1.79400072	0.074919024	0.610089834	-4.565757601
cg18814289	11	33731839	R	II	CD59	Body	opensea	Body-opensea		rs571834768;rs534375493;rs146075291;rs2231460;rs144931418	41;37;14;4;2	-0.004631211	0.961275	-4.885591	2.65E-06	0.00147825	1.646917	-0.03764843	4.572396	-0.8971904	0.3711204	0.8729382	-5.702593
cg05412531	8	125183758	F	II		IGR	opensea	IGR-opensea		rs182009399;rs186686131	32;36	0.006586519	0.928933211	4.885222219	2.66E-06	0.001479505	1.645356536	0.02623213	3.727416385	0.760306323	0.448319154	0.90084601	-5.810490427
cg13485126	2	43173341	R	I		IGR	opensea	IGR-opensea		rs544669485;rs563483493	47;46	-0.004747139	0.933030967	-4.884737542	2.66E-06	0.001480899	1.64330467	0.031240993	3.748246559	1.20161207	0.231493622	0.80103234	-5.39970487
cg21656925	8	24049786	R	II		IGR	opensea	IGR-opensea				0.004135062	0.9561661	4.884549	2.67E-06	0.001480899	1.642507	0.01700967	4.502273	0.497781	0.6194005	0.944915	-5.967877
cg25986774	12	53295862	F	II	KRT8	ExonBnd	shore	ExonBnd-shore	chr12:53297442-53297824	rs146197334	1	-0.004276224	0.9401509	-4.884485	2.67E-06	0.001480899	1.642235	0.001930563	4.009118	0.07109153	0.9434239	0.9941375	-6.083788
cg19652148	15	60999338	F	II	RORA	Body	opensea	Body-opensea		rs555294799	1	-0.00363567	0.9655595	-4.883832	2.68E-06	0.001482874	1.639473	-0.009577537	4.78427	-0.2602827	0.7950189	0.9750171	-6.053831
cg27427581	10	8075716	F	I		IGR	shore	IGR-shore	chr10:8076002-8077261	rs553163544;rs574643562	1;5	-0.0139135	0.6197763	-4.883927	2.67E-06	0.001482874	1.639875	-0.02290241	0.6861868	-1.098172	0.2739689	0.8279858	-5.512315
cg02852544	9	35812326	F	II	SPAG8	TSS200	island	TSS200-island	chr9:35812090-35812389	rs545545984;rs143528871	10;29	0.002332611	0.018436671	4.88266748	2.69E-06	0.001487056	1.634542783	-0.030004547	-5.758727602	-0.688583788	0.49219718	0.914016626	-5.859969167
cg19398858	17	78184823	F	II	SGSH	Body	island	Body-island	chr17:78184303-78184946	rs568262258;rs182544870	0;3	-0.003784621	0.9417832	-4.882717	2.69E-06	0.001487056	1.634753	-0.0266372	3.997168	-1.117342	0.2657156	0.8231147	-5.492196
cg20515911	1	230728232	R	II		IGR	opensea	IGR-opensea		rs74142959;rs553339936;rs553733188	22;16;1	-0.005176464	0.9217186	-4.882806	2.69E-06	0.001487056	1.635129	-0.008068959	3.56738	-0.3193936	0.7498926	0.9681293	-6.037463
cg00211496	7	39234456	F	II	POU6F2	Body	opensea	Body-opensea		rs574877213	32	-0.012483882	0.58012937	-4.881159702	2.71E-06	0.001492364	1.628162549	0.013400346	0.483282483	0.730158126	0.466484096	0.906232812	-5.831880735
cg03926552	12	92987767	R	II		IGR	opensea	IGR-opensea				0.014574986	0.165081836	4.881179524	2.71E-06	0.001492364	1.628246418	0.086655894	-2.238238221	2.426977116	0.016465196	0.359554131	-3.32997872
cg15706781	12	1336248	R	II	ERC1	Body	opensea	Body-opensea		rs190712734	1	-0.014744723	0.753600375	-4.88117768	2.71E-06	0.001492364	1.628238612	-0.017793071	1.637006573	-0.63389453	0.527158992	0.923284504	-5.894427757
cg16054590	1	179846986	F	II	TOR1AIP2	TSS200	island	TSS200-island	chr1:179846879-179847106			0.002147394	0.020460927	4.881209091	2.71E-06	0.001492364	1.628371516	0.040495529	-5.586699757	1.095550229	0.275111321	0.828805019	-5.515040222
cg25049476	13	25301974	R	II		IGR	opensea	IGR-opensea		rs142611420	5	-0.01216022	0.7254083	-4.880433	2.72E-06	0.00149598	1.625086	-0.0139038	1.443142	-0.6367941	0.5252737	0.9226368	-5.892672
cg06358105	21	47320245	R	II	PCBP3	Body	shore	Body-shore	chr21:47318509-47318900	rs187160971;rs542239388	37;1	-0.005892019	0.864643513	-4.87879497	2.73E-06	0.001505576	1.618158932	-0.025344631	2.66551534	-1.423809135	0.156672935	0.735500672	-5.124378691
cg13285004	11	120008484	R	II	TRIM29	1stExon	island	1stExon-island	chr11:120008046-120008710	rs546795969;rs1670195	49;18	-0.004820197	0.936291401	-4.878572606	2.74E-06	0.001505905	1.617218438	0.012970918	3.870835419	0.457852354	0.647751181	0.950797261	-5.986084681
cg12557158	22	50984767	R	II		IGR	shore	IGR-shore	chr22:50982570-50982994	rs182260712;rs567069482	31;1	-0.00714202	0.874679759	-4.878150263	2.74E-06	0.001505909	1.615432215	-0.039438726	2.743803103	-1.773889145	0.078202786	0.617628634	-4.599272575
cg15460802	9	137352086	F	II		IGR	opensea	IGR-opensea		rs558886777	40	-0.004542224	0.922847514	-4.878196663	2.74E-06	0.001505909	1.615628446	-0.018422554	3.626144689	-0.813437319	0.417315278	0.890729346	-5.770706064
cg22609233	4	115518992	F	II	UGT8	TSS1500	shore	TSS1500-shore	chr4:115519422-115520932	rs145065576	13	0.0134053	0.8663809	4.878056	2.74E-06	0.001505909	1.615032	-0.04822808	2.696779	-1.171423	0.2433705	0.8090057	-5.433596
cg08828531	5	150684123	R	II	SLC36A3	TSS1500	opensea	TSS1500-opensea		rs552327259;rs184333904	22;9	-0.003437844	0.965010459	-4.877474953	2.75E-06	0.001508349	1.612576339	0.023316711	4.799038138	0.657072372	0.512187057	0.919429751	-5.880169638
cg17165989	16	11938778	R	II	RSL1D1	Body	opensea	Body-opensea		rs140848706	36	-0.003257007	0.957965	-4.877247	2.75E-06	0.001508349	1.611611	0.02720278	4.519837	0.9678337	0.3347561	0.857589	-5.64002
cg27076113	6	98973854	F	II		IGR	opensea	IGR-opensea				0.0161296	0.4089081	4.877169	2.75E-06	0.001508349	1.611284	0.04592096	-0.5047032	1.973252	0.0503884	0.5423903	-4.251195
cg02821150	22	19007132	R	I	DGCR9	Body	opensea	Body-opensea		rs192486769;rs111495345	34;33	-0.005769225	0.928397437	-4.876912498	2.76E-06	0.00150891	1.610197946	0.007948552	3.682691196	0.260789059	0.794629132	0.974948734	-6.053704593
cg11331575	6	74639394	F	II		IGR	opensea	IGR-opensea		rs575654659;rs77418378;rs140495170;rs115775555;rs78060315	0;1;6;7;14	-0.007365913	0.853399619	-4.876642716	2.76E-06	0.001509558	1.609057218	0.031992964	2.567635125	1.521506406	0.130333759	0.705244171	-4.988998079
cg24837277	3	28721439	F	II		IGR	opensea	IGR-opensea		rs143107206	5	-0.007155748	0.7538082	-4.876427	2.76E-06	0.001509851	1.608145	0.01776699	1.644198	1.253052	0.2122253	0.7866924	-5.340013
cg07754747	16	83760023	F	II	CDH13	Body	opensea	Body-opensea		rs530486868;rs192752047	28;33	-0.006258995	0.939235366	-4.874885269	2.78E-06	0.001516162	1.601627262	0.071702332	3.983679087	1.879708007	0.062175696	0.577889281	-4.418898017
cg10181716	7	2942248	R	II		IGR	shelf	IGR-shelf	chr7:2946236-2946463			-0.007748664	0.728176668	-4.874786849	2.78E-06	0.001516162	1.60121123	-0.001197224	1.437789229	-0.08473785	0.932587934	0.992820209	-6.082771527
cg18198734	17	7579263	F	II	TP53	Body	opensea	Body-opensea		rs530718177	8	-0.003595833	0.9386038	-4.875119	2.78E-06	0.001516162	1.602615	0.007890574	3.931756	0.3602027	0.7192252	0.9635363	-6.024219
cg20043627	10	706503	F	II	PRR26	Body	opensea	Body-opensea		rs182205281;rs530939077	0;1	-0.008048807	0.8998984	-4.874817	2.78E-06	0.001516162	1.601337	0.1200563	3.253383	3.799158	0.000213839	0.03159758	0.4707726
cg10795973	20	55629748	F	II		IGR	opensea	IGR-opensea				-0.011648044	0.849380914	-4.874520365	2.79E-06	0.001516795	1.600084798	0.03897643	2.476151326	1.227892542	0.221498003	0.79365051	-5.369513842
cg14321505	4	63748147	R	II		IGR	opensea	IGR-opensea		rs12507313;rs145290374	21;9	-0.017171148	0.646326613	-4.874164932	2.79E-06	0.001518019	1.598582452	0.0678312	0.88186033	2.566703689	0.011291436	0.30652295	-3.011078148
cg24304483	8	117337342	F	II	LINC00536	TSS200	opensea	TSS200-opensea		rs186927506;rs563462178;rs77810363	0;8;30	-0.002788016	0.9582032	-4.873945	2.79E-06	0.00151835	1.597651	0.01776916	4.581115	0.7201265	0.4726187	0.9080881	-5.838808
cg01607441	19	36054625	F	II	ATP4A	TSS200	opensea	TSS200-opensea				-0.010182735	0.843349464	-4.873567797	2.80E-06	0.001519717	1.596058657	-0.003768743	2.436738699	-0.137449593	0.890868142	0.98787229	-6.077174166
cg26019704	2	232393816	R	II	NMUR1	Body	shore	Body-shore	chr2:232394763-232395337	rs150013725;rs145155210	43;7	0.002567879	0.9686856	4.872908	2.81E-06	0.001522964	1.593271	-0.09155324	4.967326	-3.063311	0.00261506	0.1473614	-1.748713
cg10085209	9	111696674	R	I	IKBKAP	TSS200	island	TSS200-island	chr9:111695774-111696956	rs117634551;rs563651012	30;23	0.001826408	0.008915811	4.872567826	2.81E-06	0.001522966	1.591832771	0.07082091	-6.895939925	0.906520956	0.366180162	0.870563838	-5.694597081
cg19959820	19	28920279	R	II		IGR	opensea	IGR-opensea		rs577628269;rs528549306	8;1	-0.004453171	0.9154535	-4.872577	2.81E-06	0.001522966	1.591874	-0.01278644	3.42538	-0.630881	0.5291221	0.9236915	-5.896244
cg05198419	14	55002781	R	II	CGRRF1	Body	opensea	Body-opensea		rs574570112;rs541006947;rs561505712	15;14;8	0.004572782	0.959312372	4.872227907	2.81E-06	0.001524096	1.590396411	-0.001304549	4.535157762	-0.03116214	0.975183542	0.997472717	-6.085739338
cg02304953	7	140743893	R	II		IGR	opensea	IGR-opensea		rs182500107	1	-0.012960386	0.874762223	-4.871150348	2.83E-06	0.001529009	1.58584357	0.019205974	2.831745093	0.462316567	0.644554669	0.950244538	-5.984124314
cg16318240	17	77793187	R	I		IGR	shelf	IGR-shelf	chr17:77783809-77789842	rs144695037;rs528068949	27;2	-0.003861577	0.8918748	-4.871233	2.83E-06	0.001529009	1.586194	0.005295549	3.085194	0.3615223	0.7182409	0.9633744	-6.023764
cg03658066	10	134515548	F	II	INPP5A	Body	opensea	Body-opensea		rs564525748	22	0.00510561	0.915695843	4.870388024	2.84E-06	0.001532356	1.582623078	-0.014178352	3.472381189	-0.602082648	0.548069456	0.928194485	-5.91316837
cg20679011	4	3418070	R	II	RGS12	Body	shelf	Body-shelf	chr4:3414681-3415353	rs555894244;rs190484051	14;6	-0.00364127	0.9567084	-4.87031	2.84E-06	0.001532356	1.582293	-0.04611262	4.460896	-1.504299	0.1347025	0.7102336	-5.013473
cg21473398	17	62114256	R	II		IGR	opensea	IGR-opensea		rs140488041;rs537746439;rs149728963;rs145547451	43;40;25;1	-0.00283314	0.964687	-4.869893	2.84E-06	0.001534009	1.580533	-0.02990427	4.751024	-1.031313	0.3041297	0.8437933	-5.579805
cg13388569	2	220493180	F	II	SLC4A3	Body	shore	Body-shore	chr2:220492105-220492748	rs570216584	33	-0.007009113	0.589933855	-4.86965793	2.85E-06	0.001534451	1.579539089	-0.010636021	0.503828306	-0.99468463	0.321564325	0.851885319	-5.615009533
cg19690214	6	154678326	R	II	IPCEF1	TSS1500	opensea	TSS1500-opensea				0.0115955	0.3952628	4.868707	2.86E-06	0.001537424	1.575523	-0.05148543	-0.5928398	-3.004102	0.003144162	0.1626987	-1.909547
cg23919660	6	164529251	R	II		IGR	opensea	IGR-opensea		rs527342416	1	-0.006063482	0.9350126	-4.868791	2.86E-06	0.001537424	1.575876	-0.05083147	3.811946	-1.465006	0.1451072	0.7233393	-5.068352
cg24868271	3	38070460	R	II	PLCD1	Body	island	Body-island	chr3:38070394-38071598	rs572844934	44	-0.007172503	0.5420761	-4.868878	2.86E-06	0.001537424	1.576246	-0.05083694	0.2169641	-4.846147	3.23E-06	0.001497196	4.267742
cg26822106	19	56467942	F	II	NLRP8	Body	opensea	Body-opensea				-0.004423923	0.9578078	-4.868465	2.86E-06	0.001537914	1.574502	-0.004816728	4.478371	-0.128631	0.8978298	0.9887305	-6.078296
cg19614632	7	148978763	R	II	ZNF783	Body	island	Body-island	chr7:148978762-148979390	rs367725218;rs61736972;rs558050239	45;34;17	-0.003828729	0.9553615	-4.868193	2.86E-06	0.001538607	1.573353	0.03967969	4.432647	1.262453	0.2088339	0.7837953	-5.328838
cg01710114	12	120137354	R	II	CIT	Body	opensea	Body-opensea		rs527265904;rs374417157;rs567352498;rs111832671	51;27;24;23	-0.001399848	0.988103779	-4.867023424	2.88E-06	0.001545335	1.568413454	0.038082476	6.363502897	0.949486785	0.343969758	0.861666233	-5.656720722
cg01876832	1	221968853	F	II		IGR	opensea	IGR-opensea		rs141843507;rs115316954;rs150614988	25;27;42	-0.005665518	0.875487178	-4.865373383	2.90E-06	0.001554253	1.561447478	0.016667467	2.873312107	0.877950576	0.381438427	0.877208802	-5.718823968
cg03036210	16	89904091	R	I	SPIRE2	Body	shelf	Body-shelf	chr16:89900494-89901672	rs189883087;rs576838800	8;7	0.007961133	0.46471953	4.865365973	2.90E-06	0.001554253	1.5614162	-0.022023763	-0.206139765	-1.853000922	0.065936526	0.587640994	-4.465359785
cg16013454	10	63660070	F	II	ARID5B	TSS1500	shelf	TSS1500-shelf	chr10:63662886-63663299	rs533436190;rs545417390	45;50	0.008759699	0.066576671	4.865186937	2.90E-06	0.001554326	1.560660468	-0.066077657	-3.782948309	-1.320671379	0.188713745	0.766266527	-5.257827803
cg14051886	20	31870206	R	II	C20orf114	TSS1500	opensea	TSS1500-opensea		rs544384717;rs190879708	24;2	-0.003730258	0.947474992	-4.864949668	2.90E-06	0.001554795	1.559658958	-0.041224027	4.183100401	-1.575540337	0.117334308	0.687238104	-4.910394278
cg13452718	1	23670887	F	II	HNRNPR	TSS200	island	TSS200-island	chr1:23670245-23671363			0.001408982	0.025104699	4.864558579	2.91E-06	0.001555171	1.558008252	-0.006986052	-5.260670087	-0.359043532	0.720090373	0.96362223	-6.024616746
cg25664752	8	1317118	F	II		IGR	opensea	IGR-opensea		rs75885120;rs549550368;rs570716469;rs144271600;rs114776505;rs570879992;rs533520650	0;1;8;11;13;46;51	-0.002539212	0.9810384	-4.864584	2.91E-06	0.001555171	1.558116	-0.02820952	5.756542	-0.5747689	0.5663478	0.932638	-5.928493
cg13493092	12	81992937	F	II	PPFIA2	TSS1500	opensea	TSS1500-opensea		rs145638055	33	-0.016761548	0.844542714	-4.863657068	2.92E-06	0.001560149	1.554203527	0.054635528	2.3957523	1.221634594	0.223849353	0.795046127	-5.376760951
cg03421507	12	109548872	F	II		IGR	shore	IGR-shore	chr12:109548899-109549174	rs572384909;rs542862463;rs554736036;rs39655	1;2;34;41	-0.017698171	0.323997476	-4.862494131	2.94E-06	0.001565784	1.549296234	-0.116083084	-1.094746739	-4.10128005	6.85E-05	0.014339704	1.493944774
cg26888920	5	27523909	R	I		IGR	opensea	IGR-opensea		rs140535546;rs75115148;rs551799371;rs187431395	51;44;43;34	-0.002985204	0.947842	-4.862551	2.94E-06	0.001565784	1.549537	-0.005891937	4.167765	-0.2802699	0.7796742	0.9724958	-6.048669
cg14716058	2	159987950	R	II	TANC1	Body	opensea	Body-opensea		rs73969458;rs182488333	42;2	-0.002546844	0.963547558	-4.862231017	2.94E-06	0.001566437	1.548186082	0.023020764	4.708400932	0.911800819	0.363403101	0.869484258	-5.690035981
cg21612339	3	49761620	R	I	GMPPB	TSS1500	island	TSS1500-island	chr3:49760863-49761895	rs4855850;rs529043513;rs3811696;rs376121229;rs3811695	51;24;17;16;9	0.002747754	0.01920523	4.861927	2.94E-06	0.001567372	1.546902	0.05931855	-5.656272	1.122189	0.2636566	0.8219912	-5.487055
cg22611334	17	39873850	F	II		IGR	opensea	IGR-opensea				0.009589977	0.3469474	4.861693	2.95E-06	0.001567829	1.545915	-0.006682984	-0.928297	-0.4364479	0.6631679	0.9537572	-5.995221
cg17296729	18	55469509	F	II		IGR	island	IGR-island	chr18:55469056-55471263			0.001697527	0.03454172	4.861336	2.95E-06	0.001569125	1.544409	0.006700053	-4.821351	0.375997	0.7074745	0.9615081	-6.018666
cg23473558	20	47833701	F	II		IGR	shelf	IGR-shelf	chr20:47835783-47836067			0.00228907	0.02358078	4.860971	2.96E-06	0.001570478	1.54287	-0.07611264	-5.384288	-2.226205	0.02755957	0.4402699	-3.759424
cg05666658	16	88871951	R	I	CDT1	Body	island	Body-island	chr16:88871850-88872056	rs545919129;rs1834065;rs577211739;rs544489602;rs150960744;rs140700251	49;45;41;13;12;2	-0.003592206	0.949860493	-4.860447371	2.96E-06	0.001571779	1.540661504	0.005583484	4.225025977	0.213907274	0.830923067	0.980096366	-6.064337133
cg17511731	5	2278874	F	II		IGR	opensea	IGR-opensea		rs559879307	18	-0.01179355	0.8658051	-4.860601	2.96E-06	0.001571779	1.541307	0.01802484	2.705599	0.5028868	0.6158149	0.9441008	-5.96544
cg12232388	12	125027851	F	I		IGR	shore	IGR-shore	chr12:125028132-125028378	rs540534394;rs546952965	9;46	0.005813052	0.119177065	4.860186705	2.97E-06	0.001572423	1.539562016	-0.021154578	-2.922158795	-1.059446967	0.291176652	0.837072453	-5.551913491
cg01102083	12	50016573	F	II	PRPF40B	TSS1500	shore	TSS1500-shore	chr12:50016973-50017466			0.002761489	0.028042481	4.859667134	2.97E-06	0.001573702	1.537370588	-0.044148759	-5.080656632	-1.273049606	0.205059393	0.780349077	-5.316146194
cg02606535	16	2133032	R	II	TSC2	Body	shore	Body-shore	chr16:2134259-2134632	rs570397319	51	0.009474201	0.445728383	4.859751775	2.97E-06	0.001573702	1.537727574	-0.002150448	-0.377398097	-0.150643573	0.880468479	0.986331152	-6.075357645
cg01048287	8	29762857	R	II		IGR	opensea	IGR-opensea		rs10503856	32	-0.002872686	0.963715049	-4.85886138	2.98E-06	0.001578089	1.533972447	-0.000376404	4.750754867	-0.013054598	0.989602369	0.99883677	-6.086122024
cg24627036	15	99644088	F	II	SYNM	TSS1500	shore	TSS1500-shore	chr15:99645030-99646444	rs558035078;rs535303855;rs146653850;rs12440758;rs539755433	12;17;24;27;41	-0.01472025	0.798575	-4.858522	2.99E-06	0.00157928	1.532541	-0.02420858	2.04474	-0.7477215	0.455852	0.9031329	-5.819524
cg06422471	22	51169500	F	I	SHANK3	Body	island	Body-island	chr22:51169027-51170019			-0.003734407	0.960394614	-4.857999823	2.99E-06	0.001581729	1.530339417	-0.008850956	4.611681305	-0.254141753	0.799749921	0.975754473	-6.055339834
cg01721245	15	48484369	F	II	CTXN2	5'UTR	opensea	5'UTR-opensea		rs559600897;rs8039427	32;44	-0.013747049	0.437623326	-4.857820469	3.00E-06	0.001581822	1.529583173	-0.018667672	-0.393933051	-0.94844987	0.344495325	0.861866844	-5.657655195
cg08129354	3	52220172	F	II		IGR	opensea	IGR-opensea		rs577593708;rs614288	13;31	-0.006703676	0.405129255	-4.85761438	3.00E-06	0.001581827	1.528714224	-0.002103826	-0.586445091	-0.20007587	0.841704562	0.981720108	-6.067073097
cg18906815	12	124996063	R	I	NCOR2	5'UTR	opensea	5'UTR-opensea		rs565238209;rs532553623	40;28	-0.003610187	0.9277356	-4.857488	3.00E-06	0.001581827	1.528183	0.02479273	3.67159	1.302241	0.1949209	0.7717059	-5.280646
cg16686689	17	35167850	F	II		IGR	shore	IGR-shore	chr17:35165323-35165983	rs146617502;rs546024148;rs141358478;rs144645459	0;7;19;24	-0.00710214	0.8724532	-4.85666	3.01E-06	0.001585254	1.52469	0.000369399	2.790622	0.01617	0.9871212	0.9986423	-6.086079
cg20969872	2	5865937	R	II		IGR	opensea	IGR-opensea				-0.01688209	0.2645859	-4.8567	3.01E-06	0.001585254	1.52486	0.03721794	-1.368422	1.173016	0.2427334	0.8085164	-5.43183
cg06285391	3	48075540	R	II	MAP4	5'UTR	opensea	5'UTR-opensea		rs566914587	2	-0.010437403	0.563761463	-4.855891277	3.02E-06	0.001588279	1.521450026	0.008420541	0.41159736	0.541215964	0.589198125	0.938261647	-5.946349875
cg19138755	6	37664611	R	I	MDGA1	1stExon	island	1stExon-island	chr6:37663761-37667102	rs193136982;rs559178785	50;36	0.002356575	0.04308494	4.855948	3.02E-06	0.001588279	1.521691	-0.004337811	-4.485269	-0.2145482	0.8304242	0.9799997	-6.064206
cg14214321	12	120935059	F	II	DYNLL1	Body	shore	Body-shore	chr12:120933649-120934713	rs563770361;rs577442445;rs546163493	29;36;38	0.004027963	0.036302781	4.855022703	3.03E-06	0.001593147	1.517789028	0.025405414	-4.768710508	0.625376331	0.532717572	0.924554896	-5.899539931
cg26558761	8	23117208	R	II	CHMP7	Body	opensea	Body-opensea		rs182632705	37	-0.002441099	0.9812493	-4.854632	3.04E-06	0.001594711	1.516143	0.06062761	5.668676	1.320364	0.1888161	0.7663385	-5.258211
cg15125981	2	121418922	R	II		IGR	opensea	IGR-opensea		rs529824697;rs547997498	39;6	-0.01578413	0.697875893	-4.854161513	3.04E-06	0.001595944	1.514159623	0.034685282	1.199893887	1.303648834	0.194441316	0.77133407	-5.278913795
cg16287734	11	72939150	F	II	P2RY2	5'UTR	opensea	5'UTR-opensea		rs149390354;rs548708578	25;34	-0.00598767	0.6599239	-4.854125	3.04E-06	0.001595944	1.514005	-0.006994212	0.9593929	-0.6889318	0.4919788	0.9139412	-5.859741
cg08340572	15	76196139	R	I	FBXO22	TSS200	island	TSS200-island	chr15:76196103-76196950	rs564598501	4	0.003636095	0.072112628	4.853782982	3.05E-06	0.001596032	1.512564487	0.023861755	-3.690044444	1.229505837	0.220894737	0.793235618	-5.36763967
cg13412495	6	132601665	R	II		IGR	opensea	IGR-opensea				-0.005778923	0.959827079	-4.853877838	3.05E-06	0.001596032	1.512964206	-0.00812887	4.569170858	-0.154359286	0.877543382	0.986094312	-6.074816056
cg11109444	4	12890792	F	II		IGR	opensea	IGR-opensea		rs190823343	0	0.004150237	0.95712902	4.853288315	3.06E-06	0.001596601	1.510480089	-0.033248111	4.468363097	-0.9287124	0.354598019	0.866003958	-5.675250518
cg11341382	2	215384398	R	II	VWC2L-IT1	Body	opensea	Body-opensea		rs573879101;rs545379137;rs189636308	40;19;2	-0.003192204	0.969665831	-4.853208017	3.06E-06	0.001596601	1.510141751	-0.004185708	5.040111904	-0.112028131	0.910957687	0.990369883	-6.080205126
cg26651148	7	157867300	R	I	PTPRN2	Body	opensea	Body-opensea		rs568910581	23	0.01121162	0.8303159	4.85328	3.06E-06	0.001596601	1.510444	-0.01784038	2.326632	-0.6373628	0.5249044	0.9225368	-5.892327
cg00033396	10	48208808	F	I		IGR	opensea	IGR-opensea		rs541240017;rs186342269;rs182515136	4;16;37	-0.004521248	0.845688867	-4.852823018	3.06E-06	0.001598136	1.50851959	0.012271097	2.469208686	0.956350523	0.340503875	0.860242548	-5.650509672
cg17788613	13	67432477	F	II	PCDH9-AS2	Body	opensea	Body-opensea		rs369693157	41	0.01388913	0.8631929	4.852554	3.07E-06	0.001598868	1.507385	0.01251205	2.652034	0.2933966	0.769643	0.9711063	-6.045072
cg00541565	1	23346403	R	I	KDM1A	1stExon	island	1stExon-island	chr1:23345814-23346677	rs200773378	33	-0.003902022	0.057823935	-4.851526436	3.08E-06	0.001603739	1.503057239	0.021668442	-4.051198037	0.848614055	0.397509748	0.883566015	-5.742902181
cg17225746	5	150974699	R	II		IGR	opensea	IGR-opensea		rs147658109;rs574042597;rs189545846	43;42;36	-0.002465211	0.9784724	-4.851563	3.08E-06	0.001603739	1.50321	0.002081892	5.580476	0.05040294	0.9598714	0.9956229	-6.084989
cg22368007	1	184356295	R	I	C1orf21	1stExon	island	1stExon-island	chr1:184355415-184356811	rs537556665;rs555891377	38;21	0.001895712	0.01508544	4.851216	3.08E-06	0.001604763	1.501749	-0.04086314	-6.041845	-0.9054201	0.3667609	0.8707123	-5.695545
cg24498760	8	49746867	F	II		IGR	shore	IGR-shore	chr8:49747395-49747621			-0.003895777	0.8832993	-4.85001	3.10E-06	0.001612051	1.49667	0.01244457	2.912181	0.9130931	0.3627254	0.8692181	-5.688916
cg21555143	11	126274496	F	II	ST3GAL4	5'UTR	opensea	5'UTR-opensea		rs564280684;rs80143820;rs190177208	1;21;28	0.005744201	0.9098496	4.849746	3.10E-06	0.001612755	1.495559	-0.02687559	3.331014	-1.079614	0.2821256	0.8325404	-5.531466
cg08211306	6	46097784	F	I	ENPP4	5'UTR	island	5'UTR-island	chr6:46097694-46097953	rs551201286;rs569718664;rs536776508	9;32;41	0.001641678	0.012548684	4.848935063	3.11E-06	0.001616155	1.492143251	0.002545429	-6.295569405	0.05480195	0.956372487	0.995262359	-6.08476804
cg18097834	6	26239120	F	II		IGR	shore	IGR-shore	chr6:26240697-26240951			-0.005297691	0.962257	-4.848988	3.11E-06	0.001616155	1.492366	-0.02271139	4.68878	-0.4465942	0.6558414	0.9524812	-5.990944
cg09487333	3	127203559	F	II		IGR	opensea	IGR-opensea		rs187137577;rs540498132;rs146134527;rs571391543	0;0;7;47	-0.002793583	0.94759675	-4.848157478	3.12E-06	0.001620477	1.488869155	-0.014729794	4.171792661	-0.738569147	0.461375155	0.904599931	-5.825999405
cg03904929	1	218680879	F	II	MIR548F3	Body	opensea	Body-opensea		rs531475971;rs548316162;rs561721053	0;1;50	-0.00869729	0.754537488	-4.847894009	3.13E-06	0.001621184	1.487759877	0.029570453	1.629640399	1.748530964	0.082511009	0.626488315	-4.641016331
cg20325060	11	28152893	R	II	METT5D1	Body	opensea	Body-opensea		rs12806548;rs146419282	49;2	-0.002648369	0.9695419	-4.84722	3.14E-06	0.001624788	1.484923	0.006308305	5.037072	0.2028666	0.8395267	0.9813293	-6.066536
cg10136168	14	77783447	R	II	POMT2	Body	shelf	Body-shelf	chr14:77786690-77787794	rs57387598;rs552230779	45;1	-0.009589405	0.71362345	-4.845935048	3.16E-06	0.001628224	1.47951349	-0.001817704	1.326694589	-0.106781775	0.915111276	0.990906905	-6.080753762
cg17417787	12	112123558	F	I	ACAD10	TSS1500	island	TSS1500-island	chr12:112123246-112124059	rs145117804;rs562270000	15;51	-0.001728258	0.01314115	-4.8465	3.15E-06	0.001628224	1.48189	0.031852	-6.273227	0.6840583	0.4950418	0.9149097	-5.862928
cg19143211	6	123839720	R	II	TRDN	Body	opensea	Body-opensea		rs74413166;rs183460629;rs575126071;rs141609981;rs146374338	43;34;24;4;2	0.01179384	0.8246238	4.846182	3.15E-06	0.001628224	1.480551	0.03805948	2.245676	1.307442	0.193154	0.770081	-5.274238
cg25230424	3	158000396	F	II	RSRC1	Body	opensea	Body-opensea		rs536505118;rs71312238;rs545806184	1;24;26	0.00185359	0.986546	4.845921	3.16E-06	0.001628224	1.479454	0.0107007	6.233317	0.2215302	0.8249946	0.979302	-6.062751
cg25239226	16	83951007	R	II		IGR	opensea	IGR-opensea		rs555763112;rs537407853;rs143929508;rs140320401	48;33;24;23	-0.00552051	0.9427248	-4.845996	3.15E-06	0.001628224	1.479769	-0.001475385	4.015361	-0.04156274	0.9669051	0.9964815	-6.085378
cg16587974	5	76383162	F	II	LOC728723	Body	island	Body-island	chr5:76382727-76383167			0.001700964	0.02252091	4.845359	3.16E-06	0.001631053	1.477089	-0.005369977	-5.413876	-0.2033003	0.8391884	0.9812691	-6.066452
cg11696200	13	33768013	F	II	STARD13	5'UTR	opensea	5'UTR-opensea		rs181592852;rs190153351;rs553907192;rs572799706	1;23;44;51	-0.003889582	0.965584418	-4.844307655	3.18E-06	0.001637365	1.472664697	0.04177214	4.830462572	0.997852689	0.320030797	0.851253818	-5.612014158
cg03438618	10	134748675	R	II	C10orf93	Body	opensea	Body-opensea		rs112553614;rs543275233;rs12217392;rs529133355	42;23;9;2	-0.005976101	0.795211536	-4.843453229	3.19E-06	0.001641335	1.469069562	0.012535168	1.94433259	0.937609682	0.350020728	0.864253247	-5.667364093
cg26039308	10	6562717	F	II	PRKCQ	5'UTR	opensea	5'UTR-opensea		rs533144867;rs545388635;rs560528427;rs370741012	1;3;19;25	-0.003369836	0.9676979	-4.843426	3.19E-06	0.001641335	1.468955	0.03759773	4.901915	0.9802752	0.3286004	0.8551304	-5.628515
cg11406453	1	101602562	R	II		IGR	opensea	IGR-opensea		rs559625141;rs574073565;rs541459769	48;2;1	-0.015576496	0.236047504	-4.842926142	3.20E-06	0.001641439	1.46685199	0.019637475	-1.68216265	0.635888153	0.525862379	0.922791298	-5.893221361
cg14475527	8	43046589	R	II	HGSNAT	Body	opensea	Body-opensea		rs181290602	27	-0.00883388	0.879780276	-4.84294828	3.20E-06	0.001641439	1.466945127	0.034188292	2.954354534	1.13373512	0.258796554	0.819238692	-5.474720394
cg15484811	15	90808161	F	II	NGRN	TSS1500	shore	TSS1500-shore	chr15:90808574-90809251			-0.017631028	0.380529167	-4.843043318	3.20E-06	0.001641439	1.467344963	-0.033864331	-0.667284263	-1.257745128	0.210527255	0.785047652	-5.334444352
cg03242909	5	174044890	R	II		IGR	opensea	IGR-opensea		rs534701348;rs546639553	47;1	-0.003165225	0.959127789	-4.841341805	3.22E-06	0.001651611	1.460187384	-0.029818272	4.577085239	-1.038639734	0.300719594	0.842101932	-5.572612424
cg15097422	3	13597750	R	II	FBLN2	5'UTR	opensea	5'UTR-opensea		rs56753453;rs567651021	51;2	-0.009546164	0.908890444	-4.840870258	3.23E-06	0.001653836	1.458204096	0.073790241	3.414272051	1.799575014	0.074029279	0.60793027	-4.556404511
cg12601059	13	41976953	R	II		IGR	opensea	IGR-opensea		rs547316254;rs570309848;rs184873061	42;4;2	-0.006711776	0.914823572	-4.840118669	3.24E-06	0.001656918	1.455043271	0.020400314	3.42657964	0.671927131	0.502710663	0.91689407	-5.870764053
cg25037165	11	12824283	R	I	TEAD1	Body	opensea	Body-opensea		rs192781297	37	0.01416613	0.8138493	4.840167	3.24E-06	0.001656918	1.455246	0.003562285	2.155702	0.1075823	0.9144773	0.9908717	-6.080672
cg24420077	15	58997731	R	II	ADAM10	Body	opensea	Body-opensea		rs540654584;rs527472446	50;1	-0.004800741	0.9589119	-4.839794	3.24E-06	0.001658093	1.453679	0.0263331	4.545175	0.6151141	0.5394538	0.9263018	-5.905607
cg09215818	6	48415237	R	II		IGR	opensea	IGR-opensea		rs554394928;rs75690675;rs534174;rs74486888;rs79987411	45;35;34;24;2	-0.012759409	0.913925309	-4.839068528	3.25E-06	0.001662162	1.450627473	0.055005123	3.430629066	0.947043546	0.345208958	0.862227142	-5.658920973
cg09658924	3	118978941	R	II	B4GALT4-AS1	Body	opensea	Body-opensea		rs148885471;rs77794222;rs568679883;rs536052712;rs554198401	44;38;33;32;8	-0.003069925	0.969070826	-4.837663966	3.27E-06	0.001671157	1.444722439	0.089176208	4.96668211	2.469386095	0.014707814	0.343014312	-3.234910544
cg00876541	19	10515578	F	I	MIR1181	TSS1500	island	TSS1500-island	chr19:10513990-10515616	rs531246911;rs558708912;rs549758685	16;27;47	0.002006361	0.011010984	4.837085451	3.28E-06	0.001674189	1.442290618	-0.007472789	-6.514407556	-0.114103713	0.909315102	0.990192902	-6.079980811
cg02886838	14	64576663	F	II	SYNE2	Body	opensea	Body-opensea		rs186859174;rs535998344;rs555805006	14;22;23	0.012175256	0.82671264	4.836518661	3.29E-06	0.001674805	1.43990829	0.009139189	2.280603017	0.302458872	0.762740335	0.970110133	-6.042493048
cg05275995	22	18062997	R	II	SLC25A18	Body	shore	Body-shore	chr22:18063940-18064177	rs186179778;rs1003494;rs576418404	17;12;3	-0.003527041	0.953580205	-4.836593478	3.29E-06	0.001674805	1.440222746	0.009211694	4.375235167	0.329674655	0.742126641	0.967061341	-6.034276122
cg13279004	13	66438999	R	II		IGR	opensea	IGR-opensea		rs190159835;rs145359485;rs577486700;rs546394912	36;19;2;1	-0.003350397	0.954253552	-4.836798931	3.28E-06	0.001674805	1.441086293	-0.011712838	4.334420526	-0.441902742	0.659224954	0.953063589	-5.992933708
cg00358066	4	83282102	R	II	HNRNPD	Body	opensea	Body-opensea				-0.01214115	0.871197249	-4.835295588	3.30E-06	0.001679221	1.434768165	-0.037843049	2.68343655	-1.000835903	0.318591169	0.850692028	-5.609184971
cg08188028	7	137880133	R	II		IGR	opensea	IGR-opensea		rs141092298	1	-0.018225747	0.30671224	-4.834893763	3.31E-06	0.001679221	1.433079651	-0.003547815	-1.179129963	-0.114693353	0.90884854	0.990118386	-6.079916335
cg08529698	2	18983202	R	II		IGR	opensea	IGR-opensea		rs563525218;rs182061147	15;2	0.003018454	0.976533594	4.834648788	3.31E-06	0.001679221	1.432050285	0.031975175	5.338492714	0.673594373	0.501652944	0.916738242	-5.869695367
cg12459378	4	53525407	R	I	USP46	1stExon	island	1stExon-island	chr4:53524958-53526227	rs533608665;rs553460550;rs576426860	34;15;9	0.002899255	0.039413088	4.835521859	3.30E-06	0.001679221	1.435719029	-0.018083317	-4.637128654	-0.664564383	0.507395892	0.918199172	-5.875452034
cg17189805	17	27341062	F	II		IGR	opensea	IGR-opensea		rs549056360	6	-0.002430154	0.9784911	-4.834656	3.31E-06	0.001679221	1.432079	-0.04193457	5.542905	-1.053724	0.2937807	0.8384762	-5.557647
cg17725851	5	113603032	R	II		IGR	opensea	IGR-opensea		rs7733341;rs559515575	47;1	-0.01357946	0.8272995	-4.834517	3.32E-06	0.001679221	1.431497	0.02606444	2.303396	0.76763	0.4439685	0.8994128	-5.805165
cg18812098	5	153763773	F	II	GALNT10	Body	opensea	Body-opensea		rs561027653	0	0.006562261	0.9435987	4.834471	3.32E-06	0.001679221	1.431305	-0.052497	4.031283	-1.182867	0.2388183	0.8058709	-5.420848
cg19439399	6	80656595	F	II	ELOVL4	Body	shore	Body-shore	chr6:80656744-80657593			0.002145961	0.03591025	4.834776	3.31E-06	0.001679221	1.432584	0.0170748	-4.746914	0.7871037	0.4325195	0.8958901	-5.790757
cg24115835	19	8491580	F	II	02-mar	Body	shelf	Body-shelf	chr19:8495554-8495794	rs149320465;rs143575289	0;17	-0.004912653	0.823644	-4.835632	3.30E-06	0.001679221	1.436182	-0.02087796	2.206564	-1.67908	0.09531309	0.6516534	-4.752398
cg26348902	4	1399938	F	II		IGR	island	IGR-island	chr4:1396291-1401730			0.008107261	0.1002152	4.834228	3.32E-06	0.00167983	1.430284	0.03342598	-3.219931	1.064729	0.2887871	0.8360414	-5.546594
cg26314750	15	40545794	R	II	PAK6	5'UTR	shore	5'UTR-shore	chr15:40544352-40545512			-0.01048254	0.5977847	-4.833969	3.32E-06	0.001680558	1.429195	-0.043805	0.5567085	-2.784112	0.00609165	0.229755	-2.482853
cg01360093	1	21995967	F	II	RAP1GAP	TSS200	shore	TSS200-shore	chr1:21996161-21996409	rs543134909	41	0.001715118	0.025612551	4.833457483	3.33E-06	0.00168279	1.427045067	-0.008508223	-5.240864085	-0.361742863	0.718076409	0.963357877	-6.023687677
cg15625098	3	194337098	F	II	TMEM44	Body	opensea	Body-opensea		rs564298487	5	-0.002912111	0.95628315	-4.833344677	3.33E-06	0.00168279	1.426571163	-0.00092608	4.457848916	-0.037469481	0.970162759	0.996971048	-6.085532436
cg03886898	1	54359132	R	II	DIO1	TSS1500	shelf	TSS1500-shelf	chr1:54355354-54355656	rs189823371	10	0.00415126	0.943021833	4.832927797	3.34E-06	0.001684355	1.424819899	-0.037351764	4.05650918	-1.357508405	0.176751202	0.755920914	-5.211285086
cg19002094	18	9876550	R	II		IGR	opensea	IGR-opensea		rs7241243	20	-0.008963738	0.8740831	-4.832495	3.34E-06	0.001684355	1.423	-0.02002692	2.816994	-0.6915735	0.4903228	0.9135563	-5.858004
cg24141135	12	57881924	R	I	MARS	1stExon	island	1stExon-island	chr12:57881750-57882035	rs144002827;rs188955897	11;7	0.002053003	0.01131951	4.832515	3.34E-06	0.001684355	1.423085	0.0844511	-6.433507	1.286945	0.2001859	0.7763221	-5.299345
cg27384918	16	87590624	F	II		IGR	opensea	IGR-opensea		rs557860409;rs76964853;rs138054402	6;12;16	0.008702289	0.7675365	4.832738	3.34E-06	0.001684355	1.424021	-0.05016449	1.696085	-2.814132	0.005578055	0.2194992	-2.406895
cg22916586	12	12686957	F	II	DUSP16	5'UTR	opensea	5'UTR-opensea		rs535577030;rs554182307;rs530643630	0;12;43	-0.01250437	0.5122271	-4.832278	3.35E-06	0.001684779	1.42209	-0.002143865	0.1179035	-0.1164513	0.9074577	0.9898853	-6.079722
cg11502444	17	7229858	R	II	NEURL4	ExonBnd	shelf	ExonBnd-shelf	chr17:7232330-7233151			-0.001727491	0.979996772	-4.831752892	3.36E-06	0.0016863	1.419884853	0.023030488	5.618054274	0.755024073	0.451472189	0.901877906	-5.814300224
cg21859623	20	33103246	R	II	DYNLRB1	TSS1500	shore	TSS1500-shore	chr20:33104112-33104543	rs184154466;rs8115449;rs533858665	46;33;10	0.001103484	0.006017458	4.831782	3.36E-06	0.0016863	1.420005	-0.04803168	-7.439795	-0.7820887	0.4354513	0.8968001	-5.794502
cg11662383	10	112167720	F	II		IGR	opensea	IGR-opensea		rs541328603;rs183632345;rs529999155	0;1;17	-0.005070065	0.915789094	-4.831384917	3.36E-06	0.001687833	1.418339401	-0.029200594	3.466606475	-1.240544638	0.216798865	0.790115601	-5.354751276
cg06024295	10	101841416	R	II	CPN1	1stExon	opensea	1stExon-opensea		rs111400589;rs538591971;rs200920833	49;42;21	-0.003057539	0.968132484	-4.830080514	3.38E-06	0.001696241	1.41286174	0.022933689	4.994344868	0.647725564	0.518197634	0.920867983	-5.885980661
cg07830135	1	6043570	F	II	NPHP4	Body	opensea	Body-opensea		rs569863797	16	-0.006540051	0.848023111	-4.829668272	3.39E-06	0.001696947	1.411130811	0.038315376	2.482925906	2.086224118	0.038728413	0.497487855	-4.038428676
cg13446153	8	41435704	R	I	AGPAT6	TSS200	island	TSS200-island	chr8:41435360-41436159			0.001506571	0.027569268	4.829820317	3.38E-06	0.001696947	1.411769207	0.006004194	-5.122337081	0.306178542	0.759912566	0.969565293	-6.041411697
cg21920909	16	71464236	R	II		IGR	shelf	IGR-shelf	chr16:71459781-71460338			0.006191929	0.9139607	4.829273	3.39E-06	0.00169869	1.409473	-0.009582546	3.441248	-0.3483672	0.7280751	0.9648809	-6.028223
cg21040258	19	14138682	R	II	RLN3	TSS1500	shelf	TSS1500-shelf	chr19:14142398-14142977	rs576467767;rs537458093	34;22	-0.009039422	0.6951002	-4.828914	3.40E-06	0.001700178	1.407963	-0.03400491	1.197891	-2.184316	0.03056318	0.4578572	-3.844688
cg01355739	20	57416888	R	II	GNASAS	Body	island	Body-island	chr20:57415135-57417153			-0.008486624	0.567022756	-4.828665601	3.40E-06	0.001700793	1.406921222	-0.006880531	0.364594941	-0.546250931	0.585741916	0.937500872	-5.943738488
cg12065986	22	44577591	R	II	PARVG	5'UTR	opensea	5'UTR-opensea		rs530768784	15	-0.001654454	0.026274075	-4.82851479	3.40E-06	0.001700793	1.406288118	-0.012825151	-5.229611401	-0.573765945	0.567024564	0.932768353	-5.929042622
cg03743087	3	119603176	R	II	GSK3B	Body	opensea	Body-opensea		rs9849889	16	-0.005741152	0.939106405	-4.827117398	3.42E-06	0.001709956	1.400422539	0.004511603	3.935561975	0.126173667	0.899771101	0.988899345	-6.078594788
cg17176064	10	130090280	F	II	LINC01163	Body	opensea	Body-opensea		rs61873877;rs113340243	16;42	-0.004301755	0.9267246	-4.826473	3.43E-06	0.001713565	1.39772	0.005634249	3.661453	0.2495517	0.803291	0.9761532	-6.056444
cg04336561	7	157548939	F	II	PTPRN2	Body	shore	Body-shore	chr7:157550547-157551025	rs556018529;rs567730073;rs538352785;rs71753633;rs2886775;rs2886776	0;1;9;29;34;38	0.006640774	0.921520747	4.825914338	3.44E-06	0.001714542	1.395373662	-9.34E-05	3.691603604	-0.002984918	0.99762253	0.99975936	-6.086199222
cg16575461	1	2225107	R	I	SKI	Body	shelf	Body-shelf	chr1:2222198-2222569	rs2376535;rs531149998;rs550865052	22;9;2	-0.002653597	0.9647334	-4.826028	3.44E-06	0.001714542	1.395849	0.0289091	4.75587	1.064122	0.289061	0.8361253	-5.547207
cg22391481	16	81605348	F	II	CMIP	Body	opensea	Body-opensea		rs116131846;rs574328172;rs79517918;rs561096162	1;33;39;45	-0.002890141	0.9631891	-4.82587	3.44E-06	0.001714542	1.395188	-0.006604818	4.694706	-0.2292488	0.819002	0.9785031	-6.061089
cg05847755	22	50009422	F	I		IGR	island	IGR-island	chr22:50008958-50009712	rs549015241;rs567242955;rs538170328	3;22;36	-0.0017971	0.977729823	-4.825160772	3.45E-06	0.001718569	1.392211644	0.037537749	5.444373218	1.322112115	0.188234813	0.765902627	-5.256030908
cg16743469	11	17541146	R	II	USH1C	Body	opensea	Body-opensea				-0.003374088	0.9633859	-4.825015	3.46E-06	0.001718569	1.391598	0.09345138	4.78149	2.734404	0.007037404	0.2469651	-2.607025
cg02682955	2	128503403	R	II	WDR33	Body	opensea	Body-opensea		rs574785286;rs183371004	5;2	-0.003110798	0.964406818	-4.824460817	3.46E-06	0.001721525	1.389274899	0.003655262	4.777485082	0.113684401	0.909646908	0.990220715	-6.080026459
cg03149616	8	19759158	F	II		IGR	opensea	IGR-opensea		rs150003717;rs563717163;rs145589629	1;7;44	-0.005160142	0.951646033	-4.823791725	3.47E-06	0.001724803	1.386467934	-0.017423289	4.324216188	-0.445903151	0.656339395	0.95250478	-5.991238614
cg20457394	1	155247091	R	I	HCN3	TSS1500	island	TSS1500-island	chr1:155246991-155247748	rs527508709;rs551404476	34;7	0.002685475	0.02177357	4.823708	3.47E-06	0.001724803	1.386117	0.0461142	-5.529596	1.006064	0.3160787	0.8493119	-5.604207
cg27172890	14	47812717	R	II	MDGA2	TSS1500	opensea	TSS1500-opensea		rs577827615	2	-0.005989393	0.940571	-4.822679	3.49E-06	0.001731332	1.381802	0.06161533	3.966352	1.62436	0.106494	0.6707035	-4.837103
cg04755582	12	53153577	F	II		IGR	opensea	IGR-opensea		rs553457442	1	-0.013805514	0.719763491	-4.82198931	3.50E-06	0.001732988	1.378907882	0.053390116	1.385057841	2.173639304	0.031372732	0.46228054	-3.866178628
cg16583863	16	29853074	F	I	MVP	Body	island	Body-island	chr16:29853073-29853395	rs541296428;rs114581451;rs527275378;rs148659076	0;17;34;51	-0.001324592	0.9872058	-4.822065	3.50E-06	0.001732988	1.379225	-0.01042023	6.268801	-0.2919059	0.7707802	0.9712094	-6.045489
cg27073488	5	14262157	F	II	TRIO	Body	opensea	Body-opensea		rs369805477;rs147570945;rs141948683	1;6;33	0.006350917	0.8083237	4.822144	3.50E-06	0.001732988	1.379559	-0.01841083	2.118332	-1.22853	0.2212595	0.7934996	-5.368774
cg10392177	12	114843987	R	I	TBX5	5'UTR	shore	5'UTR-shore	chr12:114845861-114847650	rs553240209	33	-0.004775746	0.147712593	-4.821419211	3.51E-06	0.001736097	1.376517084	-0.008580008	-2.548807747	-0.6235401	0.533919725	0.924905929	-5.90063293
cg21620690	17	74029727	F	II		IGR	opensea	IGR-opensea		rs139801447	0	-0.01488843	0.6096466	-4.821243	3.51E-06	0.001736248	1.375778	-0.04155915	0.7115595	-1.817932	0.07116078	0.600937	-4.525409
cg04626039	14	57159156	F	II		IGR	opensea	IGR-opensea		rs186963669	1	-0.008742176	0.879951618	-4.820610224	3.52E-06	0.001738662	1.373124828	0.047786774	2.888353108	1.615476445	0.108404526	0.673361744	-4.850599558
cg26919799	1	154999074	F	II	DCST2	Body	opensea	Body-opensea		rs201423942;rs540346650	0;1	-0.003482121	0.9467285	-4.820692	3.52E-06	0.001738662	1.373468	0.009213709	4.141635	0.3752676	0.7080156	0.9616206	-6.018928
cg12051604	5	149649251	F	II	CAMK2A	Body	opensea	Body-opensea		rs191223569;rs76395056	0;5	-0.004625137	0.879849893	-4.82015476	3.53E-06	0.001739746	1.371215155	0.006180229	2.876804047	0.387362861	0.699061631	0.960044745	-6.01452392
cg14134368	2	228375108	F	II	AGFG1	Body	opensea	Body-opensea		rs540569177	42	-0.007741994	0.897431619	-4.820212834	3.53E-06	0.001739746	1.37145864	0.013807899	3.143207817	0.460108273	0.64613505	0.950468625	-5.985096411
cg07590721	1	159795518	F	II	SLAMF8	TSS1500	opensea	TSS1500-opensea		rs141641531	25	0.004919538	0.95240931	4.819940568	3.53E-06	0.001740187	1.370317133	0.025008617	4.372042461	0.649147847	0.517280647	0.92063332	-5.885101748
cg20477849	12	56453585	R	II		IGR	opensea	IGR-opensea		rs531723249;rs549944199;rs571691259	30;27;22	0.007942868	0.9321566	4.819624	3.54E-06	0.0017414	1.36899	-0.1233114	3.783927	-2.778676	0.006189127	0.2317081	-2.49653
cg08814299	8	81888212	F	II	PAG1	3'UTR	opensea	3'UTR-opensea		rs550578921;rs75678564	25;34	-0.003056406	0.954549979	-4.818772615	3.55E-06	0.001741969	1.365420881	-0.002032706	4.365459672	-0.083041866	0.933934	0.99307148	-6.082907527
cg10065040	3	171842695	R	II	FNDC3B	Body	opensea	Body-opensea		rs542179608;rs560529024;rs368420813;rs535606722	31;17;2;1	0.006005322	0.931668069	4.8191573	3.54E-06	0.001741969	1.367033448	-0.016633381	3.7439112	-0.490943576	0.624216466	0.945984681	-5.971102764
cg12366974	11	977122	R	II	AP2A2	Body	island	Body-island	chr11:976949-977193			0.002976611	0.973360765	4.819084207	3.54E-06	0.001741969	1.366727042	0.010412229	5.21172363	0.255614068	0.798614956	0.975536156	-6.05498128
cg21047972	5	15808362	R	II	FBXL7	Body	opensea	Body-opensea		rs568350885	24	-0.00359344	0.9634765	-4.818821	3.55E-06	0.001741969	1.365622	0.03997499	4.73014	1.123433	0.2631301	0.8217306	-5.485732
cg27186528	1	203737534	F	II	LAX1	TSS1500	opensea	TSS1500-opensea		rs185490365;rs146891092	20;24	-0.009014755	0.5214004	-4.818821	3.55E-06	0.001741969	1.365623	0.002591192	0.1103241	0.1959748	0.8449072	0.9821229	-6.067849
cg08177015	19	18902527	F	II	COMP	TSS1500	shore	TSS1500-shore	chr19:18899037-18902284			-0.016193438	0.674297764	-4.818405132	3.56E-06	0.001742235	1.363880511	-0.053511602	1.019013915	-2.058099682	0.041390307	0.509029067	-4.092438087
cg18691133	19	54377440	F	II	MYADM	Body	island	Body-island	chr19:54377172-54377441	rs142869931;rs562245107	0;34	-0.002647491	0.9694582	-4.818273	3.56E-06	0.001742235	1.363327	0.033679	4.976673	1.080753	0.2816205	0.832245	-5.5303
cg25236398	12	9928325	R	II		IGR	opensea	IGR-opensea		rs7957102;rs11830098	35;31	-0.01593172	0.6205336	-4.818484	3.55E-06	0.001742235	1.364213	-0.05531512	0.7709817	-2.255374	0.02562311	0.4295086	-3.699163
cg08077104	9	98793929	F	II		IGR	shelf	IGR-shelf	chr9:98789666-98790305	rs528207444	47	-0.004200245	0.935586259	-4.817954673	3.56E-06	0.001742897	1.361992446	0.040784846	3.892622124	1.625428909	0.106265904	0.670391937	-4.835473865
cg19490505	22	21011208	R	II		IGR	opensea	IGR-opensea		rs550620412;rs567667333;rs189476654;rs553312825;rs139465946;rs534909003	43;33;20;19;18;1	-0.004363159	0.915082	-4.817876	3.56E-06	0.001742897	1.361663	-0.05079669	3.41512	-2.547213	0.01191237	0.3135851	-3.056537
cg18441305	5	132085268	F	II	CCNI2	Body	shore	Body-shore	chr5:132082873-132083911	rs553161688;rs368176503;rs556881576	0;16;25	-0.00245577	0.9753933	-4.817236	3.57E-06	0.001746565	1.35898	0.03388293	5.284744	0.9597367	0.3388024	0.8596121	-5.647429
cg02584488	11	33801525	R	II		IGR	opensea	IGR-opensea		rs572308303;rs189705636;rs554359887	23;11;1	-0.0055565	0.921615279	-4.816513211	3.58E-06	0.001748531	1.35595154	0.038926774	3.593499787	1.398076368	0.164247769	0.74343802	-5.158587125
cg24396429	2	40739661	R	II	SLC8A1	TSS200	opensea	TSS200-opensea				-0.002489661	0.9693282	-4.81652	3.58E-06	0.001748531	1.355979	0.02875948	4.99024	0.9801913	0.3286417	0.8551515	-5.628593
cg24407133	7	157258854	R	II		IGR	shelf	IGR-shelf	chr7:157260938-157261221	rs75333549	37	-0.003779673	0.956234	-4.816528	3.58E-06	0.001748531	1.356013	-0.001977543	4.449523	-0.061876	0.9507477	0.9949262	-6.084374
cg24777572	11	26863515	R	II		IGR	opensea	IGR-opensea		rs192463731	1	-0.008214408	0.9072907	-4.816067	3.59E-06	0.001750746	1.35408	0.04594978	3.283772	1.331194	0.1852366	0.7632143	-5.24466
cg10713461	17	3706833	F	II		IGR	opensea	IGR-opensea		rs369108310;rs185620696	0;44	0.010706258	0.510021371	4.814719978	3.61E-06	0.00175863	1.348438261	-0.012456557	0.041691002	-0.792695149	0.429264321	0.894854268	-5.786554498
cg12315598	1	156222578	F	II	SMG5	Body	opensea	Body-opensea		rs114718342;rs563533137	0;1	-0.00286453	0.960461181	-4.814812504	3.61E-06	0.00175863	1.348825876	-0.048400569	4.583068165	-1.844240635	0.067210659	0.590707786	-4.480462206
cg27305342	2	211169638	F	II	MYL1	Body	opensea	Body-opensea		rs570550318	41	-0.006550521	0.9289214	-4.814567	3.61E-06	0.00175863	1.347796	0.05391532	3.71767	1.536613	0.1265906	0.7004311	-4.967289
cg02354828	10	73081338	F	II	SLC29A3	Body	shelf	Body-shelf	chr10:73078857-73079181	rs76606182	8	0.002678277	0.95946928	4.814173777	3.62E-06	0.00176045	1.346150198	-0.039691823	4.556169393	-1.623689546	0.106637208	0.670916538	-4.838123783
cg14997641	4	2908912	R	II	ADD1	Body	opensea	Body-opensea		rs114567117	35	0.004600954	0.967866431	4.813847422	3.63E-06	0.001761767	1.344783168	-0.067346446	4.958591352	-1.280176028	0.202549219	0.778383658	-5.307552041
cg05995991	4	8200852	R	II	SH3TC1	TSS1500	opensea	TSS1500-opensea		rs373396353	28	0.001390742	0.013947965	4.813187451	3.64E-06	0.00176329	1.342018901	-0.029381442	-6.142605257	-0.845183267	0.399415806	0.884264435	-5.745665158
cg17226349	5	157342933	F	II		IGR	opensea	IGR-opensea		rs185833276;rs115147844;rs11953150;rs149415029;rs1186904	0;13;16;24;27	-0.00245473	0.9737996	-4.813344	3.63E-06	0.00176329	1.342674	-0.01526314	5.189668	-0.4556644	0.6493202	0.9510068	-5.987039
cg23847159	8	124750218	R	II	ANXA13	TSS1500	opensea	TSS1500-opensea		rs536292230;rs555632423;rs575452167	18;2;1	0.005623423	0.9564803	4.81325	3.64E-06	0.00176329	1.342282	0.02545561	4.467622	0.5289545	0.5976544	0.9401792	-5.952609
cg08013914	16	89764279	R	I	SPATA2L	Body	shelf	Body-shelf	chr16:89767253-89768882	rs11866038;rs201098912;rs147080535;rs115962904;rs547351099	44;28;26;20;2	-0.001608678	0.97227769	-4.812156275	3.65E-06	0.001768496	1.337700411	-0.019739291	5.132967794	-0.941163046	0.348203299	0.863506954	-5.664193697
cg12615327	9	134989512	F	II		IGR	opensea	IGR-opensea		rs187594166	39	-0.020789364	0.190305714	-4.812046565	3.65E-06	0.001768496	1.337240993	-0.075553854	-2.130646715	-1.57202829	0.11814674	0.688463211	-4.915583713
cg24487555	12	123458963	R	II	OGFOD2	TSS1500	shore	TSS1500-shore	chr12:123459151-123460032	rs529703623	14	0.001340991	0.006829106	4.812284	3.65E-06	0.001768496	1.338237	0.01435814	-7.216178	0.2075569	0.8358693	0.9808012	-6.065616
cg00625303	1	44949534	F	II	RNF220	Body	opensea	Body-opensea				-0.010099213	0.837524164	-4.811392203	3.66E-06	0.001771165	1.334500967	0.006450021	2.434311296	0.238416213	0.811898485	0.977397156	-6.059040396
cg25694542	14	73493846	R	II	ZFYVE1	TSS200	island	TSS200-island	chr14:73493461-73493970	rs60179011;rs533345187	23;16	0.001237456	0.01115708	4.811513	3.66E-06	0.001771165	1.335005	0.02603269	-6.470775	0.6945126	0.488484	0.9129794	-5.856063
cg02893804	1	39670006	R	II	MACF1	Body	opensea	Body-opensea		rs368201389;rs546780561	29;26	-0.009886847	0.792051597	-4.811168221	3.67E-06	0.001771711	1.333563147	0.03243683	1.899214442	1.516832665	0.131509258	0.70641155	-4.995672511
cg02799345	14	62038724	R	II	LOC101927780	TSS1500	opensea	TSS1500-opensea		rs539117725;rs552564568	48;43	-0.00518088	0.890190935	-4.810345831	3.68E-06	0.001776849	1.330120035	-0.00987751	3.035682942	-0.516618806	0.606217703	0.942108111	-5.958761003
cg06346464	22	42142008	R	II	MEI1	Body	opensea	Body-opensea				-0.002844516	0.967704877	-4.809346289	3.70E-06	0.001782192	1.325935815	0.042075429	4.916141134	1.302681014	0.19477079	0.771622523	-5.280104628
cg20784813	1	21999106	F	II		IGR	shelf	IGR-shelf	chr1:21995063-21995914	rs550227374;rs562367383	0;51	-0.007610419	0.7553854	-4.809356	3.70E-06	0.001782192	1.325977	-0.02508268	1.638782	-1.650613	0.101005	0.6620854	-4.7968
cg26866014	7	148287712	R	II	C7orf33	1stExon	opensea	1stExon-opensea		rs576809809;rs73480306;rs562096153	41;32;2	0.002906791	0.9749318	4.809019	3.70E-06	0.001783543	1.324565	0.01019055	5.321209	0.2475383	0.8048456	0.976454	-6.056923
cg01264729	16	14622974	R	II	PARN	Body	opensea	Body-opensea		rs151196508;rs187203738;rs542408746;rs563827921	25;24;3;1	-0.008791724	0.746346688	-4.808399779	3.71E-06	0.001785969	1.321974183	-0.032246133	1.567934826	-1.895260803	0.060069411	0.571947029	-4.391550318
cg11385249	19	17215602	F	II	MYO9B	Body	shelf	Body-shelf	chr19:17212479-17213332	rs117367881;rs570224265;rs149246337;rs144421879;rs565839928;rs12977269	1;16;24;31;39;46	-0.00742149	0.859883255	-4.808473096	3.71E-06	0.001785969	1.322281032	0.064612245	2.640660908	2.904733797	0.004258174	0.191022659	-2.17327257
cg04643892	7	75247307	R	II	HIP1	Body	opensea	Body-opensea				0.001488626	0.012754738	4.806755469	3.74E-06	0.001792813	1.315093245	-0.035892204	-6.374768631	-0.852698459	0.395247796	0.882694564	-5.739598373
cg17148457	12	114049984	F	II		IGR	opensea	IGR-opensea				-0.01350988	0.5319109	-4.806813	3.74E-06	0.001792813	1.315333	-0.002376343	0.1898781	-0.1207687	0.9040432	0.9894465	-6.079233
cg20421928	5	168419433	R	II	SLIT3	Body	opensea	Body-opensea		rs553445040;rs142346702	43;3	-0.007769969	0.9252395	-4.806854	3.74E-06	0.001792813	1.315506	0.03415429	3.613745	0.8747842	0.3831534	0.877838	-5.721462
cg21032628	2	217560306	F	II	IGFBP5	TSS200	shore	TSS200-shore	chr2:217559039-217559484			0.004574099	0.06692395	4.806785	3.74E-06	0.001792813	1.315217	0.05419384	-3.803477	2.080085	0.0392966	0.4997218	-4.050277
cg23711144	16	3108784	R	II	MMP25	Body	island	Body-island	chr16:3108195-3109605	rs541727512	12	0.001180981	0.008983009	4.80703	3.73E-06	0.001792813	1.316242	0.05961029	-6.750079	1.329109	0.1859217	0.7638892	-5.247277
cg00883249	3	160116691	R	II	SMC4	TSS1500	shore	TSS1500-shore	chr3:160117012-160118878	rs542322511	1	0.001595203	0.00801625	4.806600975	3.74E-06	0.001792835	1.31444682	0.047210707	-6.966715431	0.71623849	0.475008312	0.908867644	-5.841467067
cg19090900	7	44513013	F	II	NUDCD3	Body	opensea	Body-opensea		rs189720829	1	-0.009037567	0.8831626	-4.805413	3.76E-06	0.001799705	1.309476	0.03724661	2.937324	1.185108	0.2379341	0.8053165	-5.418338
cg22800477	1	10853793	F	I	CASZ1	5'UTR	shore	5'UTR-shore	chr1:10853894-10856964			0.003991153	0.04739359	4.805431	3.76E-06	0.001799705	1.30955	-0.02298115	-4.351175	-0.727712	0.4679758	0.9066936	-5.833579
cg16313778	8	119175707	F	II		IGR	opensea	IGR-opensea		rs546815668;rs17506853;rs6982028	1;25;45	-0.01121126	0.7183652	-4.805173	3.76E-06	0.001800396	1.308472	-0.009501813	1.375056	-0.4706082	0.6386352	0.9490093	-5.980433
cg25736183	2	134767630	F	I		IGR	island	IGR-island	chr2:134767365-134767691	rs537612655;rs557040136;rs575309596	12;31;33	-0.006448655	0.7372154	-4.804517	3.78E-06	0.001804327	1.305727	0.006084278	1.50306	0.4887231	0.625784	0.9463331	-5.972141
cg03300166	21	46793644	R	II		IGR	opensea	IGR-opensea		rs191970212;rs543908199	12;1	-0.00476695	0.817813394	-4.804190494	3.78E-06	0.001804514	1.304363031	-0.008759781	2.170737959	-0.730225466	0.466443068	0.906227495	-5.831833913
cg25794430	16	81558090	R	II	CMIP	Body	opensea	Body-opensea		rs113735393	26	-0.01524802	0.6585371	-4.804308	3.78E-06	0.001804514	1.304856	-0.01551705	0.9826601	-0.6382724	0.5243139	0.9223788	-5.891774
cg20758247	9	132963726	R	II	NCS1	Body	opensea	Body-opensea		rs573101223;rs929532;rs555794817;rs575861451	41;30;20;13	-0.003528987	0.9686912	-4.803764	3.79E-06	0.001805482	1.302581	-0.05601955	4.958251	-1.366191	0.1740165	0.7533487	-5.200133
cg23626833	15	93131559	R	II		IGR	opensea	IGR-opensea				0.009168942	0.8746531	4.803807	3.79E-06	0.001805482	1.30276	0.04073051	2.868709	1.376316	0.1708682	0.7501972	-5.187042
cg02321104	12	132242776	F	II	SFSWAP	Body	opensea	Body-opensea		rs549453719	40	-0.00352616	0.947487769	-4.803363057	3.79E-06	0.001806827	1.300902455	0.026461828	4.168581109	1.046555915	0.297064416	0.840316718	-5.564785059
cg04298847	1	156447084	F	II	MEF2D	Body	opensea	Body-opensea		rs180864436;rs376955099	34;42	-0.001969216	0.975774816	-4.803290591	3.80E-06	0.001806827	1.300599405	0.001018541	5.340788946	0.035235199	0.971941171	0.997122492	-6.085610078
cg05268444	9	137536688	R	II	COL5A1	Body	shelf	Body-shelf	chr9:137533359-137534397	rs192653919	11	0.006582442	0.892342444	4.803019093	3.80E-06	0.001807771	1.299464029	-0.000132054	3.083285743	-0.00540732	0.995693115	0.999492964	-6.086189505
cg13482620	17	80973554	R	I	B3GNTL1	Body	shelf	Body-shelf	chr17:80975646-80976250	rs552633806;rs183477720;rs538577608;rs139370897;rs367803726	37;36;33;2;1	-0.005345493	0.823253543	-4.802698745	3.81E-06	0.001808105	1.298124432	-0.018334397	2.213063701	-1.364573909	0.174523457	0.753873202	-5.202215519
cg14013390	1	113057647	R	II	WNT2B	Body	opensea	Body-opensea		rs201662450;rs535167553;rs140445206	47;45;34	-0.002967304	0.960422755	-4.802675479	3.81E-06	0.001808105	1.298027142	-0.051426687	4.564225003	-1.883760287	0.061621041	0.576436422	-4.411793179
cg14371364	19	18809389	R	II	CRTC1	Body	shelf	Body-shelf	chr19:18811561-18811791	rs116441144	49	-0.005132591	0.674618581	-4.802375504	3.81E-06	0.001809274	1.296772801	0.001526398	1.037253712	0.167348976	0.86733112	0.984775741	-6.072819063
cg13576024	15	81633819	R	II	TMC3-AS1	Body	opensea	Body-opensea		rs571509993;rs201261080;rs192774115	24;2;1	-0.002506447	0.976880636	-4.802161391	3.81E-06	0.001809773	1.295877525	-0.014899069	5.408956241	-0.378749711	0.705433634	0.96126062	-6.017674467
cg19669531	16	89182231	R	II	ACSF3	Body	shelf	Body-shelf	chr16:89186198-89186551	rs4782328;rs563413427;rs181774330	15;14;1	-0.004451769	0.02661347	-4.801995	3.82E-06	0.001809902	1.295181	0.04675785	-5.273825	0.7815243	0.4357819	0.8969448	-5.794922
cg10903132	10	126081404	F	II		IGR	shelf	IGR-shelf	chr10:126077405-126078075	rs564872569;rs531994369;rs550889302;rs569052475;rs181442808	0;1;19;34;48	-0.003180463	0.963100427	-4.801654999	3.82E-06	0.001811113	1.293760252	-0.006923293	4.705046261	-0.216718428	0.828735646	0.97985446	-6.063758724
cg26039141	11	75113160	F	II	RPS3	Body	shelf	Body-shelf	chr11:75110493-75110924	rs543322681;rs17884709	9;51	-0.005931296	0.7806149	-4.80154	3.82E-06	0.001811113	1.293279	0.000989375	1.831008	0.07687095	0.9388333	0.9935861	-6.083379
cg26113951	3	11606432	R	I	VGLL4	Body	shelf	Body-shelf	chr3:11610137-11610370	rs145939148;rs141837390;rs142388866;rs146579499;rs145391722;rs141056077	34;30;23;12;8;1	-0.00158962	0.9716903	-4.801156	3.83E-06	0.001812942	1.291675	-0.003752033	5.064051	-0.1884204	0.8508134	0.9827752	-6.069237
cg09958060	12	113524330	F	II	DTX1	Body	opensea	Body-opensea		rs58836946;rs150588209;rs559928604	22;47;48	0.007760553	0.151826682	4.800975158	3.83E-06	0.001813188	1.290918026	-0.015803696	-2.560318645	-0.712385606	0.477382949	0.909509648	-5.844088156
cg03126391	8	143195093	F	II		IGR	opensea	IGR-opensea				-0.003479931	0.961715413	-4.80037058	3.84E-06	0.001814095	1.288390706	0.004095069	4.728646723	0.121606208	0.903381055	0.989358515	-6.079135654
cg04982619	16	50775666	F	II	CYLD	TSS1500	island	TSS1500-island	chr16:50775625-50776629	rs200066352;rs553426139;rs183722408;rs545337593;rs116903677	2;6;20;40;49	0.001109965	0.008889491	4.800158242	3.85E-06	0.001814095	1.287503119	-0.078656036	-6.786641434	-1.906936804	0.058527728	0.567539493	-4.370879026
cg05044706	2	97526613	F	II	SEMA4C	Body	shore	Body-shore	chr2:97527489-97527704			0.00381796	0.942349999	4.800217591	3.85E-06	0.001814095	1.287751199	-0.009273952	4.009757584	-0.365748778	0.715091253	0.962859048	-6.022296101
cg05614627	7	30208918	F	II		IGR	opensea	IGR-opensea		rs369533822;rs73079773	0;16	0.003247927	0.975549501	4.800111935	3.85E-06	0.001814095	1.287309557	0.111167634	5.319292866	2.277634688	0.024226313	0.420138822	-3.652683684
cg11643838	15	77995159	F	II	LINGO1	5'UTR	opensea	5'UTR-opensea		rs144464498;rs529309212	1;32	0.009942478	0.084262333	4.800335441	3.84E-06	0.001814095	1.288243818	-0.154435911	-3.494624126	-3.451253429	0.000733282	0.070210344	-0.628399786
cg11029504	9	80512104	F	II	GNAQ	Body	opensea	Body-opensea		rs551166223;rs145364540;rs533694021;rs553829185	6;13;31;35	-0.005916937	0.921243291	-4.799251043	3.86E-06	0.001815276	1.283711307	0.022904086	3.53563453	0.792247056	0.429524654	0.894915765	-5.786892397
cg13822791	9	136293231	F	II	ADAMTS13	Body	shore	Body-shore	chr9:136293566-136294160	rs587627900;rs587679167;rs11437606;rs60681578	0;19;46;46	0.003602158	0.951943556	4.799216142	3.86E-06	0.001815276	1.283565439	-0.031285849	4.279901993	-1.107921574	0.269749626	0.82560316	-5.502125736
cg19517525	17	79480921	R	II	ACTG1	TSS1500	island	TSS1500-island	chr17:79478235-79482426	rs57018358	48	0.0012115	0.009602059	4.79953	3.86E-06	0.001815276	1.284876	-0.04211041	-6.666798	-0.9848905	0.3263359	0.8541782	-5.62421
cg22510161	1	85300095	F	II	LPAR3	Body	opensea	Body-opensea		rs77009854;rs529142747;rs56268235	16;33;43	-0.004366094	0.9456784	-4.799335	3.86E-06	0.001815276	1.284064	0.009625265	4.178297	0.3147663	0.7533964	0.9686014	-6.038865
cg22767079	13	103451338	R	II	KDELC1	5'UTR	island	5'UTR-island	chr13:103450877-103453216	rs74109612;rs532182100	32;22	0.001060913	0.01378935	4.799412	3.86E-06	0.001815276	1.284384	0.001528283	-6.143349	0.05931784	0.9527815	0.9951094	-6.084522
cg06821460	12	49332783	R	II	ARF3	Body	opensea	Body-opensea		rs536721864	10	0.007042699	0.831605952	4.798867892	3.87E-06	0.00181684	1.282110008	-0.010683286	2.293492698	-0.577680041	0.564385672	0.932206626	-5.926893703
cg11548292	17	40951166	R	II	CNTD1	1stExon	shore	1stExon-shore	chr17:40950474-40950902	rs200907333;rs140701179;rs565774899	43;18;12	-0.002883728	0.972138855	-4.798086806	3.88E-06	0.001820639	1.278845915	-0.062213503	5.11968154	-1.653557632	0.100403867	0.660916986	-4.792241057
cg14478011	11	72567752	R	II	FCHSD2	Body	opensea	Body-opensea		rs528910007	48	-0.006200224	0.933664325	-4.798108119	3.88E-06	0.001820639	1.278934976	-0.029077756	3.874888752	-0.816121956	0.415783336	0.890303948	-5.768625185
cg01992081	17	53498958	R	II	MMD	Body	island	Body-island	chr17:53498243-53499546			0.001961456	0.014585096	4.797541399	3.89E-06	0.001823761	1.27656694	0.033286719	-6.072903811	0.702288784	0.483636919	0.911553169	-5.850890371
cg11933267	1	20466132	F	II	PLA2G2F	Body	opensea	Body-opensea		rs554963072;rs143257349;rs540710974	1;8;43	-0.008268596	0.712850735	-4.796862849	3.90E-06	0.001827588	1.273731887	0.021843034	1.346192264	1.458932987	0.146769439	0.725076998	-5.076708987
cg15703005	19	34021427	F	II		IGR	opensea	IGR-opensea		rs537795345	25	-0.006900292	0.888938655	-4.796758941	3.90E-06	0.001827588	1.273297773	0.016563369	3.05715106	0.652669729	0.515013645	0.920076116	-5.882917122
cg17797074	7	78151387	F	II	MAGI2	Body	opensea	Body-opensea		rs200790615	33	-0.01106136	0.7877005	-4.796383	3.91E-06	0.001829383	1.271728	0.02182458	1.92609	0.9135725	0.3624743	0.8691314	-5.6885
cg05568490	18	56932714	R	II		IGR	island	IGR-island	chr18:56932713-56932994	rs561232549;rs528430138;rs546607033	41;26;12	0.002704831	0.048598672	4.795948911	3.92E-06	0.001831644	1.26991382	-0.010808956	-4.335682353	-0.50899889	0.611534909	0.94339531	-5.962489191
cg26047355	1	55504858	F	II	PCSK9	TSS1500	shore	TSS1500-shore	chr1:55505060-55506015			-0.008272851	0.8767159	-4.795719	3.92E-06	0.001832294	1.268952	-0.1007012	2.78726	-3.738926	0.000266301	0.03661737	0.2743006
cg15463959	3	55211957	F	II		IGR	opensea	IGR-opensea		rs574760700	50	-0.014656389	0.56276334	-4.794832797	3.94E-06	0.001838136	1.265251869	0.001851252	0.38594258	0.08587474	0.931685719	0.992765115	-6.082678822
cg02223684	11	83563263	F	II	DLG2	Body	opensea	Body-opensea		rs542258334;rs563705225;rs531211266	13;15;22	-0.004141416	0.943401732	-4.794449469	3.94E-06	0.001838816	1.263650906	0.007292609	4.082912627	0.261603567	0.794002281	0.974860201	-6.053501323
cg04122019	8	21983873	F	I	HR	Body	shelf	Body-shelf	chr8:21987532-21989013	rs148911419	0	-0.005703653	0.861191569	-4.794303738	3.95E-06	0.001838816	1.263042291	0.0321462	2.66977062	1.831870759	0.069044596	0.595415309	-4.501671466
cg14561295	19	35526153	R	II	SCN1B	Body	shelf	Body-shelf	chr19:35523444-35523653	rs570727618;rs146745110	51;47	-0.005836392	0.897450324	-4.794473859	3.94E-06	0.001838816	1.263752769	0.010852355	3.153962467	0.470853499	0.638460459	0.948961431	-5.980322695
cg01923726	8	135985137	R	II		IGR	opensea	IGR-opensea		rs374537534;rs546846971	35;1	-0.003733155	0.959769304	-4.793577998	3.96E-06	0.001840499	1.26001158	0.033999358	4.64937678	0.981078085	0.328205738	0.854963458	-5.627767649
cg03250743	3	48659367	F	II	TMEM89	TSS200	opensea	TSS200-opensea		rs539511307;rs558251750	0;15	-0.004644572	0.8802266	-4.793501834	3.96E-06	0.001840499	1.259693536	-0.000606325	2.871352772	-0.037538013	0.970108213	0.996955631	-6.085529979
cg07300192	7	1903385	F	I	MAD1L1	Body	shore	Body-shore	chr7:1902762-1903059	rs577157291;rs190443160;rs182766913;rs528486267;rs58436370	0;16;27;32;33	-0.004192718	0.913918408	-4.793839024	3.95E-06	0.001840499	1.261101593	-0.003205354	3.389528145	-0.167405707	0.867286567	0.984774853	-6.072809988
cg11159599	8	21670198	R	II		IGR	opensea	IGR-opensea		rs6992331;rs531676608;rs549829173	23;22;16	-0.013692849	0.542759686	-4.793545471	3.96E-06	0.001840499	1.259875753	-0.051292675	0.240706396	-2.654309072	0.008844304	0.274649762	-2.802878534
cg24250168	5	445049	F	II	EXOC3	5'UTR	shore	5'UTR-shore	chr5:442820-443604	rs139708153;rs149350437	24;35	0.007533354	0.4530326	4.793285	3.96E-06	0.001841052	1.258788	-0.01675857	-0.2654135	-1.465808	0.1448887	0.7230463	-5.067246
cg05331435	13	20640698	F	II	ZMYM2	Body	opensea	Body-opensea		rs567107546;rs146533581;rs555953548	21;38;40	-0.003450871	0.978546885	-4.792943519	3.97E-06	0.001842595	1.257362251	0.01331124	5.487611503	0.221842186	0.824752198	0.979274838	-6.062685073
cg25140370	6	391114	F	II	IRF4	TSS1500	shore	TSS1500-shore	chr6:391188-393790			0.002011033	0.02016528	4.792769	3.97E-06	0.001842814	1.256633	-0.06102873	-5.619052	-1.691988	0.09281896	0.6466964	-4.732023
cg12610859	17	37822780	R	II	TCAP	3'UTR	shore	3'UTR-shore	chr17:37823693-37824989	rs3194794;rs45540732;rs554308696;rs569522916;rs45500896;rs558774503	43;25;22;12;2;1	-0.0123329	0.634068252	-4.792461725	3.98E-06	0.001844088	1.255350645	-0.006003732	0.785699277	-0.310673678	0.756499598	0.969001406	-6.040087296
cg26301777	13	41884544	R	II	NAA16	TSS1500	shore	TSS1500-shore	chr13:41885251-41886196			-0.00628321	0.8747596	-4.792261	3.98E-06	0.001844514	1.254514	0.02987898	2.793551	1.43968	0.1521364	0.7309463	-5.102979
cg10072115	12	25056080	F	II	BCAT1	TSS1500	island	TSS1500-island	chr12:25055599-25056246	rs544612698	43	0.001969866	0.025171545	4.791397943	4.00E-06	0.001850222	1.250909626	0.014961647	-5.311358783	0.534325539	0.593943344	0.939264445	-5.949884572
cg23279691	19	12848510	R	II	ASNA1	Body	island	Body-island	chr19:12848278-12848586	rs113178115;rs147522509	50;15	0.001884008	0.01867951	4.791162	4.00E-06	0.001850935	1.249924	0.02099231	-5.73295	0.5745497	0.5664957	0.9326705	-5.928613
cg13233199	20	32535850	R	II		IGR	opensea	IGR-opensea				-0.00349939	0.966662868	-4.790917599	4.00E-06	0.001851714	1.248904544	0.012542627	4.799800244	0.325997107	0.744901555	0.967466642	-6.035427721
cg01596936	2	239358907	R	II	ASB1	3'UTR	shelf	3'UTR-shelf	chr2:239361710-239361957	rs140435754	12	0.008560737	0.911101142	4.79028803	4.01E-06	0.001855575	1.246276785	-0.037703661	3.362992351	-0.991523632	0.32309926	0.852646899	-5.617988874
cg02366320	16	88967522	F	I	CBFA2T3	Body	shore	Body-shore	chr16:88966202-88966592	rs546852070;rs531339498;rs144224766;rs566175051	8;24;37;38	-0.005790386	0.856153628	-4.790051549	4.02E-06	0.001856295	1.245289802	0.007167432	2.600832696	0.41512702	0.678669059	0.956510946	-6.003887154
cg15006983	13	43066958	R	II		IGR	opensea	IGR-opensea		rs76186277;rs547576402	43;23	-0.003664312	0.939611689	-4.789492737	4.03E-06	0.001859599	1.242957669	0.004083552	3.96046647	0.174516371	0.861705692	0.984056783	-6.071648159
cg04576317	14	24594167	F	II	DCAF11	3'UTR	opensea	3'UTR-opensea		rs555280940;rs1134340;rs540195276	3;46;51	-0.007826017	0.832938847	-4.788828478	4.04E-06	0.001863755	1.240185727	0.035412079	2.306191447	1.739734487	0.084050166	0.629934936	-4.655362556
cg02826352	6	63393264	F	II		IGR	opensea	IGR-opensea		rs575547384;rs62417194;rs62417195	1;23;27	0.011841683	0.761559429	4.788275802	4.05E-06	0.001864818	1.237879634	0.035774291	1.713107745	1.52866054	0.128550389	0.702922257	-4.978743031
cg04220426	6	90349164	R	II	LYRM2	TSS1500	shore	TSS1500-shore	chr6:90348167-90348564	rs116423556;rs559156688;rs529735962;rs576734349;rs563051153	46;44;30;18;13	-0.019587915	0.377202928	-4.788131583	4.05E-06	0.001864818	1.237277897	-0.092763051	-0.635195157	-3.043386881	0.002783154	0.152331252	-1.803139966
cg09684021	19	7215318	R	II	INSR	Body	opensea	Body-opensea				-0.007295358	0.772536273	-4.788219043	4.05E-06	0.001864818	1.237642809	0.027387367	1.786628343	1.777128419	0.077666024	0.616579925	-4.593898846
cg13488186	1	7830103	R	II	VAMP3	TSS1500	shore	TSS1500-shore	chr1:7831378-7831846	rs117641637;rs79317588	42;7	-0.002917063	0.968041232	-4.788111861	4.05E-06	0.001864818	1.23719561	-0.029334112	4.908691772	-0.882488404	0.378988959	0.876279456	-5.715027244
cg16142952	22	24129598	F	II	SMARCB1	Body	island	Body-island	chr22:24129097-24129697			0.001501937	0.019796845	4.78783212	4.06E-06	0.001865894	1.236028468	0.00383746	-5.620404682	0.143490069	0.886104495	0.987108959	-6.076363169
cg01451877	8	77177989	R	II		IGR	opensea	IGR-opensea		rs186057889;rs190412064	33;1	-0.018331105	0.676140719	-4.786376115	4.08E-06	0.00187646	1.22995449	-0.029938738	1.123980199	-0.995817311	0.321015484	0.85162187	-5.613939669
cg04257903	16	86638847	R	II		IGR	opensea	IGR-opensea		rs75652615;rs532461165;rs552547208	20;11;2	-0.004559639	0.956432263	-4.785673256	4.10E-06	0.001878585	1.227022873	-0.049703669	4.467231855	-1.275253286	0.204280751	0.779800676	-5.313493655
cg04443978	17	57762474	R	II	CLTC	Body	opensea	Body-opensea		rs117813867	1	-0.005241358	0.967849498	-4.78557715	4.10E-06	0.001878585	1.226622042	0.012953485	4.88102929	0.213749101	0.831046184	0.980114973	-6.064369454
cg09527715	4	1669191	F	II	FAM53A	Body	opensea	Body-opensea		rs75608146;rs184184312;rs75964543;rs115320207	8;9;15;48	-0.004573235	0.940046153	-4.785667329	4.10E-06	0.001878585	1.226998151	0.029766298	3.96434049	1.027209762	0.30605043	0.844659421	-5.583810933
cg10287556	9	130213835	R	II	LRSAM1	TSS1500	island	TSS1500-island	chr9:130213143-130214335	rs553510399;rs116498902;rs3808832	34;16;8	0.001587409	0.022058212	4.785531045	4.10E-06	0.001878585	1.226429749	0.026851749	-5.463950451	1.042373372	0.298991886	0.841251379	-5.568927964
cg08290614	11	111398249	R	II	C11orf88	Body	opensea	Body-opensea		rs537271140;rs140853148	50;1	-0.006151884	0.953409476	-4.785114414	4.11E-06	0.001880782	1.224692173	0.01947991	4.300517084	0.401416926	0.688710461	0.958349445	-6.009231418
cg06128090	7	73080697	F	II	VPS37D	TSS1500	shore	TSS1500-shore	chr7:73081843-73082705	rs530164822;rs548275387;rs569958417;rs191676409;rs199683546	7;13;32;40;50	-0.00758877	0.854235068	-4.784203281	4.12E-06	0.001883285	1.220892646	0.037211439	2.578785095	1.68134557	0.094871424	0.650834298	-4.748832578
cg08815727	8	143529024	R	II		IGR	shore	IGR-shore	chr8:143530645-143530872	rs557023145	33	0.001886356	0.035448445	4.783808734	4.13E-06	0.001883285	1.2192475	-0.011583614	-4.765408198	-0.592761911	0.554273666	0.929468333	-5.918477528
cg13513532	8	27041768	R	II		IGR	opensea	IGR-opensea		rs117937891;rs543354129;rs78457827	42;26;8	-0.00712213	0.937984234	-4.783867756	4.13E-06	0.001883285	1.2194936	0.01307866	3.966366368	0.29916888	0.765244124	0.970523365	-6.043438485
cg15809598	1	177417891	R	II		IGR	opensea	IGR-opensea		rs184450991;rs188892749	44;2	-0.00941429	0.720690839	-4.783983913	4.13E-06	0.001883285	1.219977931	0.016903089	1.404491246	0.976144006	0.33063614	0.85584811	-5.63235126
cg21474669	2	81708633	R	II		IGR	opensea	IGR-opensea		rs79055416	34	-0.005761325	0.9141575	-4.784527	4.12E-06	0.001883285	1.222243	-0.01560868	3.394459	-0.6036467	0.5470318	0.927867	-5.912269
cg21604611	12	127545259	R	I		IGR	opensea	IGR-opensea		rs538463617;rs556710867;rs10744292;rs551769657;rs542394536	44;38;31;24;15	-0.005513065	0.8506119	-4.783791	4.13E-06	0.001883285	1.219172	0.01096603	2.505103	0.6901053	0.4912428	0.9137301	-5.85897
cg27584980	16	10913597	R	II	FAM18A	TSS1500	shore	TSS1500-shore	chr16:10912159-10912719	rs146903584;rs534416101	14;10	-0.003339571	0.9370657	-4.783969	4.13E-06	0.001883285	1.219916	0.01123691	3.916453	0.5479962	0.5845461	0.9372404	-5.942828
cg09456992	17	77164776	R	II	RBFOX3	5'UTR	opensea	5'UTR-opensea		rs182438537;rs547499803;rs141311260	50;45;10	-0.003512972	0.928744063	-4.783603715	4.13E-06	0.001883496	1.218392671	-0.008291553	3.686252734	-0.439114884	0.661238918	0.953396241	-5.994106002
cg23623881	19	4944818	R	II	UHRF1	Body	shore	Body-shore	chr19:4944132-4944498	rs2602731	49	0.001651536	0.9832329	4.783475	4.13E-06	0.001883496	1.217857	-0.02650495	5.840948	-0.7496186	0.4547119	0.9027803	-5.818172
cg16536718	5	44390215	R	II	FGF10	TSS1500	opensea	TSS1500-opensea		rs191516130;rs564232943	26;13	0.005335859	0.06769767	4.782482	4.15E-06	0.00189039	1.213718	-0.03599269	-3.807154	-1.17838	0.2405958	0.8070926	-5.425861
cg05568532	4	7136338	R	II		IGR	opensea	IGR-opensea		rs143880437;rs35182383;rs573249058;rs540631481	42;25;7;6	-0.007852548	0.929773516	-4.781658434	4.17E-06	0.0018924	1.210283139	0.019187689	3.739945547	0.446922303	0.655605089	0.95241369	-5.990804333
cg07956579	3	129116671	R	II	SNORA7B	TSS1500	opensea	TSS1500-opensea		rs554106093;rs572579484;rs66819767;rs555067298	47;43;32;28	-0.005314147	0.841791418	-4.78177043	4.16E-06	0.0018924	1.210749967	0.004383651	2.392253024	0.300911399	0.763917701	0.97032601	-6.042939028
cg20611850	19	41284006	F	II	RAB4B	TSS200	island	TSS200-island	chr19:41283880-41284276	rs537450371;rs533651818	4;47	0.003643394	0.05548861	4.781859	4.16E-06	0.0018924	1.21112	-0.004128642	-4.091112	-0.1642596	0.8697579	0.9850738	-6.073309
cg27183386	13	91579901	F	II	LOC144776	TSS1500	opensea	TSS1500-opensea		rs549203587;rs567442915;rs534725017	0;1;42	-0.005953854	0.9439274	-4.781709	4.17E-06	0.0018924	1.210495	0.06394563	4.08156	1.579114	0.1165122	0.686047	-4.905102
cg03751585	16	11557732	F	II	LOC101927131	TSS1500	opensea	TSS1500-opensea		rs527348450;rs141757776;rs577956138;rs537481983	0;1;6;35	-0.00421526	0.73956189	-4.781170552	4.18E-06	0.001895092	1.208249625	-0.002762617	1.494351395	-0.317023275	0.751686797	0.968385219	-6.038183674
cg04390217	2	216920561	R	II	PECR	Body	opensea	Body-opensea		rs185068485;rs529397693	8;1	-0.004019962	0.914759852	-4.780949447	4.18E-06	0.001895092	1.207328098	-0.022482872	3.400543949	-1.217575017	0.225384305	0.796224812	-5.38144283
cg13670000	9	81769907	R	II		IGR	opensea	IGR-opensea		rs190283568;rs116591394;rs561022733;rs529705940;rs550896591	48;15;14;2;1	0.018278105	0.218695188	4.780896272	4.18E-06	0.001895092	1.207106481	0.0003854	-1.832138591	0.010081339	0.991970396	0.999086682	-6.086154903
cg20823803	8	94122207	F	II		IGR	opensea	IGR-opensea		rs566424264;rs147947816;rs554877791;rs184752818	0;1;15;34	-0.01246928	0.8020085	-4.780098	4.19E-06	0.001900443	1.203778	-0.01117343	1.966955	-0.4085706	0.683464	0.9573774	-6.006465
cg24901565	4	175456347	F	II		IGR	opensea	IGR-opensea		rs141384364	0	-0.002388593	0.9677229	-4.779937	4.20E-06	0.001900581	1.203109	0.02924511	4.905557	1.084667	0.2798883	0.8314059	-5.526283
cg08918534	5	113783269	F	II	KCNN2	5'UTR	opensea	5'UTR-opensea		rs146282288;rs80192374	0;33	-0.00970081	0.802373752	-4.779726505	4.20E-06	0.001900731	1.202231661	0.035628549	2.048370488	1.596852952	0.112498757	0.679539338	-4.878663164
cg15338327	10	101280209	F	I		IGR	island	IGR-island	chr10:101279941-101280382			0.002654289	0.031664155	4.779344386	4.21E-06	0.001900731	1.200639429	0.026586378	-5.000339085	0.85859894	0.391994014	0.881360619	-5.734797857
cg21226938	9	139384074	F	II		IGR	opensea	IGR-opensea		rs552695059	24	-0.004027138	0.9375262	-4.779454	4.21E-06	0.001900731	1.201098	0.01103888	3.937671	0.4405479	0.6602034	0.9532796	-5.993504
cg24764103	6	37060952	R	II		IGR	opensea	IGR-opensea		rs538559834;rs184543945	13;1	-0.006842347	0.7333814	-4.779565	4.20E-06	0.001900731	1.201559	0.02662608	1.442725	2.064355	0.04078511	0.5062951	-4.080485
cg21326065	1	19584090	F	II	MRTO4	Body	opensea	Body-opensea		rs562510891	32	-0.007456268	0.8663969	-4.778199	4.23E-06	0.001907769	1.195868	0.04197281	2.740794	1.781184	0.07699833	0.6149806	-4.587158
cg22282877	19	52800469	F	I	ZNF480	5'UTR	island	5'UTR-island	chr19:52800399-52800871	rs560421543;rs67621412	0;47	0.004804888	0.08360038	4.778213	4.23E-06	0.001907769	1.195924	0.02622282	-3.443887	1.15591	0.2496393	0.8130959	-5.450684
cg01971137	17	14203189	F	I	HS3ST3B1	TSS1500	island	TSS1500-island	chr17:14202632-14203258			0.002185999	0.021831608	4.777572985	4.24E-06	0.001910358	1.193259486	-0.028539036	-5.49539147	-0.784356868	0.434123866	0.896424238	-5.79281122
cg04137837	14	97647221	R	II		IGR	opensea	IGR-opensea		rs569443359;rs538076125;rs548527019	33;20;2	-0.005303277	0.874873927	-4.77713378	4.25E-06	0.001910358	1.191429999	-0.001232304	2.788292238	-0.070483158	0.943907256	0.99420228	-6.083829043
cg07464358	7	100952364	R	II		IGR	opensea	IGR-opensea				-0.006408459	0.371589126	-4.776598528	4.26E-06	0.001910358	1.189200596	-0.031066354	-0.786193292	-3.024657322	0.002950209	0.1571579	-1.854021047
cg09421680	9	138866109	F	II		IGR	opensea	IGR-opensea		rs144431949;rs543287375;rs149131942;rs28636655	28;36;41;44	-0.001926721	0.970892471	-4.776871756	4.25E-06	0.001910358	1.190338605	0.001135894	5.045240401	0.047302553	0.962337875	0.995907731	-6.085134023
cg10733145	11	60673895	F	I	PRPF19	1stExon	island	1stExon-island	chr11:60673597-60674184	rs555911365	34	-0.002349376	0.046487065	-4.776604223	4.26E-06	0.001910358	1.189224314	0.024155008	-4.365398357	1.268595909	0.206639702	0.781814175	-5.321493369
cg13238592	16	29205943	R	II		IGR	opensea	IGR-opensea		rs557635432	1	-0.004703957	0.906635716	-4.777665303	4.24E-06	0.001910358	1.193644047	0.005037831	3.256341318	0.251644356	0.801676069	0.975963052	-6.055943294
cg16171290	13	114067889	R	II		IGR	island	IGR-island	chr13:114067806-114068096	rs9603838;rs112564631	51;46	-0.007919437	0.866625436	-4.776945969	4.25E-06	0.001910358	1.190647719	0.040870466	2.750547288	1.643859186	0.102394891	0.664148297	-4.807227744
cg17344040	11	64626220	R	II	EHD1	Body	shelf	Body-shelf	chr11:64621207-64622246	rs570985706	31	-0.007128259	0.06280868	-4.77701	4.25E-06	0.001910358	1.190913	0.07635497	-3.829125	1.767017	0.07935162	0.6198535	-4.610642
cg23585963	1	113048231	F	II	WNT2B	5'UTR	shelf	5'UTR-shelf	chr1:113050813-113052301	rs544933344	0	-0.004635478	0.9175814	-4.776987	4.25E-06	0.001910358	1.19082	0.004197267	3.489744	0.1888235	0.850498	0.9827205	-6.069164
cg10459306	15	51132928	R	II		IGR	opensea	IGR-opensea		rs186432088	5	-0.002212933	0.978748664	-4.775492367	4.28E-06	0.001914776	1.184593855	-0.038279791	5.522498521	-1.016904011	0.310910892	0.847053983	-5.593803376
cg10782139	10	7407424	R	II	SFMBT2	Body	shelf	Body-shelf	chr10:7409558-7409784	rs554284382	50	-0.003046728	0.944824717	-4.775805977	4.27E-06	0.001914776	1.185899843	0.031375946	4.074671392	1.519072495	0.130944883	0.705871034	-4.992476352
cg17646273	17	40718875	R	II	MLX	TSS1500	island	TSS1500-island	chr17:40718686-40719633	rs558607729;rs181120477;rs541135346	32;2;1	0.001552422	0.01716012	4.775708	4.27E-06	0.001914776	1.185493	-0.003304098	-5.871204	-0.1021286	0.9187972	0.9913243	-6.081218
cg25403852	5	34467040	F	II		IGR	opensea	IGR-opensea		rs576316876;rs6898389;rs6898282	12;16;41	-0.01002066	0.7866333	-4.775548	4.28E-06	0.001914776	1.184826	0.03094445	1.976054	1.403435	0.1626479	0.7418654	-5.151514
cg00309650	4	88312547	F	I	HSD17B11	TSS200	opensea	TSS200-opensea		rs554747378	13	0.003677573	0.133867629	4.774830026	4.29E-06	0.001916319	1.181835829	-0.004884598	-2.702550361	-0.405660982	0.685596044	0.957727058	-6.007596196
cg01270475	11	64464913	R	II	NRXN2	Body	opensea	Body-opensea		rs138161661;rs559127392	17;2	-0.005858439	0.739928492	-4.774186229	4.30E-06	0.001916319	1.179155295	0.010302006	1.548346279	0.886128752	0.377031028	0.875384485	-5.711967438
cg02864713	14	21089395	F	II		IGR	shore	IGR-shore	chr14:21091094-21091439	rs145055256;rs377659610	34;38	-0.006855964	0.879141743	-4.774585938	4.30E-06	0.001916319	1.180819506	-0.000400878	2.849582314	-0.017222773	0.986282822	0.99864226	-6.086061704
cg05752819	10	49813265	F	I	ARHGAP22	TSS200	island	TSS200-island	chr10:49812852-49813352	rs566895335;rs538649499;rs550332686	1;24;42	-0.002975509	0.068269797	-4.774192246	4.30E-06	0.001916319	1.179180346	0.016927791	-3.796383344	1.005902069	0.316156192	0.849361055	-5.604361311
cg07144720	3	95038960	R	II		IGR	opensea	IGR-opensea		rs144926258	1	0.009075722	0.859127853	4.774161391	4.30E-06	0.001916319	1.179051881	0.029924769	2.616972075	1.096545151	0.274677426	0.828578682	-5.514006888
cg08975204	8	23842603	F	II		IGR	opensea	IGR-opensea		rs186357880;rs545297238;rs79163483	13;16;43	-0.006363884	0.937268712	-4.774846646	4.29E-06	0.001916319	1.181905034	-0.008928686	3.952678638	-0.225940232	0.82156946	0.978917369	-6.06180831
cg10668041	10	15412970	F	I	FAM171A1	1stExon	island	1stExon-island	chr10:15412419-15413040			0.003368678	0.057265636	4.774346988	4.30E-06	0.001916319	1.179824611	-0.019528873	-4.043937546	-0.872853072	0.38420168	0.878341865	-5.723065881
cg14986746	4	148402074	F	I	EDNRA	1stExon	shore	1stExon-shore	chr4:148402198-148402760	rs201665183	8	0.003726954	0.077660083	4.773887928	4.31E-06	0.001916319	1.177913365	-0.012884607	-3.641581709	-0.66767043	0.505416561	0.917562365	-5.873480621
cg16854482	15	44203846	R	II	FRMD5	Body	opensea	Body-opensea		rs144955526;rs557374364;rs536716474	51;27;1	-0.003286474	0.9581849	-4.774272	4.30E-06	0.001916319	1.179512	-0.02580878	4.507101	-0.8856747	0.3772749	0.8755479	-5.71235
cg21568020	14	38028863	R	II		IGR	opensea	IGR-opensea				0.004265787	0.9597796	4.773958	4.31E-06	0.001916319	1.178205	-0.0349289	4.633754	-0.8852952	0.3774788	0.87563	-5.712669
cg24293948	18	61670413	R	II		IGR	shore	IGR-shore	chr18:61669869-61670255	rs115441713	16	0.00921168	0.8274664	4.773589	4.31E-06	0.001917621	1.176668	-0.05626516	2.237966	-2.379132	0.01866944	0.3782372	-3.435418
cg19889971	10	43855872	F	II		IGR	shore	IGR-shore	chr10:43857486-43858205			-0.003389153	0.9460363	-4.773221	4.32E-06	0.001919492	1.175136	-0.01155397	4.107455	-0.4948059	0.621494	0.9454608	-5.969286
cg05362029	3	122183278	R	II	KPNA1	Body	opensea	Body-opensea				-0.010821173	0.525442373	-4.772660109	4.33E-06	0.001920635	1.172802137	-0.025432725	0.142188284	-1.600043067	0.11178882	0.6785417	-4.873878245
cg07624353	20	57282594	R	II	STX16-NPEPL1	Body	opensea	Body-opensea		rs117266718;rs527881706	43;29	-0.006452047	0.905400337	-4.772659282	4.33E-06	0.001920635	1.172798695	-0.023841214	3.263758762	-0.882183901	0.37915302	0.876323606	-5.715282623
cg18031436	22	30753142	R	I	SF3A1	TSS1500	island	TSS1500-island	chr22:30752583-30753214			0.001245348	0.007684473	4.772689	4.33E-06	0.001920635	1.172923	-0.09352106	-7.001989	-1.582902	0.1156458	0.6845012	-4.899481
cg02760218	6	31866586	F	II	EHMT2	TSS1500	shore	TSS1500-shore	chr6:31867691-31867957	rs551547566	21	-0.016083512	0.436211343	-4.771763058	4.35E-06	0.001925927	1.16906846	-0.023743076	-0.354437349	-0.996960958	0.320461958	0.851365985	-5.612858231
cg11459858	15	44211708	R	II	FRMD5	Body	opensea	Body-opensea		rs144455804	18	-0.007212611	0.867780173	-4.771737905	4.35E-06	0.001925927	1.168963775	-0.036171105	2.726347328	-1.585263993	0.115108067	0.68355612	-4.895968261
cg14072063	4	188334517	F	II	LOC339975	Body	opensea	Body-opensea		rs183091148	42	-0.011755048	0.809663194	-4.771389895	4.35E-06	0.001926479	1.16751544	0.016340141	2.177291242	0.581613468	0.56173978	0.931484619	-5.924719526
cg20228385	12	56030407	R	II	OR10P1	TSS1500	opensea	TSS1500-opensea		rs564595461	3	-0.009535449	0.7242071	-4.77147	4.35E-06	0.001926479	1.167848	-0.01138926	1.392129	-0.6592316	0.5108038	0.919044	-5.878815
cg05590233	17	109545	F	I	RPH3AL	Body	opensea	Body-opensea		rs562193595	32	-0.005600829	0.859571102	-4.770898213	4.36E-06	0.001926742	1.165469313	0.003378407	2.627495442	0.197697167	0.843561834	0.981920473	-6.067525211
cg11081894	10	101283847	R	II		IGR	shore	IGR-shore	chr10:101281181-101282116	rs80201206	35	-0.006425779	0.939324412	-4.770826699	4.37E-06	0.001926742	1.16517172	0.030428358	3.952333345	0.749948513	0.454513755	0.902717877	-5.817936132
cg13492164	14	78709782	R	II		IGR	opensea	IGR-opensea				-0.005820293	0.933185927	-4.771074219	4.36E-06	0.001926742	1.166201743	0.034177231	3.822380704	1.031913443	0.303849059	0.84367961	-5.579217277
cg20216950	3	158519731	F	I	MFSD1	5'UTR	island	5'UTR-island	chr3:158519509-158520329	rs374963065;rs113812527	19;36	0.001141975	0.005632902	4.770796	4.37E-06	0.001926742	1.165046	0.02685369	-7.497528	0.3705344	0.7115309	0.9621027	-6.020614
cg25228282	7	33881871	F	II		IGR	opensea	IGR-opensea		rs566343694;rs145665210	0;30	-0.003119391	0.946784	-4.770464	4.37E-06	0.001928338	1.163661	-0.001193103	4.175315	-0.05280485	0.9579609	0.9954634	-6.084871
cg24254686	6	33818253	F	II		IGR	opensea	IGR-opensea		rs531394668;rs139632731;rs185394527	0;1;45	-0.007851403	0.9125288	-4.770258	4.38E-06	0.001928882	1.162805	-0.004273979	3.430085	-0.1208089	0.9040114	0.989441	-6.079228
cg01440105	17	15587124	F	II	TRIM16	TSS1500	opensea	TSS1500-opensea				-0.00872837	0.093709425	-4.769840474	4.38E-06	0.001930583	1.161068067	-0.004088176	-3.279223693	-0.108530335	0.913726658	0.990748434	-6.08057383
cg01615114	7	1179074	F	II	C7orf50	TSS1500	shore	TSS1500-shore	chr7:1177726-1178255	rs573270946	41	-0.009264379	0.750986691	-4.76977284	4.39E-06	0.001930583	1.160786668	0.006437348	1.648789104	0.350848745	0.726216467	0.964552889	-6.027394715
cg08550626	1	155658929	R	I	YY1AP1	TSS200	island	TSS200-island	chr1:155657832-155659125	rs117182857;rs189413971;rs181055129;rs41264951	36;21;17;3	0.001923877	0.024839473	4.769518909	4.39E-06	0.001931457	1.159730181	0.00803742	-5.32161265	0.282295025	0.778124128	0.972117131	-6.048125172
cg11465371	20	32900614	F	II	AHCY	TSS1500	opensea	TSS1500-opensea				0.00119151	0.011099967	4.76938783	4.39E-06	0.001931457	1.159184837	0.001326481	-6.48155986	0.035250809	0.971928745	0.997122492	-6.085609552
cg14868594	17	19913217	R	II		IGR	island	IGR-island	chr17:19912539-19913409	rs372522756;rs539079684;rs552584918;rs572484351	40;24;6;1	0.001529095	0.012367377	4.769174551	4.40E-06	0.001932068	1.158297533	-0.090571323	-6.358507901	-2.098030282	0.037655581	0.493106277	-4.015551508
cg15328609	17	12571977	F	II	MYOCD	Body	shelf	Body-shelf	chr17:12568667-12569335	rs530923939;rs562304607	26;43	-0.006072318	0.916776376	-4.768741573	4.40E-06	0.001933327	1.156496307	0.023505373	3.493310634	0.819956438	0.413601085	0.889230889	-5.76564128
cg18337216	20	55939387	R	II	RAE1	Body	opensea	Body-opensea		rs6099581	33	-0.003282255	0.9692745	-4.768604	4.41E-06	0.001933327	1.155925	-0.005699084	4.973682	-0.1465538	0.8836899	0.9867559	-6.075939
cg26839508	11	33278716	R	I	HIPK3	TSS1500	island	TSS1500-island	chr11:33278657-33280175			0.002497492	0.02470608	4.768844	4.40E-06	0.001933327	1.156921	-0.02473125	-5.304383	-0.6605299	0.509973	0.9188746	-5.877999
cg21184589	11	31828528	F	II	PAX6	5'UTR	shore	5'UTR-shore	chr11:31827696-31827921	rs375725664;rs143905775;rs147256424	0;20;51	-0.01074262	0.2551336	-4.768273	4.41E-06	0.001934925	1.154546	-0.008429124	-1.57134	-0.4132668	0.6800282	0.9567783	-6.004623
cg05232089	22	19061491	R	II	DGCR2	Body	opensea	Body-opensea		rs560079106;rs151257961	48;47	-0.007420158	0.59977352	-4.76788005	4.42E-06	0.001937032	1.152912648	-0.001356419	0.568277369	-0.117313424	0.906775757	0.989774804	-6.07962582
cg02609742	17	79936040	F	II	ASPSCR1	Body	island	Body-island	chr17:79935137-79936051	rs542748628;rs554365515	50;51	-0.000835695	0.00772671	-4.767620674	4.43E-06	0.00193715	1.15183382	0.056389663	-6.985029272	1.618491319	0.107753075	0.672445705	-4.846027008
cg15935860	1	201282499	F	II	PKP1	Body	opensea	Body-opensea		rs201942649	22	-0.0071273	0.897232843	-4.767587388	4.43E-06	0.00193715	1.151695375	0.021545354	3.183354523	0.762068546	0.44727008	0.900570066	-5.809213573
cg05616122	17	77982987	F	II	TBC1D16	Body	shore	Body-shore	chr17:77983980-77984482	rs568243234;rs535775859;rs142333772	9;39;40	-0.003975393	0.938581709	-4.767010054	4.44E-06	0.001940802	1.149294225	-0.010755407	3.934116216	-0.432833691	0.66578556	0.954118855	-5.996720129
cg00568907	19	18740236	R	II		IGR	opensea	IGR-opensea		rs573039033;rs10402779	31;30	-0.005577264	0.856840738	-4.766436038	4.45E-06	0.001944433	1.146907087	-0.036999248	2.566778089	-2.232902288	0.02710402	0.437987905	-3.745652537
cg22219248	12	79257496	F	I	SYT1	TSS1500	opensea	TSS1500-opensea		rs545848981;rs186753238	1;11	0.003428009	0.05157479	4.765965	4.46E-06	0.001947211	1.144948	-0.02290073	-4.241307	-0.8927255	0.3734991	0.8739207	-5.706391
cg25116503	11	117947657	R	II	TMPRSS4	TSS200	opensea	TSS200-opensea		rs141017630;rs181201903;rs543767558	48;31;30	-0.004087239	0.9213666	-4.765687	4.46E-06	0.001948376	1.143791	0.03168826	3.585349	1.542177	0.1252333	0.6986218	-4.959241
cg17591816	1	172239092	F	II	DNM3	Body	opensea	Body-opensea		rs576961190;rs139664660;rs537020305	0;1;20	0.008980443	0.5289342	4.765391	4.47E-06	0.001949692	1.142561	-0.008991704	0.1446064	-0.6594273	0.5106785	0.9190343	-5.878693
cg10141789	7	101807411	F	II	CUX1	Body	opensea	Body-opensea		rs149373645;rs191532047;rs182377852	1;36;38	0.009251062	0.907705617	4.764621793	4.48E-06	0.001954979	1.139363641	-0.019721725	3.351942934	-0.497839977	0.619359055	0.944913604	-5.967849309
cg06116962	13	73357004	R	II	PIBF1	5'UTR	shore	5'UTR-shore	chr13:73355703-73356612	rs74338737;rs9543118	44;37	0.009723877	0.029871236	4.764390672	4.49E-06	0.001955756	1.138402817	0.033359409	-5.09382301	0.245071133	0.806751541	0.976722593	-6.057503162
cg03801404	21	19166327	R	II	C21orf91	Body	opensea	Body-opensea				0.006406984	0.022889206	4.763843337	4.50E-06	0.001959193	1.136127547	-0.130476337	-5.534012122	-1.134986637	0.258273547	0.818893695	-5.473375956
cg06716048	1	158534444	F	II	OR6P1	TSS1500	opensea	TSS1500-opensea		rs146839207;rs557733172	1;27	-0.011896028	0.770586536	-4.761809704	4.54E-06	0.001974672	1.127675427	0.035276085	1.721801055	1.459905826	0.146502187	0.724782891	-5.07537263
cg07872276	10	82075236	R	I		IGR	opensea	IGR-opensea		rs113861191;rs545367322;rs565269797;rs530903504;rs141712770	40;20;18;9;2	0.002033814	0.964765852	4.761734105	4.54E-06	0.001974672	1.127361273	0.012899652	4.810521604	0.610214975	0.542684769	0.927055228	-5.908468836
cg02836733	16	30193321	F	II	CORO1A	TSS1500	shore	TSS1500-shore	chr16:30194747-30195357			0.002338362	0.968938143	4.761587158	4.54E-06	0.001974745	1.126750647	-0.033848327	4.965320488	-1.213082751	0.227091696	0.797628999	-5.386605953
cg09511813	17	78613382	R	II	RPTOR	Body	opensea	Body-opensea		rs562975359;rs112522508;rs370042019	46;42;1	-0.002551988	0.962790016	-4.761355414	4.55E-06	0.001975537	1.125787683	-0.013024024	4.672437684	-0.513327846	0.608511584	0.942739486	-5.960377938
cg03390300	6	20629968	F	II	CDKAL1	Body	opensea	Body-opensea		rs34835908	45	-0.003024249	0.944074908	-4.7600954	4.57E-06	0.001978032	1.120552545	0.018017036	4.09298987	0.872763225	0.384250495	0.878351804	-5.723140429
cg08003943	16	12096413	F	II	SNX29	Body	opensea	Body-opensea		rs139070523	32	0.013085649	0.580879341	4.760768086	4.56E-06	0.001978032	1.123347311	0.032983507	0.420888425	1.654698902	0.100171637	0.660545918	-4.79047192
cg13278250	10	27795059	R	II	RAB18	Body	shore	Body-shore	chr10:27793049-27793764	rs530918490;rs552691523;rs570952064	47;24;3	-0.006939231	0.94877797	-4.760733977	4.56E-06	0.001978032	1.123205594	0.037787259	4.230780926	0.744817989	0.457600083	0.903578121	-5.821586693
cg15486454	3	133191270	R	II	BFSP2	Body	opensea	Body-opensea		rs144693104	7	-0.016253504	0.640131333	-4.760532348	4.56E-06	0.001978032	1.122367873	-0.111609884	0.784452545	-4.436187868	1.81E-05	0.005468723	2.698621105
cg18456481	14	62019963	R	II		IGR	opensea	IGR-opensea		rs537891966;rs558166211	28;1	0.004583864	0.06324692	4.760285	4.57E-06	0.001978032	1.121342	-0.001186543	-3.91582	-0.04269403	0.9660048	0.9963958	-6.085332
cg21578086	5	1157364	F	II		IGR	shore	IGR-shore	chr5:1155223-1156466	rs146513503;rs189090944;rs554117209	1;6;49	-0.007739333	0.9267888	-4.760182	4.57E-06	0.001978032	1.120912	0.07612324	3.684905	1.876759	0.0625819	0.5790535	-4.424059
cg22609217	14	26674528	R	II		IGR	shore	IGR-shore	chr14:26674163-26674478	rs139051187;rs543162112	40;4	0.002223548	0.02416854	4.760122	4.57E-06	0.001978032	1.120662	-0.03274962	-5.392418	-0.9580825	0.3396329	0.8599149	-5.648935
cg03211902	16	58069987	F	II	MMP15	Body	shelf	Body-shelf	chr16:58073816-58074029	rs372413344;rs540330579	28;49	-0.006374013	0.84944275	-4.75861637	4.60E-06	0.001985014	1.114408734	-0.011296298	2.538377249	-0.61247961	0.541190033	0.926714188	-5.907148979
cg06786981	5	66597184	F	II		IGR	opensea	IGR-opensea				0.008612148	0.297707978	4.758979976	4.59E-06	0.001985014	1.115919006	0.001771534	-1.227939998	0.11671006	0.907253032	0.989859471	-6.079693303
cg17245125	2	23843711	F	I	KLHL29	Body	opensea	Body-opensea		rs563100257	33	-0.005552523	0.8508115	-4.7591	4.59E-06	0.001985014	1.116418	0.002008732	2.499553	0.1250651	0.9006471	0.9890106	-6.078728
cg22333846	19	17580131	F	II	SLC27A1	TSS1500	shore	TSS1500-shore	chr19:17580197-17580598	rs62126775	37	0.005219223	0.07344468	4.758637	4.60E-06	0.001985014	1.114494	-0.02292968	-3.6608	-0.8396808	0.4024844	0.8853652	-5.750073
cg25268357	20	7837541	R	II		IGR	opensea	IGR-opensea		rs569306114;rs538443475;rs150546042	45;25;4	0.002353132	0.01394269	4.758587	4.60E-06	0.001985014	1.114287	-0.03496335	-6.224273	-0.5663447	0.5720443	0.9339694	-5.933077
cg02644616	5	172971455	R	II		IGR	opensea	IGR-opensea		rs531728843	1	-0.005915458	0.910234498	-4.757138652	4.63E-06	0.001996216	1.108271774	0.012134691	3.353348788	0.466892806	0.64128482	0.949488638	-5.98209507
[truncated: 35,920 more rows]
