# Supplementary material for: Candidate biomarkers from the integration of methylation and gene expression in discordant autistic sibling pairs
Source: Transl Psychiatry. 2023 Apr 3;13:109. doi: 10.1038/s41398-023-02407-4 (PMC10070641; doi:10.1038/s41398-023-02407-4)
Supplement: Supplementary file 3 — Supplementary File 2 [file 41398_2023_2407_MOESM3_ESM.csv]

DMR	seqnames	start	end	width	strand	no.cpgs	Stouffer (ASD vs non-ASD)	maxbetafc (ASD vs non-ASD)	meanbetafc (ASD vs non-ASD)	Stouffer (M vs F)	maxbetafc (M vs F)	meanbetafc (M vs F)	overlapping promoters
DMR_1	chr15	99789622	99790022	401	*	8	7.19E-09	0.024318695	0.016441654	0.999999645	-0.08263343	-0.0284065	TTC23-201, LRRC28-001, LRRC28-002, TTC23-003, TTC23-202, TTC23-001, TTC23-005, TTC23-203, LRRC28-201, LRRC28-202, LRRC28-003, TTC23-002, TTC23-006, TTC23-007, TTC23-016, LRRC28-010, LRRC28-009, LRRC28-020, TTC23-204, TTC23-011, LRRC28-007, LRRC28-008, LRRC28-017, LRRC28-021, LRRC28-005, TTC23-019, TTC23-015, TTC23-017, TTC23-018, LRRC28-022, LRRC28-006, TTC23-014
DMR_2	chr22	19749961	19752522	2562	*	8	7.63E-08	-0.02181273	-0.010119587	0.986494977	-0.07733836	-0.036250357	TBX1-004, TBX1-005
DMR_3	chr12	109548681	109549097	417	*	7	3.04E-07	-0.017178583	-0.009721389	1.70E-06	-0.12700922	-0.081075616	RP11-968O1.5-001
DMR_4	chr1	147781212	147782472	1261	*	8	3.50E-07	-0.024708258	-0.013931732	0.001254096	-0.216863998	-0.127803544	NA
DMR_5	chr12	75783914	75785295	1382	*	13	3.73E-07	-0.017634765	-0.010209208	0.867710158	-0.207925569	-0.099358141	GLIPR1L2-003, CAPS2-004, CAPS2-003, GLIPR1L2-201, GLIPR1L2-002, GLIPR1L2-202, CAPS2-006, GLIPR1L2-203, CAPS2-201, CAPS2-007, GLIPR1L2-004, CAPS2-014, CAPS2-011, CAPS2-015, GLIPR1L2-001, CAPS2-012, CAPS2-013
DMR_6	chr13	111463718	111466427	2710	*	9	9.36E-06	-0.025385326	-0.012110401	1.47E-11	-0.348886062	-0.18157698	LINC00567-001
DMR_7	chr22	50984393	50986051	1659	*	8	1.23E-05	0.015446365	0.004045418	0.999896247	-0.040824026	-0.010643008	KLHDC7B-001, CTA-384D8.31-001
DMR_8	chr2	48844195	48845068	874	*	10	1.36E-05	-0.012934796	-0.007860727	0.171211033	-0.176558035	-0.078162574	GTF2A1L-001, GTF2A1L-003, GTF2A1L-201, GTF2A1L-006, GTF2A1L-004, GTF2A1L-002
DMR_9	chr1	2343726	2346088	2363	*	24	1.41E-05	-0.011345261	-0.002955603	2.63E-05	-0.144862123	-0.047427038	PEX10-001, PEX10-002, PEX10-008, PEX10-007, PEX10-003, PEX10-004, PEX10-005, PEX10-006
DMR_10	chr11	70507825	70508659	835	*	9	1.60E-05	0.011816026	0.005151031	0.999991784	0.065077587	0.020929475	SHANK2-202, SHANK2-001, SHANK2-008, SHANK2-016, SHANK2-021, SHANK2-204, SHANK2-205
DMR_11	chr2	74612020	74612812	793	*	7	2.47E-05	-0.007656231	-0.005122224	0.987114491	-0.056830379	-0.016216406	DCTN1-AS1-006, DCTN1-AS1-003, DCTN1-AS1-002, DCTN1-AS1-001, DCTN1-AS1-004, DCTN1-AS1-005, DCTN1-015
DMR_12	chr4	1302456	1304048	1593	*	7	2.79E-05	0.012499458	0.006067655	0.999766241	0.067771501	0.022562721	MAEA-007, MAEA-006, MAEA-016
DMR_13	chr15	62515771	62516966	1196	*	7	4.87E-05	0.026958903	0.011261119	0.999999363	-0.042922698	-0.007806967	NA
DMR_14	chr3	146261991	146263147	1157	*	11	6.89E-05	0.007278027	0.002745065	0.999999994	0.09246213	0.014973423	PLSCR1-001, PLSCR1-201, PLSCR1-003, PLSCR1-014, PLSCR1-012, PLSCR1-008, PLSCR1-004, PLSCR1-007, PLSCR1-006, PLSCR1-015, PLSCR1-011, PLSCR1-002, PLSCR1-016, PLSCR1-009, PLSCR1-005, PLSCR1-013
DMR_15	chr13	34184663	34185311	649	*	8	8.75E-05	-0.007316833	-0.004817344	0.999997524	0.030357803	0.006558111	RP11-37L2.1-001
DMR_16	chr20	57413436	57417233	3798	*	27	0.000145477	-0.009388847	-0.003566573	1	0.025461335	-0.006476885	GNAS-002, GNAS-014, GNAS-025, GNAS-023, GNAS-AS1-002, GNAS-022, GNAS-032, GNAS-034, GNAS-027, GNAS-031, GNAS-033, GNAS-026, GNAS-048, RP4-806M20.3-001
DMR_17	chr12	92538613	92540484	1872	*	16	0.000162438	0.001367243	0.000270366	0.999991599	0.137715203	0.037241979	BTG1-001, RP11-796E2.4-002, RP11-796E2.4-001, C12orf79-006, BTG1-003
DMR_18	chr9	130953543	130956057	2515	*	14	0.000178995	-0.031851534	-0.006745368	0.999999824	-0.078218348	-0.004678747	CIZ1-022, CIZ1-024, CIZ1-201, CIZ1-202, CIZ1-020, CIZ1-019, CIZ1-023, CIZ1-026, CIZ1-012, CIZ1-010, CIZ1-002, CIZ1-004, CIZ1-008, CIZ1-006, CIZ1-204, CIZ1-205
DMR_19	chr3	133502045	133503437	1393	*	11	0.000184523	0.022469056	0.009458436	0.981680205	-0.110093322	-0.056407036	SRPRB-001
DMR_20	chr1	161695129	161696302	1174	*	7	0.000189347	0.004512095	0.000828802	0.593221688	-0.121947173	-0.049381657	FCRLB-002
DMR_21	chr17	74075012	74075336	325	*	7	0.000244535	-0.01129241	-0.007593378	0.965957814	-0.052000603	-0.033345956	ZACN-001, ZACN-201, ZACN-003, ZACN-002, ZACN-004, ZACN-007
DMR_22	chr6	31079306	31080529	1224	*	7	0.000290721	-0.005681017	-0.002001948	0.999844293	-0.062166262	0.00043583	C6orf15-001, PSORS1C1-003
DMR_23	chr1	42383598	42385160	1563	*	14	0.000324945	-0.024750089	-0.010144084	0.999999991	0.073716065	0.018843823	HIVEP3-002, HIVEP3-001, HIVEP3-005
DMR_24	chr7	75957850	75959203	1354	*	7	0.000339595	0.011262273	0.001066393	0.999999886	-0.016370364	-0.003822481	NA
DMR_25	chr1	12039712	12040877	1166	*	12	0.000360147	-0.01104871	-0.001480746	0.998996019	0.141117933	-0.004521929	MFN2-001, MFN2-005, MFN2-201, MFN2-004, MFN2-003, MFN2-006
DMR_26	chr19	51225848	51226849	1002	*	8	0.000366164	-0.009992147	-0.006407552	0.023897296	-0.083039684	-0.056379401	CLEC11A-001, CLEC11A-003
DMR_27	chr16	1127792	1128865	1074	*	10	0.000371942	-0.016523582	-0.005899137	0.999999352	0.043913363	0.008765648	SSTR5-001, SSTR5-002, SSTR5-AS1-003, SSTR5-AS1-001
DMR_28	chr12	13132477	13133131	655	*	8	0.000377169	-0.007504926	-0.001828279	0.999781815	0.079571018	0.015659181	RP11-392P7.6-006, HEBP1-004, RP11-392P7.6-009
DMR_29	chr5	27038605	27038901	297	*	7	0.000425805	-0.015728085	-0.012044145	0.957107817	0.099933678	0.069930927	CDH9-001, CDH9-003, CDH9-002
DMR_30	chr8	128806859	128808262	1404	*	9	0.000426448	-0.008272512	-0.003398443	0.6082268	0.088364752	0.036411651	PVT1-201, PVT1-005, PVT1-006, PVT1-007, PVT1-009, PVT1-002, PVT1-008, PVT1-010, PVT1-003, PVT1-011, PVT1-001
DMR_31	chr21	40176506	40177278	773	*	9	0.000430645	0.024625101	0.004347458	0.999263825	-0.106268197	-0.007734069	ETS2-001, ETS2-002, ETS2-003
DMR_32	chr7	101005832	101006963	1132	*	13	0.000439003	-0.014871001	-0.004668413	0.999999973	-0.093419899	-0.005045555	COL26A1-201, COL26A1-002, COL26A1-001
DMR_33	chr1	32253906	32254925	1020	*	9	0.00046919	0.001921179	0.000728243	0.999991884	-0.061978728	-0.016558395	RP11-84A19.3-001
DMR_34	chr2	113671356	113672827	1472	*	9	0.00055032	-0.005238688	-0.00183516	0.999960002	0.070639515	0.004198191	IL37-001, IL37-005, IL37-003, IL37-002, IL37-004
DMR_35	chr4	102711629	102712397	769	*	7	0.000601156	0.004530026	0.002250334	0.999794266	0.066387421	0.001726416	BANK1-001, BANK1-201, BANK1-002
DMR_36	chr7	129844923	129847894	2972	*	18	0.000633335	-0.011356112	-0.000229549	0.999932444	-0.14976447	-0.009445379	SSMEM1-001, TMEM209-201, TMEM209-001, TMEM209-004, TMEM209-003, TMEM209-002, TMEM209-008
DMR_37	chr6	30094300	30095802	1503	*	23	0.000706852	0.014359968	0.004907277	0.038794607	-0.142380923	-0.069700629	NA
DMR_38	chr2	16409224	16410143	920	*	7	0.00074678	-0.012381554	-0.005076502	0.999872255	0.062466936	0.024499474	AC010745.3-001
DMR_39	chr10	77164720	77166172	1453	*	10	0.000751936	-0.011580087	-0.005761584	0.800101581	-0.081170519	-0.059018601	ZNF503-AS2-002, ZNF503-AS2-003, ZNF503-AS2-001, ZNF503-AS2-006
DMR_40	chr10	134144355	134145772	1418	*	9	0.000778491	-0.014961776	-0.003890126	0.988142482	-0.124411327	-0.032581842	LRRC27-006, LRRC27-201, LRRC27-005, LRRC27-004, LRRC27-203, STK32C-006, STK32C-005, STK32C-201, LRRC27-204, STK32C-007, LRRC27-007
DMR_41	chr17	7107787	7109007	1221	*	8	0.000889047	0.004980861	-6.72E-05	0.999699687	0.104296401	0.002797039	DLG4-009, DLG4-008
DMR_42	chr16	88941173	88943889	2717	*	15	0.000941644	-0.003084073	-0.001404644	0.99999999	0.045753539	-0.002832794	NA
DMR_43	chr1	32169274	32170507	1234	*	12	0.001060618	-0.011867507	-0.004561766	0.149143358	-0.110818979	-0.053101717	COL16A1-201, COL16A1-005, COL16A1-001, COL16A1-018
DMR_44	chr2	21266500	21267858	1359	*	14	0.001092811	-0.012714948	-0.008056036	7.41E-05	-0.211392164	-0.10211242	APOB-001, APOB-002
DMR_45	chr16	75150456	75150880	425	*	8	0.001140034	-0.012535254	-0.008375473	0.994738601	-0.061598214	-0.035438802	LDHD-001, LDHD-002, LDHD-004, LDHD-003
DMR_46	chr6	31846769	31847633	865	*	9	0.00117505	0.010364588	0.006496846	0.957160163	-0.067975425	-0.037637129	SLC44A4-001, SLC44A4-201, SLC44A4-004, SLC44A4-003, SLC44A4-002, SLC44A4-202
DMR_47	chr7	100285047	100286908	1862	*	10	0.001259021	-0.004735972	-0.002122312	1	-0.023056083	-0.002532213	GIGYF1-001, GIGYF1-002, GIGYF1-004
DMR_48	chr15	74314149	74315710	1562	*	10	0.001286116	-0.005339651	-0.000928324	0.999988193	0.094104119	0.008186751	PML-018, PML-022, PML-023, PML-017, PML-019
DMR_49	chr17	1372516	1374597	2082	*	8	0.001299693	0.027046522	0.00673459	0.999856531	0.103686995	0.024811712	MYO1C-019, MYO1C-020, MYO1C-021, MYO1C-018, MYO1C-017
DMR_50	chr14	24640895	24641706	812	*	12	0.001404715	0.005377662	0.00267892	0.999999993	0.035332343	0.007186635	REC8-001, REC8-011, REC8-003, REC8-010, REC8-002, REC8-004, REC8-012
DMR_51	chr16	3016378	3018470	2093	*	10	0.00146576	-0.015177364	-0.007397509	6.01E-12	-0.248063063	-0.121354995	PAQR4-002, PAQR4-001, PKMYT1-005, PAQR4-003, PKMYT1-006, KREMEN2-006, PAQR4-005
DMR_52	chr11	128693801	128694915	1115	*	8	0.001475389	-0.018029765	-0.009240963	0.999594516	-0.052918886	-0.031175215	NA
DMR_53	chr8	61822441	61823275	835	*	9	0.001569774	0.009595729	0.003573279	0.995803069	0.071953523	-0.008274854	AC022182.1-003, AC022182.1-001
DMR_54	chr1	110164547	110166093	1547	*	7	0.001578727	-0.00552086	-0.003331716	0.999851946	-0.036546054	-0.016730174	AMPD2-011, AMPD2-006, AMPD2-002, AMPD2-019, AMPD2-020, AMPD2-018, AMPD2-017, AMPD2-007, AMPD2-015
DMR_55	chr2	109746251	109747264	1014	*	7	0.001579375	0.011937758	0.005957005	0.999984348	0.060409375	0.010390839	SH3RF3-201, SH3RF3-002, SH3RF3-AS1-001
DMR_56	chr4	118006405	118007342	938	*	11	0.001687042	-0.008673451	-0.004104748	0.999999819	-0.063062333	-0.02793711	TRAM1L1-001
DMR_57	chr4	6783850	6785080	1231	*	7	0.001770898	0.002466597	0.001131663	0.999910381	-0.095951381	-0.009791676	KIAA0232-001, KIAA0232-201, KIAA0232-003, KIAA0232-004
DMR_58	chr17	79816504	79817633	1130	*	7	0.001778263	-0.00777761	-0.004283688	0.984547992	0.076760949	0.003878477	P4HB-001, P4HB-021, P4HB-005, P4HB-004, P4HB-003, P4HB-013, P4HB-029, P4HB-025, P4HB-022, P4HB-028, P4HB-019, P4HB-014, P4HB-024, P4HB-026, P4HB-023, P4HB-027
DMR_59	chr1	32221830	32222627	798	*	7	0.001807976	0.005139141	0.001478809	0.999980267	-0.038917882	-0.001336349	BAI2-010, BAI2-007, BAI2-004, BAI2-014, BAI2-017, MIR4254-201
DMR_60	chr2	217559688	217560946	1259	*	9	0.001960826	0.007994528	0.003591561	0.962600495	0.06392523	0.021702275	IGFBP5-001, AC007563.5-001, IGFBP5-003, IGFBP5-004
DMR_61	chr10	88717435	88719121	1687	*	11	0.002019939	-0.012903268	-0.005032281	0.967756204	-0.057936916	-0.023225849	SNCG-001, SNCG-002, MMRN2-001, SNCG-004, SNCG-003, MMRN2-010, MMRN2-009
DMR_62	chr17	15847412	15848828	1417	*	10	0.002050527	-0.00509512	0.000286564	0.9999231	-0.053372409	-0.00786001	ADORA2B-001
DMR_63	chr7	157528444	157531239	2796	*	12	0.002077219	0.014827774	0.002845549	0.999168393	0.076869372	0.010832661	AC006003.3-001
DMR_64	chr20	3218145	3219465	1321	*	11	0.002129262	-0.011406439	-0.003322157	0.120022112	-0.108565879	-0.050428637	SLC4A11-002, SLC4A11-001, SLC4A11-007, SLC4A11-006, SLC4A11-003
DMR_65	chr12	54446019	54448913	2895	*	26	0.002132458	-0.016478561	-0.003886781	0.000488488	-0.236707903	-0.067823131	HOXC4-001, HOXC4-201
DMR_66	chr9	139836884	139838381	1498	*	9	0.002178233	0.004519712	7.31E-05	0.999892732	-0.054706319	-0.012247952	C8G-004, FBXW5-001, C8G-003, FBXW5-008, FBXW5-006, FBXW5-004, FBXW5-002, FBXW5-009, FBXW5-003, FBXW5-005, FBXW5-007
DMR_67	chr11	73693792	73694801	1010	*	11	0.002242742	0.002544621	0.00046347	0.999936249	-0.081182139	-0.004298683	UCP2-001, UCP2-002, UCP2-003, UCP2-007, UCP2-005, UCP2-004, UCP2-006
DMR_68	chr19	44763979	44764603	625	*	9	0.002271907	0.006164691	0.001933583	0.951354695	0.132795426	0.063164745	ZNF233-001, ZNF233-005, ZNF233-004, ZNF233-002
DMR_69	chr14	69095057	69095679	623	*	7	0.002302787	0.026561783	0.016415771	0.042070366	-0.250705114	-0.160020496	CTD-2325P2.4-001
DMR_70	chr13	23309689	23310675	987	*	10	0.002332199	-0.017580837	-0.012051588	0.978102567	-0.11081964	-0.069070095	NA
DMR_71	chr2	121107018	121108133	1116	*	7	0.002353617	-0.008946302	-0.005768356	0.951215737	-0.065710187	-0.034784716	NA
DMR_72	chr15	96888959	96891476	2518	*	13	0.002532167	-0.011316349	-0.000446589	0.999999334	0.077853538	-0.006048331	NA
DMR_73	chr15	99408636	99409506	871	*	7	0.00270082	-0.01147232	-0.007322521	0.998843441	-0.038258824	-0.015680399	NA
DMR_74	chr9	108209784	108210846	1063	*	8	0.002705919	0.00174162	0.000602282	0.999732691	0.162468304	0.010325257	FSD1L-004, FSD1L-201, FSD1L-008, FSD1L-003, FSD1L-005, FSD1L-007, FSD1L-006, FSD1L-009, FSD1L-202
DMR_75	chr5	137721255	137722208	954	*	8	0.002803435	-0.003181857	-0.001690193	0.999945308	-0.043312748	-0.019940411	KDM3B-201, KDM3B-004, KDM3B-202
DMR_76	chr17	55038112	55038699	588	*	10	0.002878131	-0.003622168	0.000217482	0.997973088	0.111225423	-0.002003253	COIL-001, COIL-002
DMR_77	chr12	108167730	108170183	2454	*	14	0.002889506	-0.023349032	0.003484532	0.862233784	-0.199100441	-0.06959133	ASCL4-001
DMR_78	chr2	26401598	26402318	721	*	9	0.003062727	-0.033099495	-0.007152595	0.970879613	-0.239090663	-0.073965214	GAREML-002
DMR_79	chr10	74032820	74034667	1848	*	17	0.003444348	0.006856054	0.001363438	0.999992151	-0.083744738	-0.000281068	DDIT4-001, DDIT4-003, DDIT4-002, RP11-442H21.2-001
DMR_80	chr16	75240536	75241914	1379	*	8	0.003520285	-0.003521252	-0.002028081	0.998423929	-0.043977735	-0.009791512	CTRB2-001, CTRB2-002, CTRB2-006, CTRB2-005, CTRB2-003, CTRB2-004
DMR_81	chr17	5018984	5019989	1006	*	10	0.003632201	0.013790085	0.002780167	0.027766779	-0.209718034	-0.09244375	USP6-202, AC012146.7-003, USP6-002
DMR_82	chr21	45138054	45138847	794	*	7	0.003660356	0.009823276	0.002508602	0.999707899	-0.046155745	-0.006998088	PDXK-002, PDXK-018, PDXK-007, PDXK-001, PDXK-006, PDXK-012
DMR_83	chr17	40718810	40719654	845	*	12	0.00373324	-0.005016738	9.63E-05	0.99999995	0.059650869	-0.004811433	MLX-001, MLX-003, MLX-002, MLX-005, MLX-012, MLX-007, MLX-004, MLX-009, MLX-008, MLX-011, COASY-015, MLX-010
DMR_84	chr2	234384148	234385359	1212	*	7	0.003752214	-0.002381085	0.000259261	0.999718735	-0.070040648	-0.015198682	NA
DMR_85	chr6	36354232	36356244	2013	*	20	0.003780756	-0.014061809	-0.000922069	1	0.058091001	-0.007994232	ETV7-201, ETV7-001, ETV7-002, ETV7-202, RP1-50J22.4-001, ETV7-203
DMR_86	chr1	58715499	58716033	535	*	7	0.003899761	0.004337878	0.001175783	0.999932432	-0.078467845	-0.015385199	DAB1-201
DMR_87	chr10	49812686	49813934	1249	*	13	0.004041337	-0.006758958	-0.002228227	0.999992805	-0.060709329	-0.013270964	ARHGAP22-001, ARHGAP22-002, ARHGAP22-009, ARHGAP22-010
DMR_88	chr17	77770301	77771036	736	*	8	0.004073237	-0.001946849	8.35E-06	0.999996078	0.076627763	0.013451144	CBX8-001, CBX8-002
DMR_89	chr19	1953494	1954647	1154	*	7	0.004096047	-0.004722733	-0.000929448	0.999960971	-0.029145791	-0.01102094	CSNK1G2-AS1-201, CSNK1G2-AS1-001, CSNK1G2-002
DMR_90	chr5	115175001	115177338	2338	*	8	0.004135401	-0.009814983	-0.00088504	0.970442258	-0.143708891	-0.000870267	ATG12-201, AP3S1-001, ATG12-007, AP3S1-003, ATG12-003, ATG12-009, AP3S1-008, ATG12-012, AP3S1-005, ATG12-004, ATG12-001, ATG12-011, ATG12-008, ATG12-002, AP3S1-004, ATG12-010, AP3S1-002
DMR_91	chr22	50969783	50971601	1819	*	11	0.004164715	0.010740685	0.002328801	0.999932257	0.097996703	-0.001502867	TYMP-001, ODF3B-201, TYMP-005, TYMP-006, TYMP-003, ODF3B-001, ODF3B-008, ODF3B-002, TYMP-008, ODF3B-004, ODF3B-007, ODF3B-006, ODF3B-003, ODF3B-005, TYMP-002, TYMP-004, TYMP-007
DMR_92	chr11	68778850	68779884	1035	*	7	0.004261467	-0.009698711	-0.004058749	0.315877253	-0.089783525	-0.038261325	MRGPRF-001, MRGPRF-002, MRGPRF-201, RP11-554A11.6-001, RP11-554A11.6-003, RP11-554A11.6-002
DMR_93	chr17	72462164	72463080	917	*	12	0.004459957	0.013008445	0.004863699	0.998656157	-0.124933368	-0.055911778	CD300A-002, CD300A-001, CD300A-005, CD300A-003, CD300A-006, CD300A-004
DMR_94	chr19	10220013	10222409	2397	*	19	0.004467747	0.00859602	0.000749291	0.999996071	0.061899498	0.017584581	P2RY11-001, SNORD105-201, PPAN-009, SNORD105B-201, PPAN-007, PPAN-005, P2RY11-002, PPAN-008
DMR_95	chr1	220958670	220960199	1530	*	11	0.004522435	-0.003128712	0.000392884	0.999996861	-0.065744246	-0.015797368	MARC1-001
DMR_96	chr15	45670478	45671708	1231	*	15	0.004563616	-0.012544781	-0.002953866	0.841424845	0.108968567	-0.031833058	GATM-001, GATM-005, GATM-004, GATM-002, GATM-003, GATM-006, GATM-007
DMR_97	chr18	9614450	9615776	1327	*	8	0.004563703	-0.004751266	-0.000587125	0.999975293	-0.063081252	-0.025386451	PPP4R1-003, PPP4R1-002, PPP4R1-001, PPP4R1-005, PPP4R1-015, PPP4R1-019, PPP4R1-018, PPP4R1-010, PPP4R1-017, PPP4R1-016, PPP4R1-006, PPP4R1-011, PPP4R1-012, PPP4R1-007, RP11-692N5.1-001, PPP4R1-004, PPP4R1-009, PPP4R1-008
DMR_98	chr22	50585161	50585538	378	*	10	0.00457546	-0.007995178	-0.00332925	0.999999981	0.06294936	0.015123562	MOV10L1-005
DMR_99	chr3	185911208	185912227	1020	*	7	0.004593391	0.010287822	0.004010555	0.99940292	-0.049252481	-0.000448266	NA
DMR_100	chr6	32063403	32065211	1809	*	47	0.004667923	-0.016582508	-0.006449267	0.999999993	0.127786759	0.040259919	NA
DMR_101	chr17	47286802	47288218	1417	*	12	0.004673558	0.005956004	0.003071158	0.99999811	-0.049942347	-0.00280059	ABI3-001, GNGT2-001, ABI3-002, GNGT2-006, GNGT2-005, GNGT2-003, GNGT2-002, GNGT2-004
DMR_102	chr1	43424085	43425337	1253	*	15	0.004695793	-0.015419046	-0.002104156	0.999999999	0.053765465	0.019285551	SLC2A1-003, SLC2A1-004, SLC2A1-AS1-001, SLC2A1-001, SLC2A1-AS1-002, SLC2A1-002
DMR_103	chr12	6442329	6443533	1205	*	11	0.004836391	0.008142323	0.004776798	0.999985754	-0.047273596	-0.016771711	TNFRSF1A-012, TNFRSF1A-006, TNFRSF1A-016, TNFRSF1A-015
DMR_104	chr14	76448509	76449436	928	*	7	0.004952569	-0.005194455	-0.002143449	0.520462103	0.072098831	-0.010671596	TGFB3-001, TGFB3-006, TGFB3-002, TGFB3-005
DMR_105	chr20	37100437	37101903	1467	*	14	0.004984982	-0.013316263	-0.001343509	0.999883143	-0.076084848	-0.008886869	RALGAPB-001, RALGAPB-201, RALGAPB-006, RALGAPB-005, RALGAPB-202
DMR_106	chr3	30936070	30936955	886	*	11	0.005001218	0.009135285	0.003117203	0.99999998	0.062913368	0.004108603	GADL1-001, GADL1-002
DMR_107	chr5	147647192	147648492	1301	*	7	0.005018059	0.007305418	-0.000321956	0.977450756	0.071800364	0.021269595	SPINK13-201, SPINK13-002, SPINK13-001
DMR_108	chr17	79282893	79283738	846	*	11	0.005060887	-0.01384938	-0.004700684	0.551255829	-0.100456311	-0.04444698	LINC00482-001, LINC00482-002
DMR_109	chr3	16645732	16647125	1394	*	13	0.005062399	-0.003433113	-0.00078369	0.999999108	0.068892683	0.006715642	DAZL-002, DAZL-001
DMR_110	chr10	17243826	17244758	933	*	8	0.005137256	-0.004712217	-0.002383788	0.977152541	-0.062102038	-0.027902211	TRDMT1-201, TRDMT1-006, TRDMT1-202, TRDMT1-203, TRDMT1-001, TRDMT1-204, TRDMT1-008, TRDMT1-010, TRDMT1-205, TRDMT1-011, TRDMT1-012, TRDMT1-005, TRDMT1-007, TRDMT1-002
DMR_111	chr17	73851076	73852271	1196	*	12	0.005151783	0.00475151	0.000145023	0.999999222	-0.127227145	-0.008129396	WBP2-201, WBP2-202, WBP2-002, WBP2-003, WBP2-004, WBP2-011, WBP2-005, WBP2-013, WBP2-010, WBP2-014, WBP2-008, WBP2-015, WBP2-001, WBP2-006, WBP2-012, WBP2-009
DMR_112	chr3	169377946	169379266	1321	*	8	0.005237156	0.001830835	0.00017345	0.999999215	-0.041608222	-0.008171082	MECOM-005, MECOM-004
DMR_113	chr10	95361132	95362344	1213	*	11	0.005265746	-0.021656197	-0.005366506	0.731739781	-0.140776115	-0.061085926	RBP4-001, RBP4-003, RBP4-002
DMR_114	chr16	31021544	31022521	978	*	10	0.005319791	0.010986414	0.001075326	0.997720715	-0.050025471	-0.021665726	STX1B-001, STX1B-004, STX1B-003
DMR_115	chr17	42440718	42441570	853	*	9	0.005323055	0.005987238	0.00127089	0.999999986	0.055773578	0.004171784	FAM171A2-001, FAM171A2-002, FAM171A2-004, RPL7L1P5-001, FAM171A2-003
DMR_116	chr1	95698378	95700272	1895	*	16	0.005328876	-0.013762398	-0.00414407	0.999834643	-0.087115557	-0.039735319	RWDD3-001, RWDD3-002, RP11-57H12.3-002, RP11-57H12.3-001, RWDD3-201, RWDD3-006, RWDD3-004, RWDD3-005, RWDD3-003
DMR_117	chr11	18477153	18478135	983	*	7	0.005536451	-0.014706108	-0.009356587	0.008186581	-0.200016771	-0.121816823	LDHAL6A-002, LDHAL6A-001
DMR_118	chr16	87101534	87102691	1158	*	11	0.005597733	0.013116884	0.001482761	0.999999805	-0.075128629	-0.020067153	RP11-134D3.2-001
DMR_119	chr16	67022115	67022719	605	*	8	0.005729586	-0.004783368	-0.002101602	0.984508883	-0.084155443	-0.020718712	CES4A-201, CES4A-202, CES4A-203, CES4A-001, CES4A-204
DMR_120	chr12	54413000	54413936	937	*	7	0.005749322	-0.009962618	-0.006502803	2.79E-08	-0.149803754	-0.104614074	AC012531.25-001
DMR_121	chr14	61748000	61748574	575	*	9	0.005837302	-0.012309884	-0.005484423	0.017305043	-0.260794639	-0.096642584	TMEM30B-201, TMEM30B-003, PRKCH-016, PRKCH-015, TMEM30B-001, PRKCH-023, TMEM30B-002
DMR_122	chr1	23670246	23671499	1254	*	12	0.005844375	0.001315509	0.000699833	0.999999563	-0.162905143	-0.012694908	HNRNPR-001, HNRNPR-003, HNRNPR-002, HNRNPR-201, HNRNPR-202, HNRNPR-004, HNRNPR-007, HNRNPR-011
DMR_123	chr19	13984990	13985688	699	*	7	0.005891056	-0.005414953	-0.002855223	0.999999894	-0.020454644	-0.004644326	MIR181D-201, MIR181C-201
DMR_124	chr15	52263786	52264758	973	*	11	0.006071098	-0.008319043	-0.000808468	0.999999946	-0.091299303	-0.007873214	LEO1-001, LEO1-002
DMR_125	chr5	138210550	138211909	1360	*	17	0.00607352	-0.012235385	-0.002671474	0.999999998	0.116061798	0.02438642	LRRTM2-001, CTNNA1-027, CTNNA1-029, CTNNA1-033, CTNNA1-038, LRRTM2-002, CTNNA1-028, CTNNA1-031, CTNNA1-035, CTNNA1-024, CTNNA1-026, LRRTM2-003, CTNNA1-034, CTNNA1-036, CTNNA1-023, CTNNA1-043, CTNNA1-030, LRRTM2-004, CTNNA1-025, CTNNA1-032, CTNNA1-202
DMR_126	chr1	54355272	54356900	1629	*	13	0.006139447	-0.011662534	-0.002106984	0.999999984	-0.082268327	-0.013512071	YIPF1-201, YIPF1-002, YIPF1-003, YIPF1-001, YIPF1-006, YIPF1-004, YIPF1-007, YIPF1-005, DIO1-017, DIO1-016, YIPF1-202
DMR_127	chr10	88727059	88729861	2803	*	18	0.006257882	-0.009268541	-0.001961943	0.964476143	-0.061917335	-0.033864673	ADIRF-001, ADIRF-002, ADIRF-AS1-002, RP11-96C23.5-001, ADIRF-AS1-003, MMRN2-002, ADIRF-003, ADIRF-AS1-001, ADIRF-AS1-004, RP11-96C23.15-001, MMRN2-008
DMR_128	chr7	53102694	53104336	1643	*	11	0.006391808	-0.010861271	-0.001475798	0.999952592	-0.062339669	-0.002809398	POM121L12-001
DMR_129	chr6	31650735	31651411	677	*	15	0.00641065	-0.018783927	-0.00994446	1	0.07560747	0.009330935	LY6G5C-203, LY6G5C-001, LY6G5C-007, LY6G5C-002, LY6G5C-008
DMR_130	chr19	36484731	36485966	1236	*	8	0.006429518	-0.012965648	-0.006292381	0.491501441	0.195398228	-0.011425127	SDHAF1-001
DMR_131	chr14	37124018	37125997	1980	*	14	0.006462193	0.005547431	0.001712223	0.999989614	0.073154033	-0.002131703	PAX9-201, PAX9-004, PAX9-005
DMR_132	chr4	1320674	1322395	1722	*	7	0.006628649	-0.004784639	-0.00102703	0.999995641	0.025131373	0.00679359	MAEA-009, MAEA-008
DMR_133	chr11	66638863	66639578	716	*	8	0.006820297	-0.003328499	-0.000461531	0.997053182	-0.048820446	-0.018746258	NA
DMR_134	chr1	228651353	228652581	1229	*	8	0.006997534	0.003747807	0.00160939	0.990826541	0.092536347	0.042499403	HIST3H2BA-201, HIST3H2BA-001, MIR4666A-201
DMR_135	chr12	46767132	46768016	885	*	8	0.007109336	0.003970354	0.00140744	0.99988248	-0.037675044	-0.009942234	SLC38A2-001, SLC38A2-006, SLC38A2-002, RP11-474P2.2-001, SLC38A2-005, SLC38A2-004
DMR_136	chr17	43394337	43395133	797	*	11	0.007142299	0.001587416	0.000308578	0.999999997	0.043417772	0.013508067	MAP3K14-201, MAP3K14-001
DMR_137	chr17	19912430	19913408	979	*	7	0.007239415	0.001546702	0.000238247	0.992210575	-0.090571323	-0.046767109	SPECC1-027, SPECC1-006, RP11-209D14.2-001, SPECC1-014, SPECC1-020, SPECC1-025, SPECC1-024
DMR_138	chr1	75198403	75199177	775	*	13	0.007261329	0.011152677	0.003682549	0.391497178	0.421852105	0.236237336	CRYZ-001, TYW3-001, CRYZ-003, CRYZ-005, CRYZ-002, CRYZ-201, TYW3-201, CRYZ-004, TYW3-202, TYW3-003
DMR_139	chr19	23941313	23942126	814	*	8	0.007382036	-0.017468039	-0.005676606	0.999999831	-0.093972666	-0.007710366	ZNF681-201, ZNF681-001, ZNF681-003, ZNF681-002
DMR_140	chr17	4690797	4692377	1581	*	9	0.007394195	-0.017154432	-0.005611673	0.011004573	-0.142750021	-0.07679822	VMO1-001, GLTPD2-001, VMO1-002, VMO1-003, VMO1-004
DMR_141	chr7	6413861	6414708	848	*	7	0.007689598	0.001722856	0.000614913	0.999962466	-0.056713056	-0.02105248	RAC1-001, RAC1-002, RAC1-004
DMR_142	chr17	78921828	78923344	1517	*	7	0.00788241	-0.005202289	-0.002138844	0.999925837	-0.034903127	0.000937941	RPTOR-010
DMR_143	chr1	27683139	27684494	1356	*	11	0.007882609	-0.010153664	-0.0034995	1.01E-05	-0.129397548	-0.06485559	MAP3K6-004, MAP3K6-005, MAP3K6-006, MAP3K6-003
DMR_144	chr1	207277018	207278324	1307	*	10	0.008477035	0.012601242	0.002893746	0.987235961	0.070542523	-0.013984824	C4BPA-001, C4BPA-002, C4BPA-003
DMR_145	chr20	3051493	3053037	1545	*	14	0.008685693	-0.01797783	-0.005762074	0.999518068	-0.053195336	-0.02886686	OXT-001
DMR_146	chr10	121578129	121579007	879	*	9	0.008799878	-0.007481599	-0.003688106	0.023338201	-0.088404021	-0.047425885	INPP5F-002, INPP5F-003, PHACTR2P1-001
DMR_147	chr1	1565856	1566860	1005	*	7	0.008906348	0.006321433	0.003584864	0.932297505	-0.084565136	-0.046112084	MMP23B-001, MMP23B-002, MMP23B-004, MIB2-015, MMP23B-005, MMP23B-003, MIB2-014, MMP23B-010, MIB2-024, MMP23B-009
DMR_148	chr2	27530153	27531170	1018	*	8	0.008944703	0.007945332	0.00434193	0.999987126	-0.022130175	-0.010066664	UCN-001
DMR_149	chr17	27139292	27140843	1552	*	10	0.009055884	-0.002667282	1.22E-05	0.999999992	0.068498527	0.002544018	FAM222B-002, FAM222B-007
DMR_150	chr3	195942993	195943636	644	*	8	0.009112526	-0.007703198	-0.004391907	1.23E-11	-0.16662211	-0.102413576	SLC51A-001, SLC51A-007, SLC51A-006, SLC51A-002
DMR_151	chr7	35734160	35735464	1305	*	15	0.009144214	-0.019156009	-0.001314852	0.999999921	0.085531825	0.014590863	HERPUD2-002, HERPUD2-001, HERPUD2-006, HERPUD2-003, HERPUD2-005, HERPUD2-008, RP11-379H18.1-001
DMR_152	chr12	132283812	132284684	873	*	8	0.009344669	-0.003607537	-0.000445699	0.999998303	-0.03952302	-0.012692106	RNA5SP378-201
DMR_153	chr10	14051445	14052028	584	*	7	0.009572461	-0.020264987	-0.011159373	0.999784734	-0.071425586	-0.03469736	FRMD4A-004
DMR_154	chr19	35417109	35418345	1237	*	10	0.009575464	0.00336174	0.000285456	0.999990168	-0.095824962	0.000145011	ZNF30-001, ZNF30-201, ZNF30-202, ZNF30-003, ZNF30-004, ZNF30-002, CTC-523E23.8-001
DMR_155	chr3	37283884	37285071	1188	*	11	0.009989943	-0.004330865	-0.000238444	0.999999868	-0.033796932	-0.002812895	AC097359.1-201, GOLGA4-006, GOLGA4-001, GOLGA4-011, GOLGA4-007, GOLGA4-010, GOLGA4-002, GOLGA4-003, GOLGA4-004, RP11-259K5.2-001
DMR_156	chr1	203733914	203734559	646	*	9	0.010202499	-0.007543099	-0.004254483	0.999999999	-0.019000099	0.001443953	LAX1-003, LAX1-002
DMR_157	chr7	30959709	30961331	1623	*	11	0.010212393	0.009489899	-0.000863438	0.999963089	-0.062799282	-0.003251191	AQP1-002, AQP1-003, AQP1-202
DMR_158	chr8	124053784	124055146	1363	*	13	0.010562246	-0.006155485	-0.000189526	0.999999993	0.079587977	0.004421419	DERL1-001, RNY4P5-201, DERL1-004, DERL1-002, TBC1D31-012
DMR_159	chr3	180707482	180708442	961	*	7	0.01056765	0.008453107	0.002578908	0.999900381	-0.21797971	-0.035072555	DNAJC19-001, SOX2-OT-005, DNAJC19-004, DNAJC19-005, DNAJC19-007, DNAJC19-009, DNAJC19-002, DNAJC19-003, DNAJC19-006, SOX2-OT-018, DNAJC19-008
DMR_160	chr15	101792241	101793075	835	*	7	0.010750547	-0.005197037	-0.000658986	0.999996363	0.075621172	0.01438725	CHSY1-001
DMR_161	chr5	1201033	1202449	1417	*	13	0.011066888	-0.014302561	-0.00505214	0.999999959	-0.049795617	0.006001689	SLC6A19-001, SLC6A19-002
DMR_162	chr9	139292793	139293358	566	*	7	0.011121111	-0.002958803	-0.001249189	0.999320227	0.033594286	0.007692518	SNAPC4-001
DMR_163	chr20	34543011	34544356	1346	*	8	0.011225723	-0.008009607	-0.000615248	0.999991172	0.060299556	-0.001989601	SCAND1-002
DMR_164	chr7	100076562	100077394	833	*	9	0.011685522	0.002607035	0.000608865	0.999999986	0.042976842	0.00874486	TSC22D4-001, TSC22D4-002, TSC22D4-003, TSC22D4-004
DMR_165	chr1	8389679	8390746	1068	*	8	0.01195862	-0.007111918	-0.000293144	0.999998294	-0.057415212	-0.016985885	SLC45A1-005, SLC45A1-002, Y_RNA.759-201
DMR_166	chr14	77843567	77844330	764	*	7	0.012321853	-0.005001712	-0.000614655	0.99254592	0.05186251	-0.002905892	TMED8-001, SAMD15-001, SAMD15-003
DMR_167	chr12	54409207	54410380	1174	*	13	0.01249583	-0.011109309	-0.002514093	0.999999116	-0.052273446	-0.01579178	HOXC4-001, HOXC6-002, RP11-834C11.14-001
DMR_168	chr6	31922367	31923529	1163	*	9	0.012528595	-0.003525395	-0.000698523	0.999951322	-0.089549804	-0.029738432	MIR1236-201
DMR_169	chr15	42787188	42787946	759	*	15	0.012595456	-0.008806512	-0.002865854	1	-0.14255639	-0.016671726	SNAP23-001, SNAP23-201, SNAP23-011, SNAP23-008, SNAP23-014, SNAP23-010, SNAP23-009, SNAP23-015, SNAP23-020, SNAP23-012
DMR_170	chr14	70546695	70547465	771	*	7	0.012598183	-0.003686386	-0.000754796	0.999903843	0.026400548	0.008284107	SLC8A3-006, SLC8A3-007, SLC8A3-008
DMR_171	chr14	102785511	102786150	640	*	10	0.012624223	0.002808869	4.41E-05	0.999932377	-0.056198294	-0.017542669	ZNF839-201, ZNF839-012, ZNF839-001, ZNF839-003, ZNF839-002
DMR_172	chr12	132632133	132633146	1014	*	7	0.012676896	-0.002906575	-0.001858037	0.975282272	0.070730135	0.027690074	NOC4L-003
DMR_173	chr22	17488875	17489762	888	*	11	0.013090915	-0.011266629	-0.001373605	0.993219828	-0.067352112	-0.027220944	GAB4-001, GAB4-002, GAB4-003
DMR_174	chr20	34042625	34043664	1040	*	13	0.013230248	-0.002409073	0.00012272	0.999999674	0.105048128	-0.001766045	CEP250-201, GDF5-001, CEP250-006, CEP250-001, MIR1289-1-201, CEP250-003, CEP250-002, CEP250-013, CEP250-007
DMR_175	chr16	66582592	66583835	1244	*	11	0.013286817	-0.006546343	-0.001923035	0.999999985	0.079780346	0.007212862	TK2-201, Y_RNA.807-201, TK2-005, TK2-001, TK2-003, TK2-004, TK2-002, TK2-202, TK2-008, Y_RNA.807-001, TK2-009, TK2-016, TK2-014, TK2-010, TK2-007, TK2-006
DMR_176	chr10	132632099	132632962	864	*	7	0.013342675	-0.005837243	-0.001091224	0.999823725	0.090543857	0.031738976	NA
DMR_177	chr1	8484004	8484703	700	*	11	0.013366456	0.018346947	0.00481775	0.998834147	-0.107666669	-0.019016921	RP5-1115A15.1-001, RP5-1115A15.1-002, RERE-005, RERE-004, RERE-003, RERE-013, RERE-006
DMR_178	chr6	86157891	86159823	1933	*	13	0.013595521	-0.007129485	9.66E-05	0.989184379	-0.097631541	-0.020027373	NT5E-001, NT5E-002, NT5E-201
DMR_179	chr3	13008800	13010209	1410	*	16	0.013736273	0.006681167	0.000503218	0.999998705	0.114954826	0.009068551	IQSEC1-001, IQSEC1-005
DMR_180	chr13	26796192	26797529	1338	*	13	0.013792848	-0.011103973	-0.002313284	0.993389831	-0.118773636	-0.030036987	RNF6-001, RNF6-002, RNF6-006, RNF6-201, RNF6-007, RNF6-003, RNF6-005, RNF6-004
DMR_181	chr11	63655748	63656342	595	*	8	0.013813842	0.002523787	0.001043392	0.998728068	0.071826746	0.040098843	MARK2-003, MARK2-005
DMR_182	chr12	53496729	53497306	578	*	8	0.01391028	0.007694489	0.000755603	0.990893322	0.055123837	-0.012842585	SOAT2-001, SOAT2-002, SOAT2-003
DMR_183	chr7	157257942	157258883	942	*	7	0.013970226	-0.010153901	-0.004990483	0.999997641	0.033005294	0.003897243	AC006372.4-001
DMR_184	chr7	96651915	96652481	567	*	8	0.014128243	0.003477738	0.001275946	0.998085443	-0.117388388	-0.040077825	DLX5-001, DLX5-003, DLX5-002
DMR_185	chr1	167189002	167190178	1177	*	11	0.014239455	0.001455044	0.00030688	0.999999801	0.090919013	0.014107303	POU2F1-001, POU2F1-004, POU2F1-002, POU2F1-201, POU2F1-010, POU2F1-007, POU2F1-202, POU2F1-006, POU2F1-203, POU2F1-016, POU2F1-015, POU2F1-011, RP11-277B15.3-001
DMR_186	chr15	48482853	48484469	1617	*	19	0.01427463	-0.016436837	-0.003318092	1	-0.079910519	-0.017514872	CTXN2-001, CTXN2-201, SLC12A1-005, RP11-605F22.2-002, RP11-605F22.2-001, RP11-605F22.2-003, SLC12A1-009
DMR_187	chr11	47429649	47430336	688	*	7	0.014380105	-0.001560219	0.000202601	0.999998942	-0.033795586	-0.005798281	SLC39A13-011, SLC39A13-012, SLC39A13-003, SLC39A13-004, SLC39A13-005, SLC39A13-010, SLC39A13-008, SLC39A13-007, RP11-750H9.5-001, RP11-750H9.5-002, SLC39A13-001
DMR_188	chr5	1885367	1886828	1462	*	7	0.014399982	0.006780582	-0.000192792	0.99891567	0.060617529	0.000544698	IRX4-004, CTD-2194D22.3-001, IRX4-003, CTD-2194D22.4-001
DMR_189	chr19	55660591	55661330	740	*	7	0.014563195	-0.015307042	-0.010319242	0.999221183	-0.106938778	-0.045463401	TNNT1-003, TNNT1-001, TNNT1-201, TNNT1-006, TNNT1-005, TNNT1-004, TNNT1-007, TNNT1-002, TNNT1-010, TNNT1-008, TNNT1-009
DMR_190	chr5	110062343	110062837	495	*	11	0.014624686	0.022961891	0.015355224	1.25E-13	-0.300836975	-0.252485344	TMEM232-201, TMEM232-001, TMEM232-015, TMEM232-008, TMEM232-014, TMEM232-003, TMEM232-010, TMEM232-002
DMR_191	chr1	24882084	24882451	368	*	7	0.014668392	0.004413356	0.001419202	0.996549632	-0.03427049	0.000424679	NCMAP-001, RP4-594I10.3-001
DMR_192	chr10	90611604	90612228	625	*	7	0.014705494	-0.007960871	-0.003453928	0.999977146	0.077512767	0.007264883	ANKRD22-001
DMR_193	chr7	81399308	81399827	520	*	7	0.014711836	0.010204164	0.004644646	0.999803912	0.069403132	0.020433373	HGF-001, HGF-201, HGF-008, HGF-007, HGF-004, HGF-003, HGF-002, HGF-005, HGF-009
DMR_194	chr13	31506270	31507578	1309	*	13	0.0148929	-0.013808327	-0.005848356	0.999999995	-0.058695171	-0.013165956	TEX26-001, TEX26-AS1-001, TEX26-AS1-003, TEX26-AS1-013, TEX26-002, TEX26-005, TEX26-AS1-006, TEX26-AS1-002, TEX26-AS1-014, TEX26-AS1-012, TEX26-AS1-009, TEX26-AS1-004, TEX26-AS1-010, TEX26-AS1-005, TEX26-AS1-017, TEX26-AS1-016, TEX26-AS1-008, TEX26-AS1-007, TEX26-AS1-011, TEX26-AS1-015
DMR_195	chr16	57831745	57832760	1016	*	11	0.014959347	-0.010040754	-0.004374881	4.50E-07	-0.134346782	-0.086169564	KIFC3-010, KIFC3-002, KIFC3-201, KIFC3-034, KIFC3-033, CTD-2600O9.1-002, KIFC3-032, CTD-2600O9.1-003
DMR_196	chr12	104322566	104324793	2228	*	14	0.01497408	0.001051258	8.87E-05	0.999999976	0.0718308	0.003398009	HSP90B1-001, RP11-642P15.1-004, HSP90B1-008, HSP90B1-003, HSP90B1-007, RP11-642P15.1-003, HSP90B1-006, MIR3652-201
DMR_197	chr19	12806824	12807560	737	*	8	0.015146057	-0.006706011	-0.000736939	0.9996067	0.058872279	-0.001313569	FBXW9-201, FBXW9-001, FBXW9-202, FBXW9-002, FBXW9-003
DMR_198	chr7	138817676	138818658	983	*	15	0.01514728	-0.012856366	-0.000449402	0.999997374	0.117538685	-0.016995958	TTC26-002, TTC26-201, TTC26-001, TTC26-009, TTC26-006, TTC26-003, TTC26-005, TTC26-008, TTC26-007, TTC26-004
DMR_199	chr3	39542841	39543707	867	*	8	0.015185332	-0.016702198	-0.007644714	0.99989501	0.065635081	0.026091035	MOBP-006, MOBP-005, MOBP-014
DMR_200	chr17	3289363	3290164	802	*	8	0.015186518	-0.015136988	-0.008047348	0.655226282	-0.091749222	-0.059551892	OR1R1P-201, OR1R1P-001, RP11-64J4.2-001, RP11-64J4.2-002, RP11-64J4.2-003
DMR_201	chr1	228699886	228700583	698	*	8	0.015268272	-0.009108561	-0.002621705	0.999998515	0.024928052	-0.00290707	BTNL10-002, BTNL10-001, BTNL10-003
DMR_202	chr7	135433353	135434050	698	*	8	0.015619189	-0.006889287	-0.001088285	0.999975804	0.118822884	0.016630519	FAM180A-201, FAM180A-003, FAM180A-002, FAM180A-001
DMR_203	chr4	3746443	3748254	1812	*	11	0.015813767	-0.019925556	-0.005347042	0.999999493	-0.05212042	-0.003940429	NA
DMR_204	chr17	27052676	27054446	1771	*	15	0.016102487	0.003151263	0.000427849	0.99999998	0.072581182	-0.006566307	NEK8-001, TLCD1-001, TLCD1-002, SNORD4B-201, NEK8-002, NEK8-005, NEK8-003, TLCD1-004, NEK8-006, TLCD1-003, NEK8-004, AC010761.14-001, NEK8-007
DMR_205	chr2	24397221	24398859	1639	*	15	0.016158793	-0.008224375	-0.0025253	2.78E-09	-0.284204978	-0.1018939	FAM228A-001, AC008073.7-001, FAM228A-004, AC008073.7-002, FAM228A-003
DMR_206	chr7	98922251	98923583	1333	*	11	0.016162696	-0.001684373	-0.000196279	0.999999953	-0.032249135	0.001811227	ARPC1A-001, ARPC1A-009, ARPC1A-201, ARPC1A-003
DMR_207	chr20	60696869	60698163	1295	*	9	0.01628244	0.003502783	0.000787251	0.999972501	-0.060624361	-0.024252321	LSM14B-201, LSM14B-001, LSM14B-002, LSM14B-006, LSM14B-005, LSM14B-003
DMR_208	chr8	22525659	22527157	1499	*	12	0.016319985	-0.007083112	-0.00113804	0.999991296	-0.104418164	-0.007389666	BIN3-001, BIN3-006, BIN3-009, BIN3-002, BIN3-011, BIN3-007, BIN3-008
DMR_209	chr14	92572575	92573832	1258	*	12	0.016483236	0.003581154	3.75E-05	0.99999999	0.065272607	0.0064754	ATXN3-003, ATXN3-002, ATXN3-001, ATXN3-201, ATXN3-006, ATXN3-004, ATXN3-005, ATXN3-011, ATXN3-008, ATXN3-010, ATXN3-012, ATXN3-007, ATXN3-015, ATXN3-202, ATXN3-044, ATXN3-045, ATXN3-024, ATXN3-032, ATXN3-048, ATXN3-039, ATXN3-033, ATXN3-025, ATXN3-034, ATXN3-043, ATXN3-046, ATXN3-026, ATXN3-019, ATXN3-022, ATXN3-040, ATXN3-017, ATXN3-021, ATXN3-038, ATXN3-049, ATXN3-029, ATXN3-036, ATXN3-035, ATX…
DMR_210	chr17	7757933	7758854	922	*	14	0.016690796	-0.007316701	-0.001065705	0.999996137	-0.063986306	-0.01692508	TMEM88-001, LSMD1-201, TMEM88-002, LSMD1-005
DMR_211	chr5	78281103	78282099	997	*	9	0.016800824	-0.013506944	-0.006143259	0.999950789	0.106945099	0.037040272	ARSB-001, ARSB-002, ARSB-003, ARSB-006
DMR_212	chr14	36988217	36988854	638	*	7	0.016804749	0.00317007	0.001666733	0.999997862	-0.037846454	-0.005991345	NKX2-1-002, NKX2-1-001, NKX2-1-004, NKX2-1-AS1-001, RP11-896J10.3-001, NKX2-1-003, NKX2-1-005
DMR_213	chr20	3189311	3190202	892	*	11	0.016991823	-0.003402222	5.48E-05	0.999995196	0.064725419	0.024330936	ITPA-002, ITPA-007, ITPA-009, ITPA-006, ITPA-005, ITPA-004, ITPA-003, ITPA-010
DMR_214	chr9	104249490	104249936	447	*	8	0.017182897	-0.012387293	-0.004926305	0.999768739	-0.076191726	-0.035067951	TMEM246-002, TMEM246-001
DMR_215	chr15	72523516	72524219	704	*	11	0.017263049	0.001687473	0.000636983	0.999999034	0.054279627	0.015511365	PKM-201, PKM-004, PKM-202, PKM-203, PKM-026, PKM-006, PKM-012, PKM-019, PKM-020, PKM-005, PKM-007, PKM-001, PKM-018, PKM-002
DMR_216	chr6	31507701	31508357	657	*	10	0.017328331	-0.013037194	-0.00525154	0.012895964	0.115215295	0.068409386	DDX39B-006, DDX39B-001, DDX39B-201, DDX39B-AS1-002, DDX39B-202, DDX39B-011, DDX39B-010, DDX39B-018, DDX39B-AS1-001, DDX39B-017, DDX39B-009, DDX39B-013, DDX39B-019, DDX39B-203, DDX39B-016, DDX39B-204, DDX39B-014, DDX39B-012, DDX39B-002, DDX39B-004, DDX39B-005, DDX39B-008, SNORD84-201
DMR_217	chr9	139377021	139378529	1509	*	14	0.017350001	0.005777436	0.000640131	0.999999984	-0.072479674	-0.00055471	C9orf163-001
DMR_218	chr3	10028380	10029261	882	*	8	0.017502853	0.00128089	0.00021032	0.999991305	-0.315615859	-0.028963651	EMC3-001, EMC3-AS1-003, EMC3-AS1-004, EMC3-AS1-006, EMC3-005, EMC3-AS1-002, EMC3-AS1-005, EMC3-003
DMR_219	chr10	131263962	131264597	636	*	7	0.017503865	-0.002599642	-0.001449237	0.999986419	0.028448138	-0.001777742	MGMT-001, MGMT-002, MGMT-003
DMR_220	chr1	9714280	9714845	566	*	7	0.017542324	0.007423412	0.002961694	0.999991327	0.044330452	0.006195523	C1orf200-001
DMR_221	chr12	52403817	52404880	1064	*	12	0.017722674	0.008259926	0.002109037	0.999992544	-0.057245646	-0.001426213	GRASP-201, GRASP-005, GRASP-008, GRASP-004, GRASP-003, GRASP-002
DMR_222	chr3	113160071	113161177	1107	*	14	0.017808367	0.015636416	0.006045569	0.08530094	-0.106336419	-0.058553849	WDR52-001, WDR52-202, WDR52-009, WDR52-002
DMR_223	chr1	38455704	38456531	828	*	9	0.017907608	-0.007645303	-0.001058924	0.99986305	-0.071214391	0.004537015	SF3A3-001, RNU6-510P-201, SF3A3-201, SF3A3-007, SF3A3-002, SF3A3-005, SF3A3-008
DMR_224	chr22	32807879	32808786	908	*	10	0.018154701	-0.008053949	0.000189744	0.964448812	-0.138899424	-0.028386027	RTCB-001, RTCB-201, RTCB-003, RTCB-004
DMR_225	chr6	30614081	30615352	1272	*	18	0.018351274	-0.007569082	-0.00170307	0.999999991	0.112165782	-0.000488501	C6orf136-201, C6orf136-005, C6orf136-001, C6orf136-002, C6orf136-004, C6orf136-003, C6orf136-007, C6orf136-006, AL662800.2-201
DMR_226	chr6	151560577	151561055	479	*	8	0.01848217	-0.011306392	-0.00386836	0.988270739	-0.071281528	-0.0228876	AKAP12-001, AKAP12-202
DMR_227	chr7	138720457	138720989	533	*	7	0.018486361	0.00140524	0.000772696	0.999789205	0.060137555	0.006746004	ZC3HAV1L-001
DMR_228	chr11	63741765	63742453	689	*	11	0.018622372	-0.001924352	8.18E-05	0.999998983	-0.06139699	0.002563987	COX8A-001, AP000721.4-001
DMR_229	chr5	170763941	170764152	212	*	7	0.018875853	0.006507942	0.002640256	0.999998439	0.042341687	0.005414135	NA
DMR_230	chr11	64980819	64981596	778	*	9	0.018942478	-0.011695073	-0.005442862	0.999095275	-0.049779982	-0.031873425	SLC22A20-201, SLC22A20-001, SLC22A20-003, SLC22A20-006, SLC22A20-005
DMR_231	chr6	31275148	31275875	728	*	11	0.019242646	0.028729675	0.01392465	0.98951048	-0.164070052	-0.076559829	XXbac-BPG248L24.10-001
DMR_232	chr8	100024465	100025390	926	*	9	0.01929512	0.00297506	0.000816076	0.999148778	-0.09696678	-0.024265504	VPS13B-004, VPS13B-001, VPS13B-002, VPS13B-201, VPS13B-006, VPS13B-003, RP11-410L14.2-001
DMR_233	chr17	42907937	42908915	979	*	8	0.019351016	-0.014667502	-0.005135691	0.976269624	-0.094222721	-0.040359044	GJC1-201, GJC1-005, GJC1-001, GJC1-004, GJC1-002
DMR_234	chr5	70750699	70752009	1311	*	11	0.019563379	0.001742503	0.000588106	0.99999913	0.09944714	0.004965738	BDP1-016, BDP1-201, BDP1-018
DMR_235	chr10	63659671	63660672	1002	*	7	0.019596275	0.008191578	0.000837334	0.998862943	-0.147515955	-0.001554466	ARID5B-001
DMR_236	chr1	67772986	67773725	740	*	8	0.019746545	0.001750875	0.000581385	0.999961648	-0.079684903	-0.008053053	IL12RB2-001, IL12RB2-201, IL12RB2-202, IL12RB2-203
DMR_237	chr3	171757077	171758176	1100	*	16	0.019814557	-0.009942644	-0.000782402	0.999999982	-0.290097097	-0.008408047	FNDC3B-001, FNDC3B-201, FNDC3B-004, FNDC3B-002, FNDC3B-008, FNDC3B-005
DMR_238	chr16	1464758	1465457	700	*	7	0.020392396	-0.005326425	9.34E-05	0.99887245	-0.062053766	-0.022162576	UNKL-001, UNKL-004, UNKL-201, UNKL-203, UNKL-005, UNKL-002, UNKL-017
DMR_239	chr21	30257644	30258251	608	*	9	0.020405951	-0.00637286	-0.000520623	0.99997695	-0.07338798	-0.011487729	N6AMT1-001, N6AMT1-002, N6AMT1-003
DMR_240	chr3	46607760	46608179	420	*	7	0.020469827	-0.007730989	-0.003849521	0.010125213	-0.081388113	-0.057034667	LRRC2-001, LRRC2-004, LRRC2-003
DMR_241	chr19	2428100	2429209	1110	*	8	0.020490084	-0.00819643	-0.003891502	0.274401352	-0.171208865	-0.086624202	TIMM13-001, TIMM13-002
DMR_242	chr16	68270631	68271698	1068	*	8	0.020892097	-0.005269969	-0.000480929	0.000224511	0.378553569	0.027929768	ESRP2-002, ESRP2-001, ESRP2-010, ESRP2-007, RP11-96D1.6-001, ESRP2-006, ESRP2-008, ESRP2-004, ESRP2-009
DMR_243	chr2	239974003	239975220	1218	*	7	0.020945354	-0.002988194	-0.00111266	0.999899003	-0.071079458	-0.009461683	NA
DMR_244	chr5	322032	322735	704	*	7	0.02112421	0.011693845	0.005738293	0.886779238	0.115327861	0.057114715	AHRR-007, AHRR-006, AHRR-009
DMR_245	chr10	16526150	16526572	423	*	7	0.021243652	-0.003334106	-0.001261024	0.999949369	0.04899641	0.019296604	PTER-201, PTER-003
DMR_246	chr11	8007457	8008673	1217	*	8	0.021368914	0.007498658	-0.000943569	0.999995302	-0.035893307	-0.00593574	EIF3F-201, EIF3F-202, EIF3F-006, EIF3F-004, EIF3F-203
DMR_247	chr8	1764878	1765820	943	*	11	0.02158968	-0.009828532	-0.005157012	0.999999995	-0.105010066	-0.009053086	MIR596-201
DMR_248	chr11	64851746	64852356	611	*	7	0.021641602	0.003411322	0.000956402	0.997774192	-0.071209718	-0.007853788	CDCA5-001, ZFPL1-001, CDCA5-005, ZFPL1-012, CDCA5-003, CDCA5-002, CDCA5-004, ZFPL1-011, ZFPL1-002, ZFPL1-005, ZFPL1-004, ZFPL1-015, ZFPL1-006, CDCA5-010, ZFPL1-008, ZFPL1-009, ZFPL1-010, CDCA5-008, ZFPL1-014, ZFPL1-013, CDCA5-006, ZFPL1-003
DMR_249	chr8	10469310	10470790	1481	*	10	0.021965146	-0.004032941	-0.001285114	0.999999733	0.055410006	0.001651344	NA
DMR_250	chr6	151646300	151646957	658	*	9	0.022064312	0.007588412	0.003692907	0.932688469	0.153201922	0.094917375	AKAP12-002
DMR_251	chr14	88788343	88788973	631	*	8	0.022262514	-0.008843606	-0.005076595	0.889795258	-0.125231955	-0.05518809	KCNK10-002, KCNK10-004
DMR_252	chr2	27341458	27342158	701	*	8	0.022293115	-0.005715224	0.000389894	0.834298173	-0.060974295	-0.023729384	CGREF1-201, CGREF1-005, CGREF1-001, CGREF1-003, CGREF1-004, CGREF1-002
DMR_253	chr5	153852231	153853283	1053	*	8	0.02244699	-0.005605683	-0.001225513	0.999834354	0.053500322	0.003134656	NA
DMR_254	chr17	170770	171228	459	*	8	0.022479226	-0.010360616	-0.006965409	0.999973544	-0.048993187	-0.020038018	RP11-1260E13.1-001, RP11-1260E13.1-002, RPH3AL-021
DMR_255	chr7	154862441	154863381	941	*	10	0.022570898	-0.017600472	-0.005284611	0.999999727	-0.057541229	0.002525636	HTR5A-001, HTR5A-AS1-001, HTR5A-AS1-002, HTR5A-AS1-201
DMR_256	chr2	10442521	10443632	1112	*	9	0.022788056	0.001294265	0.000590067	0.999254112	0.147600225	0.001134987	HPCAL1-001, HPCAL1-002, HPCAL1-004
DMR_257	chr16	86714536	86715410	875	*	7	0.022847486	-0.012520389	-0.006444473	0.999989915	-0.031477564	-0.010933518	NA
DMR_258	chr5	6714192	6715087	896	*	8	0.023306192	0.004028438	0.00092004	0.999999143	-0.052285538	0.001456933	PAPD7-001, PAPD7-007
DMR_259	chr11	2481206	2482442	1237	*	17	0.02335785	-0.004052944	0.000148231	0.999979151	-0.076691762	-0.012864712	KCNQ1-002, KCNQ1-006
DMR_260	chr19	52004630	52005651	1022	*	9	0.023506628	0.004970882	0.000799714	0.999932681	0.039470899	0.001638827	SIGLEC12-001, SIGLEC12-003, SIGLEC12-004
DMR_261	chr12	109553622	109554767	1146	*	7	0.02366706	-0.011350165	-0.004679692	0.984145359	-0.043812558	-0.024298868	ACACB-001
DMR_262	chr16	21963795	21965022	1228	*	14	0.024627785	0.001007016	0.000176207	0.999999992	0.090363888	0.020138126	UQCRC2-001, UQCRC2-003, UQCRC2-002, UQCRC2-008, UQCRC2-005, UQCRC2-006, UQCRC2-007
DMR_263	chr2	208489070	208490110	1041	*	12	0.024771593	-0.002266046	0.000189967	0.999999759	-0.107633109	5.90E-05	METTL21A-010, METTL21A-004, METTL21A-201, METTL21A-005, METTL21A-007, METTL21A-002, METTL21A-003, METTL21A-001, METTL21A-012, METTL21A-006, METTL21A-008, METTL21A-009
DMR_264	chr16	66585871	66586415	545	*	7	0.024960007	-0.006062109	-0.000873377	0.993466089	0.053667164	-0.003965828	CKLF-001, TK2-201, CKLF-003, CKLF-002, CKLF-004, Y_RNA.807-201, CKLF-005, TK2-005, TK2-001, CKLF-007, TK2-004, CKLF-CMTM1-002, CKLF-CMTM1-001, CKLF-CMTM1-004, CKLF-006, TK2-202, TK2-008, TK2-017, CKLF-009, TK2-016, TK2-014, TK2-007, TK2-006
DMR_265	chr20	43936663	43937975	1313	*	16	0.025104111	-0.018260837	-0.005203701	0.855154544	-0.166857408	-0.065696469	MATN4-201, RBPJL-002, MATN4-202, MATN4-004, RBPJL-003, RBPJL-001, MATN4-203, MATN4-204
DMR_266	chr6	41701737	41702698	962	*	9	0.025319376	0.002126293	0.000392892	0.999960636	0.086828373	0.028685052	TFEB-001, TFEB-010, TFEB-005, TFEB-004, TFEB-201, TFEB-006, TFEB-202, TFEB-014, TFEB-011, TFEB-012, TFEB-013
DMR_267	chr6	152128328	152129388	1061	*	17	0.025433175	0.002653754	0.000476715	0.99999999	-0.061089769	-0.003816321	ESR1-001, ESR1-009, ESR1-008, ESR1-202, ESR1-007, ESR1-203, ESR1-006
DMR_268	chr5	139682831	139683232	402	*	7	0.025513302	-0.009691507	-0.000603132	0.999922128	-0.178179493	-0.018441807	PFDN1-001, PFDN1-004, PFDN1-003, PFDN1-007
DMR_269	chr6	149969500	149970148	649	*	8	0.025541597	0.003194772	0.000491569	0.999998127	0.037835787	0.010392423	KATNA1-002, KATNA1-201, KATNA1-005, KATNA1-004, KATNA1-003
DMR_270	chr2	106681338	106682331	994	*	10	0.025637773	0.005073367	0.001947309	0.999903174	-0.063861029	-0.019441285	C2orf40-001, C2orf40-002, C2orf40-005, C2orf40-006, C2orf40-004
DMR_271	chr12	122230972	122232597	1626	*	11	0.025666976	0.002204326	0.000682941	0.999998579	0.077329233	0.004564323	RHOF-001, RHOF-003, RHOF-002, RHOF-004
DMR_272	chr13	53422691	53423262	572	*	9	0.025671444	0.003235649	0.001082944	0.999999431	0.051896308	0.00757336	PCDH8-002, PCDH8-001
DMR_273	chr14	35590656	35592137	1482	*	22	0.026009744	0.001672655	0.000305473	0.999999999	0.099196784	0.000222538	KIAA0391-201, PPP2R3C-001, KIAA0391-002, KIAA0391-001, PPP2R3C-005, PPP2R3C-018, PPP2R3C-003, PPP2R3C-006, PPP2R3C-019, PPP2R3C-011, PPP2R3C-012, PPP2R3C-013, PPP2R3C-020, PPP2R3C-008, PPP2R3C-017, PPP2R3C-010, PPP2R3C-002, PPP2R3C-004, PPP2R3C-016, KIAA0391-008, KIAA0391-001, PPP2R3C-007, KIAA0391-003, KIAA0391-010, KIAA0391-009, KIAA0391-006, KIAA0391-005, KIAA0391-007, KIAA0391-004
DMR_274	chr6	28972876	28973828	953	*	14	0.026078026	-0.009263903	-0.001791332	0.901458015	-0.166394611	-0.075782172	ZNF311-001, ZNF311-002
DMR_275	chr1	218518317	218519232	916	*	11	0.026310607	0.002560438	-8.31E-05	0.999846247	-0.079664976	-0.031548666	TGFB2-002, TGFB2-001, RP11-224O19.2-001, TGFB2-003
DMR_276	chr2	198569086	198569935	850	*	9	0.0263672	-0.00536679	-1.99E-05	0.999989031	0.098775863	0.021928999	MARS2-001
DMR_277	chr18	74960629	74961424	796	*	12	0.026443053	-0.011485861	-7.85E-05	0.999430732	-0.093969596	-0.017660772	GALR1-001
DMR_278	chr14	77422738	77423887	1150	*	7	0.026643445	-0.00394782	-0.000251339	0.999994758	0.065529825	0.013709424	NA
DMR_279	chr5	172409790	172410698	909	*	8	0.026725385	-0.00202309	-0.000300054	0.999887139	-0.052713784	0.002585403	ATP6V0E1-003, ATP6V0E1-004, ATP6V0E1-001, ATP6V0E1-002
DMR_280	chr1	6187886	6189119	1234	*	8	0.026758759	-0.009844575	-0.003108448	0.999994055	0.04951801	-0.002132907	CHD5-006
DMR_281	chr2	238968720	238969828	1109	*	15	0.026836439	-0.002309469	0.000263328	1	0.134760961	0.002985384	SCLY-001, SCLY-201, SCLY-003, SCLY-011, SCLY-008, SCLY-013, SCLY-202, SCLY-010, SCLY-203, SCLY-012, SCLY-009, SCLY-002, SCLY-015, SCLY-014, SCLY-007, SCLY-204
DMR_282	chr5	131131892	131133566	1675	*	15	0.026870742	-0.00517785	-0.000166048	0.999999999	0.040870297	0.010428364	FNIP1-004, FNIP1-005, FNIP1-003, FNIP1-001, CTC-432M15.3-001
DMR_283	chr15	45314579	45315438	860	*	13	0.027042551	-0.0114704	-0.00269929	0.999999159	0.110102637	0.029349493	SORD-001, SORD-002, SORD-003
DMR_284	chr20	25129126	25129936	811	*	12	0.027283821	0.006008961	0.000802857	0.988146226	-0.086312335	-0.051058478	RP4-738P15.1-002, RP4-738P15.1-001, RP4-738P15.1-004, RP4-738P15.1-003
DMR_285	chr20	56286391	56287532	1142	*	12	0.027570963	-0.003385184	-0.000766675	0.806450382	-0.061770462	-0.019992467	PMEPA1-201, PMEPA1-001, PMEPA1-002, PMEPA1-007, PMEPA1-004, PMEPA1-003
DMR_286	chr17	57287309	57287791	483	*	8	0.027585127	-0.001566898	-0.000522507	0.999910336	-0.047130261	0.000592157	SMG8-201, SMG8-001, SMG8-002, SMG8-005, SMG8-004, SMG8-003
DMR_287	chr6	50817157	50817711	555	*	7	0.027671283	-0.004192209	-0.000642071	0.997799055	0.123926478	0.010792313	NA
DMR_288	chr6	30509614	30510662	1049	*	7	0.027704901	-0.004526761	-0.000210161	0.999393488	0.091980112	0.014286566	NA
DMR_289	chr4	102268799	102269482	684	*	8	0.027763801	0.001231556	9.55E-05	0.999998887	0.038311464	0.002304709	PPP3CA-005, PPP3CA-002, PPP3CA-001, PPP3CA-007, PPP3CA-004, PPP3CA-201, PPP3CA-010, AP001816.1-001, AP001816.1-002, PPP3CA-009
DMR_290	chr21	27106248	27107814	1567	*	20	0.027775449	0.008598519	0.000787211	0.999653649	1.051473279	0.059046756	ATP5J-001, GABPA-002, GABPA-001, ATP5J-006, ATP5J-005, ATP5J-002, ATP5J-007, ATP5J-004, ATP5J-003, ATP5J-008, GABPA-003
DMR_291	chr20	57606993	57607571	579	*	9	0.027851018	0.002208946	0.000968728	0.999964315	0.083307241	0.027057567	ATP5E-001, ATP5E-002, ATP5E-003
DMR_292	chr16	67260661	67261564	904	*	14	0.027858331	0.004525903	0.000895265	0.999999942	0.076494884	-0.00519928	TMEM208-001, LRRC29-201, LRRC29-001, LRRC29-002, LRRC29-007, LRRC29-008, LRRC29-009, AC040160.1-201, LRRC29-004, LRRC29-006, TMEM208-006, TMEM208-002, TMEM208-003, TMEM208-009, TMEM208-008, TMEM208-007, TMEM208-012, TMEM208-010, TMEM208-011, TMEM208-004, TMEM208-005
DMR_293	chr17	80886725	80888632	1908	*	12	0.027976793	-0.003923215	-0.001108675	0.999841544	0.147459747	0.007704586	TBCD-022, TBCD-026, TBCD-024, TBCD-025, TBCD-008, TBCD-023
DMR_294	chr2	99224758	99226287	1530	*	13	0.028150806	0.001672773	0.000192424	0.999999993	-0.05935829	-0.012560459	COA5-001, UNC50-001, UNC50-003, UNC50-002, COA5-002, COA5-003
DMR_295	chr7	155436512	155437816	1305	*	11	0.028542922	0.001433047	0.000483589	0.99999879	0.087559075	0.023502151	RBM33-008, RBM33-005, AC009403.2-001, RBM33-007, AC009403.2-005, AC009403.2-002, AC009403.2-004, AC009403.2-003
DMR_296	chr12	9102068	9103184	1117	*	13	0.028729785	0.002376781	0.000650903	0.999999713	-0.096859249	0.003021859	M6PR-001, KLRG1-003, KLRG1-004, M6PR-006, M6PR-002, M6PR-004, KLRG1-005, M6PR-003
DMR_297	chr17	7386778	7388068	1291	*	16	0.028989708	0.001677255	0.000422081	0.999999998	0.168056888	0.012058512	ZBTB4-001, POLR2A-001, POLR2A-002
DMR_298	chr19	42210465	42211479	1015	*	7	0.029024707	-0.009610834	-0.003876534	0.991515424	-0.057411678	-0.026551361	CEACAM5-001, CEACAM5-002, CEACAM5-003, CEA-002, CEACAM5-004, CEACAM5-005, CEA-001, CEACAM7-004
DMR_299	chr19	52956622	52957180	559	*	9	0.029265793	0.008170659	0.001625589	0.999994762	-0.050574122	-0.014691159	ZNF578-001, ZNF578-002, ZNF578-005, ZNF578-004, ZNF578-003
DMR_300	chr16	4028440	4029543	1104	*	7	0.029265942	0.00709645	-0.00011851	0.999984279	0.031455646	0.000208611	NA
DMR_301	chr7	151433020	151434068	1049	*	9	0.029780942	0.021162596	0.007806845	0.915940192	0.138959955	0.058849517	PRKAG2-201, PRKAG2-009, PRKAG2-004
DMR_302	chr20	33103160	33104234	1075	*	13	0.030049682	0.001775841	0.0004249	0.999998479	0.061238539	-0.008265986	DYNLRB1-003, DYNLRB1-002, DYNLRB1-004, DYNLRB1-201, DYNLRB1-001
DMR_303	chr7	130129946	130130995	1050	*	15	0.030086354	-0.013860917	-0.005233559	0.999685098	-0.049130202	-0.025265073	MEST-001, MEST-201, MEST-009, MEST-011, MEST-005, MEST-010
DMR_304	chr1	22351389	22351926	538	*	10	0.030333678	-0.001011783	0.000235407	0.998757593	-0.084864339	0.024476271	LINC00339-201, LINC00339-001, LINC00339-003, LINC00339-004, RP1-224A6.3-001
DMR_305	chr1	74662979	74664456	1478	*	16	0.030817273	0.021389019	0.0034515	0.999994476	-0.137295328	-0.014817261	LRRIQ3-201, TNNI3K-201, FPGT-TNNI3K-005, FPGT-002, FPGT-TNNI3K-002, FPGT-001, FPGT-TNNI3K-003, LRRIQ3-004, LRRIQ3-001, LRRIQ3-003, LRRIQ3-002, FPGT-007, FPGT-005, FPGT-006, FPGT-008, FPGT-003, FPGT-TNNI3K-006, FPGT-004, FPGT-TNNI3K-004, FPGT-TNNI3K-001, FPGT-201
DMR_306	chr6	21593587	21594320	734	*	10	0.030936461	0.004032653	0.001267944	0.99999636	0.14972683	-0.000154769	SOX4-001, SOX4-201
DMR_307	chr4	1243849	1244360	512	*	8	0.030979229	0.014044382	0.007468846	0.999999895	-0.032425342	-0.014524426	CTBP1-001, CTBP1-AS2-201, CTBP1-003, CTBP1-005, CTBP1-AS2-001, CTBP1-002, CTBP1-013, CTBP1-004, CTBP1-AS2-003, CTBP1-006, CTBP1-AS2-005, CTBP1-AS2-004
DMR_308	chr2	200322252	200323278	1027	*	8	0.031060311	0.004280729	0.000664337	0.99998917	0.052223113	0.009927795	SATB2-001, SATB2-013, SATB2-005, SATB2-AS1-004, SATB2-AS1-006, SATB2-012
DMR_309	chr6	116575135	116575913	779	*	7	0.031215909	-0.01132757	-0.001000598	0.999669517	0.099892032	-0.009741429	TSPYL4-001, DSE-005, RP3-486I3.7-001, DSE-203
DMR_310	chr5	112196697	112197349	653	*	11	0.031710231	-0.00678904	-0.000432781	0.999612461	-0.091642001	-0.011486256	SRP19-002, SRP19-005, CTC-487M23.8-002, SRP19-001, SRP19-004, CTC-487M23.8-001, CTC-487M23.8-003, CTC-487M23.8-004, SRP19-008, SRP19-003
DMR_311	chr3	50303757	50305083	1327	*	14	0.031750814	-0.008375529	-0.002057152	0.99999995	-0.048945497	-0.009401288	SEMA3B-201, SEMA3B-202, SEMA3B-001, SEMA3B-010, SEMA3B-AS1-001, SEMA3B-009, SEMA3B-011, SEMA3B-002
DMR_312	chr19	16307949	16309331	1383	*	12	0.031789206	-0.008165192	-0.001318193	0.999996748	-0.066174103	0.000445776	AP1M1-001, AP1M1-002, AP1M1-004, AP1M1-201, AP1M1-007, AP1M1-006, AP1M1-005, AP1M1-003, AP1M1-008, AP1M1-009
DMR_313	chr11	89867385	89868104	720	*	13	0.031838177	-0.016856639	-0.00517779	0.999969946	0.102617035	0.044836488	NAALAD2-002, NAALAD2-009, NAALAD2-003, NAALAD2-006, NAALAD2-008, NAALAD2-010, NAALAD2-004, NAALAD2-001
DMR_314	chr9	98270489	98271049	561	*	7	0.032098366	-0.001462263	0.000169201	0.996043603	0.095281397	0.009967749	PTCH1-001, PTCH1-015, PTCH1-201, PTCH1-202, PTCH1-002, PTCH1-010, PTCH1-009, PTCH1-019, PTCH1-013, PTCH1-014, PTCH1-020, PTCH1-011, PTCH1-012, RP11-435O5.5-001
DMR_315	chr4	100737138	100738139	1002	*	7	0.032222657	-0.010986536	-0.000989257	0.999930152	0.087466969	0.014608248	DAPP1-001, DAPP1-003, DAPP1-002
DMR_316	chr2	242673460	242674491	1032	*	11	0.032362804	-0.005692971	-0.000875486	0.999998515	0.090359632	0.002214866	D2HGDH-001, D2HGDH-201, AC114730.8-001, D2HGDH-004, D2HGDH-002, D2HGDH-003, D2HGDH-021, D2HGDH-202
DMR_317	chr14	104094619	104095624	1006	*	9	0.032368534	-0.004007022	-0.000889828	0.997016325	0.205675975	0.020521818	KLC1-011, KLC1-010, KLC1-005, KLC1-001, KLC1-003, KLC1-002, KLC1-015, KLC1-004, KLC1-008, KLC1-013, KLC1-017, KLC1-022, KLC1-016, KLC1-020, KLC1-009
DMR_318	chr12	120906938	120908224	1287	*	13	0.032570205	-0.004740573	-0.00114895	0.999993537	0.103579583	0.021122796	SRSF9-001, DYNLL1-006, SRSF9-002, DYNLL1-004, DYNLL1-005, SRSF9-005, SRSF9-006
DMR_319	chr1	247614727	247615683	957	*	9	0.03258885	0.006088377	2.65E-05	0.999996731	0.044601713	0.002775818	OR2B11-001
DMR_320	chr15	39871808	39873288	1481	*	21	0.032743714	0.008802366	0.002301811	0.999999972	-0.120366286	-0.025125128	THBS1-001, THBS1-002
DMR_321	chr3	185825749	185827776	2028	*	15	0.032989782	-0.007178685	-2.31E-05	1	0.058351502	0.003694397	ETV5-001, ETV5-005, ETV5-007, ETV5-006, ETV5-002, ETV5-003, ETV5-004, ETV5-201
DMR_322	chr4	2626239	2627057	819	*	7	0.033337828	-0.003687772	-0.000868781	0.999316306	-0.094898806	0.003555185	FAM193A-001, FAM193A-002, FAM193A-005, FAM193A-007, FAM193A-008, FAM193A-003, FAM193A-006, FAM193A-201
DMR_323	chr4	123300380	123301385	1006	*	12	0.033489172	0.004684503	0.001173042	0.999995889	-0.081565455	-0.010346253	ADAD1-001, ADAD1-002, ADAD1-003, ADAD1-004, ADAD1-007, ADAD1-006, ADAD1-005
DMR_324	chr17	38498077	38498914	838	*	9	0.033733012	0.005379387	0.002343355	0.999949934	0.078260053	-0.009792699	RARA-004, RARA-003, RARA-010, CTD-2267D19.2-001
DMR_325	chr2	223520411	223521309	899	*	13	0.033747855	0.002459853	0.000533013	0.99999997	0.085578195	-0.006920952	FARSB-001, FARSB-201
DMR_326	chr17	25620596	25621774	1179	*	13	0.033966159	-0.005952807	-0.000750425	1	0.088632717	0.009788975	WSB1-001, WSB1-002, WSB1-005, WSB1-003, WSB1-008, WSB1-006, WSB1-014, WSB1-007, WSB1-009, WSB1-015, WSB1-012, WSB1-010, WSB1-013, WSB1-016, WSB1-011, MIR4522-001
DMR_327	chr12	56473408	56475064	1657	*	11	0.0341011	-0.005052016	-0.000908052	0.99302325	-0.087603815	-0.03130488	ERBB3-001, ERBB3-006, ERBB3-201, ERBB3-022, ERBB3-011, ERBB3-010, ERBB3-014, ERBB3-023, ERBB3-003
DMR_328	chr6	32160798	32161747	950	*	7	0.034264711	0.006616155	0.00110857	0.999894031	-0.112830376	-0.012300763	GPSM3-001, GPSM3-002, GPSM3-003, GPSM3-004
DMR_329	chr7	116592956	116594107	1152	*	14	0.034646189	-0.007133599	-0.000909085	0.999999747	-0.064915517	-0.01451494	ST7-002, ST7-001, ST7-013, ST7-014, ST7-007, ST7-OT4-001, ST7-OT4-004, ST7-027, ST7-028, ST7-015, ST7-021, ST7-026, ST7-AS1-001, ST7-OT4-002, ST7-OT4-003, ST7-OT4-005
DMR_330	chr1	32264286	32264703	418	*	7	0.034669052	-0.006362458	-0.002424095	0.999927234	-0.025314639	0.001380743	SPOCD1-013, SPOCD1-004, SPOCD1-006, SPOCD1-005, SPOCD1-015, SPOCD1-012, SPOCD1-014
DMR_331	chr1	207494213	207496045	1833	*	16	0.034766424	0.010266735	0.001042383	0.99999994	0.102926424	0.002151579	CD55-009, CD55-008, CD55-201, CD55-003, CD55-001, CD55-202, CD55-203, CD55-204, CD55-002, CD55-004, CD55-006, CD55-007, CD55-005
DMR_332	chr19	18793705	18794596	892	*	9	0.034773922	-0.008481882	-0.001453606	0.999998047	-0.048425696	-0.00750282	CRTC1-002, CRTC1-001
DMR_333	chr12	108078407	108079872	1466	*	15	0.0353064	0.024763812	0.003436628	0.999955467	-0.133747887	-0.033616795	PWP1-001, PWP1-005, PWP1-006, PWP1-003
DMR_334	chr17	37895886	37896620	735	*	8	0.035307059	-0.010803607	-0.005389755	0.227269064	-0.059972874	-0.04455568	GRB7-001, GRB7-201, GRB7-003, GRB7-009, GRB7-002, GRB7-006, GRB7-005, GRB7-011, GRB7-014, GRB7-012, GRB7-013, GRB7-008, GRB7-010
DMR_335	chr5	64063849	64065454	1606	*	14	0.035423764	0.004968468	0.000725754	1	-0.108419852	-0.013291622	CWC27-001, SREK1IP1-004, SREK1IP1-002, CWC27-005, SREK1IP1-003, SREK1IP1-001
DMR_336	chr5	14507328	14509008	1681	*	10	0.035507556	-0.003930481	-0.000635671	0.999900867	0.11211064	0.007927909	NA
DMR_337	chr22	20003756	20005300	1545	*	14	0.035541161	0.003284376	0.000628476	0.995775535	-0.144655041	-0.032325351	ARVCF-001, TANGO2-001, TANGO2-006, TANGO2-204, ARVCF-004, TANGO2-018, TANGO2-009
DMR_338	chr5	133702574	133702899	326	*	8	0.035758844	-0.001539761	0.000361971	0.998480956	-0.065041972	0.000590368	CDKL3-001, CDKL3-201, CDKL3-006, CDKL3-008
DMR_339	chr14	38725312	38726019	708	*	8	0.035852119	0.006042296	0.001587793	0.853629277	0.207435832	-0.026866561	CLEC14A-001
DMR_340	chr17	2239733	2240362	630	*	7	0.035976984	-0.001311951	4.24E-05	0.995207974	0.087666179	0.015517686	SGSM2-002, TSR1-002, SGSM2-001, TSR1-004, SGSM2-009, SGSM2-004, SGSM2-003, TSR1-007, TSR1-001
DMR_341	chr1	153950187	153950843	657	*	8	0.03714945	-0.003123234	0.000373399	0.997455653	-0.15995548	-0.001144198	JTB-001, JTB-002, JTB-003, JTB-006, JTB-004, JTB-005, RP11-422P24.11-001
DMR_342	chr20	62795341	62796178	838	*	10	0.037301698	-0.016193016	-0.004627237	0.999999746	0.043951711	0.01571326	MYT1-001, MYT1-202
DMR_343	chr11	92930395	92932008	1614	*	15	0.037636237	0.002673905	0.000371154	0.99999994	0.09673917	0.01713081	SLC36A4-001, SLC36A4-005, SLC36A4-003, SLC36A4-002
DMR_344	chr19	50321295	50321704	410	*	8	0.037747122	-0.002960912	-1.87E-05	0.999740119	0.076491888	0.010255518	MED25-001, FUZ-013, MED25-012, MED25-020, MED25-003, MED25-016
DMR_345	chr1	20959355	20960202	848	*	8	0.037767794	-0.006312559	-0.000365491	0.90585228	-0.240138256	-0.043552285	PINK1-001
DMR_346	chr1	156046344	156047509	1166	*	10	0.037789733	0.008601228	0.002434876	0.99999955	0.091992672	0.006406628	AL355388.1-201
DMR_347	chr3	49055596	49058423	2828	*	22	0.03786438	-0.006839182	2.89E-05	0.999999948	0.105539718	-0.004003551	DALRD3-008, NDUFAF3-003, NDUFAF3-001, DALRD3-002, MIR425-201, MIR191-201, NDUFAF3-004, DALRD3-201, DALRD3-015, DALRD3-011, DALRD3-007, DALRD3-003, NDUFAF3-002, DALRD3-001, DALRD3-009, DALRD3-013, NDUFAF3-006, DALRD3-010, DALRD3-014, DALRD3-017, NDUFAF3-005, DALRD3-016, DALRD3-012, DALRD3-004
DMR_348	chr1	231004157	231005552	1396	*	17	0.038023451	0.003164784	0.000212713	0.999999863	0.148155156	0.006126532	C1orf198-001, C1orf198-004, C1orf198-002, C1orf198-005, C1orf198-006
DMR_349	chr1	86861658	86863324	1667	*	15	0.038440268	-0.005775575	-0.000356564	0.999999985	-0.064722232	-0.010052729	ODF2L-002, ODF2L-201, ODF2L-001, ODF2L-005, ODF2L-202, ODF2L-203, ODF2L-020, ODF2L-018, ODF2L-004, ODF2L-017, ODF2L-006
DMR_350	chr19	3178413	3178955	543	*	8	0.038535972	-0.002747556	-0.000987166	0.999938712	-0.074664612	-0.007491113	S1PR4-001
DMR_351	chr3	97690590	97692250	1661	*	10	0.038537035	0.006921338	0.000420261	0.999993885	-0.104500297	-0.005521561	MINA-201, MINA-002, MINA-003, MINA-001, MINA-010
DMR_352	chr6	73331114	73331756	643	*	12	0.038571251	0.00224015	0.000140123	0.999999913	0.044657961	0.000705865	KCNQ5-006, KCNQ5-201, KCNQ5-202, KCNQ5-002, KCNQ5-001, KCNQ5-203, KCNQ5-204, KCNQ5-205
DMR_353	chr7	129690864	129691863	1000	*	12	0.038814162	-0.008136992	-0.001137174	0.999999221	0.106387347	0.016059618	ZC3HC1-201, ZC3HC1-001, ZC3HC1-002, ZC3HC1-003, ZC3HC1-007, ZC3HC1-009, ZC3HC1-010, ZC3HC1-004, ZC3HC1-006, ZC3HC1-008
DMR_354	chr1	24438703	24439418	716	*	9	0.038962791	-0.009116331	-0.003519522	0.999536819	-0.048319135	-0.020497782	MYOM3-201, MYOM3-202, MYOM3-001
DMR_355	chr22	31892053	31892562	510	*	11	0.039077794	0.001464483	0.000306821	0.999997977	-0.051569919	-0.00641347	SFI1-002, EIF4ENIF1-008, SFI1-023, SFI1-014, SFI1-017, SFI1-201, SFI1-001, SFI1-026, SFI1-202, SFI1-015, SFI1-028, SFI1-203
DMR_356	chr6	56820052	56820869	818	*	8	0.039115122	-0.001843754	-0.000122437	0.998694963	0.145718404	0.01758625	BEND6-003, BEND6-004, BEND6-201, BEND6-202, DST-202, DST-009
DMR_357	chr10	123688099	123688420	322	*	9	0.039156888	-0.018323284	-0.005805852	0.999183213	-0.204336748	-0.097398945	ATE1-201, ATE1-202, ATE1-001, ATE1-002, ATE1-AS1-001, ATE1-006, ATE1-203, ATE1-204, ATE1-205
DMR_358	chr16	30106822	30107795	974	*	8	0.039354345	0.002512349	0.000174822	0.991434971	-0.070423713	-0.000619691	YPEL3-002, YPEL3-001, RP11-455F5.3-001, YPEL3-003, YPEL3-008, YPEL3-009, YPEL3-011, YPEL3-010, YPEL3-006, YPEL3-007, YPEL3-005, YPEL3-004, YPEL3-012
DMR_359	chr1	92494898	92495387	490	*	9	0.039417687	-0.00587131	-0.001981996	0.999967047	-0.069133697	-0.019861665	EPHX4-001
DMR_360	chr1	28917964	28918656	693	*	7	0.039423081	0.003365189	0.000411701	0.999991992	-0.032926555	-0.010210111	RAB42-001, RAB42-002
DMR_361	chr13	49550299	49550872	574	*	7	0.039483396	0.001488765	0.000454892	0.999921398	-0.036785812	-0.000660055	FNDC3A-001, FNDC3A-004, FNDC3A-003, FNDC3A-201
DMR_362	chr2	24271786	24273454	1669	*	12	0.039652046	-0.013703856	-0.001686134	0.80726653	-0.144029623	-0.046180041	C2orf44-001, FKBP1B-001, FKBP1B-002, C2orf44-002, FKBP1B-003, C2orf44-003, FKBP1B-006, FKBP1B-005
DMR_363	chr19	1275438	1275773	336	*	7	0.039747823	-0.000934001	0.000261906	0.999810738	-0.087666106	-0.010729569	C19orf24-001, C19orf24-003, C19orf24-004, CIRBP-050, C19orf24-005
DMR_364	chr15	41059627	41060822	1196	*	9	0.039772201	-0.008046209	-0.002406079	0.999186266	-0.061315745	-0.018745384	C15orf62-002, GCHFR-006, DNAJC17-010
DMR_365	chr2	70312615	70313597	983	*	8	0.039888059	-0.015692003	-0.005677874	0.999999889	0.04681833	0.017681078	PCBP1-001, PCBP1-AS1-024, PCBP1-AS1-017, PCBP1-AS1-028, PCBP1-AS1-005, PCBP1-AS1-006, PCBP1-AS1-034, PCBP1-AS1-038, PCBP1-AS1-025, PCBP1-AS1-018, PCBP1-AS1-003, PCBP1-AS1-023, PCBP1-AS1-021, PCBP1-AS1-022, PCBP1-AS1-015, PCBP1-AS1-032, PCBP1-AS1-011, PCBP1-AS1-030, PCBP1-AS1-007, PCBP1-AS1-039, PCBP1-AS1-019, PCBP1-AS1-012, PCBP1-AS1-027, PCBP1-AS1-008, PCBP1-AS1-001, PCBP1-AS1-040, PCBP1-AS1-036…
DMR_366	chr7	27169510	27171401	1892	*	24	0.039943233	0.016867495	0.008430926	1	-0.094287707	-0.029397211	HOXA4-001, HOXA4-201, HOXA4-004, HOXA-AS3-003
DMR_367	chr15	83775590	83776769	1180	*	13	0.040011616	0.00408257	0.000496247	0.999999998	-0.056845456	-0.008445428	TM6SF1-004, TM6SF1-001, TM6SF1-003, TM6SF1-201, TM6SF1-006, TM6SF1-008, TM6SF1-005, TM6SF1-009
DMR_368	chr5	44808792	44809829	1038	*	11	0.040127794	0.003943989	0.000665142	0.999999948	0.04007173	0.007065659	RP11-53O19.1-004, RP11-53O19.1-002, RP11-53O19.1-003, RP11-53O19.1-008, RP11-53O19.1-007, MRPS30-001, RP11-53O19.1-005, RP11-53O19.1-001, RP11-53O19.1-006, MRPS30-002
DMR_369	chr22	38301066	38302504	1439	*	8	0.040217228	-0.002098088	0.000246318	0.999786757	-0.057662114	0.002781217	MICALL1-001, MICALL1-002, MICALL1-003
DMR_370	chr1	84971850	84972704	855	*	13	0.040388075	-0.002170232	0.000265169	0.999999936	0.11080506	0.006328252	SPATA1-201, SPATA1-007, GNG5-001, GNG5-002, SPATA1-001, SPATA1-002, SPATA1-003, SPATA1-008
DMR_371	chr14	31090880	31091672	793	*	11	0.040408363	-0.002769723	-0.000335568	0.993133387	-0.166326938	-0.033876865	SCFD1-009, SCFD1-010, SCFD1-201, SCFD1-006, SCFD1-008, SCFD1-002, SCFD1-202, SCFD1-004, SCFD1-015, SCFD1-005, SCFD1-007, SCFD1-014, SCFD1-013
DMR_372	chr1	6615092	6615604	513	*	8	0.040516908	-0.003116144	-0.001523974	0.997249899	-0.066514519	-0.008201343	TAS1R1-201, TAS1R1-001, TAS1R1-004, NOL9-001, NOL9-002
DMR_373	chr4	186125334	186125755	422	*	9	0.040739655	-0.01556938	-0.001239615	0.999746298	-0.097977134	-0.014119468	KIAA1430-201, KIAA1430-001, SNX25-001, KIAA1430-002
DMR_374	chr15	41785301	41786019	719	*	7	0.04105642	-0.002506002	-0.000560925	0.999714551	-0.058289615	0.001213981	ITPKA-001, ITPKA-002
DMR_375	chr16	54318221	54319624	1404	*	7	0.041194584	0.004058267	0.001034019	0.998895782	-0.041314035	-0.006052711	IRX3-001, IRX3-003, IRX3-002
DMR_376	chr17	17184012	17185060	1049	*	13	0.041401724	-0.009897718	-0.000694629	0.999999741	0.086235162	0.010087453	COPS3-001, COPS3-008, COPS3-002, COPS3-003, COPS3-006, COPS3-007, COPS3-014, COPS3-019, COPS3-015, COPS3-013, COPS3-016
DMR_377	chr16	69966641	69967212	572	*	7	0.042005173	0.01634074	0.008762925	0.987569169	-0.071051499	-0.046405561	MIR140-201, WWP2-018
DMR_378	chr12	56615706	56616161	456	*	8	0.042109375	0.001165507	0.00039544	0.999306558	0.148406984	0.01654323	NABP2-002, RNF41-001, NABP2-001, RNF41-002, NABP2-005, NABP2-004, NABP2-006, RNF41-005, RNF41-003, RNF41-011, RNF41-013, RNF41-010, RNF41-006
DMR_379	chr17	78151784	78152466	683	*	9	0.042641354	-0.008848187	-0.002623345	0.995070231	-0.092848805	-0.032394488	CARD14-201, CARD14-016
DMR_380	chr17	46871042	46872263	1222	*	9	0.043162422	-0.003969441	-0.000999063	0.999992511	0.03541931	0.01126609	TTLL6-002, TTLL6-008, TTLL6-001
DMR_381	chr20	46130249	46131560	1312	*	16	0.043466615	-0.004088714	-2.05E-05	1	0.079836259	0.00476704	NCOA3-201, NCOA3-002, NCOA3-003, NCOA3-001
DMR_382	chr8	101321928	101323246	1319	*	10	0.043789113	-0.009799727	-0.001128562	0.991343789	0.095433462	-0.001720501	RNF19A-001, RNF19A-011, RNF19A-012, RNF19A-015
DMR_383	chr11	84634126	84634735	610	*	9	0.043878445	-0.017843853	-0.007562465	0.837869835	-0.138896663	-0.074463775	DLG2-001, DLG2-012, DLG2-011, DLG2-027, DLG2-009
DMR_384	chr5	1467317	1468749	1433	*	10	0.043911452	0.00444734	-0.000260584	0.999978231	-0.107081629	-0.019709552	LPCAT1-003
DMR_385	chr3	169683969	169684821	853	*	14	0.04406938	-0.009231003	-0.002995333	0.999826378	0.086416893	0.018210673	SEC62-001, SEC62-004, SEC62-011, RP11-379K17.4-002, SEC62-005, SEC62-002, SEC62-007, RP11-379K17.4-001, RP11-379K17.4-003, SEC62-008, RP11-379K17.4-005
DMR_386	chr1	26324082	26325349	1268	*	14	0.044233482	-0.003620579	-3.41E-05	0.99999996	0.138458936	0.004874289	PAFAH2-001, PAFAH2-004, PAFAH2-005, PAFAH2-003, PAFAH2-002, PAFAH2-007
DMR_387	chr2	466712	467135	424	*	7	0.044264858	-0.004699196	-0.000421992	0.99048261	-0.088875704	-0.024148836	NA
DMR_388	chr3	48487347	48488159	813	*	10	0.044521151	-0.001672195	2.95E-05	0.99998848	0.046806018	0.008315844	ATRIP-001, ATRIP-002, ATRIP-201, ATRIP-005, ATRIP-007, ATRIP-003, RP11-24C3.2-001, RP11-24C3.2-002, ATRIP-008
DMR_389	chr19	19625761	19627257	1497	*	17	0.044583686	-0.010845223	-0.002430533	0.00172716	-0.268988002	-0.069396885	NDUFA13-201, TSSK6-201, NDUFA13-007, NDUFA13-006, NDUFA13-002, NDUFA13-001, NDUFA13-008, NDUFA13-005, NDUFA13-202, CTC-260F20.3-001, TSSK6-001, CTC-260F20.3-002, TSSK6-002, TSSK6-005, NDUFA13-010, YJEFN3-201
DMR_390	chr2	18059005	18060102	1098	*	11	0.04476369	-0.002920186	-0.000203203	0.999999972	0.056693203	0.009477455	KCNS3-001, KCNS3-002, KCNS3-003, KCNS3-005, KCNS3-004
DMR_391	chr2	98350651	98351315	665	*	10	0.044873363	-0.002402063	-0.000466863	0.999993614	-0.050453283	-0.018301139	ZAP70-008, ZAP70-003, ZAP70-006, ZAP70-005
DMR_392	chr3	28390376	28391118	743	*	11	0.045099126	-0.002211732	0.000229897	0.999999998	-0.097387519	0.002025847	AZI2-003, AZI2-014, ZCWPW2-002, AZI2-011, AZI2-013, ZCWPW2-001, AZI2-005, AZI2-009, AZI2-004, AZI2-001
DMR_393	chr2	37310396	37311583	1188	*	9	0.045198915	-0.004044583	0.000334378	0.999939422	0.084250293	0.004502702	HEATR5B-001, GPATCH11-001, HEATR5B-201, GPATCH11-002, GPATCH11-201
DMR_394	chr3	187387189	187387866	678	*	7	0.045730191	-0.007583263	-0.00132029	0.994864238	-0.100381928	-0.040560458	SST-001
DMR_395	chr15	33359788	33360901	1114	*	12	0.04631902	0.012695878	0.004893118	0.999999681	-0.0478307	0.011853141	FMN1-001, FMN1-002, FMN1-006
DMR_396	chr2	232259431	232260327	897	*	9	0.046637603	-0.010771371	-0.004094322	0.999998213	-0.059030318	-0.004956121	B3GNT7-001, AC017104.6-003, AC017104.6-002, B3GNT7-003
DMR_397	chr8	82754017	82755558	1542	*	12	0.046908036	0.004470345	0.000301209	0.999999418	0.123789945	0.017021761	SNX16-001, SNX16-002, SNX16-201, SNX16-005, SNX16-004, SNX16-011, SNX16-012, SNX16-010, SNX16-003, SNX16-006
DMR_398	chr12	125478094	125478868	775	*	10	0.04698342	0.005360193	0.001091079	0.999999975	-0.044248124	-0.003584333	BRI3BP-001
DMR_399	chr16	54964820	54965492	673	*	7	0.047146932	-0.002748209	-0.000551865	0.997924125	-0.070762975	-0.021410722	IRX5-002, IRX5-001, CRNDE-005, IRX5-004, IRX5-003, CRNDE-006
DMR_400	chr12	27676982	27677494	513	*	8	0.04724274	0.002547222	0.000191072	0.995371424	0.108331677	0.024255756	PPFIBP1-001, PPFIBP1-007, PPFIBP1-006, PPFIBP1-003, PPFIBP1-009, PPFIBP1-002, PPFIBP1-014, PPFIBP1-008, PPFIBP1-005, PPFIBP1-004
DMR_401	chr8	33341954	33343197	1244	*	11	0.047259098	-0.004459761	-2.98E-05	0.99999613	-0.08041607	-0.023695986	MAK16-001, MAK16-003, MAK16-006, MAK16-002, MAK16-004
DMR_402	chr21	39493199	39493878	680	*	8	0.047336868	-0.004827005	-0.001855796	0.999232548	-0.086470063	-0.006175379	DSCR4-001, DSCR8-006, DSCR4-002, DSCR8-003, DSCR8-005, DSCR8-001, DSCR8-002, DSCR4-003, DSCR8-004
DMR_403	chr10	24754496	24755359	864	*	7	0.047432253	-0.015768686	-0.000589976	0.801545893	0.092962216	0.013615749	KIAA1217-010, KIAA1217-007, KIAA1217-011
DMR_404	chr12	130526793	130527106	314	*	9	0.047734912	-0.008659363	-0.002629293	0.999995557	-0.073891457	-0.014697666	RP11-474D1.3-002
DMR_405	chr12	104682409	104683911	1503	*	8	0.047757147	-0.013307615	-0.001666109	0.999999281	-0.099819532	-0.014299477	TXNRD1-201, TXNRD1-202, TXNRD1-203, TXNRD1-204, TXNRD1-003, TXNRD1-006, TXNRD1-018, TXNRD1-017, TXNRD1-005, TXNRD1-002, TXNRD1-014, TXNRD1-007, TXNRD1-020, TXNRD1-004, TXNRD1-021, TXNRD1-015, TXNRD1-013, TXNRD1-016, TXNRD1-207, TXNRD1-208
DMR_406	chr17	41984558	41985830	1273	*	14	0.047793609	-0.00719697	-0.00161312	0.999999046	0.134976551	-0.00021517	MPP2-001, MPP2-003, MPP2-015, MPP2-005, MPP2-012, MPP2-008, MPP2-010, MPP2-016, MPP2-013, MPP2-014, MPP2-006, MPP2-007, MPP2-011, MPP2-017, MPP2-018
DMR_407	chr19	12944890	12946093	1204	*	8	0.047929969	-0.008630344	-0.000598928	0.999609808	-0.085717563	-0.014395682	RTBDN-002, RTBDN-201, RTBDN-006, RTBDN-001, RTBDN-005, MAST1-005, RTBDN-007, RTBDN-004
DMR_408	chr6	29943188	29943677	490	*	7	0.048101745	0.004571945	0.001886775	0.993139629	-0.079880427	-0.032995719	HCG9-001, HCG9-002
DMR_409	chr15	83680492	83681219	728	*	11	0.048134712	-0.010814691	-0.00324855	0.019063492	-0.271579695	-0.092454949	C15orf40-201, C15orf40-012, C15orf40-003, C15orf40-002, C15orf40-004, C15orf40-005, C15orf40-007, C15orf40-001, C15orf40-006, C15orf40-013, C15orf40-008, C15orf40-009, RP11-382A20.7-001
DMR_410	chr10	38299179	38300033	855	*	9	0.048196902	-0.002811338	-0.000192711	0.999986607	0.192445604	0.038195842	ZNF33A-201, ZNF33A-202, ZNF33A-203, ZNF33A-001, ZNF33A-005, ZNF33A-003, ZNF33A-004
DMR_411	chr4	146018582	146019130	549	*	12	0.048342175	0.008579138	0.00151916	0.999998836	-0.09923736	-0.006319204	ABCE1-001, ANAPC10-001, ANAPC10-002, ANAPC10-007, ABCE1-004, ANAPC10-006, ABCE1-006, ANAPC10-014, ANAPC10-015, ABCE1-003, ANAPC10-010, ANAPC10-011, ABCE1-010, ANAPC10-003, ANAPC10-008, ANAPC10-009, ANAPC10-005, ANAPC10-016, ANAPC10-013, ANAPC10-004, ANAPC10-012
DMR_412	chr4	56212072	56212685	614	*	7	0.048380612	0.00151721	0.000701384	0.999995611	-0.057217455	-0.018594302	SRD5A3-001, SRD5A3-002
DMR_413	chr1	154377091	154377532	442	*	8	0.048587497	-0.002729116	0.000488319	0.99983509	-0.04629813	-0.000205991	IL6R-003, IL6R-001, RP11-350G8.5-001, IL6R-004
DMR_414	chr16	89181807	89182492	686	*	7	0.048758694	0.004611968	-0.000654385	0.999877354	0.129623498	0.021388724	CTD-2555A7.3-001
DMR_415	chr14	23291485	23292277	793	*	9	0.048762514	0.007769793	0.001593373	0.999415946	0.073635641	-0.006083684	AL135998.1-201, SLC7A7-012, SLC7A7-016, SLC7A7-013, SLC7A7-014, SLC7A7-015
DMR_416	chr22	42486743	42487145	403	*	10	0.048825144	0.001316374	0.000253022	0.999998492	0.097498565	0.003339234	NDUFA6-AS1-001, NDUFA6-AS1-002, NDUFA6-AS1-003, NDUFA6-AS1-006, NDUFA6-001, NDUFA6-AS1-007, NDUFA6-AS1-008, NDUFA6-AS1-009, NDUFA6-003, RP1-257I20.14-001, NDUFA6-AS1-010
DMR_417	chr9	35811884	35814417	2534	*	12	0.049351395	-0.006936265	-0.000759174	0.999987776	0.178631652	0.01445777	HINT2-002, SPAG8-001, TMEM8B-007, SPAG8-010, SPAG8-012, HINT2-005, SPAG8-005, SPAG8-004, HINT2-001, HINT2-007, SPAG8-003, HINT2-004, HINT2-003, SPAG8-002, SPAG8-008, SPAG8-009, HINT2-006, SPAG8-007, SPAG8-011, AL133410.1-201
DMR_418	chr14	100772295	100773599	1305	*	12	0.049690064	0.004309823	0.000638839	0.999997149	0.091778143	0.002798725	SLC25A29-002, MIR345-201, SLC25A29-003, SLC25A29-201, SLC25A29-008, SLC25A29-011, SLC25A29-007, SLC25A29-009, SLC25A29-014, SLC25A29-010, SLC25A29-013, SLC25A29-004, SLC25A29-012
