# Supplementary material for: Candidate biomarkers from the integration of methylation and gene expression in discordant autistic sibling pairs
Source: Transl Psychiatry. 2023 Apr 3;13:109. doi: 10.1038/s41398-023-02407-4 (PMC10070641; doi:10.1038/s41398-023-02407-4)
Supplement: Supplementary file 4 — Supplementary File 3 [file 41398_2023_2407_MOESM4_ESM.xlsx]

## Sheet: DMRcate_combat_Males_ASD
seqnames	start	end	width	strand	no.cpgs	min_smoothed_fdr	Stouffer	HMFDR	Fisher	maxdiff	meandiff	overlapping.genes
chr9	125794756	125797284	2529	*	14	4.34447e-88	1.94275e-68	3.223e-10	5.57243e-70	-0.0246546	-0.0167766	RABGAP1, GPR21
chr17	37893638	37897246	3609	*	27	1.09089e-73	1.5492e-58	1.61767e-08	1.16144e-62	-0.0278325	-0.0117773	GRB7
chr16	89041793	89045645	3853	*	19	8.80199e-68	2.89378e-58	2.62662e-11	4.66009e-61	-0.0249939	-0.0113503	CBFA2T3
chr12	124864528	124865130	603	*	8	9.78708e-80	3.705e-52	8.26338e-10	6.26341e-50	-0.0216312	-0.0150051	NCOR2
chr10	63807168	63809170	2003	*	17	6.41809e-57	4.87158e-45	8.16637e-07	3.38352e-42	0.020692	0.0122968	ARID5B
chr6	31581498	31584941	3444	*	11	1.34222e-49	9.65166e-43	6.25704e-12	1.20862e-44	-0.0289966	-0.0155749	AIF1
chr17	47286445	47289036	2592	*	20	1.31534e-92	1.10349e-40	2.42889e-12	2.3773e-56	0.0195289	0.00933697	ABI3, GNGT2
chr17	79798629	79801920	3292	*	18	4.01894e-36	3.19648e-40	1.39357e-07	1.34735e-38	-0.0147288	-0.00852684	RP11-498C9.2, P4HB
chr4	1294432	1295078	647	*	8	3.23819e-73	2.8429e-39	4.11265e-13	2.28144e-42	-0.030355	-0.0175267	MAEA
chr20	45946271	45948853	2583	*	12	2.01667e-45	5.69735e-37	1.43469e-08	2.36835e-36	-0.0217884	-0.0123874	AL031666.2, ZMYND8
chr5	176935305	176938889	3585	*	17	5.2059e-58	1.27545e-36	1.61747e-13	2.0238e-44	-0.0200912	-0.00870788	DOK3, DDX41
chr22	26875404	26877092	1689	*	14	3.8675e-60	1.68618e-36	1.96868e-09	1.70715e-38	-0.0198024	-0.00779323	HPS4
chr11	817633	825246	7614	*	30	2.73869e-48	3.36414e-36	7.21693e-11	1.76767e-52	-0.0173838	-0.00494398	PNPLA2, AP006621.8
chr1	25290947	25292412	1466	*	14	1.36812e-52	4.78403e-36	9.53253e-08	1.23016e-34	0.0182911	0.0100556	RUNX3
chr17	79880450	79882876	2427	*	14	2.19438e-72	8.93696e-36	1.39518e-08	1.68563e-41	-0.0205558	-0.0107231	RP11-498C9.12, MAFG
chr11	503270	504937	1668	*	14	2.10825e-39	1.9165e-35	3.12038e-07	1.76961e-35	-0.0223211	-0.0122632	RNH1
chr17	46666926	46670663	3738	*	19	1.55177e-50	3.04598e-35	5.06579e-10	4.18826e-44	-0.0203498	-0.00956412	HOXB-AS3, HOXB3, HOXB5
chr17	46672924	46686245	13322	*	57	3.71391e-20	4.37759e-35	2.96648e-05	3.43747e-40	-0.0398914	0.00152446	HOXB-AS3, HOXB3, HOXB6, HOXB7
chr9	124047497	124049158	1662	*	7	6.72974e-44	3.27256e-34	3.87205e-07	1.05647e-31	-0.0174689	-0.0133846	GSN, GSN-AS1
chr11	67068674	67071885	3212	*	16	4.26123e-35	5.26761e-34	5.22059e-08	2.2923e-32	0.0160791	0.000828385	ANKRD13D, SSH3
chr11	67048673	67053829	5157	*	17	8.80709e-54	6.06054e-34	1.27288e-10	2.50949e-42	-0.0205106	-0.00916323	ADRBK1
chr6	32903069	32905320	2252	*	15	5.26551e-72	1.53508e-33	9.91892e-11	2.98123e-44	-0.0219303	-0.011018	HLA-DMB, AL645941.1, XXbac-BPG181M17.5
chr11	59822727	59824161	1435	*	10	4.70018e-66	3.01258e-33	8.63054e-12	3.48298e-40	-0.0265313	-0.0138352	MS4A3
chr22	44568203	44568812	610	*	9	1.49622e-53	4.15727e-33	5.50241e-11	5.7097e-33	-0.0200234	-0.011674	PARVB
chr15	41059627	41062224	2598	*	19	1.71198e-74	5.47761e-33	8.58004e-11	3.52194e-44	-0.0238876	-0.00781308	GCHFR, C15orf62, DNAJC17
chr16	3114056	3115809	1754	*	13	1.15676e-45	7.13963e-33	4.11676e-06	4.17199e-30	0.0189839	0.0112553	IL32
chr6	36665240	36665620	381	*	7	6.48721e-52	3.15743e-32	4.74688e-09	1.90881e-32	-0.0164356	-0.0123856	NA
chr1	167485873	167487871	1999	*	9	2.5614e-51	4.63512e-32	1.96885e-10	1.00852e-34	0.0241572	0.0128339	CD247
chr15	29212340	29213860	1521	*	9	5.29084e-66	4.90067e-32	1.26947e-14	1.13761e-37	0.0239802	0.00989911	APBA2
chr1	32168609	32171050	2442	*	15	2.47529e-75	8.80716e-32	1.66496e-09	1.10311e-39	-0.0217448	-0.00853167	COL16A1
chr16	81771206	81773196	1991	*	13	2.04991e-67	1.28102e-29	2.04653e-08	2.2015e-37	-0.0246358	-0.00912872	RP11-960L18.1, PLCG2
chr12	109548681	109549869	1189	*	8	5.41883e-48	2.04052e-29	3.61298e-08	9.20853e-30	-0.0355517	-0.0188518	UNG, RP11-968O1.5
chr2	240142806	240148191	5386	*	12	2.10404e-48	3.13641e-29	6.64925e-13	1.95549e-39	-0.0285525	-0.00992462	HDAC4
chr11	118213272	118215112	1841	*	9	2.22266e-28	4.37042e-29	1.92406e-07	1.20229e-29	0.0166391	0.0115591	CD3G, CD3D
chr1	203737534	203738799	1266	*	8	4.84887e-40	4.62933e-29	5.07726e-11	2.99646e-29	-0.0285595	-0.0140267	LAX1
chr22	19749188	19752869	3682	*	10	1.01512e-38	5.30575e-29	1.08146e-09	2.62332e-29	-0.0518936	-0.0203911	TBX1
chr2	66663813	66667852	4040	*	26	6.22309e-53	5.72737e-29	5.1903e-09	2.78031e-42	-0.01593	-0.00481505	MEIS1, MEIS1-AS2, AC092669.1
chr14	23586582	23590238	3657	*	11	1.07978e-30	7.32561e-29	1.14702e-07	7.62574e-32	-0.0175076	-0.00983156	CEBPE
chr17	75318211	75320035	1825	*	8	1.02781e-77	8.3374e-29	2.0047e-16	6.89466e-37	-0.0234849	-0.00758877	SEPT9
chr10	72362292	72363272	981	*	11	4.90841e-55	1.78519e-28	1.07167e-09	5.93374e-35	0.0174533	0.0107608	PRF1
chr19	4539943	4544574	4632	*	16	2.42082e-20	5.71663e-28	1.31279e-05	4.00974e-28	-0.0204024	-0.0100105	CTB-50L17.14, LRG1, SEMA6B
chr1	27960788	27962412	1625	*	12	2.29448e-57	1.52061e-27	2.54175e-11	4.8842e-31	-0.0225757	-0.00998367	FGR
chr2	157183755	157187341	3587	*	18	7.89185e-40	2.02633e-27	2.24359e-08	5.10778e-30	-0.0233474	-0.0113399	NR4A2
chr2	33359059	33359688	630	*	11	7.9341e-63	2.5673e-27	1.16824e-11	1.39134e-34	-0.0213377	-0.0130094	LTBP1
chr12	19556114	19557343	1230	*	9	2.97968e-60	3.21647e-27	6.78675e-11	2.09875e-33	0.0257473	0.00621084	AEBP2
chr9	130524573	130525864	1292	*	10	5.65116e-49	3.38439e-27	5.41883e-08	1.36286e-29	-0.0289754	-0.0140252	SH2D3C
chr1	156093948	156096574	2627	*	12	4.07969e-27	1.45504e-26	6.59125e-08	2.3139e-27	0.0284045	0.00225197	LMNA
chr12	54689278	54691774	2497	*	8	2.6366e-39	1.5917e-26	2.3544e-08	6.83498e-27	-0.021157	-0.0121676	RP11-968A15.8, NFE2
chr17	7742126	7743410	1285	*	7	9.28891e-52	1.89379e-26	4.74402e-11	2.05421e-29	-0.0275124	-0.0162452	KDM6B
chr15	91426667	91429088	2422	*	17	1.77482e-45	3.27201e-26	2.61617e-09	5.8852e-29	-0.0151262	-0.00797465	FURIN, FES
chr20	57581903	57583709	1807	*	25	8.41295e-99	3.67071e-26	1.68088e-13	3.84198e-45	-0.0203209	-0.00781589	CTSZ
chr15	52428559	52430789	2231	*	7	1.68817e-31	3.87034e-26	6.43827e-12	1.57166e-26	-0.0178374	-0.0100512	CTD-2184D3.7, GNB5
chr17	7460247	7462249	2003	*	15	1.6902e-50	5.39726e-26	9.04345e-08	2.17873e-32	-0.0257645	-0.00819984	TNFSF12, TNFSF12-TNFSF13, TNFSF13
chr22	50585161	50586605	1445	*	13	1.14268e-37	6.15731e-26	5.76475e-07	7.54837e-27	-0.0285153	-0.0110662	MOV10L1
chr17	19290353	19291768	1416	*	10	7.09723e-40	1.02595e-25	5.89967e-06	3.15714e-25	-0.0143131	-0.00878457	MFAP4
chr10	90611604	90613015	1412	*	9	7.59961e-43	1.23629e-25	1.16153e-09	1.31422e-28	-0.0283557	-0.0158518	NA
chr1	147781212	147782472	1261	*	8	1.80934e-33	2.11393e-25	1.70876e-05	2.25448e-23	-0.0447006	-0.0279231	NA
chr5	17443108	17444953	1846	*	7	5.23106e-58	2.25485e-25	1.58226e-11	1.71773e-33	-0.0240213	-0.012476	RP11-321E2.4
chr7	27183591	27193351	9761	*	78	1.99357e-23	3.13745e-25	6.16406e-05	3.31734e-34	-0.0312862	-0.00656412	HOXA-AS3, HOXA3, RP1-170O19.22, HOXA6, RP1-170O19.23, HOXA7
chr12	54446019	54449761	3743	*	27	4.5223e-60	3.17383e-25	9.32159e-07	1.233e-35	-0.0321449	-0.00912091	HOXC4, HOXC4
chr2	172972681	172975680	3000	*	12	2.79039e-25	8.98911e-25	2.70847e-05	1.78747e-24	-0.024179	-0.0108775	AC104801.1
chr11	2889602	2891495	1894	*	35	4.94774e-46	2.04452e-24	0.00113407	3.97264e-25	-0.0247899	-0.00896662	KCNQ1DN
chr1	206944604	206946595	1992	*	10	1.39795e-58	4.18639e-24	5.90529e-10	6.67858e-34	-0.0265654	-0.012814	IL10
chr1	111742914	111744503	1590	*	13	3.99055e-38	4.50987e-24	4.09116e-08	3.41502e-24	0.0204816	0.0100214	CHI3L2, DENND2D
chr2	66671478	66673985	2508	*	15	2.4478e-28	5.9227e-24	1.63411e-07	2.86465e-25	-0.0183964	-0.00981671	MEIS1
chr12	56413813	56415591	1779	*	11	6.33256e-53	7.89235e-24	3.37228e-11	1.80622e-28	-0.0207336	-0.00688825	IKZF4
chr1	19407878	19409764	1887	*	7	7.35973e-47	2.37293e-23	2.36134e-11	2.52607e-28	-0.0207419	-0.0114665	UBR4
chr10	77161924	77166172	4249	*	29	2.76993e-25	2.71453e-23	0.000922824	9.71175e-23	-0.0180531	-0.00422819	ZNF503-AS2
chr1	110161760	110167509	5750	*	38	3.31813e-42	2.97517e-23	6.75501e-09	2.81254e-33	-0.016235	-0.0034668	AMPD2
chr20	45179226	45180444	1219	*	8	1.00617e-52	3.91034e-23	1.21914e-09	4.01509e-29	-0.0225254	-0.0123579	NA
chr8	38830814	38832728	1915	*	15	4.82055e-50	4.1421e-23	8.39553e-07	2.59899e-28	-0.0331015	-0.0135612	PLEKHA2, HTRA4
chr17	27044169	27050042	5874	*	50	2.53663e-35	4.44595e-23	0.000335419	6.97811e-28	0.0152207	-0.00158745	RPL23A, SNORD42B, SNORD4A, RAB34, AC010761.8
chr11	128553855	128556865	3011	*	16	4.50552e-38	5.12079e-23	3.63487e-07	3.24265e-25	-0.0205251	-0.00931543	FLI1, RP11-744N12.3
chr16	28995271	28999707	4437	*	24	4.97101e-35	5.42539e-23	7.64737e-07	5.25704e-29	0.0141051	0.0046453	SPNS1, RP11-264B17.3, LAT
chr5	1107855	1109031	1177	*	8	2.99357e-39	5.8823e-23	3.38311e-07	2.07885e-24	-0.0211099	-0.0105341	SLC12A7
chr19	827429	828170	742	*	10	6.94337e-42	7.2815e-23	1.66989e-09	2.14109e-24	-0.018363	-0.00868738	AZU1
chr16	89001986	89004858	2873	*	9	7.08757e-52	8.05747e-23	1.01133e-09	3.35689e-29	-0.0190345	-0.00788929	CBFA2T3, RP11-830F9.7
chr10	73497514	73499965	2452	*	8	9.88281e-29	1.02462e-22	4.77554e-10	1.54474e-26	-0.0320728	-0.0124378	CDH23, C10orf105
chr11	94275751	94279068	3318	*	20	4.63319e-57	1.05864e-22	1.31616e-11	1.00888e-33	-0.0261802	-0.00619574	PIWIL4, FUT4, RP11-867G2.8
chr7	2772710	2776006	3297	*	15	9.86451e-30	1.13296e-22	7.251e-07	1.98958e-25	-0.0225998	-0.00898844	AMZ1, GNA12
chr8	27467783	27470225	2443	*	14	4.01489e-36	1.19084e-22	6.28125e-06	9.94972e-26	-0.024209	-0.0107689	CLU
chr14	22960834	22964042	3209	*	11	8.39269e-23	2.51805e-22	1.67734e-05	4.27825e-21	0.0202233	0.00804993	TRAJ47, TRAJ46, TRAJ45, TRAJ44
chr6	33165658	33181227	15570	*	165	4.9863e-22	3.37796e-22	7.05331e-05	8.18976e-32	-0.0137486	-0.000889402	RNY4P10, SLC39A7, HSD17B8, MIR219-1, RING1, RXRB
chr3	71591429	71593693	2265	*	9	1.56198e-57	3.41735e-22	5.97978e-13	1.48291e-30	-0.0261985	-0.0128503	FOXP1
chr17	9939895	9941095	1201	*	8	2.85431e-53	3.45913e-22	6.81998e-09	4.16793e-29	-0.0217351	-0.0115366	GAS7
chr8	28195427	28197671	2245	*	12	4.411e-67	4.23493e-22	2.99793e-11	5.4674e-31	-0.0213146	-0.00883739	PNOC, RP11-380I10.4
chr11	64979837	64981596	1760	*	10	1.62431e-28	5.40426e-22	6.43761e-06	3.79051e-20	-0.0281106	-0.013737	SLC22A20
chr6	33279563	33292029	12467	*	188	7.24519e-49	1.14557e-21	0.000129975	1.91963e-38	-0.0183719	-0.00166458	TAPBP, ZBTB22, DAXX
chr21	43823604	43824262	659	*	10	1.91335e-36	1.18759e-21	5.01184e-08	5.33648e-23	0.0229872	0.0126227	UBASH3A
chr16	57661299	57663627	2329	*	16	1.58923e-45	1.27216e-21	7.47213e-08	3.61907e-26	-0.0123927	-0.00588825	GPR56, RP11-405F3.5
chr5	134733519	134736598	3080	*	23	1.27203e-57	1.36974e-21	1.54083e-07	1.83791e-30	-0.0254528	-0.00606079	CTC-203F4.2, H2AFY
chr17	9923497	9926215	2719	*	8	1.17654e-26	2.26726e-21	1.91561e-11	6.42591e-22	-0.0284217	-0.0100662	GAS7
chr22	46684364	46685754	1391	*	7	3.11032e-33	2.53294e-21	2.92961e-07	9.17951e-23	0.0192001	0.00966112	TTC38
chr7	4754502	4755415	914	*	8	2.79496e-36	3.10946e-21	1.63288e-06	7.58891e-22	-0.0315773	-0.0165956	FOXK1
chr16	29830908	29833153	2246	*	14	8.83516e-38	3.88561e-21	1.99439e-07	1.96076e-23	0.0251297	0.00569337	PAGR1, PAGR1, MVP, AC009133.20, AC009133.12
chr1	21619471	21620812	1342	*	7	3.40449e-36	5.28518e-21	9.51595e-08	8.47186e-23	0.0193103	0.010788	RP5-1071N3.1, ECE1
chr20	57412945	57417233	4289	*	28	2.0505e-47	6.00728e-21	4.20205e-14	1.08925e-26	0.0223123	-0.0047693	GNAS, GNAS-AS1
chr20	3050786	3053196	2411	*	16	9.98136e-33	6.64249e-21	1.62106e-05	8.38152e-21	-0.0361239	-0.0125041	OXT
chr12	122710972	122713134	2163	*	20	1.39786e-69	6.99417e-21	8.78643e-10	7.7911e-38	0.0197703	0.00511033	DIABLO, RP11-512M8.5
chr1	3566304	3569899	3596	*	42	1.54327e-51	8.53689e-21	3.56805e-10	1.81042e-28	-0.0123031	-0.00321918	TP73, WRAP73
chr17	3704471	3706841	2371	*	12	1.6532e-23	1.85598e-20	9.9039e-06	8.69919e-20	-0.0162472	-0.00982839	ITGAE, CTD-3195I5.5
chr22	39485267	39487550	2284	*	7	8.64031e-20	2.33904e-20	1.08025e-07	2.26474e-21	0.014122	0.00963124	NA
chr10	97514275	97516407	2133	*	8	4.25805e-42	4.7218e-20	1.39975e-09	3.20427e-24	-0.0205116	-0.0101269	ENTPD1, ENTPD1-AS1
chr5	156606572	156608118	1547	*	8	1.14028e-34	5.39354e-20	2.98225e-07	2.29409e-22	0.019906	0.0118724	ITK
chr12	48150897	48153705	2809	*	23	1.47092e-87	5.94102e-20	1.09856e-09	8.71304e-39	-0.0209706	-0.00658594	SLC48A1, RAPGEF3
chr20	62197682	62200850	3169	*	18	1.01465e-22	6.5412e-20	3.72434e-05	1.9971e-20	0.0246542	0.00481122	HELZ2
chr9	130952945	130956057	3113	*	17	4.14171e-26	7.46642e-20	0.000729297	4.93832e-20	-0.0578595	-0.0111484	CIZ1
chr7	27136424	27138974	2551	*	13	1.19497e-30	7.51864e-20	4.06315e-05	3.96501e-21	-0.0315668	-0.0164183	HOTAIRM1
chr11	69257736	69261044	3309	*	14	3.17872e-36	8.36212e-20	5.2239e-09	9.08006e-26	-0.0266778	-0.0104647	AP000439.2
chr3	10334546	10335844	1299	*	7	2.11995e-33	8.75768e-20	1.50786e-08	6.2547e-20	-0.0233603	-0.0128973	GHRLOS, GHRL, SEC13
chr10	121577971	121579007	1037	*	10	8.76203e-29	9.62651e-20	7.07013e-05	4.27752e-18	-0.0136815	-0.00961701	INPP5F
chr15	44968015	44970408	2394	*	8	2.04979e-27	9.82063e-20	1.75374e-07	1.21289e-20	0.0180724	0.00995457	PATL2
chr14	105749409	105752309	2901	*	8	5.90365e-17	1.00435e-19	4.79525e-06	7.47871e-20	-0.0173101	-0.0083391	BRF1
chr1	155176868	155179254	2387	*	24	2.3406e-48	1.03078e-19	2.20802e-07	6.36863e-26	-0.0166682	-0.00415998	MTX1, THBS3
chr7	101005832	101007603	1772	*	15	1.68353e-27	1.21056e-19	6.09745e-05	1.51248e-19	-0.0281867	-0.00874222	COL26A1
chr11	47399813	47401027	1215	*	13	1.72984e-38	1.35442e-19	8.9331e-08	3.19049e-22	-0.0216569	-0.00930145	SPI1
chr5	135364060	135365401	1342	*	15	2.1803e-43	1.43047e-19	1.39879e-07	3.51298e-24	-0.0220849	-0.00720143	TGFBI
chr2	98329337	98330493	1157	*	10	3.56449e-35	1.6448e-19	1.21744e-09	3.41458e-22	0.017945	0.00858268	ZAP70
chr2	232259431	232261238	1808	*	12	4.72425e-39	1.8974e-19	1.51234e-07	7.35394e-25	-0.0229423	-0.010463	AC017104.6, B3GNT7
chr19	13946770	13948274	1505	*	12	1.44119e-40	2.149e-19	7.54648e-09	1.79954e-22	-0.0189942	-0.00670191	MIR24-2, MIR27A, MIR23A
chr19	850975	853540	2566	*	13	3.10287e-33	2.53126e-19	3.80571e-07	2.55403e-21	-0.0218312	-0.0104162	ELANE
chr2	48844195	48845068	874	*	10	2.88668e-35	2.68723e-19	2.59191e-05	1.29068e-20	-0.0280629	-0.0163182	STON1-GTF2A1L, GTF2A1L
chr1	11900652	11903897	3246	*	10	7.61164e-31	2.70422e-19	1.30801e-09	2.68977e-23	-0.0167932	-0.0102561	CLCN6, NPPA-AS1
chr18	13640835	13642414	1580	*	9	1.03996e-30	3.91332e-19	4.40263e-06	1.90262e-18	-0.0190672	-0.00969603	LDLRAD4
chr6	10519310	10521715	2406	*	11	7.42484e-31	4.01603e-19	3.46246e-06	6.4672e-21	-0.0157867	-0.00852861	GCNT2
chr10	72358359	72360448	2090	*	12	4.17842e-32	4.024e-19	1.23608e-06	2.02848e-23	0.0134913	0.00738703	PRF1
chr2	32489693	32491049	1357	*	9	1.42201e-28	5.1977e-19	2.61945e-09	1.04801e-20	-0.0246945	-0.0102681	NLRC4
chr14	99710801	99714031	3231	*	10	5.51995e-18	1.17819e-18	8.44465e-05	9.42998e-17	-0.0168257	-0.00458229	BCL11B
chr6	139116531	139117543	1013	*	8	1.8083e-25	1.83183e-18	0.000210793	1.51324e-16	-0.0170561	-0.0105502	ECT2L
chr6	32062885	32065890	3006	*	56	1.42785e-33	1.85633e-18	0.0119431	9.68115e-18	-0.029124	-0.0102168	TNXB
chr7	27206544	27210274	3731	*	28	3.73038e-40	2.06106e-18	6.42501e-06	1.89279e-24	0.0139831	-0.00239225	HOXA10-AS, HOXA9, RP1-170O19.20, MIR196B, HOXA10
chr3	45957266	45958552	1287	*	8	9.01025e-60	2.27783e-18	5.8052e-14	1.78368e-26	0.0242042	0.00834955	LZTFL1
chr6	138820503	138821354	852	*	7	2.82758e-28	2.34379e-18	1.60137e-06	6.69267e-18	-0.0274314	-0.0146628	NHSL1
chr5	124080227	124082323	2097	*	11	2.14595e-26	2.49406e-18	3.98285e-06	3.72439e-21	-0.0209178	-0.0118593	ZNF608
chr2	192710226	192712975	2750	*	16	1.21146e-23	2.50331e-18	3.27233e-05	6.89623e-21	-0.0176703	-0.0065597	AC098617.1, SDPR
chr9	135852984	135854246	1263	*	7	1.37187e-32	2.78718e-18	2.23486e-09	3.66269e-24	-0.0200323	-0.00964505	GFI1B
chr6	30293518	30297627	4110	*	43	3.93012e-61	2.7875e-18	7.34164e-09	1.61061e-35	-0.0200511	-0.00242311	TRIM39, TRIM39-RPP21, HCG17, HCG18
chr16	89381904	89384937	3034	*	10	1.59889e-25	2.79682e-18	4.92759e-08	1.48751e-20	-0.0192783	0.00454305	ANKRD11
chr15	45669010	45671708	2699	*	19	2.36506e-25	2.97227e-18	0.000505104	1.94105e-20	-0.0360215	-0.00842108	GATM
chr15	68497730	68499369	1640	*	11	1.02497e-38	3.27721e-18	4.95439e-08	2.17076e-21	-0.0173022	-0.0084715	CALML4, RP11-315D16.2, CLN6
chr1	47898239	47900630	2392	*	13	1.41428e-30	3.44061e-18	3.74919e-06	9.54828e-19	-0.0253474	-0.0106986	FOXD2-AS1
chr2	238598832	238600693	1862	*	8	2.00755e-36	3.66241e-18	2.81335e-09	3.61317e-24	-0.0256861	-0.00906938	LRRFIP1
chr17	80273969	80276134	2166	*	10	5.52316e-41	4.9654e-18	2.04063e-07	5.66162e-24	0.0147921	0.00677678	CD7
chr13	30727439	30728819	1381	*	8	2.99862e-49	5.26968e-18	1.65068e-11	2.27564e-24	0.0231796	0.00809652	LINC00385, LINC00384
chr5	88118743	88120826	2084	*	7	8.46891e-41	5.68903e-18	3.75825e-10	1.12534e-23	-0.0244163	-0.0132954	MEF2C
chr19	14043646	14046666	3021	*	7	9.09368e-14	6.08659e-18	1.51898e-07	6.73231e-18	-0.0127333	-0.0055409	PODNL1
chr19	58867669	58869424	1756	*	8	7.20294e-26	6.12887e-18	2.61621e-05	4.48459e-17	-0.0272595	-0.0160658	CTD-2619J13.9, CTD-2619J13.8, ZNF497
chr4	118005533	118007342	1810	*	12	5.22018e-36	6.30261e-18	4.27199e-05	4.16156e-20	-0.0192408	-0.0081957	TRAM1L1
chr1	248902767	248904167	1401	*	9	9.5744e-42	7.07312e-18	2.15506e-11	1.71676e-22	-0.0199774	-0.00917741	LYPD8
chr3	42693487	42695854	2368	*	12	1.01103e-24	7.24866e-18	4.24878e-06	4.67368e-18	-0.0138211	-0.00560994	ZBTB47, RP4-613B23.1
chr19	51871466	51873057	1592	*	8	1.30224e-40	8.23997e-18	1.50485e-13	7.25843e-22	0.015748	0.00634532	CLDND2
chr16	28942477	28944403	1927	*	11	2.01803e-28	8.28066e-18	6.89822e-07	4.61628e-18	-0.0102971	-0.00664378	CD19, RABEP2
chr20	44538288	44542136	3849	*	26	2.90459e-28	8.75426e-18	5.14709e-07	1.22026e-23	-0.0224061	-0.00375179	PLTP
chr2	36582038	36584021	1984	*	11	2.79221e-35	9.98938e-18	9.89041e-08	1.91281e-20	-0.0171844	-0.00621587	CRIM1, RP11-490M8.1
chr11	1781505	1784980	3476	*	10	5.76468e-16	1.07816e-17	5.28908e-05	1.34077e-17	-0.0116518	-0.00544473	AC068580.6, CTSD, AC068580.5
chr11	93269784	93271677	1894	*	7	2.28265e-29	1.08196e-17	2.39062e-09	8.98325e-20	-0.0185438	-0.0117154	SMCO4
chr17	79816504	79817963	1460	*	8	1.31926e-29	1.57121e-17	1.19614e-06	2.63227e-18	-0.0189085	-0.00952957	P4HB
chr2	85920874	85922477	1604	*	8	8.02584e-29	1.69492e-17	3.22882e-08	1.60516e-18	0.0149947	0.00806956	GNLY
chr1	154942509	154944357	1849	*	7	2.34196e-28	1.84129e-17	2.3172e-10	1.3898e-18	-0.0244601	-0.0101995	SHC1
chr6	31690725	31692808	2084	*	34	1.11038e-40	1.96275e-17	0.000284882	1.99601e-21	-0.016607	-0.00661691	C6orf25
chr7	30959709	30961331	1623	*	11	3.57943e-26	1.96369e-17	3.06082e-05	1.25884e-17	0.0126232	3.07442e-05	AQP1, AQP1
chr12	48275709	48276809	1101	*	7	1.48609e-23	2.01162e-17	3.23099e-07	2.36935e-17	-0.0157835	-0.00946331	RP11-89H19.1, VDR
chr2	7171869	7172724	856	*	8	7.46341e-27	2.37908e-17	4.37048e-06	2.05952e-17	-0.0140955	-0.00860685	RNF144A
chr1	43422337	43426093	3757	*	21	7.22854e-27	2.42168e-17	2.3243e-08	9.16244e-23	-0.0341459	-0.0025194	SLC2A1-AS1, SLC2A1
chr3	48505388	48509019	3632	*	20	3.86088e-26	2.52567e-17	5.17138e-05	8.12378e-21	-0.0139422	-0.00320946	ATRIP, TREX1
chr17	62009607	62011209	1603	*	11	6.65249e-32	2.79482e-17	4.1925e-08	2.59703e-19	-0.0177258	-0.00628878	CD79B
chr21	47844012	47846235	2224	*	8	1.26778e-16	2.83656e-17	2.24045e-05	3.59824e-17	0.020621	0.0121069	PCNT
chr17	1547939	1549896	1958	*	12	1.45318e-45	3.06807e-17	6.21732e-09	6.5693e-23	-0.0207372	-0.00763062	SCARF1, RILP
chr17	41172092	41174539	2448	*	14	6.41966e-41	3.3386e-17	7.74866e-10	2.87669e-24	-0.0176521	-0.00414849	VAT1
chr7	75956146	75959203	3058	*	13	3.83501e-23	3.79112e-17	4.01893e-06	3.24218e-20	-0.0228963	-0.00494539	YWHAG
chr5	54281198	54282459	1262	*	13	9.35292e-29	4.41335e-17	0.000326892	7.16064e-18	-0.0193449	-0.0135499	ESM1
chr14	61748000	61748574	575	*	9	1.92865e-32	4.66413e-17	1.62782e-07	6.00444e-19	-0.0247928	-0.0115341	PRKCH, TMEM30B
chr5	148809664	148810203	540	*	7	8.62209e-32	4.72518e-17	7.32884e-09	5.94784e-19	-0.0214102	-0.0103225	MIR145
chr6	31695970	31708121	12152	*	111	1.58739e-36	5.00547e-17	6.59964e-08	4.98329e-36	-0.0191848	-0.00119346	MSH5, MSH5-SAPCD1, DDAH2, CLIC1
chr2	74610527	74612812	2286	*	9	2.56527e-35	5.07763e-17	1.20023e-09	1.34888e-21	-0.0230951	-0.00975606	DCTN1-AS1, DCTN1
chr5	42811952	42812844	893	*	7	6.26091e-26	5.36703e-17	2.04251e-05	2.92498e-16	-0.0228262	-0.0131748	SEPP1
chr17	9861712	9863293	1582	*	17	9.25465e-55	5.59154e-17	1.12813e-10	1.07629e-23	-0.0214739	-0.00690642	GAS7
chr14	24867164	24868755	1592	*	10	9.96457e-33	5.84649e-17	1.3448e-07	6.13476e-20	-0.0150296	-0.00794917	NYNRIN
chr12	109553359	109554767	1409	*	8	2.14079e-31	7.26242e-17	4.11529e-08	1.76674e-18	-0.02363	-0.0126239	RP11-968O1.5, ACACB
chr3	171527797	171529610	1814	*	10	1.0333e-44	7.3872e-17	1.87131e-11	8.0201e-24	-0.0220351	-0.0112766	PLD1
chr17	2169272	2170773	1502	*	10	2.2996e-26	7.52168e-17	0.000116858	5.37126e-17	0.022257	0.0122208	SMG6
chr1	221049931	221051188	1258	*	8	3.52854e-40	8.52564e-17	1.80836e-09	4.74097e-21	-0.0181554	-0.00812648	HLA-AS1
chr1	42383598	42385662	2065	*	16	6.67554e-31	8.76115e-17	0.000692406	2.2853e-18	-0.0447544	-0.0193693	HIVEP3
chr16	57700944	57702239	1296	*	9	1.36574e-44	8.82111e-17	3.19654e-10	9.22909e-24	-0.0140528	-0.00746337	GPR97
chr19	35629022	35630651	1630	*	16	1.05063e-36	8.84422e-17	1.15197e-06	5.6311e-20	-0.0172762	-0.0062504	FXYD1, CTD-2527I21.4, LGI4, AC020907.2
chr3	196065106	196065569	464	*	10	1.14885e-24	9.43649e-17	0.000601294	8.4623e-16	0.0102616	0.00787108	TM4SF19, TM4SF19
chr8	144787999	144790772	2774	*	16	5.58867e-18	1.30668e-16	1.75529e-05	7.32262e-19	-0.0364899	-0.0157905	ZNF707, CCDC166
chr7	99953298	99955675	2378	*	9	1.90898e-25	1.49448e-16	3.7563e-06	2.23664e-16	-0.0113603	-0.00736446	STAG3L5P-PVRIG2P-PILRB, PILRB
chr12	130526793	130527106	314	*	9	6.56177e-24	1.55516e-16	3.4056e-06	2.27752e-15	-0.0130245	-0.00620712	RP11-474D1.4, RP11-474D1.3
chr4	101438804	101440433	1630	*	8	1.63016e-37	1.55546e-16	2.10827e-09	2.66441e-20	-0.0220936	-0.00942311	EMCN
chr2	99279985	99280963	979	*	7	1.00334e-26	1.6801e-16	1.12711e-05	2.78745e-16	0.0222212	0.0132711	MGAT4A
chr19	4901791	4902899	1109	*	7	1.84821e-31	2.06299e-16	3.54826e-09	4.96801e-19	-0.0169179	-0.00832102	ARRDC5
chr11	89867385	89868104	720	*	13	2.42998e-26	2.10872e-16	0.000188135	6.10832e-16	-0.0314795	-0.0101204	NAALAD2
chr11	65378622	65380126	1505	*	7	6.71228e-28	2.13643e-16	2.71195e-07	2.62296e-17	-0.0155056	-0.00949378	MAP3K11
chr16	62069317	62071495	2179	*	22	3.28508e-38	2.20431e-16	3.99531e-07	4.1454e-24	-0.0227668	-0.00592632	CDH8
chr12	54653065	54654090	1026	*	9	1.01064e-22	2.32278e-16	9.6054e-05	9.25541e-16	-0.0194436	-0.00960707	CBX5
chr13	23309689	23310675	987	*	10	5.16808e-20	2.86154e-16	0.0015765	4.2189e-14	-0.0359484	-0.0262896	NA
chr3	129275971	129277321	1351	*	7	1.5833e-47	2.86429e-16	1.13897e-11	4.88901e-22	0.021826	0.00396754	PLXND1
chr3	127307227	127311169	3943	*	21	1.68354e-17	3.00019e-16	8.84468e-05	1.8512e-19	-0.0173943	-0.00344465	TPRA1
chr13	111463718	111466822	3105	*	10	1.34343e-18	3.25661e-16	0.000113323	1.04961e-15	-0.0461598	-0.0195754	LINC00567
chr16	29000867	29002219	1353	*	7	5.91216e-31	3.26984e-16	3.01986e-08	1.66686e-19	0.0238279	0.00867382	RP11-264B17.3, LAT, RP11-264B17.5
chr17	7340813	7343534	2722	*	19	2.43068e-48	4.0872e-16	1.73911e-12	1.2087e-23	-0.0175217	-0.00588995	RP11-104H15.7, TMEM102, FGF11, RP11-104H15.10, RP11-104H15.9, RP11-104H15.8
chr11	117695372	117696015	644	*	7	1.34089e-29	4.3103e-16	1.57304e-08	1.02023e-17	-0.0193958	-0.0120658	FXYD2, FXYD6-FXYD2
chr17	73641675	73643683	2009	*	16	1.264e-27	5.65902e-16	1.55273e-06	2.25558e-20	-0.014877	-0.00658104	SMIM6, RECQL5
chr2	63281844	63287082	5239	*	28	2.25939e-15	5.97769e-16	4.03182e-06	6.89336e-18	-0.0103188	-0.00329912	OTX1
chr5	43037123	43038716	1594	*	9	2.99937e-18	7.02603e-16	0.000609308	5.07202e-14	-0.0296699	-0.0172214	CTD-2201E18.3
chr10	102760724	102762626	1903	*	8	3.37765e-40	7.2496e-16	7.29444e-12	2.02174e-24	-0.0245805	-0.0072503	LZTS2
chr1	112057879	112058975	1097	*	7	8.58118e-35	8.03809e-16	2.29379e-10	9.10599e-19	-0.0184533	-0.00962325	ADORA3
chr7	55620356	55621681	1326	*	9	1.7549e-48	9.53853e-16	1.91479e-10	2.12145e-24	-0.0292758	-0.0102554	VOPP1
chr18	21451563	21452895	1333	*	10	1.50943e-27	1.00919e-15	1.41902e-06	2.51287e-17	0.0151135	0.00595893	LAMA3
chr6	142621875	142623767	1893	*	11	6.95759e-17	1.02739e-15	1.84979e-05	5.11907e-15	-0.027831	-0.0147996	GPR126
chr12	96388589	96391252	2664	*	16	5.52891e-40	1.0428e-15	1.11868e-11	7.26318e-22	-0.0200744	-0.00853989	RP11-256L6.3, HAL
chr5	138718219	138720403	2185	*	8	6.74979e-19	1.04527e-15	6.8666e-08	1.35573e-18	-0.0152921	-0.00836978	SLC23A1
chr2	207998329	208000766	2438	*	8	4.41556e-28	1.17461e-15	7.61285e-08	3.59947e-17	-0.0167586	-0.00792187	KLF7
chr20	36154946	36157675	2730	*	43	1.04863e-48	1.38378e-15	1.75889e-07	1.89657e-25	-0.0217484	-0.00127842	BLCAP
chr2	71130883	71134190	3308	*	9	5.6773e-17	1.42861e-15	8.59662e-06	7.78807e-16	-0.0204655	-0.0103958	VAX2
chr6	30458730	30460798	2069	*	12	3.88774e-27	1.50001e-15	1.34798e-07	1.91069e-16	0.0198282	0.00994352	HLA-E
chr8	104152750	104153829	1080	*	11	1.25856e-48	1.65916e-15	4.0311e-08	8.30119e-25	-0.0159649	-0.00645919	BAALC, C8orf56
chr4	54959708	54961668	1961	*	8	3.07002e-26	1.78798e-15	5.71178e-07	8.12884e-19	-0.0184273	-0.00713267	FIP1L1
chr1	9129487	9130886	1400	*	7	8.47898e-40	2.24496e-15	5.13546e-09	1.68921e-20	-0.0268524	-0.0115078	SLC2A5
chr5	149317942	149320352	2411	*	7	7.036e-31	2.26146e-15	7.63041e-09	3.97291e-19	-0.020067	-0.00987862	PDE6A, Y_RNA
chr10	94447516	94452554	5039	*	26	6.52856e-20	2.27601e-15	1.72343e-05	7.10808e-20	-0.0104472	-0.00200398	HHEX
chr14	23010044	23013826	3783	*	11	1.40248e-13	2.42894e-15	2.50409e-05	4.34688e-15	0.01329	0.00757314	TRAJ4, TRAJ3, TRAJ2
chr11	312518	315908	3391	*	19	9.88508e-27	2.48993e-15	4.70548e-06	9.27652e-20	0.0188115	0.00886455	IFITM2, IFITM1
chr3	42946772	42950090	3319	*	15	3.71636e-22	2.49787e-15	9.48101e-05	8.05938e-15	-0.0139921	-0.00439165	RP11-141M3.5, KRBOX1, KRBOX1, ZNF662
chr12	13251295	13257381	6087	*	17	1.0369e-26	2.66775e-15	5.03415e-10	9.8051e-28	-0.023724	-0.00640646	KIAA1467, GSG1
chr17	62083407	62085236	1830	*	8	2.85499e-32	2.99945e-15	6.08065e-08	1.0816e-18	-0.0175797	-0.00904661	ICAM2
chr6	33262579	33268842	6264	*	94	3.35427e-78	3.21481e-15	7.33199e-09	2.05353e-34	-0.020155	-0.00195318	PFDN6, RGL2, TAPBP
chr2	219150776	219152657	1882	*	9	1.14487e-22	3.58916e-15	5.35587e-06	2.27999e-18	-0.0150366	-0.00268976	PNKD, TMBIM1
chr15	40631293	40633816	2524	*	12	7.84563e-32	3.95827e-15	4.67514e-08	2.92799e-19	-0.0126627	-0.0042654	C15orf52
chr9	139889049	139892531	3483	*	17	1.14783e-16	3.96357e-15	0.000891294	3.01728e-17	-0.0169139	0.000369109	CLIC3
chr12	6442329	6443533	1205	*	11	5.56954e-32	4.14337e-15	3.79596e-06	7.91037e-17	0.0209184	0.0098035	TNFRSF1A
chr20	43209782	43211328	1547	*	7	6.26018e-21	4.15881e-15	3.39394e-08	3.24235e-17	-0.0131807	-0.00518989	PKIG
chr16	85946351	85948856	2506	*	9	3.77361e-20	4.2217e-15	1.36123e-06	3.94891e-18	-0.0163317	-0.00955067	IRF8
chr11	47428611	47431064	2454	*	16	1.78076e-36	4.9471e-15	3.79437e-11	6.00512e-19	-0.0147358	-0.00315273	SLC39A13, RP11-750H9.5
chr10	95360210	95362344	2135	*	17	4.33728e-25	5.06717e-15	9.16782e-06	1.05775e-16	-0.0346756	-0.00690272	FFAR4, RBP4
chr1	92414221	92415524	1304	*	12	1.10585e-30	5.1212e-15	5.64686e-06	1.38537e-17	0.0297869	0.0102703	BRDT
chr6	117583893	117587563	3671	*	19	7.51268e-19	5.19005e-15	0.000131529	4.69385e-17	-0.0198942	-0.00350654	VGLL2
chr12	120662215	120664364	2150	*	7	1.17271e-20	5.28805e-15	1.39254e-08	4.84612e-18	-0.0153445	-0.00787485	PXN
chr11	47415173	47417832	2660	*	12	5.41313e-17	5.39723e-15	0.00014034	8.73395e-16	-0.0140657	-0.00662145	RP11-750H9.5
chr15	92396808	92401373	4566	*	15	1.92008e-18	5.43694e-15	1.20363e-05	9.38523e-18	0.0136954	0.00115772	SLCO3A1
chr9	91604473	91607073	2601	*	17	6.24672e-20	5.776e-15	0.00492273	4.57396e-13	-0.0152549	-0.00643538	C9orf47, S1PR3
chr1	3703550	3705262	1713	*	8	1.75449e-32	5.81215e-15	3.89059e-07	4.74772e-19	0.0178304	0.00817082	LRRC47
chr1	44882329	44884204	1876	*	10	3.18276e-18	7.68777e-15	6.74432e-05	2.22363e-14	-0.0087644	-0.00428666	RNF220
chr6	4889428	4890656	1229	*	9	1.18083e-36	7.76924e-15	1.32108e-08	2.35795e-19	-0.023267	-0.00876494	CDYL
chr17	80886725	80890588	3864	*	25	5.20947e-22	8.32566e-15	1.03575e-06	1.35464e-17	-0.00781603	-0.0018216	TBCD
chr10	3823758	3825031	1274	*	10	4.46219e-33	9.18258e-15	7.57214e-08	1.26022e-18	0.0335862	0.012317	KLF6
chr11	287938	290447	2510	*	10	1.03867e-13	9.19562e-15	2.35146e-05	1.33349e-13	0.0518751	-0.00208422	RP11-326C3.2, ATHL1
chr17	1961109	1962627	1519	*	8	1.75865e-18	9.71699e-15	0.000238146	2.82051e-14	-0.0182973	-0.010968	HIC1
chr1	249110746	249113412	2667	*	9	1.23712e-20	1.12882e-14	1.46293e-09	3.53498e-20	-0.0127705	-0.00558024	SH3BP5L
chr7	30026819	30030958	4140	*	24	1.70287e-24	1.17071e-14	0.000129004	1.24453e-21	-0.0143124	-0.0045104	AC007285.6, SCRN1
chr3	158390329	158391822	1494	*	13	3.7423e-38	1.35661e-14	1.61862e-08	3.6723e-20	-0.0182803	-0.00497232	GFM1, LXN
chr12	58209548	58211237	1690	*	9	1.16414e-37	1.37008e-14	1.61986e-09	2.62323e-19	-0.0169987	-0.00589705	AVIL
chr10	49892203	49893549	1347	*	16	5.05996e-27	1.42301e-14	7.40572e-05	2.21927e-16	-0.0136332	-0.00637396	WDFY4
chr20	50108252	50110833	2582	*	7	4.6625e-18	1.42785e-14	3.07179e-06	6.19179e-15	0.017072	0.000823223	NFATC2
chr1	159770136	159772290	2155	*	13	1.8475e-19	1.66705e-14	6.99766e-07	1.84317e-15	0.0130337	0.00756909	FCRL6
chr4	48136234	48137219	986	*	7	2.95182e-27	1.69919e-14	3.41012e-08	1.87774e-16	0.0202184	0.00888746	TXK
chr8	48675647	48676898	1252	*	8	9.21978e-19	1.77248e-14	0.00189439	1.75447e-12	-0.0234784	-0.0178005	NA
chr12	6657744	6659770	2027	*	13	3.11293e-29	1.91059e-14	3.00802e-07	6.75624e-20	-0.0154354	-0.00693347	IFFO1
chr14	22943953	22946935	2983	*	11	3.73259e-20	2.02431e-14	2.27658e-08	4.92979e-17	0.018389	0.00843881	TRAJ61, TRAJ60, TRAJ59, TRAJ58, AE000661.37
chr12	85305087	85307598	2512	*	23	3.78884e-26	2.09022e-14	0.000331358	1.10608e-16	-0.0145581	-0.00280614	SLC6A15
chr2	157290905	157292955	2051	*	16	1.24764e-29	2.1007e-14	0.000104064	7.9799e-17	-0.0250465	-0.00508511	GPD2
chr1	46087792	46090169	2378	*	13	6.62991e-21	2.10317e-14	0.000950974	6.09843e-15	-0.0205163	-0.00859934	CCDC17
chr11	70507825	70508659	835	*	9	4.51665e-20	2.14023e-14	0.000878496	6.29714e-13	0.0192467	0.00900386	SHANK2
chr6	31595647	31604290	8644	*	78	6.98261e-31	2.36949e-14	6.67175e-07	2.1419e-30	-0.0126731	-0.00167556	PRRC2A
chr4	154709441	154712580	3140	*	38	2.6859e-34	2.43306e-14	1.6926e-05	4.7725e-19	-0.0196115	-0.00302872	SFRP2
chr1	44398486	44402522	4037	*	26	5.1813e-18	2.49291e-14	0.00260849	3.3469e-15	-0.015246	-0.00400662	ARTN
chr11	65546210	65549441	3232	*	15	3.81774e-23	2.50707e-14	0.000147291	4.661e-18	-0.0162958	-0.00550052	AP5B1, AP001266.1
chr17	46695192	46699155	3964	*	23	3.18439e-16	2.61011e-14	2.7968e-05	2.02687e-17	-0.0268572	-0.00583775	HOXB7, HOXB9
chr6	170603682	170605003	1322	*	10	2.86376e-29	2.71878e-14	1.82434e-06	1.4986e-16	-0.0134263	-0.0064956	FAM120B
chr15	91432419	91433530	1112	*	8	2.19024e-26	2.72956e-14	2.16083e-06	2.11477e-15	0.0167522	0.00697602	FES
chr11	129817347	129818518	1172	*	9	8.10518e-30	3.00738e-14	4.8232e-07	1.55567e-16	-0.0164018	-0.00748713	PRDM10
chr11	68778570	68782211	3642	*	23	2.47669e-18	3.01657e-14	4.34095e-06	1.91204e-15	-0.0155863	-0.00597832	RP11-554A11.6, MRGPRF
chr14	102025815	102028833	3019	*	27	1.01239e-25	3.12429e-14	9.3204e-06	1.87809e-17	-0.0191477	-0.0042536	DIO3, DIO3OS
chr1	217309568	217313044	3477	*	18	5.18248e-17	3.12912e-14	0.00360337	1.52387e-13	-0.00847453	-0.00253075	ESRRG
chr2	232252780	232254927	2148	*	8	2.35952e-30	3.13108e-14	6.51073e-11	4.18547e-20	-0.023073	-0.00989116	AC017104.6
chr16	67561842	67564076	2235	*	18	7.28542e-29	3.60709e-14	9.08709e-08	3.66493e-18	-0.0152957	-0.00411019	FAM65A
chr2	171783618	171786316	2699	*	20	6.21977e-36	3.73322e-14	9.96485e-07	1.15796e-18	-0.0221479	-0.00513907	GORASP2
chr22	51016386	51018263	1878	*	18	1.03341e-20	3.76915e-14	0.00248466	2.72508e-13	-0.0186238	-0.01119	CPT1B, CHKB-CPT1B, CHKB
chr19	56158542	56160065	1524	*	12	1.60206e-22	3.8115e-14	0.000795377	4.47793e-14	-0.0126873	-0.0067572	CCDC106
chr14	24781881	24783620	1740	*	10	4.60285e-31	4.22436e-14	1.90135e-09	1.49713e-16	-0.0168263	-0.00719988	LTB4R
chr16	66399746	66400599	854	*	10	1.32212e-36	4.29079e-14	5.48039e-08	2.84517e-21	-0.01493	-0.00714837	CDH5
chr1	3099233	3100956	1724	*	8	1.15826e-20	4.39374e-14	6.51048e-06	6.35337e-14	-0.0118205	-0.00746165	PRDM16
chr3	138724228	138725657	1430	*	12	2.66471e-20	4.54633e-14	1.04195e-05	1.27157e-14	-0.0232725	-0.0117361	MRPS22, PRR23A
chr7	27195918	27201728	5811	*	30	3.04917e-18	4.9418e-14	1.12694e-06	1.93751e-18	-0.0171306	-0.00361599	RP1-170O19.21, HOXA7
chr8	22546240	22550040	3801	*	15	5.2231e-27	4.9903e-14	4.46752e-08	2.51831e-19	-0.0222667	-0.00633672	RP11-459E5.1, EGR3
chr7	18534294	18535973	1680	*	14	1.02294e-32	5.03016e-14	9.78619e-07	5.87515e-20	-0.0203131	-0.00557899	HDAC9
chr6	100894513	100897445	2933	*	16	1.12445e-19	5.10105e-14	1.27319e-06	3.82808e-16	-0.0185831	-0.00527095	SIM1
chr14	73705457	73706676	1220	*	9	1.96147e-26	5.113e-14	4.7461e-07	1.06038e-15	-0.0158664	-0.00599127	PAPLN
chr19	1400851	1403530	2680	*	15	8.93338e-23	5.1431e-14	0.000266872	2.66515e-14	-0.011183	-0.00258353	GAMT
chr16	30485296	30485966	671	*	7	2.82547e-27	5.70555e-14	1.15236e-06	5.38049e-16	0.0179796	0.0107619	ITGAL
chr11	101453871	101455563	1693	*	16	5.52023e-24	5.85899e-14	2.35203e-05	2.30381e-14	-0.0164554	-0.00707389	RP11-748H22.1, TRPC6
chr14	100529108	100532680	3573	*	11	9.90705e-43	5.99187e-14	3.65627e-11	3.46603e-26	0.0228932	0.00830924	EVL, CTD-2376I20.1
chr19	56615895	56617827	1933	*	8	1.75955e-32	6.032e-14	7.93376e-09	9.06971e-17	-0.0131106	-0.00346989	Y_RNA, ZNF787
chr17	46506244	46508105	1862	*	11	3.28023e-24	7.49114e-14	1.87261e-05	6.26232e-16	0.014412	0.00560666	SKAP1
chr5	35229788	35232164	2377	*	15	6.6322e-28	7.5411e-14	1.34973e-05	2.84088e-17	-0.0166477	-0.00540983	PRLR
chr16	474271	475613	1343	*	10	5.50989e-38	8.12919e-14	5.06767e-09	1.27124e-19	-0.0276207	-0.00892952	NA
chr5	172109635	172111778	2144	*	7	3.05652e-31	8.26627e-14	1.00125e-07	3.02145e-18	-0.0227628	-0.0117225	NEURL1B
chr6	30651511	30659345	7835	*	88	2.86819e-28	8.49091e-14	9.63201e-05	5.34449e-20	-0.0123168	-0.00060748	PPP1R18, NRM
chr20	45980204	45982308	2105	*	10	1.18826e-14	8.4979e-14	0.000254402	6.62003e-13	-0.0175925	-0.011507	RP4-569M23.2, ZMYND8
chr8	19539991	19540809	819	*	11	1.88206e-31	8.50253e-14	1.70799e-06	1.32903e-17	-0.0362708	-0.0150088	RP11-1105O14.1, CSGALNACT1
chr8	130695235	130696901	1667	*	7	9.35992e-34	8.66293e-14	4.97094e-08	5.5462e-19	-0.0227489	-0.0102696	RP11-419K12.1
chr16	27412136	27414536	2401	*	14	5.70642e-50	8.68557e-14	4.03098e-15	1.08589e-25	-0.0396582	-0.00269716	IL21R
chr17	75445261	75447504	2244	*	12	8.14413e-25	8.80972e-14	1.17114e-05	9.96172e-18	0.0128335	0.00640966	SEPT9
chr22	22597965	22599332	1368	*	7	5.8285e-21	8.82406e-14	5.11952e-06	1.19029e-13	-0.0143238	-0.00245876	VPREB1
chr3	32509018	32509543	526	*	9	6.82764e-30	9.02943e-14	4.9775e-08	1.88396e-17	-0.028796	-0.0126653	CMTM7
chr11	128561007	128563027	2021	*	9	5.55503e-23	9.8985e-14	1.97652e-06	7.95329e-14	-0.0139663	-0.00715708	FLI1, SENCR
chr12	54408427	54411245	2819	*	30	8.08355e-38	9.96675e-14	9.91913e-06	2.95965e-18	-0.0193485	-0.00279439	RP11-834C11.12, HOXC6, HOXC4, RP11-834C11.14
chr2	24396550	24398859	2310	*	16	3.51689e-24	1.03969e-13	1.00392e-08	2.14725e-16	-0.0193963	-0.00587364	RP11-507M3.1, FAM228A, AC008073.7
chr5	127872329	127875163	2835	*	19	2.19889e-21	1.10776e-13	0.000535658	9.51679e-17	-0.00854084	-0.00297131	SLC27A6, FBN2
chr16	2285252	2288072	2821	*	23	2.56495e-17	1.11343e-13	0.00309441	8.54088e-13	-0.0171494	-0.00548261	E4F1, DNASE1L2, RP11-304L19.12
chr5	78279424	78282793	3370	*	15	3.98676e-24	1.12541e-13	3.24845e-06	4.86144e-16	-0.0249704	-0.00485219	ARSB
chr22	36751262	36754002	2741	*	7	1.5518e-11	1.19169e-13	0.000246386	9.01243e-13	-0.016298	0.00435001	MYH9
chr10	106098186	106100036	1851	*	9	3.75919e-24	1.20668e-13	7.70046e-06	1.55129e-15	-0.0415883	-0.0144726	NA
chr17	56296512	56297515	1004	*	16	2.46122e-29	1.2122e-13	3.99927e-06	4.89848e-15	-0.016429	-0.00522416	LPO, MKS1
chr3	147125114	147128157	3044	*	33	1.37224e-19	1.27197e-13	0.0017742	3.82857e-16	-0.0143569	-0.0043112	ZIC1
chr3	196693809	196695938	2130	*	7	2.16235e-14	1.48138e-13	0.000319636	9.77705e-13	-0.0285567	-0.0155766	PIGZ
chr8	61495559	61497168	1610	*	7	7.07061e-39	1.5946e-13	9.43266e-13	4.00233e-19	-0.0221539	-0.00937082	RAB2A
chr17	3819339	3820910	1572	*	11	1.91823e-23	1.6374e-13	4.50509e-05	1.50464e-15	-0.015322	-0.00752467	P2RX1
chr11	2846681	2848492	1812	*	11	3.27137e-26	1.63976e-13	9.22521e-08	2.55112e-16	-0.0145603	-0.00574587	KCNQ1
chr17	37024020	37025274	1255	*	8	1.41889e-23	1.66759e-13	2.79676e-05	5.56273e-14	-0.0310526	-0.0151359	NA
chr2	242210216	242213721	3506	*	17	1.80497e-18	1.75226e-13	7.14511e-07	6.29296e-19	-0.0122362	-0.00231101	HDLBP
chr11	120433996	120435978	1983	*	14	1.34481e-19	1.98198e-13	1.17473e-05	6.60113e-13	-0.0139552	-0.00534101	GRIK4
chr13	46189838	46190198	361	*	9	7.61618e-22	2.04876e-13	0.000188768	7.64377e-14	-0.0104878	-0.0037991	FAM194B
chr10	128075852	128078010	2159	*	17	3.02232e-23	2.04901e-13	0.00020791	5.47973e-15	-0.0133732	-0.00437991	ADAM12
chr17	73840659	73842017	1359	*	11	1.65546e-39	2.14125e-13	4.24913e-10	2.20887e-19	-0.0210071	-0.00568505	UNC13D, WBP2
chr1	15662698	15664791	2094	*	8	1.7023e-18	2.26258e-13	5.86801e-06	5.69413e-15	0.0121983	0.00141431	FHAD1, RP3-467K16.2
chr10	73847963	73849626	1664	*	17	9.94085e-34	2.31326e-13	2.0701e-05	1.34305e-17	0.0117577	-0.000148574	SPOCK2
chr14	105856393	105859242	2850	*	10	6.2325e-17	2.32863e-13	2.34907e-09	1.98752e-16	-0.015958	-0.00294811	PACS2
chr19	2425476	2429209	3734	*	18	2.47653e-16	2.42531e-13	8.63247e-05	3.66982e-14	-0.0145292	-0.00472448	TMPRSS9, TIMM13, LMNB2
chr17	46655724	46660097	4374	*	31	1.25447e-25	2.48179e-13	2.24532e-06	2.26644e-20	-0.0201872	-0.00557255	HOXB-AS3, HOXB3, HOXB4, MIR10A
chr6	106957081	106958474	1394	*	8	1.33989e-25	2.85767e-13	2.66916e-06	3.67568e-14	-0.0369606	-0.0131599	NA
chr1	228289747	228292062	2316	*	12	3.15367e-31	2.92802e-13	1.36791e-10	3.81106e-16	-0.020728	-0.00654007	C1orf35
chr9	136007091	136010195	3105	*	8	1.47217e-16	3.12861e-13	2.46457e-08	4.19632e-15	0.0162733	0.00646702	RALGDS
chr1	155910523	155912569	2047	*	9	1.24238e-12	3.20713e-13	0.00046126	1.4357e-12	-0.0106729	-0.00724471	RXFP4
chr16	84852577	84853871	1295	*	8	4.97162e-26	3.52948e-13	7.4569e-07	9.6266e-15	-0.0315268	-0.00962823	CRISPLD2
chr20	30944839	30948211	3373	*	20	4.31618e-20	3.61615e-13	1.62308e-07	5.08672e-19	-0.0176922	0.000149558	ASXL1
chr13	31506270	31507578	1309	*	13	7.59349e-18	3.65236e-13	0.00768429	4.4162e-11	-0.0269045	-0.0112326	TEX26, TEX26-AS1
chr11	18477153	18478135	983	*	7	6.52156e-18	3.85973e-13	0.000598654	1.15733e-11	-0.0315954	-0.0213085	LDHAL6A
chr16	57664961	57667050	2090	*	7	9.82054e-15	3.898e-13	0.000594039	9.46231e-12	-0.0145334	-0.0108774	GPR56, RP11-405F3.5
chr16	4714080	4715122	1043	*	8	9.2927e-27	3.94133e-13	2.12483e-05	4.93761e-15	-0.0149982	-0.00762832	MGRN1
chr12	7032793	7034825	2033	*	13	1.48771e-25	4.16721e-13	8.02543e-09	1.66081e-18	-0.0171782	-0.00471852	ENO2, ATN1
chr17	42147463	42148592	1130	*	16	2.99384e-40	4.4687e-13	1.70553e-06	8.8845e-21	-0.0178523	-0.0031306	G6PC3
chr17	47208589	47210822	2234	*	19	3.68747e-23	4.58414e-13	2.20716e-06	9.32474e-15	-0.0267466	-0.00632575	B4GALNT2
chr2	204732461	204734884	2424	*	8	2.77466e-20	4.68021e-13	2.4414e-09	1.31149e-18	0.0151618	0.00876185	CTLA4
chr6	70990187	70993874	3688	*	18	4.93642e-20	5.03653e-13	0.000243499	5.28433e-16	-0.0249992	-0.00914604	COL9A1
chr20	23014939	23016753	1815	*	11	2.48782e-23	5.25433e-13	1.00242e-05	9.36924e-14	-0.0304129	-0.00789438	RP4-753D10.3, SSTR4
chr12	7023906	7028254	4349	*	11	2.18058e-10	5.45881e-13	0.000462025	6.59906e-13	-0.00756572	-0.00363335	ENO2
chr3	48470799	48471995	1197	*	10	3.15362e-31	5.72494e-13	2.16863e-07	1.62638e-17	-0.0176169	-0.00657411	PLXNB1
chr6	166824871	166826438	1568	*	7	9.44178e-29	5.79044e-13	7.35401e-11	2.70158e-16	0.0212987	0.00442947	RPS6KA2
chr13	50569769	50571387	1619	*	10	2.17351e-29	5.89995e-13	1.73244e-11	3.46581e-16	-0.026246	-0.00364461	TRIM13, MIR3613
chr19	1940184	1942939	2756	*	12	6.59352e-17	5.91771e-13	3.23761e-05	4.68869e-15	-0.00546031	4.81545e-05	CSNK1G2
chr6	152958121	152959655	1535	*	16	7.27564e-22	6.00146e-13	0.00163247	7.91335e-13	-0.0182357	-0.00715523	SYNE1
chr14	22986466	22988698	2233	*	8	6.72299e-26	6.10653e-13	3.76049e-07	1.2825e-16	0.015704	0.00820215	TRAJ26, TRAJ25
chr1	154298335	154300241	1907	*	10	2.97798e-17	7.47895e-13	7.39907e-05	1.31512e-12	-0.00971593	-0.00456834	ATP8B2
chr11	64835040	64837316	2277	*	7	4.24937e-11	7.71156e-13	0.000332032	6.34127e-12	-0.0114298	-0.00295659	CDCA5
chr1	28520347	28521540	1194	*	9	2.08685e-36	7.95259e-13	7.25509e-08	1.29879e-19	0.014805	0.00335647	PTAFR
chr16	85478580	85479952	1373	*	9	9.2375e-23	8.76536e-13	4.35144e-06	1.05118e-14	-0.0125136	0.00172964	NA
chr16	82044738	82045857	1120	*	13	6.49763e-22	9.00425e-13	0.00232587	1.97357e-12	-0.0142986	-0.00752549	SDR42E1
chr2	232393064	232396420	3357	*	15	2.02249e-23	9.06638e-13	2.75809e-08	2.29767e-17	0.013753	0.00258701	NMUR1
chr3	194875295	194877369	2075	*	7	3.98496e-39	9.24669e-13	3.52403e-15	3.41793e-18	-0.0252335	-0.00828268	XXYLT1
chr1	173174650	173177161	2512	*	16	1.7517e-20	9.39904e-13	2.29999e-06	1.23186e-13	-0.0136122	-0.00420938	TNFSF4
chr12	56472617	56476000	3384	*	16	1.80676e-20	9.93224e-13	2.06826e-05	3.21024e-14	-0.0126624	-0.00342508	ERBB3
chr6	167534251	167536521	2271	*	11	1.43404e-18	1.04071e-12	0.000498909	4.14541e-13	-0.0174756	0.00207405	RP11-517H2.6, CCR6
chr15	99190301	99195143	4843	*	19	5.66518e-14	1.14123e-12	6.47054e-05	4.85951e-14	-0.00924202	-0.00133349	IGF1R, RP11-35O15.1
chr11	118134073	118135931	1859	*	14	2.38461e-35	1.14762e-12	3.09644e-05	5.23974e-19	-0.0144295	-0.00365504	MPZL2
chr12	123752628	123755018	2391	*	21	1.89103e-32	1.19748e-12	3.05156e-07	1.79228e-18	-0.0206432	-0.00502188	CDK2AP1
chr10	34061313	34062848	1536	*	9	1.75687e-38	1.23844e-12	1.59418e-10	7.50629e-18	-0.0305395	-0.00878466	LINC00838
chr2	170589808	170592513	2706	*	12	8.55113e-19	1.26231e-12	2.91822e-05	1.06491e-15	-0.0203545	-0.00530193	KLHL23
chr6	28553390	28558113	4724	*	53	1.76045e-20	1.2762e-12	0.00539332	2.17516e-18	-0.017159	-0.00238821	RP5-1186N24.3, SCAND3
chr22	19919974	19921302	1329	*	7	8.17768e-36	1.32703e-12	2.09859e-09	1.08242e-18	-0.0223609	-0.00821798	TXNRD2
chr10	22621481	22624374	2894	*	13	1.17003e-22	1.40604e-12	0.000128961	8.82194e-15	-0.0208165	-0.00550565	RP11-573G6.9, RP11-573G6.8
chr1	236685849	236687898	2050	*	20	2.03202e-31	1.43929e-12	1.34636e-05	1.19708e-15	-0.0306259	-0.00786448	LGALS8, LGALS8-AS1
chr5	179333851	179335704	1854	*	8	8.82433e-13	1.44797e-12	0.000452472	1.07349e-12	-0.0116336	-0.00528006	TBC1D9B
chr3	157819846	157822072	2227	*	10	1.7393e-16	1.50982e-12	2.09176e-07	2.23819e-15	-0.0181115	-0.00702894	SHOX2
chr2	107502023	107504523	2501	*	17	7.49653e-15	1.51968e-12	0.00265656	6.48396e-12	-0.0121634	-0.00338768	ST6GAL2
chr21	45502014	45503189	1176	*	7	6.37313e-28	1.52691e-12	6.10721e-09	1.09819e-16	0.0182023	0.00824147	TRAPPC10
chr5	176814593	176816828	2236	*	8	1.83645e-21	1.62824e-12	9.31964e-09	1.35707e-15	0.0110903	0.00292111	SLC34A1
chr7	116592956	116594917	1962	*	21	5.9141e-24	1.69711e-12	0.00030724	7.83444e-15	-0.0108704	-0.00198586	ST7, ST7-OT4, ST7-AS1
chr10	104535020	104536695	1676	*	14	2.73347e-39	1.75705e-12	1.42164e-10	1.01762e-19	-0.0215755	-0.00571817	WBP1L
chr4	39481691	39482781	1091	*	9	2.03206e-29	1.79465e-12	3.92239e-08	2.1068e-16	-0.0240821	-0.00790404	RP11-472B18.1
chr5	76114114	76116535	2422	*	20	1.23218e-29	1.81117e-12	7.5055e-08	1.53366e-17	-0.0202698	-0.00377181	F2RL1
chr7	2115547	2117724	2178	*	8	2.68204e-23	1.85329e-12	3.03435e-06	3.16245e-13	-0.0136264	-0.00444265	MAD1L1
chr11	72928926	72930456	1531	*	14	1.60603e-21	1.85605e-12	6.69125e-05	6.57962e-15	-0.0156186	-0.00437731	P2RY2
chr20	3218145	3219465	1321	*	11	1.45176e-23	1.86e-12	4.4008e-05	3.3954e-14	-0.0210011	-0.00720982	SLC4A11
chr11	63272225	63274030	1806	*	9	8.97147e-17	1.86405e-12	5.80874e-06	4.56709e-13	-0.0154311	-0.0057406	LGALS12
chr1	25253237	25259034	5798	*	38	1.45151e-23	1.89809e-12	2.83647e-05	1.40883e-19	0.0144879	0.00185413	RUNX3
chr2	127412692	127414455	1764	*	13	1.18157e-44	1.91205e-12	1.7013e-08	4.53008e-21	-0.0191352	-0.00606538	GYPC
chr6	31554199	31556482	2284	*	12	3.94603e-34	1.9199e-12	8.09456e-08	8.05068e-19	-0.0251896	-0.00885657	LST1
chr10	50395528	50398546	3019	*	13	4.16426e-19	1.99783e-12	5.61878e-08	1.2941e-17	-0.024	-0.00808394	C10orf128
chr1	218517419	218519576	2158	*	16	4.34818e-30	2.03444e-12	7.42423e-07	1.11473e-16	-0.0137522	-0.00239082	RP11-224O19.2
chr7	1882776	1883760	985	*	8	1.1122e-16	2.0985e-12	0.000148942	6.68359e-12	-0.021444	-0.0129473	AC110781.3, MAD1L1
chr20	44572943	44575021	2079	*	8	1.41778e-16	2.36534e-12	4.39718e-05	1.56147e-11	0.0169325	0.00685417	PCIF1
chr20	3775375	3777255	1881	*	19	5.4239e-24	2.39179e-12	1.70781e-06	7.10841e-14	-0.015041	-0.000501665	CDC25B
chr4	8200261	8202708	2448	*	14	3.32289e-35	2.63793e-12	9.70093e-08	7.59289e-20	-0.015338	-0.00539596	SH3TC1
chr2	54086854	54087741	888	*	14	8.6175e-22	2.64876e-12	0.00211453	8.3069e-12	-0.0203421	-0.00881027	GPR75-ASB3, ASB3, GPR75
chr5	3605783	3607134	1352	*	9	1.07941e-17	2.66659e-12	0.000514462	3.89276e-11	-0.0294165	-0.0121693	NA
chr11	7533881	7535983	2103	*	15	2.37065e-17	2.79336e-12	0.000143442	2.24351e-12	-0.0167185	-0.00265536	PPFIBP2
chr22	38300601	38303310	2710	*	13	3.07973e-18	2.8086e-12	0.000273401	2.98879e-13	-0.00926511	-0.00201366	MICALL1
chr2	96808802	96813398	4597	*	17	1.22046e-18	2.81131e-12	7.14845e-06	9.65079e-16	0.0162148	0.00336634	DUSP2, AC012307.2
chr17	7347513	7350881	3369	*	19	4.71044e-18	2.81957e-12	3.71786e-05	1.78757e-14	-0.0131114	-0.00498064	FGF11, RP11-104H15.10, CHRNB1
chr3	128778575	128780916	2342	*	14	3.08296e-28	2.83297e-12	1.45611e-05	6.8005e-18	-0.0166821	-0.00525016	GP9
chr16	80602917	80604148	1232	*	8	3.57943e-26	3.02189e-12	4.05211e-07	7.59685e-15	0.0172761	0.00784154	RP11-18F14.1
chr7	27168962	27171528	2567	*	29	7.00223e-22	3.13055e-12	0.0140433	7.18378e-12	0.0307373	0.0116455	HOXA-AS2, HOXA-AS3, HOXA3, HOXA4, RP1-170O19.22
chr2	218842585	218845156	2572	*	9	4.33472e-13	3.17769e-12	0.000492338	1.3423e-11	0.0292575	0.0145472	AC010136.2, TNS1
chr2	85640762	85641985	1224	*	12	1.38677e-22	3.25416e-12	7.89724e-05	3.10158e-13	-0.0141592	-0.00513092	CAPG
chr1	55012926	55013956	1031	*	7	3.36717e-24	3.28437e-12	1.63672e-06	4.35109e-14	0.0209743	-0.00473234	ACOT11
chr12	54412269	54414427	2159	*	10	5.86611e-19	3.30541e-12	0.000639616	4.59496e-13	-0.018128	-0.011756	RP11-834C11.12, HOXC6, HOXC4, RP11-834C11.14, AC012531.25
chr22	24890045	24891666	1622	*	18	2.41388e-15	3.40682e-12	0.000182284	2.93356e-11	-0.0114167	-0.00649466	UPB1, ADORA2A-AS1
chr3	195946195	195947062	868	*	7	1.9418e-22	3.71487e-12	9.68169e-07	8.21705e-14	-0.0191143	-0.00678323	SLC51A, PCYT1A
chr9	139795523	139797211	1689	*	7	8.10279e-18	3.72655e-12	1.13933e-07	3.26509e-14	0.0195678	0.00646836	TRAF2
chr15	26107382	26111090	3709	*	37	2.74253e-27	3.74159e-12	1.36165e-05	8.08597e-16	-0.01792	-0.00288919	RP11-2C7.1, ATP10A
chr15	48482853	48484469	1617	*	19	7.43221e-21	3.75604e-12	1.88594e-05	4.29771e-15	-0.0218398	-0.00612527	CTXN2, SLC12A1, RP11-605F22.2, RP11-605F22.1
chr16	3629620	3633047	3428	*	14	1.99072e-26	3.77679e-12	4.44577e-07	1.41076e-17	-0.0179953	-0.00438821	RP11-461A8.1, SLX4
chr5	92914036	92915581	1546	*	8	1.01483e-22	3.86898e-12	6.56462e-06	7.37123e-14	-0.0150597	-0.0052981	NR2F1-AS1
chr5	151131886	151133793	1908	*	8	6.80219e-32	4.12152e-12	8.41576e-11	3.96667e-15	-0.0241265	-0.00608039	CTB-113P19.3, ATOX1
chr1	249152151	249154759	2609	*	19	4.13512e-32	4.3614e-12	6.15061e-06	2.98266e-15	-0.0116157	-0.00215053	AL672294.1, ZNF692
chr16	3016378	3019115	2738	*	14	5.8618e-23	4.45653e-12	5.0147e-05	1.00899e-16	-0.0284794	-0.00966358	KREMEN2, PKMYT1
chr3	62304111	62305486	1376	*	21	3.30567e-29	4.65695e-12	3.80513e-07	1.42057e-16	-0.0220898	-0.00485964	C3orf14, PTPRG-AS1
chr15	45314579	45315642	1064	*	14	6.97063e-18	4.78357e-12	6.02892e-05	3.51779e-11	-0.0175843	-0.0037305	SORD
chr5	72676039	72678459	2421	*	14	6.65685e-19	4.81392e-12	9.92095e-07	3.23492e-13	-0.0085966	-0.00389177	RP11-79P5.3
chr12	132283812	132285459	1648	*	9	2.18232e-19	4.85706e-12	8.96176e-05	7.67258e-13	-0.00896074	-0.00250205	SFSWAP
chr7	105319558	105320800	1243	*	7	9.94462e-25	5.04935e-12	9.70892e-08	3.26266e-14	-0.015667	-0.00952088	ATXN7L1
chr10	29923920	29924853	934	*	7	8.71798e-19	5.32056e-12	1.49942e-05	3.84754e-12	0.0112908	0.00377453	SVIL
chr11	24518149	24518726	578	*	12	1.02394e-31	5.51812e-12	1.35983e-05	6.21644e-17	-0.00965919	-0.00479774	LUZP2
chr16	17561865	17566099	4235	*	12	8.50716e-17	5.55438e-12	1.7125e-08	1.8839e-15	-0.0227284	-0.00506103	XYLT1
chr14	22967607	22971697	4091	*	16	4.86438e-13	5.61491e-12	0.00034783	2.11241e-13	0.0130279	0.0055293	TRAJ40, TRAJ39, TRAJ38
chr4	154073371	154075044	1674	*	15	8.38982e-34	5.66884e-12	5.98781e-08	1.55201e-18	-0.027611	-0.00409112	TRIM2
chr20	21371547	21373700	2154	*	9	1.37759e-19	5.80154e-12	8.94189e-08	5.09411e-15	-0.0222955	-0.00916976	NA
chr15	73074167	73078193	4027	*	24	1.80921e-12	5.85151e-12	0.00103573	9.61321e-14	-0.0161827	-8.93058e-05	ADPGK-AS1, ADPGK
chr17	19976149	19977156	1008	*	8	2.63938e-27	5.85323e-12	2.94757e-06	1.88077e-14	-0.0204703	-0.00676043	SPECC1
chr4	110623305	110625181	1877	*	14	2.52182e-50	5.96854e-12	4.24351e-15	3.24534e-23	-0.0269834	-0.00636264	CASP6
chr7	100198382	100202513	4132	*	21	2.25294e-13	6.02595e-12	0.00050645	3.73748e-15	0.00839068	-0.00129803	FBXO24, PCOLCE, PCOLCE-AS1
chr21	46962454	46964456	2003	*	12	2.32911e-22	6.54496e-12	2.17341e-05	5.43375e-13	-0.0180176	-0.00543309	SLC19A1
chr22	17955274	17956641	1368	*	10	1.08464e-24	6.80065e-12	2.40053e-06	1.27482e-14	-0.0189546	-0.00911805	CECR2
chr8	42234614	42235916	1303	*	9	1.31251e-21	7.16827e-12	5.32269e-06	6.94762e-13	-0.0174313	-0.00976718	DKK4
chr11	63973006	63975092	2087	*	16	9.14497e-41	7.55499e-12	2.40654e-09	1.86955e-19	-0.0218173	-0.00336467	FERMT3
chr2	3749979	3751593	1615	*	11	2.0216e-20	7.69772e-12	8.27112e-05	7.27434e-12	-0.0238909	-0.00945246	ALLC, DCDC2C, AC010907.5
chr5	58571113	58572910	1798	*	9	2.10302e-23	7.80622e-12	1.6342e-06	2.94864e-16	-0.0286675	-0.0126205	PDE4D
chr4	40631916	40633572	1657	*	13	3.43945e-25	7.84472e-12	4.42495e-06	3.58658e-13	-0.0184311	-0.00740539	RBM47
chr2	121106091	121108133	2043	*	9	1.86109e-15	8.45899e-12	0.00162535	1.3998e-11	-0.020473	-0.0103351	INHBB
chr1	150779369	150781194	1826	*	7	5.25756e-22	8.50714e-12	3.177e-06	2.53565e-12	-0.0243571	-0.011066	CTSK
chr7	6473557	6476274	2718	*	9	2.95995e-30	8.77305e-12	6.849e-13	1.27457e-17	-0.0216825	-0.00444888	DAGLB
chr14	94855034	94857275	2242	*	14	9.86971e-18	8.90532e-12	1.89884e-05	1.01523e-15	0.0124233	-0.000545074	SERPINA1
chr17	3571037	3572873	1837	*	17	1.02046e-22	9.00473e-12	7.27845e-05	1.92608e-13	-0.0110386	-0.000981405	EMC6, TAX1BP3, P2RX5-TAX1BP3
chr11	116660071	116662012	1942	*	8	7.00599e-20	9.17565e-12	3.83957e-06	5.9229e-12	-0.0133074	-0.0076219	APOA5
chr8	22089103	22090700	1598	*	10	8.50628e-16	9.45208e-12	0.000716739	9.39822e-11	-0.0242763	-0.01057	PHYHIP
chr12	53490134	53492662	2529	*	11	4.64623e-13	9.52539e-12	3.88736e-05	6.94303e-11	-0.0157079	-0.00434521	IGFBP6
chr5	58652602	58654193	1592	*	8	1.06308e-20	9.55958e-12	7.18327e-05	4.02851e-14	-0.0207054	-0.0119757	PDE4D
chr19	58609269	58610131	863	*	14	2.15324e-21	1.02279e-11	0.00022195	2.68648e-12	-0.0105729	-0.00228182	ZSCAN18
chr6	62995523	62997123	1601	*	13	1.91045e-19	1.04314e-11	0.000349542	3.97827e-12	-0.0105941	-0.00462039	KHDRBS2
chr3	127792691	127797322	4632	*	15	1.57419e-16	1.04359e-11	4.00751e-07	9.13246e-15	-0.0196761	-0.00595297	RUVBL1-AS1, RUVBL1, RNU2-37P
chr1	60279071	60281077	2007	*	13	4.90842e-20	1.08391e-11	0.000124526	2.47131e-13	-0.00977883	-0.00154952	HOOK1
chr10	51574776	51576452	1677	*	8	2.13945e-19	1.09081e-11	2.03232e-08	2.42161e-13	-0.0210736	-0.0116792	NCOA4
chr17	78150934	78152466	1533	*	10	4.83321e-16	1.123e-11	3.10917e-05	8.65942e-11	-0.0200989	-0.00554194	CARD14
chr2	285979	289731	3753	*	20	1.90212e-14	1.15512e-11	0.00153004	2.77274e-12	-0.0184701	-0.00472459	AC079779.4, FAM150B
chr12	66581539	66583431	1893	*	10	3.09488e-24	1.15723e-11	7.59493e-09	1.329e-15	-0.0178943	-0.00413052	IRAK3
chr11	3253581	3254504	924	*	15	8.98654e-25	1.18028e-11	0.000174227	4.05591e-13	-0.0187407	-0.00688846	AC109309.4, MRGPRE
chr8	20112175	20113188	1014	*	11	9.69322e-21	1.22646e-11	5.08735e-06	9.5917e-12	-0.0181153	-0.00668307	LZTS1
chr11	111168594	111171330	2737	*	27	7.17183e-19	1.4025e-11	0.000693759	3.63622e-13	-0.0146098	-0.00274114	COLCA2, COLCA1
chr8	1895007	1897969	2963	*	12	1.67408e-18	1.4028e-11	2.10138e-06	6.12893e-13	-0.016268	-0.00669517	ARHGEF10
chr1	228656799	228659399	2601	*	10	3.82669e-14	1.44809e-11	0.000141721	4.0383e-11	-0.021469	-0.0119813	NA
chr6	37503074	37505024	1951	*	8	4.56807e-19	1.53883e-11	0.000577177	7.3163e-12	-0.033488	-0.0143212	RP1-153P14.8
chr6	52858459	52860341	1883	*	16	5.02317e-47	1.70244e-11	1.63362e-07	1.76159e-20	-0.029935	-0.00808172	GSTA4
chr18	34973921	34974549	629	*	7	4.17264e-20	1.73303e-11	1.83314e-06	2.02666e-12	-0.00541449	-0.00323941	CELF4
chr3	6901652	6903921	2270	*	16	3.92894e-20	1.73478e-11	0.00181543	1.3541e-11	-0.0171509	-0.00580108	GRM7
chr16	11442445	11444105	1661	*	8	2.63386e-20	1.7497e-11	6.55041e-05	1.77449e-12	-0.0178734	-0.00831035	RMI2, AC009121.1, RP11-485G7.6
chr1	9788517	9791041	2525	*	10	8.71871e-23	1.8625e-11	4.25247e-06	9.79586e-16	0.0145239	0.00404236	PIK3CD, CLSTN1
chr8	52873103	52874692	1590	*	7	1.98491e-25	1.93946e-11	1.63162e-06	6.14051e-14	-0.0120499	-0.00629654	RP11-546K22.1
chr17	29297380	29298832	1453	*	16	5.06805e-19	1.95261e-11	0.00179375	1.91138e-12	-0.0168086	-0.00358033	RNF135, RP11-848P1.2
chr19	1154276	1155738	1463	*	7	1.21521e-20	2.01165e-11	3.85956e-05	7.01228e-12	-0.012491	-0.00669172	SBNO2
chr6	159081579	159085098	3520	*	11	4.61137e-24	2.09266e-11	3.72554e-06	1.60967e-15	-0.0203279	-0.00300342	SYTL3
chr1	156889128	156891327	2200	*	10	6.12177e-16	2.14998e-11	4.91169e-05	1.42091e-12	-0.0151915	-0.00671381	LRRC71
chr11	2290953	2293665	2713	*	41	6.35631e-32	2.28242e-11	0.00493284	3.82572e-16	-0.0247297	-0.00607549	ASCL2
chr19	54484823	54486058	1236	*	9	8.47094e-19	2.30895e-11	0.000292733	9.87778e-12	-0.0170849	-0.00842187	CACNG8, MIR935
chr20	4802684	4804909	2226	*	11	1.12485e-21	2.34102e-11	5.59912e-08	3.72633e-15	-0.0201367	-0.00594793	RASSF2
chr11	67774728	67777952	3225	*	17	1.06321e-18	2.3502e-11	9.45233e-06	7.77919e-13	-0.0275653	-0.00379832	ALDH3B1
chr21	39870397	39871503	1107	*	7	8.14016e-19	2.37607e-11	2.35434e-05	2.63222e-11	-0.0169913	-0.00790182	ERG
chr18	53253181	53254725	1545	*	10	1.12179e-18	2.38742e-11	0.00049855	4.90769e-12	-0.0272151	-0.00992896	TCF4
chr19	36203053	36205574	2522	*	8	1.39929e-30	2.39886e-11	3.81827e-12	1.00946e-16	0.0197125	0.00642022	ZBTB32
chr11	10475589	10477461	1873	*	11	1.85237e-26	2.54181e-11	2.16941e-05	2.99937e-14	-0.0143215	-0.00652903	AMPD3
chr7	134853645	134855435	1791	*	14	7.06742e-32	2.55525e-11	1.24424e-09	7.46822e-15	-0.0180902	-0.00557094	RP11-134L10.1, C7orf49
chr6	78172691	78174286	1596	*	10	1.88633e-20	2.72532e-11	0.000103254	3.04586e-12	-0.00948095	-0.00393287	HTR1B
chr10	134513773	134516474	2702	*	7	1.92666e-18	2.77648e-11	2.35486e-08	2.51016e-16	0.0105405	0.00167739	INPP5A
chr15	99408636	99409957	1322	*	10	1.64657e-19	2.86301e-11	3.7111e-05	1.54928e-11	-0.0213203	-0.0116978	IGF1R
chr2	10442040	10443818	1779	*	12	3.96881e-24	3.03966e-11	3.39701e-07	1.24862e-14	0.00685978	0.00160877	HPCAL1
chr14	52779847	52781800	1954	*	13	8.39716e-30	3.06907e-11	2.42772e-09	4.45366e-16	-0.0182929	-0.00500295	PTGER2
chr11	66101032	66105148	4117	*	24	9.23703e-18	3.09956e-11	0.00265688	4.43249e-14	-0.0113429	-0.00146828	RP11-867G23.12, RIN1, BRMS1
chr12	121733425	121736579	3155	*	14	5.40306e-16	3.1184e-11	1.54676e-07	3.87837e-15	-0.00850925	-0.00155656	CAMKK2
chr17	4690628	4693260	2633	*	13	1.90853e-21	3.25769e-11	2.19035e-06	2.90915e-15	-0.0334006	-0.00851018	GLTPD2
chr19	1621124	1623075	1952	*	10	9.33837e-17	3.28606e-11	4.92721e-05	5.30608e-12	-0.0139127	-0.00436953	TCF3
chr6	34359621	34361621	2001	*	9	1.11724e-18	3.309e-11	2.97349e-08	2.68141e-13	-0.0203747	-0.00228958	NUDT3, RPS10-NUDT3
chr12	9820098	9822287	2190	*	10	5.75533e-19	3.33947e-11	1.0459e-05	4.84941e-15	0.0362508	0.0128618	CLEC2D
chr7	25989524	25992501	2978	*	14	1.72608e-13	3.35538e-11	7.87396e-07	2.14228e-14	-0.0168426	-0.0046233	MIR148A
chr1	111888267	111889533	1267	*	15	4.57164e-22	3.36109e-11	9.0854e-05	8.92201e-13	-0.0136789	-0.00255495	PIFO
chr1	113215571	113217657	2087	*	19	2.4817e-37	3.40651e-11	1.55791e-08	8.93164e-17	-0.0221517	-0.00395775	MOV10
chr6	28874479	28876772	2294	*	12	5.29209e-17	3.50684e-11	6.93804e-06	4.84486e-12	-0.0194598	-0.00624838	TRIM27
chr3	40517847	40519626	1780	*	10	2.74692e-14	3.62269e-11	0.000232785	2.19131e-10	-0.01478	-0.00572055	ZNF619
chr3	170136159	170138205	2047	*	17	4.26617e-34	3.63342e-11	4.07995e-07	4.30672e-19	-0.0215533	-0.00620386	RP11-469J4.3, CLDN11
chr2	160471238	160474347	3110	*	16	1.54962e-21	3.63437e-11	4.64415e-08	6.1545e-19	-0.0240794	-0.00860743	AC009506.1, BAZ2B
chr5	150399143	150400531	1389	*	14	2.13666e-19	3.67686e-11	0.00195211	1.35335e-11	-0.00871482	-0.00393212	GPX3
chr11	828464	830320	1857	*	8	6.86022e-31	3.80301e-11	1.96786e-06	4.76602e-16	-0.0167407	-0.00649061	EFCAB4A, AP006621.8
chr8	144890095	144893293	3199	*	9	6.33799e-10	3.82182e-11	0.00245536	2.60198e-10	-0.0239009	-0.0102746	SCRIB
chr6	138187482	138190021	2540	*	21	8.1017e-18	4.07046e-11	0.000872832	7.48401e-12	0.0123987	0.000435061	TNFAIP3, RP11-356I2.4
chr6	1603532	1605352	1821	*	8	6.95015e-12	4.20102e-11	0.00110114	9.53515e-10	-0.0241871	-0.0118026	NA
chr13	95253641	95255258	1618	*	14	1.23775e-21	4.30866e-11	2.77294e-06	1.58188e-13	-0.0201452	-0.00325408	GPR180
chr14	50863241	50865194	1954	*	14	3.12385e-46	4.4654e-11	5.6315e-10	1.18652e-21	-0.018267	-0.00573325	RP11-247L20.3, CDKL1
chr2	219857793	219861653	3861	*	20	3.00134e-15	4.50116e-11	0.000454815	2.15607e-12	0.0216325	-0.0013733	CRYBA2
chr11	67204799	67206434	1636	*	14	4.14249e-23	4.72038e-11	3.01165e-06	8.91567e-14	0.0129549	0.00535873	PTPRCAP, CORO1B
chr20	37208947	37210426	1480	*	7	1.07006e-17	4.73725e-11	1.2504e-06	4.19833e-11	-0.0130125	-0.00326537	ADIG
chr7	1093903	1096387	2485	*	12	3.44868e-27	4.95527e-11	9.99376e-06	1.0515e-15	-0.0177028	-0.00801569	GPR146, C7orf50, RP11-449P15.1
chr3	185911208	185912486	1279	*	8	1.41606e-19	4.95727e-11	0.000287561	1.81171e-11	0.0199789	0.00765683	DGKG
chr11	118842126	118843000	875	*	10	1.06165e-23	4.9865e-11	1.25672e-05	1.78844e-13	-0.0272089	-0.0105051	FOXR1
chr17	44248233	44249866	1634	*	8	5.21815e-28	5.08585e-11	6.89568e-09	8.30155e-15	-0.0367301	-0.0093783	KANSL1
chr1	150254280	150255880	1601	*	15	1.052e-26	5.15142e-11	1.89216e-05	2.09774e-13	-0.0227471	-0.00424758	C1orf51
chr6	32808504	32815712	7209	*	80	9.57211e-18	5.22526e-11	0.000368992	1.68194e-14	0.0113771	0.000675983	TAPSAR1, PSMB9, PSMB8, TAP1
chr12	122500670	122502133	1464	*	7	5.67308e-22	5.27824e-11	1.87861e-05	3.2347e-13	-0.0156628	-0.00869353	AC156455.1
chr1	23670246	23671499	1254	*	12	2.09247e-20	5.33511e-11	0.000150637	8.85026e-12	0.00238077	0.00106691	HNRNPR
chr17	78753273	78754372	1100	*	8	1.57779e-19	5.33616e-11	2.3576e-05	1.27412e-11	-0.0208071	-0.00953532	RPTOR
chr12	6755816	6757257	1442	*	9	2.79863e-17	5.4313e-11	2.15712e-05	6.60483e-12	-0.0161772	-0.00821987	ACRBP
chr17	33775295	33777219	1925	*	15	1.96022e-20	5.46777e-11	0.000239141	2.03064e-11	-0.0162685	-0.00585432	SLFN13
chr19	46177325	46178388	1064	*	7	8.95179e-17	5.52857e-11	9.35902e-07	2.12361e-11	-0.0056479	-0.00386187	GIPR, MIR642A
chr7	157646656	157648006	1351	*	9	4.83237e-28	5.54716e-11	1.8751e-07	5.31577e-15	-0.0157189	-0.00637885	AC011899.9, PTPRN2
chr12	54365966	54371246	5281	*	27	3.53044e-16	5.63986e-11	0.00134625	8.08312e-15	-0.0238337	-0.00451274	HOXC11, HOTAIR
chr19	36642720	36644751	2032	*	10	1.60751e-33	5.85404e-11	6.38001e-06	3.69549e-17	-0.0369483	-0.0121378	COX7A1
chr19	36399185	36400437	1253	*	9	3.61056e-22	6.08522e-11	3.65785e-06	1.90139e-13	-0.0175809	-0.00675904	TYROBP
chr17	6898315	6899888	1574	*	19	2.11917e-34	6.1078e-11	8.40061e-12	4.1414e-15	-0.0194173	-0.00979139	ALOX12, AC027763.2, RP11-589P10.7, RP11-589P10.5
chr16	89181807	89182492	686	*	7	6.59769e-24	6.24823e-11	3.57957e-07	7.39059e-14	-0.00753927	-0.00365206	ACSF3
chr14	88458917	88461489	2573	*	20	4.07568e-15	6.57323e-11	0.000285888	3.28528e-11	-0.0134735	-0.000762554	GALC
chr17	80559449	80563734	4286	*	22	2.9857e-13	6.59167e-11	8.33255e-05	4.34606e-14	-0.0206284	-0.00344258	FOXK2, RP13-638C3.4
chr11	64875750	64880911	5162	*	33	2.20888e-17	6.70651e-11	0.000841525	4.18843e-14	-0.0142729	-0.000812665	VPS51, TM7SF2, AP003068.9
chr6	31539539	31540750	1212	*	17	5.44493e-18	6.84353e-11	0.0028377	2.53168e-10	0.0134372	0.00665238	LTA
chr3	114011888	114013739	1852	*	7	4.06947e-24	7.03322e-11	9.04386e-08	1.91794e-13	0.0136849	0.00558	TIGIT
chr10	104210692	104212413	1722	*	12	8.67826e-19	7.06828e-11	0.000360361	9.25291e-12	-0.0122321	-0.00436374	RP11-18I14.10, C10orf95
chr10	105614994	105616523	1530	*	7	3.54588e-23	7.22694e-11	3.75798e-08	1.08336e-12	-0.0179876	-0.0075382	SH3PXD2A
chr16	31075359	31077385	2027	*	9	3.30666e-30	7.29778e-11	3.21699e-11	4.58042e-18	0.0145637	0.00324036	AC135050.5, ZNF668
chr8	74004752	74005813	1062	*	12	4.5445e-18	7.42861e-11	0.000743971	1.21565e-10	-0.015655	-0.00489037	SBSPON
chr19	12917086	12918311	1226	*	14	8.23906e-24	7.48833e-11	6.61919e-06	8.82705e-14	-0.00784402	-0.00150091	RNASEH2A, HOOK2
chr1	38940705	38942976	2272	*	13	2.08689e-11	7.57582e-11	0.000908576	9.23352e-11	-0.0105543	-0.00611876	RP11-329N22.1
chr19	46180314	46181546	1233	*	7	2.72653e-15	7.98184e-11	1.93176e-05	1.02867e-10	-0.0159442	-0.00462649	GIPR
chr1	40029385	40030738	1354	*	9	3.92372e-29	8.06572e-11	1.56559e-07	1.23945e-14	-0.017206	-0.00431959	PABPC4
chr2	242445098	242449765	4668	*	25	1.62308e-18	8.40125e-11	6.82145e-05	3.68078e-14	-0.011186	-0.00242448	STK25
chr7	99033980	99037189	3210	*	18	3.13216e-14	8.43817e-11	2.91256e-06	4.85884e-15	-0.0107792	-0.000458347	CPSF4, PTCD1, ATP5J2-PTCD1
chr7	157528444	157531239	2796	*	12	4.56206e-11	8.65132e-11	0.00204697	2.55506e-10	0.0224154	0.00428612	PTPRN2
chr10	125033770	125034818	1049	*	10	1.39115e-14	9.15133e-11	0.000305517	1.00225e-09	-0.0206597	-0.0106081	NA
chr8	67624233	67625464	1232	*	12	9.02211e-39	9.17931e-11	3.53926e-10	6.34884e-18	-0.0303178	-0.00600781	C8orf44-SGK3, SGK3
chr14	91708201	91711930	3730	*	13	8.6877e-18	9.21067e-11	6.37587e-05	5.45424e-13	0.0136801	0.00574444	CTD-2547L24.3, GPR68
chr14	104394430	104395429	1000	*	7	2.24687e-17	9.33329e-11	0.00056778	4.58285e-11	-0.0244802	-0.0136442	TDRD9, C14orf2
chr4	6694923	6695698	776	*	9	1.68886e-25	9.3358e-11	2.02345e-09	1.69924e-13	-0.0159342	-0.00817003	S100P
chr22	24550642	24552846	2205	*	11	1.719e-23	9.44031e-11	5.57385e-07	2.00189e-15	-0.0153807	-0.00354646	CABIN1
chr17	14205803	14207968	2166	*	16	2.59727e-27	9.4675e-11	3.69204e-05	6.7966e-14	-0.0194393	-0.0079618	HS3ST3B1, RP11-214O1.2
chr3	52260090	52261446	1357	*	10	1.4507e-32	9.69125e-11	6.27652e-08	8.27185e-18	-0.0140696	-0.0053678	TLR9, TLR9
chr19	50014987	50015975	989	*	9	8.02617e-33	9.88205e-11	1.47657e-09	3.45949e-17	-0.0238928	-0.00847149	FCGRT
chr1	54638137	54639409	1273	*	8	5.38013e-19	1.003e-10	0.00014419	1.06645e-12	-0.0151512	-0.00616817	RP11-446E24.4, CYB5RL
chr1	119530600	119532925	2326	*	23	1.42448e-15	1.01439e-10	0.00460232	1.59522e-10	-0.0124422	-0.0030016	TBX15
chr2	108993279	108994514	1236	*	9	6.5305e-25	1.01693e-10	6.50784e-08	1.60102e-13	-0.0213485	-0.00440673	SULT1C4
chr12	81100305	81104111	3807	*	15	6.24716e-22	1.01834e-10	3.08133e-07	4.88734e-16	-0.0247193	-0.00900262	MYF6
chr20	30406052	30407388	1337	*	13	3.53947e-26	1.02675e-10	1.52484e-06	3.01313e-14	-0.0112778	-0.00478599	MYLK2
chr2	113733884	113736044	2161	*	10	3.24596e-22	1.04417e-10	5.31306e-09	1.29405e-14	0.0156275	0.00634727	IL36G
chr11	64062196	64063931	1736	*	7	4.41851e-14	1.06647e-10	0.000762284	5.50946e-10	0.0128989	-0.00410933	KCNK4, RP11-783K16.10, Y_RNA
chr1	99469577	99471819	2243	*	14	1.87084e-17	1.08825e-10	4.10949e-06	1.44881e-11	-0.0168892	-0.00502776	RP5-896L10.1, LPPR5
chr12	89742886	89745412	2527	*	17	4.4389e-33	1.13962e-10	6.12894e-08	2.13206e-14	-0.0180484	-0.00449401	DUSP6
chr1	16060480	16063649	3170	*	16	4.62499e-13	1.18296e-10	0.00011942	1.97719e-12	-0.00993856	-0.00338457	PLEKHM2, SLC25A34, RP11-288I21.1
chr12	7070317	7073264	2948	*	13	1.40067e-27	1.21337e-10	2.76621e-10	8.23741e-15	0.0171288	0.00139292	PTPN6, EMG1, U47924.27, MIR200C, MIR141
chr8	1764329	1766281	1953	*	14	1.87478e-16	1.22134e-10	0.00316203	8.77295e-10	-0.026385	-0.00764599	MIR596
chr14	73493421	73494419	999	*	13	6.52336e-22	1.2216e-10	1.57909e-06	2.74042e-12	-0.0159874	-0.00131917	ZFYVE1
chr19	19006582	19008052	1471	*	10	1.31763e-15	1.23104e-10	0.00299076	1.0779e-09	-0.0113536	-0.0053788	GDF1, CERS1
chr1	109939800	109941834	2035	*	13	1.53357e-16	1.24483e-10	2.13379e-06	3.08717e-14	-0.0176653	-0.00713776	SORT1, PSMA5
chr17	46621297	46622899	1603	*	17	7.36551e-30	1.26186e-10	0.000404539	1.70755e-14	-0.0155544	-0.00535094	HOXB-AS1, HOXB2
chr10	81044831	81046101	1271	*	7	8.03952e-19	1.34539e-10	3.39245e-05	2.9085e-11	0.0178629	0.00969497	ZMIZ1
chr20	49126382	49127687	1306	*	14	1.2373e-26	1.39233e-10	6.09679e-10	5.89904e-15	0.00671044	0.000323928	PTPN1
chr17	55121964	55123900	1937	*	8	3.31368e-17	1.40544e-10	0.000100911	2.1159e-11	-0.0219572	-0.0107058	RNF126P1
chr12	92538613	92540776	2164	*	17	1.1369e-14	1.41093e-10	0.00474387	8.3293e-11	-0.00457732	0.000262789	RP11-796E2.4, BTG1
chr1	209876837	209878389	1553	*	9	4.42844e-17	1.45872e-10	6.06827e-05	6.31619e-11	0.0193637	-0.000686353	HSD11B1, RP1-28O10.1
chr9	112886757	112890072	3316	*	14	8.80634e-19	1.54606e-10	1.30657e-06	1.15203e-12	-0.0230262	-0.00542734	PALM2-AKAP2, AKAP2
chr17	38463355	38465510	2156	*	13	5.71193e-16	1.59905e-10	0.00110917	1.77709e-11	-0.0116959	-0.00429444	RARA
chr19	19373566	19375575	2010	*	13	2.48398e-15	1.61659e-10	0.000408745	1.1437e-09	0.0106212	-0.00376202	HAPLN4, AC138430.4, TM6SF2
chr6	30684340	30690555	6216	*	81	1.33844e-16	1.63611e-10	2.03935e-05	2.36208e-14	-0.0249567	-0.000985936	TUBB, MDC1
chr14	105779532	105780730	1199	*	12	1.0185e-39	1.64304e-10	1.02222e-08	1.97491e-18	-0.0207872	-0.00662303	PACS2, BRF1
chr10	74032820	74035570	2751	*	18	7.26634e-22	1.77356e-10	3.01124e-08	1.82319e-13	0.0134997	0.00288654	DDIT4, RP11-442H21.2
chr9	37033489	37036052	2564	*	16	1.04655e-15	1.78982e-10	0.000144691	3.81746e-13	-0.0102867	-0.00320911	PAX5
chr12	132652459	132653430	972	*	7	4.02159e-24	1.7963e-10	4.58356e-09	1.18377e-12	0.00913665	-0.00342833	NA
chr13	40761585	40762469	885	*	7	1.41487e-18	1.82492e-10	4.77239e-06	1.93569e-10	0.0272337	0.00973453	LINC00332
chr12	124415260	124416666	1407	*	7	4.90197e-22	1.84414e-10	2.11809e-08	1.08922e-13	0.0155656	0.0028771	DNAH10, CCDC92, DNAH10OS
chr19	3801294	3803270	1977	*	14	2.71024e-24	1.85612e-10	4.3801e-07	1.56853e-14	-0.00970731	-0.0030741	MATK
chr7	50860173	50862266	2094	*	23	7.07504e-24	1.8788e-10	8.04488e-06	3.47998e-15	-0.0110872	-0.00372775	GRB10
chr7	2671838	2674181	2344	*	7	4.35771e-25	1.88213e-10	3.56232e-09	8.79396e-16	0.0113592	-0.0033469	TTYH3
chr1	78353422	78354839	1418	*	9	1.61371e-24	1.90614e-10	3.56039e-07	2.60852e-13	-0.0139483	-0.00482933	NEXN, NEXN-AS1
chr3	122043101	122044172	1072	*	7	9.66424e-17	1.94453e-10	3.25101e-06	2.33393e-10	-0.0195437	-0.00940603	CSTA
chr15	33359788	33361270	1483	*	14	6.86015e-19	2.00472e-10	0.000733921	8.3917e-13	0.0191368	0.00225195	FMN1
chr5	114937535	114939616	2082	*	20	1.25857e-24	2.0171e-10	2.60666e-09	1.04937e-13	-0.0250742	-0.00422818	AC010226.4, TMED7-TICAM2, TICAM2
chr7	128579876	128580792	917	*	9	9.29376e-18	2.03978e-10	0.00039056	9.13393e-11	-0.0137966	-0.00737316	IRF5
chr7	54955929	54956806	878	*	8	1.11108e-17	2.08021e-10	1.8518e-06	1.00234e-10	-0.0211178	-0.00701928	NA
chr6	49681178	49681774	597	*	11	1.18829e-13	2.12092e-10	0.0167558	1.31861e-08	-0.0224642	-0.016316	CRISP2
chr10	134776718	134779406	2689	*	9	6.08006e-11	2.15544e-10	0.000191804	1.19611e-09	-0.0445657	-0.0129305	LINC01168, LINC01166
chr9	139715323	139716599	1277	*	8	9.8671e-15	2.16373e-10	0.00104971	8.09867e-10	-0.0155741	-0.00806892	RP11-216L13.18, RABL6
chr3	146261991	146263147	1157	*	11	2.02629e-16	2.17609e-10	0.00161122	1.07768e-09	0.013975	0.00430039	PLSCR1
chr21	40123882	40125827	1946	*	7	5.61355e-12	2.19704e-10	4.41062e-05	2.14985e-11	-0.027326	-0.00850648	NA
chr18	12252860	12255318	2459	*	19	3.37679e-18	2.21083e-10	0.000140149	9.84577e-12	-0.0122502	-0.00312372	CIDEA
chr1	21615863	21618056	2194	*	15	6.13774e-31	2.23369e-10	9.38571e-09	1.48188e-17	-0.0191878	-0.00358021	ECE1
chr4	1243087	1245287	2201	*	13	3.99747e-15	2.245e-10	0.0040151	1.70811e-11	0.026492	0.00979034	CTBP1-AS2, CTBP1
chr11	3181446	3182769	1324	*	7	5.63325e-17	2.31938e-10	5.30476e-05	5.2795e-11	-0.0124265	-0.00565357	OSBPL5
chr11	66083766	66085958	2193	*	11	7.48328e-17	2.31959e-10	7.5392e-08	3.09132e-14	-0.0153725	-0.00570241	RP11-867G23.13, CD248
chr11	44958890	44961359	2470	*	8	3.08791e-25	2.40041e-10	8.02278e-07	5.45712e-17	-0.0173005	-0.00735769	TP53I11
chr6	28885017	28892465	7449	*	74	7.22612e-27	2.49558e-10	5.05156e-05	8.34259e-19	-0.016767	-0.000712953	TRIM27
chr14	70263811	70265306	1496	*	7	2.55215e-32	2.49885e-10	7.12768e-13	1.44606e-19	-0.0245107	-0.00905527	SLC10A1
chr6	32114687	32119041	4355	*	43	1.23795e-15	2.53645e-10	0.00562945	2.63831e-11	-0.0160136	-0.00409762	PRRT1
chr19	36484731	36486125	1395	*	10	1.7134e-19	2.57565e-10	5.35311e-05	4.36458e-12	-0.0206858	-0.00912736	SDHAF1
chr7	130129946	130131484	1539	*	27	5.7773e-33	2.6291e-10	0.000198313	7.33218e-15	-0.0203522	-0.00682493	MEST
chr17	41277059	41278906	1848	*	33	3.4152e-16	2.66377e-10	0.00397792	9.13377e-11	-0.0285254	-0.00482101	NBR2, BRCA1
chr3	71802420	71805022	2603	*	18	5.41024e-45	2.68652e-10	3.42628e-06	9.46033e-22	-0.0314298	-0.00937232	GPR27, EIF4E3
chr17	79093913	79097243	3331	*	15	7.49942e-12	2.72848e-10	7.4494e-05	2.28826e-13	0.0111718	0.000526898	AATK
chr17	74075012	74075336	325	*	7	4.29672e-14	2.7514e-10	0.0014608	5.37828e-09	-0.0164248	-0.0118632	ZACN
chr5	150156869	150159900	3032	*	8	4.81999e-13	2.88705e-10	3.62695e-07	2.78242e-12	-0.0165433	-0.00730537	SMIM3, AC010441.1
chr2	25389989	25392556	2568	*	18	2.77835e-11	3.03543e-10	0.00447186	1.56597e-10	-0.0174865	-0.00581517	POMC
chr3	119297318	119299682	2365	*	14	2.61326e-20	3.03997e-10	0.000138367	6.41704e-13	-0.0220667	-0.00653089	ADPRH, RP11-190C22.9
chr1	68511835	68513063	1229	*	10	1.48248e-21	3.06169e-10	0.00028307	1.90001e-12	-0.0179558	-0.00988276	GNG12-AS1, DIRAS3
chr17	80832328	80834228	1901	*	10	5.40532e-34	3.20382e-10	5.51106e-09	2.29448e-18	-0.0174754	-0.00761604	TBCD
chr15	63126894	63128725	1832	*	7	1.92225e-25	3.23462e-10	8.21671e-07	3.12666e-15	-0.016284	-0.0054553	TLN2, RP11-1069G10.1
chr18	45457451	45459276	1826	*	10	1.16507e-23	3.27209e-10	4.77435e-06	5.99577e-14	-0.0123732	-0.00387498	SMAD2
chr1	153362927	153364020	1094	*	9	5.66669e-28	3.28463e-10	4.02273e-10	5.31576e-14	-0.0218568	-0.00720738	S100A8
chr9	77501693	77503042	1350	*	9	4.92602e-17	3.3311e-10	3.80612e-07	3.39878e-11	-0.014818	-0.00693629	TRPM6
chr3	147108512	147112605	4094	*	25	6.04189e-24	3.38534e-10	1.03812e-08	1.89923e-16	-0.0128471	-0.00310893	ZIC1, ZIC4
chr11	67141079	67143062	1984	*	12	2.55338e-19	3.42397e-10	2.54276e-06	2.99954e-11	-0.0138174	-0.00429054	CLCF1
chr6	31148332	31148666	335	*	14	5.62518e-14	3.43347e-10	0.00311592	2.02849e-08	-0.0213805	-0.0135015	POU5F1
chr20	642894	645199	2306	*	7	1.36255e-13	3.4428e-10	0.000409394	7.21935e-11	-0.0132128	-0.0060756	RP5-850E9.3, SCRT2
chr1	151103642	151105478	1837	*	11	4.02619e-12	3.49482e-10	0.00248517	4.81997e-09	-0.0232977	-0.0106283	RP11-68I18.10, SEMA6C
chr11	73693792	73695045	1254	*	13	5.93043e-16	3.5087e-10	0.00115185	7.04751e-10	-0.00543409	0.00100304	UCP2
chr5	132158346	132161999	3654	*	13	1.88695e-29	3.5264e-10	2.61123e-11	9.61483e-15	-0.0243775	-0.00605219	SHROOM1
chr2	1747700	1749076	1377	*	10	1.79217e-16	3.59143e-10	0.000101789	9.52559e-10	-0.0157701	-0.00568998	PXDN
chr2	162279324	162280741	1418	*	7	3.06456e-23	3.65198e-10	9.61924e-07	1.86831e-12	-0.011213	-0.00509985	TBR1, AC009487.5, AC009487.4
chr19	12862272	12864161	1890	*	8	1.18162e-15	3.70098e-10	4.89938e-05	4.6828e-11	-0.0154214	-0.00594756	BEST2
chr1	54355272	54356900	1629	*	13	1.067e-25	3.72493e-10	6.00215e-06	1.56466e-15	-0.0241326	-0.00397449	YIPF1
chr13	76444293	76445372	1080	*	11	5.92041e-21	3.82243e-10	9.54131e-05	1.54184e-11	-0.0216286	-0.00957345	C13orf45
chr12	7340743	7343334	2592	*	28	7.5331e-17	3.94953e-10	0.000537006	1.69139e-11	0.0210377	-0.000682225	PEX5, RP11-273B20.3
chr7	150101498	150105086	3589	*	17	5.84025e-17	3.99205e-10	1.90251e-06	1.25301e-11	0.0195107	0.000882698	ZNF775
chr10	14598044	14599821	1778	*	8	5.11429e-15	4.0182e-10	1.93132e-07	6.76744e-14	-0.025483	-0.0077185	FAM107B
chr11	88240817	88242604	1788	*	7	1.35947e-16	4.06128e-10	2.73554e-05	2.09253e-10	-0.0326021	-0.00842119	GRM5-AS1, GRM5
chr11	692353	695355	3003	*	14	4.3465e-11	4.10108e-10	0.000750654	1.28159e-09	0.022246	0.00130418	EPS8L2, DEAF1
chr17	1508261	1510666	2406	*	16	2.64452e-10	4.12195e-10	0.00153113	4.08303e-09	-0.0361922	-0.0124191	SLC43A2
chr1	227746111	227748719	2609	*	10	3.36047e-09	4.17515e-10	0.00521447	4.26235e-09	-0.0229035	-0.0134937	NA
chr13	49975383	49976545	1163	*	9	1.96641e-19	4.18228e-10	0.000192197	6.15703e-11	-0.0237736	-0.00989471	CAB39L
chr17	1090123	1092288	2166	*	18	7.32616e-15	4.32801e-10	0.000218348	3.36186e-12	-0.0160816	-0.00461751	ABR
chr8	145024637	145026613	1977	*	13	2.05592e-17	4.34022e-10	0.00297899	3.46309e-10	-0.0114579	-0.00393893	PLEC
chr1	160253463	160256163	2701	*	15	6.63074e-14	4.39742e-10	0.000764694	1.38793e-10	-0.0117871	-0.00204071	DCAF8, DCAF8, PEX19
chr2	74874383	74876010	1628	*	14	1.14111e-17	4.39761e-10	0.00119647	3.27536e-10	-0.0176815	-0.00657059	M1AP
chr1	8389679	8390746	1068	*	8	2.94084e-15	4.4455e-10	0.00016311	4.75861e-10	0.0138294	0.000741014	SLC45A1
chr11	69240192	69241093	902	*	7	7.25774e-22	4.52089e-10	3.92713e-07	4.60573e-12	0.0181071	0.00560872	AP000439.1
chr12	64845191	64846210	1020	*	12	1.21879e-26	4.52612e-10	7.64006e-08	3.96312e-13	-0.0221125	-0.00299212	TBK1
chr11	118780672	118783123	2452	*	15	1.77443e-20	4.62026e-10	0.000105035	7.38301e-12	0.0137097	0.00494131	MIR4492, BCL9L
chr10	88727059	88729861	2803	*	18	1.83449e-20	4.63427e-10	1.85376e-06	2.1092e-14	-0.0134174	-0.00494313	ADIRF, MMRN2, ADIRF-AS1
chr7	47620790	47623469	2680	*	16	7.72856e-15	4.68496e-10	0.000410359	4.05675e-12	-0.0109936	-0.00171667	TNS3
chr10	49812258	49813934	1677	*	14	9.43624e-17	5.03294e-10	0.000487791	3.02107e-11	-0.0142152	-0.00394579	ARHGAP22
chr2	171570003	171572902	2900	*	22	3.08337e-12	5.17019e-10	0.00311034	4.08353e-10	-0.00600273	0.000546675	SP5, LINC01124
chr11	64106532	64109823	3292	*	15	1.24011e-15	5.23359e-10	0.000314216	2.23171e-11	0.0196612	-0.00325775	CCDC88B
chr7	25896490	25901273	4784	*	27	2.73341e-12	5.24326e-10	0.00181502	3.82888e-11	-0.0146449	-0.00394308	NA
chr16	54964332	54967786	3455	*	21	9.5198e-14	5.25538e-10	0.00062577	6.66674e-13	-0.0113734	-0.00318547	IRX5
chr15	91304710	91306178	1469	*	9	7.35621e-32	5.26626e-10	3.9539e-09	1.46109e-16	-0.0310847	-0.0112041	BLM
chr1	9004715	9007541	2827	*	12	5.75869e-13	5.26731e-10	0.000273385	2.77004e-11	0.0141141	-0.000407622	CA6
chr1	11795409	11796573	1165	*	12	2.37225e-29	5.30123e-10	3.18738e-10	8.36604e-15	-0.0157532	-0.00452079	AGTRAP
chr6	41168185	41169811	1627	*	9	6.72926e-24	5.33225e-10	1.07383e-07	3.0394e-13	-0.0201904	-0.00799038	TREML2
chr3	49140771	49144052	3282	*	22	6.00483e-16	5.35184e-10	1.53475e-05	6.19314e-15	-0.0121662	-0.00181846	QARS
chr21	33865749	33867551	1803	*	7	2.60038e-16	5.35341e-10	8.15189e-07	3.64167e-13	0.0193701	0.00602114	EVA1C
chr2	223161771	223165891	4121	*	31	2.86371e-15	5.46087e-10	1.06809e-05	6.10985e-13	-0.0112893	-0.00170372	CCDC140, PAX3
chr6	136847105	136849219	2115	*	12	5.46379e-19	5.51432e-10	8.36049e-05	7.21279e-11	-0.0122633	-0.00381321	MAP7
chr7	2647333	2650027	2695	*	16	2.98832e-19	5.5277e-10	8.3389e-07	3.09681e-12	-0.0157587	-0.00309284	IQCE
chr11	22213698	22215701	2004	*	11	2.51138e-15	5.52783e-10	7.42135e-06	4.52782e-12	-0.0160777	-0.00310032	ANO5
chr3	73672063	73674815	2753	*	20	3.83689e-22	5.56035e-10	5.08396e-05	1.07976e-13	-0.013526	-0.00373382	PDZRN3-AS1, PDZRN3
chr19	15390948	15392457	1510	*	9	7.5179e-38	5.57275e-10	5.80275e-08	2.68041e-18	-0.0174016	-0.00748953	BRD4
chr16	446077	448246	2170	*	8	4.99384e-13	5.61205e-10	4.94251e-06	1.83689e-12	-0.0177392	-0.00826951	NME4
chr17	2615074	2616198	1125	*	10	5.27859e-27	5.6714e-10	1.15972e-05	1.58787e-14	-0.0230184	-0.00906005	RP11-74E22.3, CLUH
chr13	114107554	114110907	3354	*	24	1.80971e-12	5.78895e-10	0.000533741	6.62288e-13	-0.00769956	-0.00142963	ADPRHL1, DCUN1D2
chr11	87907200	87909062	1863	*	12	8.88739e-16	5.89456e-10	0.00138946	8.67223e-10	-0.0126883	-0.00452222	RAB38
chr2	172947914	172953270	5357	*	36	1.18329e-12	6.00981e-10	0.00670335	2.75237e-11	0.00904417	-0.00133507	DLX1
chr5	168727088	168729015	1928	*	15	7.88827e-21	6.22487e-10	7.43575e-05	2.46106e-11	-0.00836475	-0.00276445	SLIT3
chr8	57025662	57027352	1691	*	10	2.40043e-14	6.25494e-10	0.000921448	9.18838e-10	-0.0185792	-0.00782226	MOS
chr11	61124091	61125360	1270	*	7	1.07928e-15	6.28764e-10	0.000140021	2.16936e-10	-0.00913154	-0.00544023	CYB561A3
chr19	694837	695642	806	*	8	6.68737e-15	6.35361e-10	0.0023236	1.82094e-09	-0.016513	-0.00684925	PRSS57
chr2	240290984	240291958	975	*	7	2.85605e-19	6.61183e-10	1.27858e-06	2.64832e-12	-0.0180183	-0.00519619	HDAC4
chr17	40995321	40996578	1258	*	7	1.15348e-16	6.61812e-10	6.88472e-07	7.98035e-11	-0.0166931	-0.00593776	PSME3
chr11	62573070	62574403	1334	*	13	1.64738e-30	6.72188e-10	1.14304e-09	3.9899e-14	-0.0155277	-0.00432043	NXF1, STX5
chr11	46365372	46367725	2354	*	9	7.865e-19	6.75189e-10	5.87107e-05	5.96176e-11	-0.0162213	-0.00674141	DGKZ
chr19	57348529	57353128	4600	*	35	2.85144e-13	7.08635e-10	0.000703748	6.35754e-12	0.0181556	-0.00227751	MIMT1, ZIM2, PEG3
chr13	110436740	110439781	3042	*	15	8.74399e-16	7.10975e-10	9.3884e-05	1.40349e-11	-0.0146776	-0.00342865	IRS2
chr12	49627624	49629133	1510	*	8	2.37129e-20	7.3066e-10	5.65746e-05	1.03386e-12	-0.0139154	-0.0035982	TUBA1C, RP11-977B10.2
chr11	63655087	63656342	1256	*	11	7.37792e-24	7.39618e-10	4.46692e-05	1.26909e-12	-0.0112691	0.00151764	MARK2
chr4	101110248	101112395	2148	*	19	3.97897e-22	7.46989e-10	2.00983e-05	5.58657e-14	-0.0136327	-0.00280336	RP11-15B17.1, RP11-588P8.1, DDIT4L
chr12	102269622	102271755	2134	*	10	2.9255e-14	7.4798e-10	1.0728e-05	3.63786e-10	-0.0173202	-0.00279309	DRAM1
chr6	30172142	30178724	6583	*	33	2.2737e-15	7.55818e-10	0.0001074	2.97893e-15	-0.00801989	-0.0012763	TRIM26
chr16	88961784	88965044	3261	*	8	1.48705e-10	7.57872e-10	2.00221e-06	3.0816e-11	-0.0124715	0.000223514	CBFA2T3
chr16	21168523	21171470	2948	*	20	8.5211e-23	7.58042e-10	1.24371e-08	2.92411e-15	-0.0236007	-0.00559697	TMEM159, DNAH3
chr1	2343726	2346088	2363	*	24	6.65317e-22	7.63456e-10	0.00375009	1.49247e-11	-0.0123446	-0.0030582	PEX10
chr1	150335335	150336619	1285	*	9	3.46249e-20	7.6738e-10	9.88667e-05	5.4231e-12	-0.0486685	-0.0141524	RPRD2
chr8	54163622	54164879	1258	*	12	2.32499e-16	7.77833e-10	0.000595103	7.54637e-10	-0.00878586	-0.0038546	OPRK1
chr11	533457	537737	4281	*	30	2.27081e-25	7.92386e-10	4.20273e-10	1.98571e-17	-0.00765906	0.000290449	LRRC56, HRAS
chr6	116691382	116692748	1367	*	7	2.76384e-25	8.23745e-10	5.18236e-06	5.40474e-14	-0.0232082	-0.0106408	DSE, RP1-93H18.1
chr2	233877200	233878150	951	*	10	2.06234e-24	8.2539e-10	9.52567e-05	1.84567e-12	-0.0129556	-0.00382724	AC106876.2, NGEF
chr13	51417469	51418614	1146	*	12	7.79201e-16	8.30858e-10	0.00372752	2.85508e-09	-0.0120794	-0.00628157	DLEU7-AS1, DLEU7
chr13	115046058	115047248	1191	*	8	3.30783e-25	8.3743e-10	1.84236e-07	7.38265e-13	0.0201792	0.00599298	UPF3A
chr3	183961869	183963511	1643	*	8	3.14369e-18	8.46035e-10	8.97632e-06	3.40566e-13	-0.0133044	-0.00457337	EIF2B5, ALG3
chr14	22977615	22979162	1548	*	7	5.06164e-16	8.66092e-10	0.00058111	4.11913e-10	0.0143063	0.00818945	TRAJ33, TRAJ32
chr3	67704244	67705285	1042	*	7	1.8268e-17	8.74273e-10	1.47573e-05	7.48765e-11	-0.0146267	0.000530825	RP11-81N13.1, SUCLG2
chr2	179395885	179396826	942	*	7	1.30192e-27	8.77999e-10	1.58115e-07	5.02306e-14	-0.0204841	-0.0081191	TTN-AS1, TTN
chr3	16645732	16647711	1980	*	16	2.65397e-21	8.79876e-10	8.24452e-06	3.15265e-11	-0.00682271	-0.00116213	DAZL
chr19	8564224	8565520	1297	*	7	1.59299e-16	8.85518e-10	2.50916e-05	2.7279e-11	-0.0160103	-0.00794214	PRAM1
chr5	158636635	158637684	1050	*	14	3.11004e-36	8.85957e-10	4.44139e-09	1.09441e-15	-0.0227863	-0.00443803	CTB-11I22.1, RNF145
chr1	1360499	1361729	1231	*	10	4.75104e-19	8.98362e-10	4.42367e-07	4.47135e-12	-0.0189749	-0.00294772	TMEM88B
chr19	17487776	17489311	1536	*	11	7.27708e-17	8.99165e-10	0.000290845	5.44094e-11	-0.0134093	-0.00486753	PLVAP
chr8	55370171	55371829	1659	*	14	7.19747e-16	9.14692e-10	0.00042091	2.44031e-10	-0.00857026	-0.0042938	SOX17
chr16	86546374	86547530	1157	*	8	9.00429e-15	9.15729e-10	0.000298397	1.82781e-09	-0.00916829	-0.00577478	FOXF1
chr11	128693473	128694915	1443	*	10	2.36508e-20	9.21949e-10	0.00103078	9.69653e-11	-0.0341543	-0.015123	NA
chr2	48540671	48542335	1665	*	7	3.76536e-14	9.27603e-10	1.69235e-05	4.41896e-10	0.0152497	0.00492878	FOXN2
chr8	6419839	6421063	1225	*	9	8.46043e-17	9.34954e-10	0.00113955	5.97905e-10	-0.0202915	-0.0137518	MCPH1, ANGPT2
chr7	75596021	75597100	1080	*	7	4.03685e-20	9.36396e-10	3.42193e-07	3.78545e-11	-0.0144375	-0.00597231	POR
chr10	102819893	102822808	2916	*	23	3.72934e-20	9.45688e-10	0.00127614	2.55569e-12	-0.0172739	-0.00322825	KAZALD1, RP11-108L7.15
chr16	4697112	4699161	2050	*	7	2.18005e-11	9.54763e-10	0.000493275	1.14066e-09	0.0126884	0.00151193	MGRN1
chr12	111618925	111619455	531	*	8	6.02992e-14	9.68459e-10	0.00176386	9.84736e-09	-0.0107419	-0.00640143	CUX2
chr2	177355072	177356448	1377	*	7	6.18491e-23	9.81093e-10	8.94951e-09	1.14841e-11	0.0236924	0.00722822	NA
chr19	19574754	19576705	1952	*	9	2.24999e-11	1.032e-09	0.00431856	1.68703e-08	-0.00882501	-0.0046065	GATAD2A
chr12	647942	649675	1734	*	8	7.46163e-23	1.0605e-09	1.55269e-07	2.48022e-12	0.0151667	0.000609219	B4GALNT3
chr12	12223207	12224457	1251	*	8	1.11745e-15	1.06255e-09	0.000326651	7.64295e-10	0.0197826	0.0110875	BCL2L14
chr18	6414602	6415922	1321	*	11	2.15476e-24	1.06446e-09	5.07807e-06	1.75667e-13	-0.00862647	-0.00223967	L3MBTL4
chr11	118084192	118085769	1578	*	7	5.1372e-22	1.09653e-09	6.5307e-07	2.74589e-12	-0.0188539	-0.00944025	AMICA1
chr16	1664086	1665950	1865	*	9	1.03131e-19	1.09773e-09	1.02471e-09	4.53608e-14	-0.0315548	-0.0046928	CRAMP1L
chr3	46394241	46395542	1302	*	7	1.38071e-35	1.10002e-09	2.24804e-11	3.20887e-16	0.0244537	0.00365393	CCR2
chr17	80969109	80973554	4446	*	18	6.55906e-09	1.16188e-09	0.000500991	5.24559e-11	-0.0123592	-0.00356022	B3GNTL1
chr4	56659770	56660460	691	*	7	1.1848e-15	1.16702e-09	0.00086491	6.07408e-10	-0.0244261	-0.0117255	NA
chr1	75198211	75199496	1286	*	15	3.49074e-13	1.18991e-09	0.0236212	9.95061e-08	0.0176191	0.00682236	TYW3, CRYZ
chr7	1959989	1962389	2401	*	8	1.38447e-13	1.2198e-09	2.04162e-05	8.46914e-12	0.01601	0.00540829	MAD1L1
chr14	77605789	77609264	3476	*	22	1.89533e-19	1.23032e-09	1.96363e-08	1.25629e-14	-0.0164755	-0.00356156	RP11-463C8.4, TMEM63C, AC007375.1, ZDHHC22
chr7	102984544	102985587	1044	*	17	4.64743e-27	1.23094e-09	1.99381e-08	2.17144e-13	-0.0303744	-0.00623742	PSMC2, DNAJC2
chr15	74493640	74497361	3722	*	21	2.90884e-11	1.25016e-09	0.00603246	9.93597e-10	0.010512	0.0042755	RP11-60L3.1, STRA6
chr12	111871244	111872727	1484	*	7	8.57637e-14	1.25372e-09	0.000127849	6.26843e-11	0.0115942	0.00390911	SH2B3
chr12	63543831	63545956	2126	*	16	4.80238e-22	1.25835e-09	3.19299e-05	1.07734e-11	-0.00945615	-0.00337588	AVPR1A
chr5	31193127	31194749	1623	*	14	1.17282e-14	1.26529e-09	0.000141918	1.75865e-11	-0.0187673	-0.00476173	CDH6, RP11-152K4.2
chr3	157812018	157815145	3128	*	13	8.63675e-12	1.28194e-09	0.00146413	6.25479e-10	-0.0160547	-0.00688129	SHOX2
chr16	87863785	87865062	1278	*	8	4.05082e-13	1.30894e-09	0.000159187	4.63732e-11	-0.00869595	-0.0024454	SLC7A5
chr20	37100437	37101903	1467	*	14	9.14328e-19	1.32235e-09	0.000186624	1.35177e-10	-0.0199521	-0.00283775	RALGAPB
chr19	10420164	10421076	913	*	12	2.04192e-16	1.33184e-09	3.20119e-05	6.33607e-10	-0.00611418	-0.00156706	ZGLP1, CTD-2369P2.10, FDX1L
chr6	30877246	30882708	5463	*	66	1.92822e-28	1.33629e-09	0.00282491	3.08493e-15	0.0389345	-0.00141058	GTF2H4, VARS2
chr5	138860810	138862487	1678	*	13	1.87154e-20	1.37687e-09	3.18771e-06	3.10049e-11	-0.0142569	-0.00120684	TMEM173
chr4	113430381	113432911	2531	*	11	1.18304e-14	1.38913e-09	0.000511457	6.93652e-10	-0.0108914	-0.0026865	NA
chr11	85779863	85782387	2525	*	17	3.48853e-17	1.43194e-09	5.13666e-05	2.39056e-10	-0.0148817	-0.00232079	PICALM
chr11	92615932	92617656	1725	*	8	1.10768e-12	1.48536e-09	0.00201683	5.98718e-09	-0.0131183	-0.00833733	FAT3
chr2	63274476	63280625	6150	*	57	1.34264e-17	1.50928e-09	3.74803e-05	3.12354e-13	-0.0166264	-0.00114942	OTX1, AC009501.4
chr6	33215649	33217620	1972	*	38	5.06353e-22	1.51373e-09	0.00107847	7.65869e-12	-0.0173191	-0.00090161	HCG25
chr17	80843878	80846199	2322	*	9	4.02526e-16	1.52577e-09	9.03974e-06	1.34304e-10	-0.012064	-0.00548414	TBCD
chr15	29395532	29397308	1777	*	7	1.31722e-14	1.53001e-09	0.000137067	1.90408e-10	-0.0153207	-0.00871398	APBA2
chr11	126272964	126276592	3629	*	19	4.72643e-13	1.56122e-09	0.00386975	4.25981e-11	-0.0103103	-0.00230301	ST3GAL4
chr11	47278831	47282138	3308	*	12	1.23674e-12	1.5697e-09	0.000713084	2.36337e-12	-0.0164513	-0.00666792	NR1H3
chr16	1127792	1128865	1074	*	11	9.93744e-19	1.59354e-09	7.85494e-05	4.67833e-11	-0.0234865	-0.00863337	SSTR5, SSTR5-AS1
chr14	103431560	103433908	2349	*	9	2.18869e-14	1.62262e-09	1.31799e-05	1.09364e-09	-0.0255582	-0.00272273	CDC42BPB
chr7	73506258	73508994	2737	*	18	5.69057e-21	1.64092e-09	4.85584e-06	2.14285e-14	-0.0105218	-0.00316807	LIMK1
chr18	11147785	11149763	1979	*	12	6.12563e-21	1.65214e-09	0.000438961	2.45368e-11	-0.0096509	-0.00388383	PIEZO2
chr10	82166680	82168743	2064	*	12	1.02734e-15	1.65801e-09	9.6952e-08	2.29294e-13	-0.0163229	-0.00273893	FAM213A
chr19	49121594	49123742	2149	*	21	2.00791e-15	1.66042e-09	0.00390901	1.46469e-09	-0.00672784	-0.000251471	SPHK2, RPL18, AC022154.7
chr14	105390602	105391635	1034	*	7	6.08542e-22	1.66139e-09	1.5076e-05	1.32556e-12	-0.0153955	-0.0083185	PLD4
chr4	122085241	122086884	1644	*	8	3.30775e-23	1.66742e-09	1.04281e-06	3.85155e-14	-0.0339902	-0.00975555	TNIP3
chr8	106330173	106332188	2016	*	13	4.93277e-17	1.67125e-09	1.06194e-06	8.66044e-13	-0.0213101	-0.00461625	RP11-127H5.1, ZFPM2
chr14	104094619	104096390	1772	*	12	1.03503e-34	1.68521e-09	2.88933e-11	4.8055e-15	-0.0189908	-0.00213215	KLC1, RP11-73M18.2
chr6	123099534	123101437	1904	*	10	1.96366e-15	1.69957e-09	0.00122346	3.53202e-09	-0.0162937	-0.00654975	FABP7
chr19	17356310	17357641	1332	*	7	4.2017e-12	1.71048e-09	0.000660132	1.14215e-09	-0.011176	-0.00340555	NR2F6, AC010646.3
chr11	33562503	33564344	1842	*	10	5.14306e-29	1.71476e-09	6.74628e-08	7.06587e-16	-0.031026	-0.00740648	KIAA1549L
chr1	15573096	15574102	1007	*	11	9.28059e-19	1.71905e-09	0.000118241	7.25294e-11	-0.0210733	0.000892884	FHAD1
chr16	70733437	70735419	1983	*	9	8.15911e-13	1.72869e-09	0.00362922	4.60557e-09	-0.0102956	-0.00684254	VAC14
chr12	53994642	53996249	1608	*	7	5.2838e-35	1.79645e-09	3.52264e-13	2.17769e-14	-0.0293202	-0.00872628	RP11-793H13.10, ATF7
chr7	27778680	27780728	2049	*	20	1.18819e-15	1.81545e-09	0.000719957	2.3036e-10	-0.0136327	-0.000700776	TAX1BP1, AC004549.6
chr11	113930271	113935051	4781	*	22	1.65441e-13	1.8585e-09	0.00213105	1.60134e-11	0.0103114	0.00178433	ZBTB16
chr17	75314602	75316784	2183	*	16	1.66783e-29	1.86879e-09	1.25122e-06	3.56868e-16	-0.0189383	-0.00668767	SEPT9
chr16	87990084	87993548	3465	*	17	7.18278e-17	1.89921e-09	7.43952e-05	1.9515e-13	-0.0266745	-0.00686874	BANP
chr6	105584149	105585762	1614	*	16	6.48621e-24	1.9038e-09	3.31613e-06	1.12374e-13	-0.0103135	-0.00415642	BVES-AS1, BVES
chr7	150674012	150677164	3153	*	16	3.53937e-16	1.92888e-09	0.00061233	4.65708e-11	-0.0237689	-0.00473202	KCNH2
chr11	47470633	47471789	1157	*	12	1.38238e-28	1.93653e-09	8.7822e-09	1.12571e-14	-0.0194487	-0.00299701	RAPSN
chr2	45164495	45168819	4325	*	22	1.74886e-12	1.94711e-09	0.00222713	2.17374e-11	-0.0103458	-0.00270695	RP11-89K21.1, SIX3-AS1
chr6	86157891	86159962	2072	*	14	5.84152e-23	1.94869e-09	1.14565e-05	1.02465e-12	-0.0129766	-0.00192986	NT5E
chr17	1810459	1812145	1687	*	12	4.23989e-15	1.96886e-09	1.42179e-06	8.34846e-11	-0.0148809	-0.00522161	NA
chr10	131843517	131845016	1500	*	7	2.38076e-09	2.00625e-09	0.000895598	3.16207e-09	0.0260448	0.00745517	NA
chr14	35590656	35592137	1482	*	22	2.52568e-20	2.00684e-09	0.0056353	6.6491e-11	-0.00252661	0.000395274	KIAA0391, KIAA0391, PPP2R3C
chr22	29600480	29602183	1704	*	14	8.51679e-31	2.01245e-09	1.03674e-07	3.13084e-16	-0.02	-0.00342574	EMID1
chr4	154604546	154605276	731	*	9	3.22364e-13	2.09324e-09	0.00500934	1.1685e-08	-0.016794	-0.00599458	NA
chr16	31008003	31009232	1230	*	7	3.87456e-12	2.113e-09	0.000222654	1.52823e-09	-0.0128971	-0.00480607	STX1B
chr6	168480823	168482906	2084	*	13	5.71371e-16	2.13136e-09	3.86417e-05	1.2774e-09	-0.00599836	-0.000756727	FRMD1
chr19	57182816	57183342	527	*	9	1.63264e-13	2.14146e-09	0.00111054	1.76951e-08	-0.0105369	-0.00507516	ZNF835
chr17	37322028	37324234	2207	*	9	2.42074e-48	2.15007e-09	8.84729e-15	3.81142e-19	-0.0329036	-0.00736321	ARL5C
chr15	85358533	85360691	2159	*	11	4.02954e-12	2.15887e-09	4.15744e-06	5.37395e-11	-0.0178975	-0.00586515	ALPK3
chr19	55416788	55417647	860	*	7	5.33718e-17	2.20325e-09	4.47122e-05	1.91627e-10	0.0201498	0.0104601	NCR1
chr2	219157103	219157730	628	*	13	6.31399e-20	2.20938e-09	0.000129816	1.10135e-11	-0.0249744	-0.00371498	PNKD, TMBIM1
chr16	49499006	49500009	1004	*	7	1.19891e-16	2.21581e-09	0.000322403	3.98531e-10	-0.0353141	-0.0101209	NA
chr16	88535609	88537692	2084	*	7	6.93086e-19	2.21872e-09	1.1126e-07	6.33943e-15	0.0220611	0.00766284	ZFPM1
chr14	76447327	76449436	2110	*	14	1.449e-11	2.23413e-09	0.00246049	1.60875e-08	-0.00963964	-0.00240035	IFT43, TGFB3
chr11	57363540	57365948	2409	*	15	2.83186e-16	2.23806e-09	0.000530971	3.55604e-11	-0.016277	-0.00413531	SERPING1
chr4	89444434	89446409	1976	*	15	6.04783e-29	2.248e-09	1.91409e-09	1.00541e-15	-0.022963	-0.00450704	HERC3, PYURF
chr11	15135329	15136505	1177	*	12	1.17952e-15	2.27528e-09	0.000229514	7.44182e-10	-0.00924265	-0.00293302	INSC
chr14	50159515	50160307	793	*	11	1.66502e-17	2.33074e-09	4.068e-05	1.47216e-10	-0.00895122	-0.000720803	KLHDC1
chr15	64454941	64456365	1425	*	10	3.41314e-30	2.36347e-09	1.28598e-09	2.43843e-15	-0.0259083	-0.00317216	PPIB
chr17	7036320	7037406	1087	*	8	3.60807e-14	2.36521e-09	0.000398967	1.84814e-09	-0.00693703	-0.00373287	NA
chr10	134224821	134226547	1727	*	7	6.18642e-25	2.39412e-09	7.56054e-09	1.56337e-13	-0.0180443	-0.00850228	PWWP2B
chr8	145060340	145061786	1447	*	8	1.49571e-26	2.39942e-09	4.77926e-08	3.01575e-13	0.020968	0.00663113	PARP10
chr17	40805506	40806193	688	*	7	7.35053e-16	2.42614e-09	0.000545077	8.15517e-10	-0.0210718	-0.00966805	NA
chr6	33398522	33401192	2671	*	15	1.29377e-17	2.44621e-09	2.10307e-05	2.00085e-10	0.0149125	-0.00211119	SYNGAP1
chr5	137474358	137476346	1989	*	11	1.44798e-18	2.45346e-09	8.57051e-06	1.94322e-11	-0.0170538	-0.00513433	NME5, BRD8
chr15	83620321	83621779	1459	*	10	3.28408e-21	2.47048e-09	2.60642e-06	5.40692e-11	-0.00776654	-0.00253561	RP11-382A20.5, HOMER2
chr8	101963358	101966860	3503	*	25	2.44385e-23	2.48602e-09	3.32324e-05	2.07357e-14	-0.0179558	-0.00156441	YWHAZ
chr5	131999237	132001289	2053	*	7	7.47258e-14	2.49104e-09	5.36028e-05	2.17865e-09	0.00976872	0.0029825	AC004041.2
chr22	45704550	45706726	2177	*	20	6.36276e-16	2.50936e-09	9.60379e-05	8.18622e-10	-0.0136834	-0.00360691	FAM118A
chr20	62794798	62796178	1381	*	12	3.32237e-24	2.61849e-09	2.4052e-06	2.54961e-13	-0.0248094	-0.00701844	MYT1
chr20	17206141	17208109	1969	*	13	3.90601e-12	2.65176e-09	0.00137017	4.29371e-09	-0.0117347	-0.003919	PCSK2
chr1	20511782	20514522	2741	*	18	9.75809e-17	2.7345e-09	3.64461e-06	5.72326e-13	0.0154903	0.00378568	UBXN10, UBXN10-AS1
chr19	10735474	10736448	975	*	10	4.10187e-20	2.73752e-09	5.36118e-06	2.73323e-10	-0.0149849	-0.00285993	SLC44A2
chr2	129492198	129495163	2966	*	10	1.88874e-16	2.76721e-09	4.55641e-09	2.974e-14	-0.0177422	-0.00541035	NA
chr10	118031632	118034357	2726	*	26	2.66159e-21	2.80206e-09	0.000263613	1.22483e-13	-0.00667391	-0.00156551	GFRA1
chr15	42371511	42372620	1110	*	8	8.74337e-12	2.81288e-09	0.00560849	4.52028e-08	-0.0180533	-0.00959166	PLA2G4D
chr14	65169664	65172195	2532	*	18	3.66431e-29	2.87484e-09	1.79898e-09	1.35297e-17	-0.0254455	-0.00153438	PLEKHG3
chr3	129244295	129247552	3258	*	10	8.98953e-15	2.88672e-09	1.2508e-06	2.18648e-10	-0.0174043	-0.00247246	RHO
chr7	48127199	48130197	2999	*	24	1.23467e-21	2.91989e-09	6.12179e-05	7.98952e-15	-0.0220287	-0.0040213	UPP1
chr17	8815262	8817218	1957	*	8	1.42473e-10	2.97171e-09	0.000830333	1.33763e-08	-0.00705161	-0.00338847	PIK3R5
chr19	46526100	46527546	1447	*	15	1.46486e-16	3.0687e-09	0.000185754	4.38859e-10	-0.014048	-0.00461017	PGLYRP1
chr14	21623717	21625173	1457	*	8	1.69379e-28	3.08895e-09	2.65554e-10	4.93816e-14	0.0203369	0.00888487	OR5AU1
chr2	233469415	233471248	1834	*	12	7.71448e-21	3.10214e-09	2.23874e-05	7.70211e-12	-0.0128592	-0.0022309	EFHD1, AC073254.1
chr12	10324843	10325732	890	*	8	1.97475e-23	3.14244e-09	3.46544e-06	5.64404e-12	-0.0165934	-0.00506383	TMEM52B
chr12	7054989	7056008	1020	*	12	3.36353e-21	3.14328e-09	1.12924e-05	2.40046e-11	-0.0139603	-0.00397365	C12orf57, PTPN6
chr3	49055596	49060930	5335	*	39	3.36206e-10	3.15109e-09	0.000696444	1.25889e-11	-0.0124947	-0.00062237	NDUFAF3, DALRD3, MIR425, MIR191
chr1	186649153	186650479	1327	*	16	2.68307e-18	3.16415e-09	3.08312e-05	7.73768e-11	-0.0176229	-0.00306832	RP5-973M2.2, PTGS2
chr19	36246882	36250163	3282	*	22	8.34064e-19	3.21288e-09	0.00146011	1.11482e-11	-0.0175172	-0.00457425	C19orf55, HSPB6
chr3	52809942	52814643	4702	*	21	1.42468e-18	3.25359e-09	2.86229e-08	1.61442e-16	0.0162305	-0.00354025	ITIH1
chr1	45803944	45807214	3271	*	27	7.5754e-17	3.26791e-09	4.04289e-05	3.97344e-13	-0.0159867	-0.00130225	TOE1, MUTYH
chr21	43185674	43187083	1410	*	9	7.47269e-16	3.27417e-09	0.000325806	4.30078e-09	-0.016374	-0.00769303	RIPK4
chr8	42994513	42996634	2122	*	9	1.51567e-19	3.29037e-09	9.82543e-10	1.41689e-11	-0.0135834	-0.00290613	HGSNAT
chr16	71842293	71844250	1958	*	16	1.9279e-27	3.31104e-09	7.54951e-07	1.38329e-13	-0.02817	-0.0028417	AP1G1
chr20	3868713	3870569	1857	*	18	5.83114e-20	3.34224e-09	3.39962e-07	2.18737e-11	-0.0197858	-0.00189211	PANK2, RP11-119B16.2
chr11	2160129	2165961	5833	*	63	8.01123e-15	3.37772e-09	0.00107212	1.56875e-13	-0.0153369	-0.00154597	IGF2-AS, IGF2, INS-IGF2
chr1	171809804	171811529	1726	*	12	5.26346e-11	3.39013e-09	0.010914	4.08354e-08	-0.0034255	-0.00127228	DNM3
chr1	236557165	236559675	2511	*	20	1.02433e-19	3.41636e-09	0.000140148	1.261e-11	-0.0117462	-0.00290037	EDARADD
chr1	207494213	207496045	1833	*	16	3.98252e-15	3.44025e-09	0.00322308	4.56595e-09	0.00702042	0.000845288	CD55
chr1	1114172	1115920	1749	*	13	1.68735e-21	3.48437e-09	1.71706e-05	1.47365e-11	-0.0137407	-0.00330396	TTLL10, TTLL10-AS1
chr18	59000498	59001726	1229	*	13	5.61232e-20	3.49806e-09	0.00031699	4.18578e-11	-0.0105899	-0.00355054	CDH20
chr5	124042585	124044098	1514	*	7	6.64173e-18	3.50867e-09	6.12477e-06	3.26358e-11	-0.0179465	-0.00657123	RP11-43D2.2, ZNF608
chr22	37544525	37546365	1841	*	11	7.56866e-22	3.5091e-09	1.9095e-08	8.8526e-16	0.0157943	0.00580807	IL2RB
chr1	3036916	3038707	1792	*	8	4.66421e-09	3.51835e-09	0.0089109	9.56545e-08	-0.0118051	-0.00109344	PRDM16
chr1	159046391	159047177	787	*	8	1.43347e-15	3.5302e-09	0.000644858	1.58235e-09	0.0247957	0.0093734	AIM2
chr5	1003504	1005292	1789	*	7	7.36518e-12	3.68551e-09	0.00434957	5.02308e-08	-0.0215272	-0.00864151	AC116351.2, RP11-43F13.4
chr8	57471162	57473034	1873	*	7	5.92288e-19	3.74854e-09	1.60791e-05	2.06227e-10	-0.0203301	-0.00485995	LINC00968
chr17	32580869	32582828	1960	*	11	2.00002e-12	3.77612e-09	0.000950106	1.2025e-08	-0.00924814	-0.00203582	CCL2, AC005549.3
chr12	108167448	108170183	2736	*	16	9.42025e-17	3.78839e-09	7.21432e-06	3.87111e-12	-0.0377174	0.00344407	ASCL4
chr3	126006423	126007563	1141	*	9	8.675e-17	3.82148e-09	0.000239788	5.3296e-10	-0.0177648	-0.00735398	RP11-71E19.1
chr3	112692897	112694537	1641	*	7	1.65066e-12	3.91998e-09	0.000482305	1.47275e-08	0.0131316	-0.000798927	CD200R1
chr11	125364611	125367112	2502	*	21	2.28433e-14	3.93213e-09	0.00113694	3.67358e-10	-0.00682875	-0.00205876	AP000708.1, FEZ1
chr21	34773372	34775045	1674	*	11	1.70257e-35	3.94257e-09	5.46476e-10	2.27848e-15	-0.0267809	-0.00641422	NA
chr7	127670570	127671261	692	*	8	2.93365e-18	3.97855e-09	1.40257e-05	8.27229e-11	-0.0154529	-0.00618458	SND1, LRRC4
chr2	71503246	71505083	1838	*	14	2.31818e-17	3.99463e-09	3.78893e-07	1.83228e-12	-0.0107518	-0.00316536	ZNF638
chr7	2025799	2027531	1733	*	8	4.95723e-14	3.99575e-09	0.000376255	1.9722e-09	0.0155005	0.000331849	MAD1L1
chr6	32133929	32139120	5192	*	67	2.85197e-15	4.07021e-09	0.00296673	2.00806e-11	-0.00604631	-0.000745892	PPT2, PPT2-EGFL8, EGFL8, AGPAT1
chr4	77609712	77611020	1309	*	7	2.32978e-11	4.11036e-09	0.000881332	1.00018e-08	-0.021174	-0.00568258	SHROOM3
chr14	70546695	70548168	1474	*	8	4.11387e-13	4.22468e-09	0.000506389	2.34578e-09	0.0107413	0.00147603	SLC8A3
chr20	33460474	33464484	4011	*	28	6.24304e-16	4.22981e-09	0.00102095	6.85273e-10	-0.0132809	-0.00204034	ACSS2, GGT7
chr2	177014009	177017797	3789	*	30	6.23025e-19	4.2558e-09	0.000169609	1.11925e-12	-0.0217702	-0.00615918	HOXD3, MIR10B, HOXD4
chr2	176986535	176988580	2046	*	18	3.9733e-18	4.29038e-09	0.000223035	9.31562e-12	-0.0101425	-0.00295308	HOXD9, HOXD-AS2
chr17	79919727	79922672	2946	*	14	9.28102e-17	4.2908e-09	3.16807e-07	5.66055e-11	0.0129291	-0.00108356	NA
chr4	172733566	172735924	2359	*	16	1.3389e-13	4.30242e-09	0.00199896	7.9283e-10	-0.00914401	-0.0038865	GALNTL6
chr6	166876490	166877038	549	*	7	8.26817e-26	4.31315e-09	3.78552e-09	2.01352e-13	-0.0229218	-0.0112676	RPS6KA2, RPS6KA2-IT1
chr16	31227272	31228720	1449	*	17	8.61154e-20	4.41706e-09	0.000120915	1.40143e-10	-0.00874988	-0.0038935	TRIM72, PYDC1
chr16	1537775	1539318	1544	*	11	1.09059e-20	4.43725e-09	0.00012177	4.97985e-11	-0.0159078	-0.00579588	PTX4
chr7	6413861	6414708	848	*	7	1.39001e-13	4.43906e-09	0.00211303	3.66339e-09	0.0032055	0.00140516	RAC1
chr13	31308361	31309799	1439	*	7	7.27464e-14	4.61698e-09	2.90795e-05	6.63845e-10	-0.0120627	-0.0060525	ALOX5AP
chr17	36828900	36831866	2967	*	13	7.6474e-14	4.63713e-09	1.82984e-05	1.03537e-10	-0.0150491	-0.00374604	C17orf96
chr16	1464225	1465457	1233	*	8	1.3624e-14	4.75061e-09	2.68668e-05	1.38877e-09	-0.0103549	-0.00113701	UNKL
chr6	44224934	44226520	1587	*	15	6.31134e-19	4.77101e-09	4.52695e-05	2.80055e-13	-0.0109222	-0.0024274	SLC35B2, NFKBIE
chr14	21466036	21468453	2418	*	10	1.61126e-11	4.78651e-09	0.000162827	3.57186e-09	0.0119895	0.00028791	SLC39A2, RP11-84C10.4
chr2	177024117	177025998	1882	*	9	8.41395e-13	4.85056e-09	0.000746027	5.24563e-09	-0.0132935	-0.00527985	HOXD3
chr2	98339854	98341557	1704	*	10	5.72275e-20	5.0291e-09	6.16087e-05	1.09352e-10	-0.0287217	-0.010433	ZAP70
chr1	156122820	156124654	1835	*	9	6.28212e-28	5.10517e-09	7.40813e-08	3.89325e-15	-0.0183083	-0.00645428	SEMA4A
chr2	220360381	220362242	1862	*	14	1.0342e-11	5.12083e-09	0.00514436	3.10124e-08	-0.0120537	-0.00459124	SPEG, AC053503.11
chr11	64647129	64647924	796	*	7	1.26327e-19	5.27891e-09	1.36106e-08	8.52694e-11	0.0156172	-0.00172215	EHD1
chr6	54710399	54711476	1078	*	9	1.01471e-11	5.33672e-09	0.00641074	8.08738e-08	-0.00955259	-0.00432077	NA
chr16	89600003	89601909	1907	*	8	1.44719e-15	5.3734e-09	0.000272667	2.56069e-09	-0.011478	-0.00378458	SPG7
chr17	40718810	40719654	845	*	12	8.02755e-22	5.41878e-09	8.83918e-06	4.85499e-12	-0.011549	-0.00060091	MLX
chr10	134901208	134903046	1839	*	12	4.32537e-11	5.45e-09	0.0111949	9.00507e-08	-0.0151899	-0.00617014	GPR123
chr17	79419108	79420424	1317	*	9	5.56088e-21	5.45381e-09	9.82523e-06	4.97375e-12	-0.0125506	-0.00658821	RP11-1055B8.7
chr8	103249304	103252842	3539	*	15	6.1256e-15	5.48945e-09	1.4255e-06	1.3523e-10	-0.0202757	-0.0041105	KB-431C1.4, RRM2B
chr19	16307949	16309331	1383	*	12	4.32035e-16	5.49723e-09	5.34443e-06	4.77917e-11	-0.0181162	-0.00235931	AP1M1
chr11	33757074	33759043	1970	*	14	1.86094e-25	5.53954e-09	1.19385e-06	9.30862e-13	-0.0182065	-0.00424699	CD59
chr14	25103301	25104869	1569	*	7	8.26929e-23	5.61923e-09	4.36646e-09	1.32752e-14	0.0153082	0.00194759	RP11-104E19.1, GZMB
chr16	2520192	2522266	2075	*	7	4.7328e-14	5.79204e-09	0.000189013	5.53648e-09	-0.0119279	-0.0047132	NTN3
chr2	201753148	201754638	1491	*	12	3.52376e-15	5.83891e-09	0.0010526	6.11708e-09	0.00308672	0.000765123	NIF3L1, PPIL3
chr3	99978949	99980364	1416	*	19	1.97511e-40	5.8457e-09	2.35791e-06	1.99086e-16	-0.0231435	-0.00410188	TBC1D23
chr18	77622587	77624513	1927	*	11	3.53991e-16	5.85446e-09	6.34738e-05	1.02039e-11	-0.0275949	-0.0126356	KCNG2
chr21	45772566	45774294	1729	*	8	1.04105e-31	5.94705e-09	5.68319e-08	7.96529e-18	-0.0192911	-0.00514887	TRPM2
chr1	12039049	12040877	1829	*	13	8.70477e-20	6.09527e-09	0.000158563	1.56726e-10	-0.0248079	-0.00299301	MFN2
chr6	41253757	41255090	1334	*	9	1.53172e-22	6.10554e-09	6.18013e-06	6.49305e-12	-0.0208028	-0.00886211	TREM1
chr1	38155525	38157567	2043	*	15	1.16115e-14	6.1056e-09	0.0061179	1.7371e-08	0.0370441	0.00557579	C1orf109
chr1	93342589	93343575	987	*	7	5.13731e-21	6.14632e-09	5.47168e-08	3.03316e-13	0.0213056	0.00836676	FAM69A
chr22	30115154	30117734	2581	*	14	1.5437e-13	6.19863e-09	0.000350381	5.55545e-11	-0.0148448	-0.0033847	CABP7, RP1-76B20.11, RP1-76B20.12
chr13	25945255	25947459	2205	*	12	2.14182e-12	6.20001e-09	0.000489282	1.32281e-10	-0.0108909	-0.00406836	ATP8A2
chr9	139870908	139872395	1488	*	10	1.33349e-13	6.22003e-09	7.50662e-05	1.52739e-08	-0.0098185	-0.00583652	RP11-229P13.19, PTGDS
chr8	82191575	82193797	2223	*	17	4.1042e-32	6.22423e-09	4.71753e-08	3.088e-17	-0.0221622	-0.00326683	FABP5, RP11-363E6.3
chr2	201979988	201983708	3721	*	33	9.37012e-15	6.24226e-09	0.000103878	1.77339e-12	0.0110672	0.000586656	CFLAR
chr4	141418804	141419915	1112	*	10	1.3685e-18	6.29734e-09	1.53027e-06	5.66543e-11	-0.0105392	-0.00325227	RP11-542P2.1
chr12	4397947	4399481	1535	*	7	6.58144e-19	6.35418e-09	1.87146e-08	4.92176e-12	-0.018759	-0.00660364	CCND2
chr2	74210857	74213762	2906	*	14	2.94319e-11	6.39321e-09	0.00344493	1.02462e-09	0.00873416	0.000713765	AC073046.25, RP11-711M9.1
chr1	25868798	25870981	2184	*	14	1.46589e-10	6.40048e-09	0.000947035	1.6366e-09	-0.00972212	-0.000593879	LDLRAP1
chr16	87469329	87471211	1883	*	7	1.04324e-33	6.40694e-09	2.00847e-11	6.72821e-16	0.0201085	0.00591578	ZCCHC14
chr16	85645923	85649026	3104	*	17	8.19128e-16	6.43268e-09	0.000111946	5.98785e-11	-0.0158606	-0.00258584	GSE1
chr7	90224158	90227416	3259	*	25	2.07852e-15	6.77917e-09	8.0288e-06	5.43858e-13	-0.0228465	-0.00343473	CDK14, AC002456.2
chr1	16480749	16483658	2910	*	18	2.23633e-17	6.79761e-09	1.63959e-05	4.64941e-12	-0.011119	-0.00258639	RP11-276H7.2, EPHA2
chr2	202483740	202484583	844	*	11	1.40366e-18	6.80037e-09	3.158e-05	1.26734e-10	-0.0208572	-0.00918655	ALS2CR11
chr1	65729786	65731107	1322	*	10	3.79811e-13	7.01722e-09	0.00131502	9.42963e-08	-0.00796131	-0.00435658	DNAJC6
chr11	2419748	2424015	4268	*	44	5.63689e-30	7.71029e-09	1.74157e-07	7.85643e-20	-0.0142375	-0.00119803	TSSC4
chr13	114889950	114891224	1275	*	9	1.11832e-16	7.77285e-09	0.000850337	6.00106e-10	0.0155534	0.00491293	RASA3
chr17	38170632	38171697	1066	*	8	3.48553e-15	7.77554e-09	1.45488e-05	6.31957e-09	-0.0173859	-0.00725451	CSF3, RP11-387H17.6
chr3	18480242	18481064	823	*	7	2.85497e-14	7.86358e-09	0.000267725	1.21946e-08	0.0177829	0.0106211	TBC1D5, SATB1
chr4	53617076	53618566	1491	*	17	1.21827e-19	8.05397e-09	0.00288127	2.6754e-10	-0.0164337	-0.00441438	ERVMER34-1, AC104066.1
chr3	42699215	42701042	1828	*	12	7.50153e-10	8.09496e-09	0.00167023	1.01224e-07	-0.0140851	-0.00397741	ZBTB47
chr11	116740414	116742352	1939	*	7	2.07475e-14	8.37677e-09	0.000194562	1.87667e-10	-0.0125895	-0.00769472	SIK3
chr17	3289363	3290164	802	*	8	1.08905e-12	8.39234e-09	0.00102558	1.03291e-08	-0.0240932	-0.0147752	OR1R1P, RP11-64J4.2
chr2	177002813	177005719	2907	*	16	1.85358e-09	8.60541e-09	0.00261166	5.06521e-08	-0.0213122	-0.00503665	HOXD3
chr19	13213428	13215292	1865	*	9	4.75438e-24	8.68305e-09	2.71173e-07	9.63644e-12	-0.0154004	-0.00522747	LYL1
chr20	46130154	46131560	1407	*	17	1.9935e-18	8.75859e-09	0.00128941	1.66648e-09	-0.00641277	-0.00020205	NCOA3
chr19	42379689	42381258	1570	*	8	1.95397e-09	8.75938e-09	0.00632762	4.80494e-08	0.0124161	0.000353187	CD79A
chr13	48806046	48807941	1896	*	12	2.35693e-16	8.78091e-09	5.79111e-05	6.77953e-10	-0.00874943	-6.73756e-05	ITM2B
chr14	50506033	50507994	1962	*	11	2.03177e-16	8.79281e-09	0.000133162	1.53601e-09	-0.0102251	-0.000130295	RP11-58E21.3, RP11-58E21.5
chr6	30038254	30045280	7027	*	70	4.69847e-12	8.86408e-09	0.00602351	5.31701e-12	0.0332207	0.00309363	RNF39
chr2	66803837	66805939	2103	*	8	3.08407e-17	8.94954e-09	1.60579e-06	5.69413e-11	-0.00467342	-0.000432694	AC007392.3
chr7	107204135	107206113	1979	*	19	2.85102e-18	8.95301e-09	0.000143654	2.18812e-09	-0.0190925	-0.0013966	DUS4L, COG5
chr14	34529059	34530112	1054	*	7	6.09125e-24	9.00555e-09	2.55255e-07	1.1058e-12	-0.0212095	-0.00660396	EGLN3
chr6	30166132	30170340	4209	*	32	2.5785e-34	9.09936e-09	1.18284e-09	1.71935e-20	-0.0220796	-0.00380917	TRIM26
chr9	140171097	140172631	1535	*	11	1.85963e-18	9.13809e-09	1.91158e-05	1.52264e-10	-0.0113431	-0.00399898	TOR4A
chr12	50504698	50506389	1692	*	15	2.42528e-21	9.15108e-09	5.11479e-05	3.7177e-10	-0.0128039	-0.00138946	GPD1, COX14, RP4-605O3.4
chr7	4875911	4878701	2791	*	12	8.05831e-11	9.25197e-09	0.00530246	1.83916e-09	0.0127827	-0.000729748	RADIL
chr12	52280975	52282204	1230	*	12	9.06142e-15	9.37594e-09	0.00302242	1.27606e-08	-0.0217056	-0.011073	ANKRD33
chr19	7766717	7768344	1628	*	9	1.3258e-18	9.4233e-09	1.42732e-06	1.18208e-10	-0.0146873	-0.0066229	FCER2
chr2	219245556	219247055	1500	*	11	5.91946e-24	9.48215e-09	7.34919e-07	3.80666e-13	-0.0138	-0.00429712	SLC11A1
chr5	137672901	137675418	2518	*	18	1.26973e-41	9.51632e-09	6.66205e-09	4.84978e-20	-0.0221135	-0.00481956	FAM53C, CDC25C
chr12	50354840	50357352	2513	*	14	8.82475e-09	9.57508e-09	0.00757509	4.18488e-08	-0.00981705	-0.00543316	AQP5, RP11-469H8.6
chr5	138210550	138211909	1360	*	17	2.26591e-29	9.86997e-09	2.26916e-06	1.07837e-14	-0.0171408	-0.00475615	CTNNA1, LRRTM2
chr1	1470836	1473747	2912	*	17	5.7766e-12	9.92681e-09	1.0377e-05	1.56464e-11	-0.00770573	-0.00142935	TMEM240
chr6	125283726	125285324	1599	*	11	1.49133e-15	1.00421e-08	1.21946e-05	4.91425e-10	-0.0231266	-0.00487658	RNF217, RP11-510H23.1
chr6	32935025	32941163	6139	*	95	2.08187e-21	1.02092e-08	0.000791587	4.93132e-13	0.0134332	0.000346319	BRD2, BRD2-IT1, HLA-DMA, XXbac-BPG181M17.6
chr17	27312855	27313499	645	*	7	1.16418e-11	1.02677e-08	0.00325618	1.08868e-07	-0.0146231	-0.0100553	PIPOX, SEZ6
chr17	41607535	41609256	1722	*	9	1.47311e-16	1.04037e-08	0.000265248	4.25475e-10	-0.0128377	-0.00562188	DHX8, ETV4
chr10	73083123	73084946	1824	*	7	4.75078e-12	1.04478e-08	2.31166e-06	2.36797e-09	-0.0168733	-0.00344417	SLC29A3
chr5	111092139	111095202	3064	*	21	9.25355e-13	1.04811e-08	0.000923162	2.4177e-11	-0.0256038	-0.0019569	NREP
chr3	137728083	137729296	1214	*	15	1.17778e-15	1.04915e-08	0.00158533	3.91765e-10	-0.00866224	-0.000886064	CLDN18
chr15	83679867	83681219	1353	*	15	2.06417e-23	1.04972e-08	0.000298578	5.76648e-11	-0.0197604	-0.00436892	RP11-382A20.5, C15orf40
chr7	157548939	157550806	1868	*	8	2.4575e-16	1.05355e-08	3.38297e-07	2.54627e-10	-0.0128235	-0.00104874	PTPRN2
chr7	138817676	138818658	983	*	15	4.1964e-25	1.05663e-08	1.9601e-06	3.78336e-12	-0.0285686	-0.00167363	TTC26
chr12	57997387	57998786	1400	*	9	3.28506e-15	1.05705e-08	2.76757e-05	1.44592e-09	-0.0101417	-0.0012769	DTX3
chr16	3700929	3703304	2376	*	13	4.45001e-11	1.06394e-08	0.00101923	9.59086e-09	-0.00696454	-0.000875763	DNASE1, RP11-461A8.4, TRAP1
chr13	78314465	78316150	1686	*	10	3.66021e-10	1.06508e-08	0.00693243	1.38823e-07	-0.0124312	-0.00286286	SLAIN1
chr5	134870506	134872957	2452	*	24	2.79854e-15	1.06698e-08	0.00284989	1.62617e-09	-0.0172897	-0.000901455	NEUROG1
chr14	39734390	39736848	2459	*	16	8.9456e-24	1.06813e-08	1.62995e-07	2.23541e-12	-0.0285924	-0.00410484	RP11-407N17.3, CTAGE5, RP11-407N17.5
chr4	1318845	1322681	3837	*	16	1.235e-10	1.08204e-08	0.00129469	4.81544e-10	-0.0072101	-0.00202933	MAEA
chr7	129844923	129847894	2972	*	18	5.57826e-17	1.10447e-08	0.000525369	3.5866e-13	-0.017685	-0.000680405	RP11-775D22.3, SSMEM1, TMEM209
chr8	104512317	104514118	1802	*	12	1.30036e-10	1.10939e-08	0.0159084	1.43796e-07	-0.00465784	-0.000295526	RIMS2, RP11-1C8.4
chr15	72612125	72613281	1157	*	16	1.98612e-14	1.11369e-08	0.00303533	6.39575e-08	-0.00743761	-0.000922606	RP11-106M3.3, CELF6, CELF6, RP11-106M3.2
chr9	139377021	139379656	2636	*	18	2.45385e-11	1.14e-08	0.00638103	8.31215e-08	0.00784416	0.000239796	C9orf163
chr5	158477707	158480035	2329	*	8	1.27195e-14	1.1464e-08	6.03687e-07	1.33301e-09	-0.0149864	-0.00372727	EBF1
chr1	1293868	1295077	1210	*	11	7.23831e-13	1.19291e-08	0.00119593	6.08703e-08	-0.0109678	-0.00568731	MXRA8
chr19	4302441	4304933	2493	*	15	2.25299e-18	1.19422e-08	5.51363e-05	2.64305e-11	0.0150593	0.00173219	FSD1
chr17	38333295	38334623	1329	*	11	1.47258e-17	1.19914e-08	0.00210851	1.13342e-09	-0.0138612	-0.00385989	RAPGEFL1
chr6	30623247	30624769	1523	*	15	6.18139e-30	1.20487e-08	8.49652e-10	1.16983e-14	-0.0189497	-0.00500243	DHX16
chr9	129884026	129885938	1913	*	11	1.31256e-19	1.20495e-08	0.000114826	5.70647e-11	-0.0125912	-0.00574483	RALGPS1, ANGPTL2
chr5	34656504	34658451	1948	*	11	1.61147e-12	1.2529e-08	0.00248845	9.69033e-09	-0.00578482	-0.000457858	RAI14, CTD-2024P10.1
chr1	205473222	205474054	833	*	12	1.3081e-17	1.25852e-08	0.000170626	2.73649e-10	-0.0195255	-0.00343301	CDK18
chr6	33156164	33158597	2434	*	19	8.24453e-14	1.26406e-08	0.00307119	6.27065e-09	-0.00991629	-0.00129994	COL11A2
chr8	72268832	72269743	912	*	7	1.65583e-12	1.27688e-08	9.53213e-05	6.61055e-09	-0.0335428	-0.0176063	EYA1
chr22	44420666	44422199	1534	*	10	6.88192e-24	1.28319e-08	1.75078e-08	3.02888e-12	-0.0226629	-0.00561954	PARVB
chr1	9256341	9259066	2726	*	14	2.60236e-13	1.29387e-08	0.000647037	5.45941e-10	-0.0132674	-0.00473536	RP3-510D11.1
chr7	4751611	4753002	1392	*	9	2.49811e-38	1.29652e-08	3.42744e-11	6.10779e-18	-0.0251999	-0.00453962	FOXK1
chr10	48438500	48439452	953	*	10	1.2687e-15	1.32838e-08	5.98486e-05	8.55298e-11	-0.0118354	-0.00493508	GDF10
chr17	6924721	6927424	2704	*	14	2.92053e-12	1.34816e-08	0.000590131	1.22717e-09	-0.0147815	-0.00327427	BCL6B
chr17	46703650	46706026	2377	*	15	2.06965e-08	1.37855e-08	0.00913459	2.02923e-07	-0.0148368	-0.00298166	HOXB7, HOXB9
chr22	39745530	39747459	1930	*	9	2.47855e-10	1.38175e-08	0.000926661	1.05842e-08	-0.0181068	-0.00478286	SYNGR1
chr5	139490895	139494937	4043	*	17	3.9435e-13	1.3939e-08	0.00118453	7.70149e-11	-0.0187201	-0.00288383	PURA
chr18	3446566	3447713	1148	*	9	1.92957e-24	1.42632e-08	2.17567e-10	2.26241e-12	-0.0251849	-0.00709776	TGIF1
chr16	68026532	68027839	1308	*	9	7.75146e-19	1.4271e-08	3.56676e-05	1.28563e-11	-0.0112999	-0.00281129	DUS2, DPEP2
chr16	58417718	58419521	1804	*	9	8.3938e-14	1.4375e-08	0.000687792	2.76792e-09	-0.0142486	-0.00275871	GINS3, RNU6-1110P
chr11	843897	844686	790	*	11	2.31683e-20	1.43898e-08	1.21289e-05	9.13316e-11	-0.0152931	-0.00731508	TSPAN4
chr5	16178784	16182217	3434	*	20	1.60555e-12	1.43998e-08	0.000861626	8.80055e-11	0.0189819	-0.00136662	RP11-19O2.2, MARCH11
chr8	72754636	72758701	4066	*	30	1.09532e-25	1.45637e-08	7.59383e-07	1.4679e-12	-0.0186981	-0.00118506	RP11-383H13.1, MSC
chr8	37756942	37758254	1313	*	12	3.76456e-26	1.47087e-08	1.77401e-09	1.24037e-12	-0.0167894	-0.00289911	RAB11FIP1
chr6	32846924	32847845	922	*	13	7.9575e-19	1.49423e-08	0.00109177	3.47275e-10	-0.0305519	-0.0116961	PPP1R2P1
chr14	95234658	95240143	5486	*	32	3.59108e-14	1.49556e-08	0.000141029	7.65275e-11	-0.0156437	-0.00189212	GSC
chr6	151644270	151646957	2688	*	14	2.26829e-09	1.52145e-08	0.0138403	1.64037e-07	0.0156042	0.0051064	AKAP12
chr14	60973462	60978275	4814	*	30	1.41225e-16	1.53635e-08	3.37885e-05	1.37137e-13	0.00884687	-0.00139799	SIX6, C14orf39
chr18	20713759	20715409	1651	*	11	7.90201e-14	1.53941e-08	2.7456e-05	1.04969e-09	-0.0131885	-0.00396014	CABLES1
chr14	72052652	72053361	710	*	7	1.32801e-11	1.54851e-08	0.00247535	1.32684e-07	-0.0155303	-0.00965506	SIPA1L1
chr12	124069168	124070499	1332	*	9	4.12772e-25	1.56791e-08	6.27993e-07	7.08791e-14	-0.0273894	-0.00599631	TMED2, RP11-486O12.2
chr11	2481206	2482929	1724	*	23	1.04608e-26	1.62323e-08	2.96494e-07	1.72853e-12	0.00834126	0.00121046	KCNQ1
chr15	99789622	99790022	401	*	8	1.68135e-12	1.65175e-08	0.00124887	7.25504e-08	0.0250472	0.0180873	TTC23
chr14	103411216	103412980	1765	*	8	1.73746e-26	1.6543e-08	1.26614e-12	4.04601e-13	0.026545	0.00344506	CDC42BPB
chr20	25128129	25130794	2666	*	22	5.86034e-24	1.67347e-08	1.75598e-05	5.43083e-12	-0.0138442	-0.000653461	RP4-738P15.1
chr1	228699886	228700938	1053	*	10	6.24339e-15	1.67848e-08	1.42619e-05	1.06965e-10	-0.022626	-0.00546073	BTNL10
chr19	38876094	38878920	2827	*	12	2.44629e-15	1.72027e-08	0.000527412	8.12506e-12	-0.0193218	-0.00518037	AC005789.9, GGN
chr8	72459499	72460890	1392	*	11	1.17672e-18	1.73243e-08	5.66947e-05	3.90399e-10	-0.0103643	-0.00530654	RP11-1102P16.1
chr1	167689891	167691881	1991	*	15	2.61784e-37	1.73676e-08	2.16987e-10	4.40467e-15	-0.0239178	-0.0042816	MPZL1
chr1	90227771	90229631	1861	*	10	4.25825e-13	1.73786e-08	0.000213786	7.87342e-10	-0.0163977	-0.00206726	LRRC8C, RP11-302M6.4
chr7	70597058	70598282	1225	*	12	1.32039e-14	1.74132e-08	0.00405905	2.44351e-08	-0.00712003	-0.00367081	WBSCR17
chr5	115175001	115178310	3310	*	18	2.25806e-18	1.74462e-08	1.56354e-05	2.27766e-11	0.0235224	0.000586255	AP3S1, ATG12
chr22	43040446	43043757	3312	*	15	9.6867e-14	1.74804e-08	0.000344519	5.58605e-11	-0.0155579	-0.00616191	CYB5R3
chr17	29248417	29250073	1657	*	10	5.05613e-13	1.78193e-08	7.1371e-06	2.66974e-09	-0.0129337	-0.00263944	ADAP2
chr12	51717674	51721161	3488	*	16	4.25404e-46	1.78723e-08	1.47268e-11	1.00187e-17	-0.0286241	-0.00312032	BIN2
chr10	7212116	7214826	2711	*	10	1.59082e-09	1.79567e-08	0.00343336	2.25459e-08	-0.00373454	-0.0020023	SFMBT2
chr1	26551258	26552116	859	*	7	5.55386e-13	1.80214e-08	0.000369033	1.35573e-08	-0.0126926	-0.00541592	RP11-231P20.2
chr19	42069883	42071240	1358	*	11	3.35727e-12	1.80728e-08	0.00270673	6.8198e-09	-0.0157798	-0.00628681	CEACAM21
chr11	61247223	61248887	1665	*	8	6.66387e-20	1.82588e-08	1.65563e-07	4.4673e-13	0.0118044	0.00133273	RP11-286N22.8, PPP1R32
chr16	853349	855449	2101	*	9	1.02283e-13	1.86226e-08	1.3031e-05	1.14913e-08	-0.0249295	-0.00788594	PRR25
chr5	115296978	115299088	2111	*	19	2.0727e-25	1.87058e-08	7.77914e-06	5.31231e-13	-0.0398004	-0.0058421	AQPEP
chr17	1172501	1174148	1648	*	10	8.44345e-12	1.87579e-08	0.00118285	3.10456e-08	-0.00815532	-0.00387768	BHLHA9
chr17	73265381	73267041	1661	*	7	3.62705e-09	1.93255e-08	0.0104655	4.39839e-07	-0.012204	-0.00222034	MIF4GD
chr2	18057814	18060102	2289	*	18	2.12845e-16	1.93792e-08	0.00206343	8.69148e-10	0.0108022	0.000198197	KCNS3
chr12	6421437	6422131	695	*	7	4.43193e-16	1.99187e-08	4.75e-06	1.46165e-10	0.0123168	0.00324122	PLEKHG6
chr17	61523742	61525112	1371	*	7	2.17221e-50	2.00151e-08	1.26511e-14	2.77299e-19	-0.0237726	-0.00534541	NA
chr3	24535365	24537801	2437	*	28	3.4859e-40	2.00865e-08	1.3121e-08	3.4283e-19	-0.0119031	-0.00245584	THRB-AS1, THRB, RP11-317L10.1
chr12	33590837	33592615	1779	*	7	1.79551e-11	2.06588e-08	4.93965e-05	2.3023e-09	-0.0304775	-0.00880592	SYT10
chr7	150433593	150434640	1048	*	7	2.86796e-20	2.08449e-08	1.15631e-06	7.48862e-11	0.015564	0.00809743	GIMAP5
chr5	50694104	50696059	1956	*	8	9.79863e-10	2.09089e-08	0.00934297	2.08768e-07	-0.00956241	-0.00345353	NA
chr2	79738545	79740322	1778	*	15	1.35889e-15	2.17061e-08	0.000873518	7.38822e-09	-0.0232517	-0.00320841	CTNNA2
chr5	80528430	80530213	1784	*	12	2.0233e-22	2.1946e-08	0.000175437	5.21139e-12	-0.016796	-0.00586971	CKMT2, CKMT2-AS1
chr5	77145356	77147141	1786	*	8	1.14667e-16	2.2505e-08	2.7944e-05	4.405e-09	-0.0381345	-0.0165698	TBCA
chr5	83678235	83681201	2967	*	24	6.65281e-21	2.25118e-08	6.40171e-05	2.18236e-12	-0.00640429	-0.001242	CTD-2269F5.1, EDIL3
chr12	54069773	54071917	2145	*	24	4.11914e-23	2.26759e-08	3.45618e-06	1.71406e-11	-0.0151104	-0.00340526	ATP5G2
chr15	89919993	89922345	2353	*	17	2.74095e-14	2.27948e-08	0.00425503	2.60962e-08	-0.0151911	-0.00445677	LINC00925
chr1	236227521	236229607	2087	*	12	4.34873e-14	2.28356e-08	0.000549722	5.46949e-09	-0.0091758	-0.00317778	NID1
chr8	103562972	103564136	1165	*	7	1.02833e-11	2.29751e-08	0.000997122	2.72983e-08	-0.00372267	-0.00240298	ODF1
chr1	10731250	10733030	1781	*	10	9.4634e-10	2.30363e-08	0.000558369	2.53096e-08	-0.0118181	-0.00314009	CASZ1
chr2	84742902	84743935	1034	*	13	5.06342e-18	2.32116e-08	0.00267741	1.03478e-09	-0.0132799	-0.00486134	DNAH6
chr1	87595171	87598514	3344	*	14	1.1192e-11	2.35251e-08	3.54187e-05	1.15704e-10	0.0142348	-0.00102013	HS2ST1, RP5-1052I5.2, LINC01140
chr10	134913608	134915859	2252	*	9	1.40204e-12	2.39162e-08	4.26745e-05	1.13136e-09	-0.0139573	-0.00598146	GPR123
chr5	142065098	142066938	1841	*	16	3.13445e-16	2.3994e-08	0.00113064	1.4093e-09	0.0109483	0.000676382	FGF1
chr19	4456134	4458452	2319	*	12	7.51778e-15	2.401e-08	9.28802e-05	1.51965e-11	-0.0140507	-0.00146339	UBXN6, CTB-50L17.16
chr1	36789388	36790927	1540	*	12	1.39297e-17	2.44321e-08	6.93334e-05	8.269e-10	-0.0106533	-0.00266387	SH3D21, RP11-268J15.5, EVA1B
chr15	100104601	100107064	2464	*	12	7.58041e-27	2.44374e-08	2.93986e-09	5.63327e-16	-0.0166251	-0.00284959	MEF2A
chr16	21963795	21965022	1228	*	14	2.07088e-15	2.49272e-08	0.000143994	9.85187e-09	-0.00180264	0.000335259	UQCRC2
chr5	3597311	3600572	3262	*	14	4.25025e-08	2.51305e-08	0.0165289	1.94656e-07	-0.00992927	-0.00404528	IRX1, CTD-2012M11.3
chr22	39759957	39760924	968	*	7	2.75053e-19	2.51582e-08	1.27448e-07	6.04762e-11	-0.0153774	-0.0075324	SYNGR1
chr7	154861569	154863937	2369	*	19	9.32029e-19	2.51602e-08	0.00012124	3.9856e-12	-0.02871	-0.00609998	HTR5A, HTR5A-AS1
chr1	44887933	44889689	1757	*	7	3.58947e-16	2.52381e-08	2.29096e-06	1.22454e-11	-0.0172565	-0.00551532	RNF220
chr3	184037145	184038723	1579	*	12	4.27734e-11	2.53027e-08	0.0100656	3.7571e-07	-0.00886355	-0.00397177	EIF2B5, EIF4G1
chr2	38373737	38375714	1978	*	8	1.82671e-11	2.53324e-08	5.43467e-06	1.14652e-10	-0.0211258	-0.00279928	CYP1B1-AS1, RNU6-951P
chr21	46348306	46349095	790	*	8	1.90051e-18	2.53664e-08	2.38124e-05	5.82286e-10	0.0124476	0.00571426	ITGB2-AS1, ITGB2
chr1	63788933	63790612	1680	*	9	3.02874e-22	2.53899e-08	1.80786e-07	3.21527e-12	-0.015673	-0.0026343	FOXD3, RP4-792G4.2
chr8	128805414	128806938	1525	*	10	2.64642e-13	2.54491e-08	0.00012504	9.72708e-10	-0.0183495	-0.00368036	PVT1
chr2	74738596	74743243	4648	*	18	3.44355e-10	2.59775e-08	7.8908e-05	3.67083e-12	-0.0168503	-0.00442862	TLX2
chr19	55812681	55814218	1538	*	8	1.46969e-15	2.62552e-08	1.7878e-05	7.40731e-10	-0.0152623	-0.00251456	BRSK1
chr6	117086040	117088263	2224	*	14	2.05964e-16	2.65062e-08	0.00102245	1.26891e-09	-0.0114982	-0.00313817	FAM162B
chr5	139026743	139029772	3030	*	19	5.64206e-17	2.69009e-08	2.17296e-06	3.38627e-11	-0.0128223	-0.000373643	CXXC5, CTD-3224K15.2
chr11	60673398	60674473	1076	*	12	5.28546e-15	2.69969e-08	0.000745965	1.83885e-08	-0.00312756	-3.10946e-05	RP11-881M11.2, PRPF19
chr1	151030968	151032962	1995	*	19	5.6663e-12	2.71832e-08	0.00108006	1.2171e-08	0.0132055	0.000761297	MLLT11, CDC42SE1
chr21	46220932	46223001	2070	*	16	7.37005e-17	2.71955e-08	7.76092e-07	1.33226e-10	-0.00706737	0.00032762	AL773604.8, UBE2G2
chr20	45985553	45987046	1494	*	12	4.11511e-17	2.72402e-08	6.08009e-06	3.71875e-10	-0.0143186	-0.00387061	ZMYND8
chr11	120194436	120197138	2703	*	15	2.70678e-19	2.73006e-08	5.15443e-05	2.15844e-11	-0.0121514	-0.00232683	TMEM136
chr6	31589926	31593807	3882	*	35	2.42182e-20	2.73626e-08	0.000529475	1.67499e-13	-0.0191657	-0.0024742	PRRC2A, SNORA38
chr2	242253762	242256053	2292	*	23	8.44902e-12	2.7398e-08	0.0047372	6.87925e-09	-0.0121893	-7.96479e-05	SEPT2, HDLBP
chr9	33263879	33265144	1266	*	14	1.14375e-13	2.75827e-08	0.00345696	2.41713e-09	-0.00594881	0.000426861	CHMP5, BAG1
chr1	32706433	32708341	1909	*	10	7.08912e-14	2.75859e-08	0.000660591	1.96752e-08	-0.0127427	-0.00576974	MTMR9LP
chr19	45316493	45318652	2160	*	9	8.01683e-10	2.76898e-08	0.00105313	4.04121e-08	0.0061671	-0.000221331	BCAM
chr12	76423796	76426835	3040	*	20	1.38403e-13	2.78299e-08	9.33824e-05	9.52329e-11	-0.0170912	-0.00219844	RP11-290L1.3, RP11-290L1.2, PHLDA1
chr1	180881086	180882681	1596	*	9	4.17393e-16	2.80426e-08	6.13514e-08	1.87828e-10	-0.0174246	-0.0054328	KIAA1614
chr6	31827122	31834178	7057	*	89	1.07386e-16	2.81383e-08	3.03963e-08	1.74026e-13	-0.0133798	-0.000997133	NEU1, SLC44A4
chr1	24438607	24439418	812	*	10	1.06575e-18	2.82695e-08	4.12672e-05	3.44227e-11	-0.0188255	-0.00825955	MYOM3
chr17	44928210	44929689	1480	*	12	2.34963e-15	2.85895e-08	0.00141329	1.99905e-09	-0.0204507	-0.00402777	WNT9B
chr4	86850108	86851425	1318	*	11	1.52425e-18	2.88196e-08	6.3182e-05	7.07517e-10	-0.0175397	0.000510119	ARHGAP24
chr10	28029852	28036151	6300	*	40	7.6028e-11	2.95707e-08	0.000691637	5.02724e-13	-0.00943708	-0.00189382	RP11-360I20.2, MKX
chr5	1536491	1538524	2034	*	7	3.7996e-08	2.98529e-08	0.0004853	3.3201e-08	-0.0123026	8.27296e-05	NA
chr6	106433444	106434623	1180	*	7	3.19543e-15	2.99608e-08	1.30358e-06	1.09567e-09	-0.033008	-0.0119122	NA
chr11	84634126	84635296	1171	*	11	4.82542e-14	3.03852e-08	0.000856683	2.92896e-08	-0.0315285	-0.0116799	DLG2
chr4	159130591	159132240	1650	*	13	1.29912e-20	3.14335e-08	8.92913e-05	3.9549e-11	-0.0140083	-0.00428378	TMEM144
chr1	206729034	206730586	1553	*	15	5.75439e-28	3.17715e-08	8.03877e-06	3.10107e-12	0.0135834	0.00435139	RASSF5
chr3	13461086	13462903	1818	*	10	3.02043e-10	3.19499e-08	0.00281379	2.17501e-07	0.0174436	0.00525482	NUP210
chr20	61446962	61449152	2191	*	40	1.45256e-25	3.22307e-08	0.000377764	4.4271e-13	-0.0187826	-0.00356989	COL9A3
chr13	52732648	52735096	2449	*	21	3.39916e-13	3.23155e-08	0.00845371	1.48849e-08	-0.0175531	-0.00309738	NEK3
chr4	2931909	2934614	2706	*	9	1.62937e-10	3.30286e-08	0.000101738	5.14198e-09	-0.0132726	-0.00486562	MFSD10
chr4	74964260	74966407	2148	*	9	2.32498e-17	3.31999e-08	6.22312e-06	9.13142e-12	-0.0100556	-0.00154694	CXCL2
chr12	2026441	2028254	1814	*	9	1.63654e-18	3.34145e-08	4.7132e-05	2.24141e-11	-0.0225174	-0.00753769	RP5-1096D14.3, CACNA2D4
chr11	57434378	57435627	1250	*	12	1.91727e-23	3.41801e-08	9.49392e-06	2.67296e-12	-0.00879328	-0.000154668	ZDHHC5
chr3	155421735	155423168	1434	*	11	1.08878e-15	3.41985e-08	6.88613e-07	5.60536e-11	-0.0308754	-0.00823365	PLCH1
chr4	6988209	6989584	1376	*	17	2.48708e-11	3.4635e-08	0.0206285	1.57776e-07	-0.012181	-0.000995289	TBC1D14
chr17	7082562	7083519	958	*	9	1.6298e-23	3.47213e-08	5.63952e-07	4.92174e-12	-0.0173667	-0.0032828	ASGR1
chr7	27239556	27242044	2489	*	12	1.1014e-37	3.48364e-08	3.93909e-09	2.44677e-17	-0.0128749	-0.00217956	HOTTIP, HOXA13
chr17	74379499	74382495	2997	*	20	2.97095e-12	3.53099e-08	0.00315599	1.29608e-09	0.00769859	0.000411864	SPHK1, PRPSAP1
chr14	23233723	23236725	3003	*	21	1.24929e-14	3.53295e-08	8.40424e-05	9.45137e-12	-0.00654947	2.74741e-05	OXA1L, CTD-2555K7.2
chr12	13132477	13133904	1428	*	9	1.25778e-17	3.53797e-08	6.03402e-05	6.21688e-10	-0.0149541	-0.00294881	RP11-392P7.6, HEBP1
chr8	124053784	124056185	2402	*	16	1.06035e-10	3.54539e-08	0.000763996	2.67451e-07	-0.0109609	-0.000782505	TBC1D31, DERL1
chr2	68960656	68962431	1776	*	9	3.10946e-17	3.56795e-08	1.39218e-06	1.17921e-12	-0.0112896	-0.00349792	ARHGAP25
chr12	57880392	57883315	2924	*	16	3.49004e-17	3.62516e-08	9.29196e-06	7.55526e-12	-0.0057177	-0.00057274	MARS, ARHGAP9
chr12	25150402	25151353	952	*	9	3.85284e-14	3.67375e-08	3.77782e-07	1.58088e-09	0.0252365	0.00316451	C12orf77
chr6	33234976	33240388	5413	*	57	1.62618e-16	3.69724e-08	0.00215288	6.59458e-11	-0.0157744	-0.00101935	RPS18, VPS52
chr11	71724432	71725590	1159	*	8	6.48621e-24	3.76389e-08	1.72329e-05	1.96461e-11	-0.0110802	-0.00498444	RP11-849H4.4, NUMA1
chr11	67201998	67203661	1664	*	8	1.47926e-09	3.82729e-08	0.00218559	7.50003e-08	0.0122892	0.00732179	RPS6KB2, AP003419.16, PTPRCAP
chr8	55532912	55534103	1192	*	8	2.90725e-14	3.86683e-08	0.000735396	8.87581e-09	-0.0191749	-0.00644013	RP1
chr1	32715428	32717620	2193	*	12	3.66114e-15	3.91436e-08	2.46098e-06	4.68096e-12	0.0123326	0.00500935	LCK
chr5	17216952	17219936	2985	*	12	4.53351e-12	3.93158e-08	7.6177e-05	1.67395e-09	-0.0117308	-0.00302737	BASP1, AC091878.1
chr20	43936663	43938184	1522	*	17	1.13227e-16	3.9398e-08	0.00632531	6.72145e-10	-0.0327665	-0.00999151	RBPJL, MATN4
chr10	118898869	118900001	1133	*	7	5.05452e-15	3.94816e-08	0.000836167	1.75079e-08	-0.0112695	-0.00436689	NA
chr12	32260000	32261182	1183	*	11	6.35026e-37	4.00275e-08	3.04885e-10	2.74596e-15	-0.0303083	-0.00556119	BICD1, RP11-843B15.2
chr5	137721255	137722208	954	*	8	1.11089e-10	4.01423e-08	0.00893099	3.46048e-07	-0.00537018	-0.00278056	KDM3B
chr3	128996851	128997925	1075	*	10	1.39618e-18	4.01474e-08	0.000326109	5.58346e-10	-0.0112917	-0.00291822	HMCES
chr4	165304443	165305815	1373	*	15	1.2378e-15	4.01919e-08	0.000245619	5.42558e-09	-0.013139	-0.00405697	MARCH1
chr5	170813227	170814878	1652	*	15	4.59949e-14	4.09886e-08	0.00261929	2.45553e-08	-0.0186137	-0.00318215	NPM1, MIR3912
chr11	22453679	22454661	983	*	7	1.09516e-16	4.18606e-08	1.2843e-07	9.96076e-10	-0.0196056	-0.00801147	NA
chr14	24036509	24039333	2825	*	21	9.91509e-21	4.20482e-08	0.000166257	3.00853e-11	-0.0103341	-0.00153193	RP11-66N24.3, AP1G2, JPH4
chr16	86713770	86715410	1641	*	8	6.4525e-22	4.23382e-08	6.86741e-07	1.02113e-11	-0.024878	-0.0110698	NA
chr12	65671664	65675516	3853	*	21	6.42392e-22	4.25147e-08	1.4868e-05	9.76054e-15	-0.0250622	-0.00580798	MSRB3, RP11-305O6.3
chr21	27541894	27544797	2904	*	17	2.5873e-13	4.26169e-08	6.70524e-06	4.04861e-09	-0.0107453	-0.000756367	AP001439.2, AP000230.1, APP
chr15	27111388	27112902	1515	*	23	1.82306e-19	4.27901e-08	4.28132e-05	2.78108e-09	-0.014416	-0.00460796	GABRA5, GABRB3
chr21	22369485	22370864	1380	*	10	1.00517e-14	4.32027e-08	0.000880549	1.83072e-08	-0.00605538	-0.00196141	NCAM2
chr15	29405983	29408145	2163	*	10	3.71145e-11	4.32047e-08	9.62026e-05	1.65708e-09	-0.0114663	-0.00335539	APBA2
chr10	22608674	22610507	1834	*	11	9.37372e-18	4.32802e-08	1.06293e-05	7.85641e-10	-0.0159473	-0.00170445	COMMD3, COMMD3-BMI1, BMI1
chr1	24745138	24746043	906	*	7	2.80265e-12	4.3611e-08	0.000313075	1.37673e-07	-0.0200649	-0.00857324	NIPAL3
chr17	14108828	14110563	1736	*	7	2.59727e-27	4.39615e-08	1.1224e-09	7.65802e-13	0.0213484	0.00506185	COX10
chr2	24271786	24273454	1669	*	12	2.45638e-13	4.41355e-08	0.000517963	6.47323e-09	-0.0242359	-0.00425108	MFSD2B, FKBP1B, C2orf44
chr15	52587077	52588785	1709	*	14	1.91218e-21	4.51083e-08	8.98308e-07	4.43945e-14	-0.0187132	-0.00417986	MYO5C
chr19	42900540	42901374	835	*	7	2.22651e-41	4.52339e-08	2.74128e-13	6.1413e-13	-0.0212195	-0.00193863	LIPE-AS1
chr10	101279697	101283847	4151	*	19	7.20012e-10	4.54034e-08	0.000298188	2.87608e-09	-0.0185303	-0.00581911	NA
chr12	58137133	58139148	2016	*	14	5.35471e-20	4.58989e-08	0.000945522	4.64612e-10	-0.0216008	-0.00517231	TSPAN31
chr7	142983581	142985809	2229	*	16	1.31233e-14	4.59276e-08	0.000397938	1.2468e-08	-0.00894919	-0.00154595	TMEM139, CASP2, AC073342.12
chr8	55366152	55367627	1476	*	8	2.29569e-15	4.605e-08	3.79965e-05	1.41952e-10	-0.00612356	-0.00178956	NA
chr1	155290246	155293901	3656	*	21	3.46628e-12	4.74037e-08	0.00116722	1.59117e-11	-0.0105011	-0.0023839	FDPS, RUSC1, RUSC1-AS1
chr2	127963067	127964374	1308	*	10	3.8449e-19	4.7443e-08	1.17757e-05	5.88075e-10	0.0127185	-0.00389879	CYP27C1
chr17	15847233	15848828	1596	*	11	1.95923e-12	4.79039e-08	0.00287367	4.69435e-08	-0.0130805	-0.000122962	ADORA2B
chr8	37555577	37558858	3282	*	8	6.92605e-14	4.79371e-08	5.23549e-06	2.18045e-11	-0.0250467	-0.011969	ZNF703
chr6	89927233	89928510	1278	*	10	4.90396e-19	4.82512e-08	5.8266e-05	9.43844e-11	-0.0190283	-0.00802152	GABRR1
chr2	186602764	186604132	1369	*	17	4.28048e-18	4.84694e-08	0.00419984	3.50252e-09	-0.0185164	-0.0064522	FSIP2, AC007966.1
chr19	19567926	19569574	1649	*	7	1.79866e-10	4.88995e-08	0.000960691	1.10441e-07	0.0162796	0.00625748	GATAD2A
chr15	75638419	75641171	2753	*	21	2.5623e-09	4.93943e-08	0.0182336	3.39486e-07	-0.00900266	-0.0029334	NEIL1
chr10	123686339	123688420	2082	*	18	1.48036e-11	4.95868e-08	0.0147861	1.26239e-07	-0.0256217	-0.00417403	ATE1-AS1, ATE1
chr5	88184945	88185987	1043	*	8	4.27805e-16	5.03271e-08	0.000196364	1.55788e-09	-0.00608423	-0.00314479	MEF2C-AS1, MEF2C
chr12	27485144	27486849	1706	*	12	1.40727e-13	5.03467e-08	0.00184235	7.86963e-09	-0.00868386	-0.00247295	ARNTL2
chr3	13008096	13010209	2114	*	18	2.07727e-18	5.06611e-08	1.55564e-06	3.0889e-11	-0.0191065	-0.000842204	IQSEC1
chr15	65903328	65905093	1766	*	8	1.42879e-23	5.1542e-08	3.43445e-08	3.04156e-13	0.0134923	0.000394689	SLC24A1, VWA9
chr1	50489240	50490706	1467	*	16	3.11378e-17	5.15702e-08	0.00181275	5.01687e-10	-0.0171293	-0.00423081	AGBL4
chr3	100118836	100120961	2126	*	19	2.44942e-21	5.21742e-08	2.26837e-05	1.81604e-12	-0.00912834	0.00089693	LNP1, TOMM70A
chr2	128398072	128400078	2007	*	7	7.27617e-12	5.35679e-08	5.32102e-06	6.81766e-09	0.0140341	0.00330072	LIMS2
chr2	71679501	71681007	1507	*	9	1.59706e-18	5.3791e-08	2.224e-07	1.69584e-09	-0.0146893	-0.00353379	DYSF
chr15	63673286	63674923	1638	*	11	9.67964e-13	5.38759e-08	0.00174024	4.50264e-08	-0.0123315	-0.00234997	CA12
chr8	33341266	33343197	1932	*	13	7.05549e-16	5.38991e-08	5.70913e-05	2.32581e-10	-0.0103511	-0.000765325	MAK16, TTI2
chr9	132251346	132253384	2039	*	7	1.85045e-10	5.47689e-08	0.000232782	5.12526e-08	-0.0115612	-0.00618237	LINC00963
chr3	11266695	11267627	933	*	9	1.02457e-17	5.50999e-08	0.000181719	1.37453e-09	-0.015283	-0.0082881	HRH1
chr20	22665210	22666782	1573	*	7	5.02396e-25	5.52744e-08	4.35589e-06	1.1002e-13	-0.0171563	-0.00720948	RP11-359G22.2
chr16	31494100	31494799	700	*	7	7.71663e-14	5.62571e-08	3.00092e-05	2.47463e-08	0.00707246	0.000110501	SLC5A2
chr17	74533239	74536269	3031	*	25	7.10528e-14	5.63164e-08	0.000299741	2.13893e-10	-0.0198327	-0.00225442	PRCD, CYGB
chr19	8555061	8556656	1596	*	7	3.16642e-10	5.64224e-08	0.00101585	2.01433e-08	-0.0105706	-0.00628683	PRAM1
chr6	74103227	74105065	1839	*	16	4.37979e-13	5.65018e-08	0.0177161	5.07775e-08	-0.0258874	-0.0111216	DDX43, OOEP, snoU13
chr4	100867292	100868859	1568	*	9	1.16576e-10	5.68313e-08	0.00258991	1.36288e-07	0.00939744	0.00228013	DNAJB14
chr11	94882447	94884875	2429	*	11	1.26947e-10	5.72267e-08	0.0031192	3.42486e-09	-0.0148503	-0.00515234	RP11-712B9.2
chr20	32899426	32900714	1289	*	11	3.3503e-17	5.74985e-08	1.86087e-05	3.05851e-09	-0.0172374	-0.00197864	AHCY
chr1	10270439	10272185	1747	*	12	7.24345e-21	5.77371e-08	0.00014066	9.94329e-11	-0.017132	-0.00393026	KIF1B
chr1	247614727	247616686	1960	*	12	2.75022e-21	5.88999e-08	1.58556e-10	6.98966e-11	-0.0361394	-0.00473961	OR2B11
chr17	75370611	75373219	2609	*	8	2.3121e-14	5.89062e-08	4.62269e-05	6.86596e-10	0.0166971	0.00665516	SEPT9, RP11-936I5.1
chr3	134031551	134032590	1040	*	8	5.25694e-13	5.94762e-08	0.000496948	8.6323e-08	-0.0214737	-0.00919757	RP11-200A1.1
chr12	53886067	53887964	1898	*	10	1.95451e-13	6.00697e-08	1.96415e-05	3.55978e-10	-0.0170535	-0.00536336	MAP3K12
chr13	47370386	47371987	1602	*	14	1.29503e-13	6.06627e-08	0.00272814	2.85467e-08	-0.0124137	0.00127039	ESD
chr3	196158604	196160836	2233	*	12	1.66843e-13	6.07234e-08	0.000468784	4.99559e-09	-0.0115202	-0.000266647	UBXN7-AS1, UBXN7
chr5	178367115	178368620	1506	*	12	1.78129e-17	6.17153e-08	6.0338e-06	2.51306e-09	-0.00849543	-0.00364902	ZNF454
chr14	61787418	61790935	3518	*	23	6.20131e-17	6.29334e-08	6.86542e-06	3.04286e-12	0.019476	0.000783631	PRKCH, RP11-902B17.1
chr17	80205093	80207551	2459	*	9	2.77494e-08	6.40808e-08	0.00616875	2.876e-07	-0.0095828	-0.0037243	SLC16A3, AC132872.1, CSNK1D
chr8	22101351	22103139	1789	*	10	1.76369e-17	6.42159e-08	7.28414e-08	1.36909e-09	-0.0247435	-0.00269458	POLR3D, MIR320A
chr2	219187295	219188804	1510	*	8	1.77104e-10	6.43772e-08	3.53827e-05	1.26337e-09	-0.0112316	-0.00529372	PNKD
chr14	92788255	92790798	2544	*	22	9.41859e-13	6.45967e-08	0.00043163	7.80305e-10	-0.0121486	-0.00346121	SLC24A4
chr15	57598511	57599596	1086	*	8	5.14473e-18	6.52678e-08	5.80316e-07	7.18651e-11	-0.0101078	-0.00312372	LINC00926
chr12	125002191	125003786	1596	*	9	2.59159e-29	6.54823e-08	1.09015e-08	2.8492e-14	-0.0186165	-0.00682518	NCOR2
chr22	38035109	38037831	2723	*	13	1.58783e-15	6.54882e-08	0.000146702	1.19013e-10	0.0119565	0.0036591	SH3BP1
chr11	105892558	105893693	1136	*	15	1.63965e-13	6.57047e-08	0.0084107	7.18015e-08	0.00388448	0.000623426	MSANTD4
chr7	2019608	2020583	976	*	7	4.3088e-14	6.64193e-08	6.58575e-06	4.07459e-08	-0.0118885	-0.00615431	MAD1L1
chr19	858760	860565	1806	*	10	8.47025e-14	6.65751e-08	0.00146327	5.46046e-08	-0.00826715	-0.00395234	CFD
chr7	2153671	2155899	2229	*	10	5.81977e-14	6.68687e-08	8.37194e-06	2.8085e-11	-0.03089	-0.00490743	MAD1L1
chr4	3746025	3748254	2230	*	13	2.10392e-15	6.71255e-08	0.000251318	2.08423e-10	-0.0361269	-0.00943057	NA
chr19	2234079	2236471	2393	*	15	2.44478e-30	6.81866e-08	6.75234e-08	3.11524e-14	-0.0189343	-0.00264937	PLEKHJ1, MIR1227
chr2	21266500	21267858	1359	*	14	3.5101e-13	6.88e-08	0.0213976	4.1658e-07	-0.0167402	-0.0108467	APOB
chr9	88896340	88898587	2248	*	10	1.41192e-09	6.90362e-08	0.00132841	1.23356e-08	-0.0161857	-0.00496132	ISCA1
chr2	208631081	208633331	2251	*	7	2.51783e-07	6.92077e-08	0.0045666	5.01332e-07	-0.021503	-0.0111749	FZD5
chr3	237955	240139	2185	*	23	3.56794e-15	6.92526e-08	0.000337168	2.38279e-10	-0.0184369	-0.00462067	CHL1, CHL1-AS2
chr1	65990564	65991765	1202	*	9	4.67753e-17	6.93053e-08	4.1313e-07	1.20644e-09	-0.0139098	-0.00449904	LEPR
chr6	110796274	110798200	1927	*	12	2.59094e-13	6.99984e-08	0.00011885	2.32667e-09	-0.0140634	-0.00459681	SLC22A16
chr8	101348359	101349699	1341	*	11	5.10745e-13	7.03647e-08	0.000462476	4.54681e-08	-0.0228137	-0.00849213	RNF19A
chr17	5018984	5019989	1006	*	10	1.66991e-16	7.03657e-08	7.72632e-06	2.46122e-08	-0.0181685	-0.0017016	USP6, ZNF232
chr2	46043	47889	1847	*	16	4.83785e-19	7.07698e-08	0.000369259	4.17232e-09	-0.0108414	-0.00312525	FAM110C
chr2	115918326	115919829	1504	*	11	2.13194e-16	7.09654e-08	0.000230937	2.35004e-09	-0.0130521	-0.00409533	DPP10, DPP10-AS1
chr19	13049544	13051573	2030	*	7	4.26564e-28	7.10586e-08	1.24423e-12	5.80655e-14	-0.0197522	-0.00308009	CALR
chr6	32093854	32097911	4058	*	62	2.74095e-21	7.21747e-08	0.000150096	1.10139e-15	0.0156361	-0.00109804	ATF6B, FKBPL
chr7	79081455	79084166	2712	*	30	1.72963e-13	7.2312e-08	0.000330223	8.71797e-11	-0.0119664	-0.00210829	MAGI2-AS3, MAGI2
chr6	28972348	28974115	1768	*	19	2.49966e-21	7.23698e-08	0.000187301	5.7463e-10	-0.0260293	-0.00328003	ZNF311
chr1	23494459	23496648	2190	*	12	1.36795e-29	7.27893e-08	1.4839e-10	9.14591e-14	-0.0159017	-0.00277325	LUZP1
chr1	156784869	156786723	1855	*	15	7.86314e-25	7.30929e-08	1.38899e-07	3.3314e-10	0.0156958	0.00348596	NTRK1, SH2D2A
chr14	69095057	69095679	623	*	7	8.18346e-10	7.38253e-08	0.0166145	1.71913e-06	0.0386639	0.025856	RAD51B, CTD-2325P2.4
chr5	95997186	95998671	1486	*	21	4.29859e-20	7.46391e-08	0.000297068	6.06641e-10	-0.0038035	0.000482926	CAST
chr1	111216839	111218554	1716	*	13	8.42669e-20	7.47033e-08	1.99683e-06	2.61512e-10	-0.0294239	-0.00560966	KCNA3
chr7	2606820	2608336	1517	*	7	9.46082e-33	7.47732e-08	2.24578e-09	1.39414e-15	-0.0212245	-0.00831002	IQCE
chr3	124930336	124932002	1667	*	15	2.20305e-23	7.4806e-08	4.84578e-07	2.68845e-13	-0.0188085	-0.00489708	SLC12A8
chr22	42828125	42828946	822	*	8	3.19924e-11	7.48237e-08	0.00148805	6.74806e-07	-0.0112277	-0.00557384	NFAM1
chr19	35417109	35418345	1237	*	10	7.13722e-26	7.48555e-08	1.65304e-09	6.90282e-15	0.00474522	0.000242172	ZNF30, CTC-523E23.8
chr10	88717364	88719121	1758	*	13	2.13169e-16	7.51216e-08	0.000809407	1.42806e-08	-0.0191664	-0.00714845	SNCG, MMRN2
chr6	106439790	106442450	2661	*	14	2.9537e-19	7.52071e-08	0.000286158	5.42832e-12	-0.0302198	-0.0075065	NA
chr8	120219902	120221268	1367	*	15	1.39881e-11	7.58527e-08	0.0129598	1.39145e-07	-0.0184732	-0.00594949	MAL2
chr5	1201033	1202449	1417	*	13	2.13407e-20	7.62089e-08	0.00022031	5.40652e-11	-0.0323293	-0.00835374	SLC6A19
chr14	38090803	38092845	2043	*	12	4.85593e-12	7.67751e-08	0.00178294	7.29349e-08	-0.0100215	-0.00451534	TTC6
chr22	31516226	31518188	1963	*	7	9.67173e-09	7.69983e-08	0.000929424	2.4261e-08	0.00799368	0.00216657	NA
chr11	111410878	111412172	1295	*	13	4.04362e-14	7.83705e-08	0.0096441	1.31283e-08	0.0155328	-0.00153528	LAYN
chr2	38892236	38894198	1963	*	13	5.83695e-19	7.94167e-08	0.000188788	2.29976e-09	-0.0145149	-0.0044311	GALM
chr22	37640314	37641970	1657	*	9	4.55959e-17	7.94316e-08	2.82857e-06	4.79454e-09	-0.0190713	-0.00498519	RAC2
chr1	1368846	1371844	2999	*	12	5.5132e-10	7.95393e-08	0.000109508	1.36477e-09	-0.0179208	-0.00461517	VWA1, RP4-758J18.10
chr17	80199608	80202426	2819	*	11	7.13471e-17	7.96745e-08	2.01729e-06	1.71696e-11	-0.0226434	-0.0057661	SLC16A3, CSNK1D
chr19	3504945	3506558	1614	*	12	1.03875e-15	8.09901e-08	7.30178e-07	2.34641e-12	-0.0185247	-0.000997856	FZR1
chr17	40168882	40172452	3571	*	34	4.08707e-16	8.11288e-08	0.00017142	1.65846e-10	-0.00845609	-0.000444505	NKIRAS2, DNAJC7
chr7	139528497	139529391	895	*	7	2.03051e-09	8.25448e-08	0.0168593	2.03029e-06	-0.0107667	-0.00770911	TBXAS1
chr17	27917135	27920379	3245	*	22	3.23172e-19	8.39391e-08	3.42462e-06	8.86373e-11	-0.0192644	-0.00390912	RP11-68I3.2, ANKRD13B, GIT1, RP11-68I3.7
chr16	88940516	88942358	1843	*	10	5.34885e-12	8.40342e-08	0.000200497	1.67134e-08	-0.00600858	-0.00155478	CBFA2T3
chr5	125695305	125695848	544	*	7	1.29467e-16	8.4723e-08	1.81926e-05	9.33139e-10	0.00998505	0.00138615	GRAMD3
chr20	3778655	3780651	1997	*	9	2.94088e-10	8.49509e-08	0.000905799	7.2154e-08	0.0104686	0.00103081	CDC25B
chr16	30381677	30383759	2083	*	8	3.62509e-08	8.57623e-08	0.00202608	2.22315e-07	-0.00479318	0.000540031	MYLPF
chr14	70346413	70348461	2049	*	10	3.50707e-08	8.65767e-08	0.000638528	3.97684e-07	0.0159508	-0.00118272	SMOC1
chr2	101766314	101768973	2660	*	13	9.85069e-16	8.70984e-08	9.66321e-05	7.47007e-10	-0.00874922	-0.00229798	RP11-299H21.1, TBC1D8
chr1	53903996	53906825	2830	*	19	1.22126e-17	8.72361e-08	0.00229304	1.47017e-10	-0.0109882	-0.00153711	SLC25A3P1
chr4	155701908	155703429	1522	*	18	4.1065e-15	8.72465e-08	0.00759143	1.99197e-08	-0.0192925	-0.00976649	RBM46, RP11-21G20.3
chr2	466712	468737	2026	*	13	1.34246e-13	8.79205e-08	3.38703e-05	5.22113e-09	-0.0111454	-0.00284554	NA
chr2	9142741	9144764	2024	*	13	8.69535e-18	8.79737e-08	4.08978e-09	1.4356e-11	-0.0206604	-0.00352224	MBOAT2
chr6	138725205	138726707	1503	*	10	4.77765e-22	8.91508e-08	2.91894e-06	6.83175e-10	-0.0161383	-0.00168909	HEBP2
chr8	61325803	61326925	1123	*	7	5.65331e-15	8.96364e-08	5.62559e-06	5.06511e-10	-0.0130627	-0.00872188	RP11-163N6.2
chr1	7830103	7832357	2255	*	12	2.83438e-17	9.00785e-08	3.11686e-05	5.06377e-12	-0.00464909	-0.000507074	VAMP3
chr15	32933363	32934836	1474	*	8	3.29932e-11	9.19261e-08	0.000668574	2.97734e-07	-0.022933	-0.00934988	SCG5
chr6	30865889	30866999	1111	*	9	7.29071e-10	9.20049e-08	0.00213185	4.30923e-07	-0.00632257	-0.00149609	DDR1
chr1	154954571	154956500	1930	*	13	1.47787e-17	9.26309e-08	7.01818e-08	4.16862e-10	-0.00476939	0.000277147	FLAD1
chr19	35530254	35532097	1844	*	15	1.00001e-14	9.27447e-08	0.00348033	5.7307e-09	-0.02594	-0.0043585	SCN1B, HPN
chr1	6525501	6527809	2309	*	13	4.63647e-18	9.27668e-08	1.44204e-05	1.68534e-10	0.0151148	0.00316896	TNFRSF25, PLEKHG5
chr19	42805322	42807187	1866	*	22	4.15386e-22	9.29496e-08	0.000730508	6.92582e-10	-0.00792199	-0.000531994	PRR19, PAFAH1B3
chr6	1618814	1621093	2280	*	9	2.01242e-09	9.29633e-08	0.00039509	1.85817e-08	-0.0194504	-0.00950613	NA
chr7	92463767	92466842	3076	*	25	4.7434e-14	9.40423e-08	0.0034078	9.75619e-09	-0.0100424	9.65637e-05	AC002454.1, CDK6
chr1	224301382	224302585	1204	*	11	1.65648e-12	9.40594e-08	0.000195314	4.16593e-08	0.0189347	0.00162344	FBXO28
chr4	106816089	106817888	1800	*	13	1.04646e-15	9.45689e-08	0.00013961	1.63022e-08	-0.00655947	-0.00117506	NPNT, INTS12
chr13	21275739	21277706	1968	*	10	2.40632e-25	9.69605e-08	9.39367e-08	1.3976e-12	-0.0187791	-0.00524562	IL17D
chr10	112402638	112404997	2360	*	16	3.02538e-15	9.74784e-08	5.98367e-07	2.69787e-10	-0.0209856	-0.0039963	RBM20
chr19	2095364	2097096	1733	*	14	1.25514e-11	9.85734e-08	0.00494751	1.78606e-07	0.0114971	0.00242977	IZUMO4, MOB3A
chr10	7453329	7455518	2190	*	12	7.57345e-20	9.9188e-08	7.71401e-07	5.55187e-11	-0.011864	-0.0028071	SFMBT2
chr17	80415420	80418026	2607	*	21	2.42981e-37	9.91982e-08	1.41332e-08	5.66991e-17	-0.0220179	-0.00236643	NARF, RP13-20L14.6
chr10	103892309	103893837	1529	*	13	7.54393e-11	9.98763e-08	0.000518106	1.22077e-08	0.00459501	0.0012178	PPRC1
chr1	6614344	6615604	1261	*	15	2.63553e-15	1.00507e-07	0.00265102	1.79216e-08	-0.00686148	-0.00138611	TAS1R1, NOL9
chr18	13217953	13219225	1273	*	8	6.2612e-12	1.01678e-07	0.00108303	3.28156e-07	-0.0069429	-0.00156813	LDLRAD4
chr4	103996978	103999148	2171	*	16	5.52816e-15	1.01747e-07	0.000190156	5.57616e-10	-0.0270902	-0.004328	SLC9B2
chr11	33277746	33279252	1507	*	15	8.71612e-21	1.01995e-07	3.51825e-06	3.25851e-10	-0.0214233	-0.00391962	HIPK3
chr15	83951663	83955157	3495	*	35	2.4199e-14	1.02497e-07	0.00901024	2.01775e-10	-0.0131882	-0.00192486	RP11-382A20.4, BNC1
chr21	27106248	27108036	1789	*	23	1.03353e-29	1.02645e-07	8.89886e-08	4.61306e-13	0.012951	0.00156335	GABPA, ATP5J
chr2	70188512	70190733	2222	*	10	3.15985e-21	1.02683e-07	8.85991e-07	3.30593e-12	-0.0213537	-0.00293909	ASPRV1, PCBP1-AS1
chr2	164592477	164593810	1334	*	10	7.22538e-16	1.03307e-07	6.90199e-06	3.4499e-09	-0.0177262	-0.00523778	FIGN
chr10	99789577	99791663	2087	*	10	3.98406e-12	1.0384e-07	0.000109216	1.15238e-08	-0.0252684	-0.00455822	CRTAC1
chr8	35092188	35093901	1714	*	11	4.7663e-22	1.05709e-07	0.000164962	6.98031e-12	-0.0145306	-0.00495837	UNC5D
chr10	69833978	69835323	1346	*	13	2.53282e-17	1.0639e-07	5.91031e-06	1.17188e-09	0.00299986	0.000698142	HERC4
chr1	200181261	200182943	1683	*	7	4.31337e-08	1.06467e-07	0.00701723	1.10196e-06	0.00468534	-0.000572406	FAM58BP
chr8	142219965	142223071	3107	*	11	1.69458e-16	1.06844e-07	3.1325e-07	3.28868e-12	-0.017419	-0.0056283	SLC45A4
chr2	118617230	118618151	922	*	7	1.67863e-11	1.07442e-07	0.00534161	7.04547e-07	-0.025746	-0.0140007	HTR5BP
chr19	50431843	50434179	2337	*	18	1.20208e-16	1.09163e-07	0.000358605	1.24468e-09	0.00848696	0.000670424	ATF5, IL4I1, NUP62, CTC-326K19.6
chr3	27765232	27766382	1151	*	11	1.14565e-15	1.09527e-07	0.00139065	1.19216e-08	-0.0151334	-0.00555762	NA
chr20	35168979	35169886	908	*	8	5.59948e-14	1.10073e-07	0.000205395	9.17843e-08	-0.0142859	-0.00822284	RP5-977B1.7
chr19	58513203	58515046	1844	*	13	4.11249e-13	1.1042e-07	0.000525428	6.99082e-09	-0.0248907	-0.00443292	CTD-2368P22.1, ZNF606
chr6	32861071	32862953	1883	*	26	9.97542e-16	1.11204e-07	0.00541163	1.73053e-08	-0.003472	0.00029073	NA
chr8	17270347	17272048	1702	*	14	8.23933e-15	1.11582e-07	0.00233417	4.67706e-08	-0.0149014	-0.00591386	MTMR7
chr4	125632538	125635220	2683	*	11	4.06647e-20	1.11881e-07	1.97604e-08	4.84623e-15	-0.0221946	-0.00497856	ANKRD50
chr11	1848006	1849581	1576	*	10	2.019e-10	1.11886e-07	0.000848591	1.58856e-07	-0.00844797	-0.00027498	SYT8
chr15	91458121	91460071	1951	*	9	2.2229e-23	1.12006e-07	2.26457e-05	1.15501e-11	-0.0160631	-0.00619649	MAN2A2
chr5	147647192	147648492	1301	*	7	5.58677e-19	1.12293e-07	3.74989e-08	1.02183e-09	0.0131933	0.00125608	SPINK13, RP11-373N22.3
chr8	57357785	57361052	3268	*	26	1.93997e-13	1.13405e-07	0.00604923	5.4095e-09	0.0145481	-0.00167212	RP11-17A4.2, PENK
chr9	112541442	112542779	1338	*	7	2.66295e-11	1.13935e-07	0.00130951	7.77607e-08	-0.00962861	-0.00350546	PALM2, PALM2-AKAP2, AKAP2
chr10	45937838	45939668	1831	*	9	3.56756e-10	1.14518e-07	0.000734919	4.45116e-08	0.00855223	-0.00219919	ALOX5
chr2	174889060	174890849	1790	*	10	2.26495e-20	1.14549e-07	4.5314e-05	2.83013e-10	-0.016463	-0.00658956	RP11-394I13.1
chr12	88535429	88536575	1147	*	18	5.62322e-21	1.14743e-07	0.000163021	1.48404e-10	-0.007254	-4.15455e-05	TMTC3, CEP290
chr4	54974886	54976184	1299	*	8	6.50101e-11	1.17134e-07	0.00059407	3.69998e-07	-0.00742461	-0.00384978	FIP1L1
chr11	27721280	27723789	2510	*	28	1.42455e-24	1.17718e-07	1.73225e-05	1.23322e-11	0.00557533	-0.000199363	BDNF, RP11-587D21.4
chr1	16693215	16694875	1661	*	15	2.51983e-13	1.17985e-07	0.00200329	4.66614e-08	0.0108753	0.000867869	SZRD1
chr15	89948930	89952272	3343	*	14	5.01084e-10	1.18235e-07	0.000675504	6.97469e-09	-0.012152	-0.00294285	NA
chr5	1277563	1280305	2743	*	9	4.51929e-13	1.18712e-07	7.37098e-06	1.76266e-08	-0.00460248	-0.00122143	TERT
chr1	40505264	40507857	2594	*	21	3.42322e-11	1.19137e-07	0.00416507	1.42871e-08	0.0163619	0.00120976	CAP1
chr6	41338895	41340668	1774	*	11	2.57435e-11	1.19564e-07	0.00396116	1.60392e-07	-0.0126981	-0.00246963	NA
chr8	65710790	65712412	1623	*	13	2.75336e-16	1.20424e-07	0.00184463	3.62733e-09	-0.0153033	-0.0060394	CYP7B1
chr7	100284507	100288046	3540	*	18	8.2187e-17	1.20516e-07	4.51046e-05	8.19404e-13	-0.0105071	-0.00240061	GIGYF1
chr12	110435360	110437645	2286	*	16	1.68552e-23	1.21315e-07	2.5059e-07	1.3496e-11	-0.029541	-0.00256969	ANKRD13A
chr14	105286102	105288878	2777	*	12	7.96298e-09	1.21904e-07	0.000775649	1.17028e-08	-0.0100753	-0.00411127	LINC00638
chr9	106855171	106856962	1792	*	15	1.42079e-37	1.22041e-07	6.68711e-13	9.19478e-16	-0.0212484	-0.00292357	SMC2, RP11-82L2.1
chr5	172570703	172573294	2592	*	18	1.05512e-10	1.22081e-07	0.00612957	3.13559e-08	-0.00728961	-0.00132181	BNIP1, CTC-209H22.3
chr11	7693674	7695798	2125	*	17	2.48676e-33	1.22733e-07	1.10084e-11	1.01031e-14	-0.0298772	-0.0042353	CYB5R2
chr5	121412970	121415023	2054	*	24	1.59224e-27	1.23482e-07	3.15852e-09	5.78639e-12	-0.0156649	-0.00318441	LOX
chr6	26569014	26569596	583	*	7	3.18646e-14	1.23958e-07	0.000965258	2.36208e-08	-0.00647325	-0.00320414	NA
chr11	64814948	64816126	1179	*	8	1.83846e-15	1.25706e-07	0.000417764	8.60949e-09	-0.012726	-0.00635063	NAALADL1
chr19	55172736	55174624	1889	*	11	4.01483e-19	1.25794e-07	3.46027e-06	6.04063e-10	-0.0115646	-0.00357402	LILRB4
chr8	145925258	145925997	740	*	10	2.39614e-13	1.25866e-07	0.00294209	1.07115e-07	-0.0082539	-0.00442909	AF186192.5
chr17	1943960	1947275	3316	*	19	2.72437e-15	1.27133e-07	7.367e-05	3.39522e-09	-0.0135035	-0.00165678	DPH1, OVCA2, RP11-667K14.4, RP11-667K14.3
chr16	67926317	67928026	1710	*	11	2.06239e-11	1.28138e-07	0.000614463	3.92729e-08	0.00832899	-0.000996726	PSKH1
chr9	140054850	140057122	2273	*	8	3.16945e-08	1.28747e-07	0.00307588	5.1664e-07	-0.0151606	-0.00674734	GRIN1
chr12	121077927	121080286	2360	*	15	3.77891e-17	1.31916e-07	0.000156433	2.04459e-09	-0.013102	-0.00146853	CABP1, RP11-728G15.1
chr4	1166270	1167714	1445	*	17	2.62113e-14	1.34482e-07	0.0120937	5.58883e-08	-0.012735	-0.00412775	SPON2
chr3	113233553	113235258	1706	*	13	1.66213e-13	1.3454e-07	0.010013	1.98407e-07	-0.0365595	-0.00853779	SPICE1
chr4	4859772	4861820	2049	*	29	1.37161e-23	1.37518e-07	8.83023e-06	6.59596e-12	-0.0136237	-0.00229065	MSX1
chr4	157891938	157893698	1761	*	15	5.03955e-16	1.38114e-07	0.000566194	1.18174e-09	-0.00764031	-0.00113694	PDGFC
chr2	87018054	87019846	1793	*	13	4.37801e-19	1.39069e-07	0.000240625	3.09951e-09	-0.0186538	-0.00537586	CD8A
chr2	176947228	176949771	2544	*	14	5.18149e-12	1.4266e-07	0.000651203	1.33614e-09	-0.0105137	-0.00347958	EVX2
chr12	109221232	109222795	1564	*	12	7.68767e-14	1.42809e-07	0.00134088	1.18533e-08	0.00777698	-0.00120337	SSH1
chr17	45000085	45003025	2941	*	13	3.89415e-10	1.43259e-07	0.000253507	2.19109e-09	0.0113964	0.000615035	GOSR2, RP11-156P1.2, RP11-63A1.1
chr5	146831807	146834257	2451	*	14	1.59024e-13	1.4545e-07	6.17975e-05	3.89478e-09	-0.0155879	-0.00379115	DPYSL3
chr11	794433	796434	2002	*	12	8.15204e-14	1.45641e-07	0.00507378	1.19419e-08	0.0127681	0.00211417	SLC25A22
chr13	46961008	46961947	940	*	17	4.19886e-13	1.45907e-07	0.0136559	5.70233e-07	-0.011758	-0.00103235	KIAA0226L, PPP1R2P4
chr9	35604509	35607136	2628	*	11	9.56562e-12	1.46728e-07	1.69569e-05	2.97973e-09	-0.00631747	-0.000755651	TESK1
chr3	97690590	97692444	1855	*	12	2.04355e-17	1.47063e-07	5.13284e-05	4.93161e-10	-0.00964669	-0.000340648	MINA
chr1	84766524	84768359	1836	*	8	1.64292e-12	1.47271e-07	3.10702e-05	5.81217e-09	-0.0217196	-0.00789963	SAMD13
chr11	68747554	68748907	1354	*	9	1.28769e-11	1.49117e-07	0.000726042	1.20285e-07	-0.013473	-0.00332973	MRGPRD
chr7	55978478	55980290	1813	*	9	6.51924e-14	1.49987e-07	5.96725e-05	1.4386e-08	0.00986238	0.000418509	MRPS17, ZNF713
chr5	37834102	37836246	2145	*	24	1.82191e-19	1.50106e-07	0.000902129	6.35323e-10	-0.0117953	-0.00372039	GDNF
chr3	197475520	197477845	2326	*	23	1.02524e-18	1.51734e-07	0.000292309	1.08153e-09	-0.0121667	-0.0012038	FYTTD1, KIAA0226
chr10	44805732	44807790	2059	*	7	1.10956e-08	1.5199e-07	0.00329029	5.7456e-08	0.0105487	0.00114875	CXCL12
chr1	36947176	36949696	2521	*	10	5.13342e-18	1.55401e-07	0.000282599	1.41285e-11	-0.015194	-0.00588365	CSF3R
chr4	148401273	148402899	1627	*	13	1.24347e-10	1.55641e-07	0.0131456	2.62885e-06	-0.00861447	-0.00299188	EDNRA
chr16	68676451	68679098	2648	*	20	3.29396e-11	1.56497e-07	0.0059946	8.23894e-08	-0.0158873	-0.00341859	CDH3
chr4	174443242	174444307	1066	*	7	9.24266e-11	1.57513e-07	0.000294297	2.93624e-07	-0.00802801	-0.00441326	NA
chr17	75469976	75471401	1426	*	10	8.51464e-11	1.58063e-07	6.24309e-05	1.4369e-07	0.0112764	0.00293782	SEPT9
chr3	13520256	13522261	2006	*	30	8.73211e-28	1.58162e-07	6.1342e-08	8.11253e-11	-0.0103184	-0.00115709	HDAC11, HDAC11-AS1
chr12	54144380	54146652	2273	*	13	2.77995e-19	1.58517e-07	2.5173e-06	2.05025e-11	-0.0156312	-0.00581938	RP11-686F15.3
chr6	11043802	11045370	1569	*	10	4.23629e-12	1.58813e-07	0.00161635	2.05748e-07	-0.0112871	-0.00383844	ELOVL2-AS1, ELOVL2
chr3	57176525	57177903	1379	*	7	1.17147e-09	1.58821e-07	0.00129307	6.73415e-07	-0.0140563	-0.00712775	IL17RD
chr17	74001656	74004712	3057	*	8	1.50664e-06	1.59432e-07	0.00338648	1.67127e-07	-0.0168597	-0.00687655	TEN1-CDK3, CDK3, EVPL
chr7	143011921	143013614	1694	*	8	3.52937e-13	1.59682e-07	4.53905e-05	7.38784e-10	-0.0174536	-0.00487087	CLCN1
chr8	142238452	142239055	604	*	8	1.30557e-12	1.60861e-07	0.000259716	1.36237e-07	-0.015877	-0.00366257	SLC45A4
chr12	54398518	54400494	1977	*	13	9.78328e-17	1.62799e-07	1.58194e-05	2.56141e-11	-0.0183204	-0.00500676	RP11-834C11.12, HOXC6
chr16	30770794	30772531	1738	*	7	2.22172e-10	1.63277e-07	4.80842e-05	9.0744e-09	-0.0116456	-0.00629282	PHKG2, C16orf93
chr17	73282900	73285853	2954	*	18	3.06363e-12	1.63279e-07	5.73354e-05	1.90092e-09	0.0146189	0.000229487	SLC25A19
chr20	2671574	2673604	2031	*	7	1.45861e-15	1.64497e-07	3.61889e-07	3.765e-10	-0.0182236	-0.0046476	EBF4
chr2	208102747	208104518	1772	*	7	3.04104e-21	1.64596e-07	6.40314e-08	8.89503e-12	-0.0240374	-0.00364226	AC007879.7
chr7	27153847	27155548	1702	*	20	1.88456e-17	1.65424e-07	1.94691e-05	6.13582e-09	-0.0130981	-0.00301024	HOXA-AS2, HOXA3
chr3	52566601	52567633	1033	*	7	1.93851e-13	1.65648e-07	7.55175e-05	8.08905e-09	-0.0125156	-0.00460982	NT5DC2
chr18	72916776	72917943	1168	*	9	9.05874e-16	1.66726e-07	0.00201125	1.07002e-08	-0.0304037	-0.0191848	ZADH2
chr20	62317412	62318588	1177	*	9	5.52194e-13	1.67018e-07	0.000802317	1.06549e-08	-0.0149937	-0.00670577	RTEL1, RTEL1-TNFRSF6B
chr7	96631384	96636550	5167	*	29	1.70142e-07	1.67326e-07	0.0148089	8.35474e-09	-0.0203565	-0.00271312	DLX6, DLX6-AS1, DLX6-AS2
chr12	8849326	8850719	1394	*	10	4.18958e-13	1.67768e-07	0.000242221	3.92263e-07	-0.0231742	-0.00202701	RIMKLB
chr5	139076600	139078529	1930	*	9	1.17102e-08	1.69614e-07	0.00210852	1.4606e-07	-0.0140634	-0.00582191	CTB-35F21.1
chr1	54358862	54360170	1309	*	9	3.8765e-28	1.70861e-07	3.61083e-12	5.29213e-14	-0.0342987	-0.00387773	DIO1
chr6	169562427	169564460	2034	*	10	1.39033e-09	1.72127e-07	0.000183053	8.51709e-08	-0.0124955	-0.0019615	RP11-417E7.1
chr19	58906604	58908421	1818	*	9	1.03632e-11	1.72571e-07	0.00249255	1.13057e-07	-0.0172999	-0.0082775	AC012313.1
chr6	5132887	5134160	1274	*	8	1.26715e-24	1.7261e-07	1.2751e-06	4.31943e-13	-0.0176301	-0.00784957	LYRM4
chr7	128530129	128531479	1351	*	7	9.41277e-14	1.737e-07	8.6017e-05	2.82009e-08	-0.013614	-0.00526877	KCP
chr21	44312722	44313859	1138	*	12	1.74285e-13	1.74679e-07	0.00184112	7.94692e-08	-0.0138421	-0.00114746	NDUFV3
chr10	131263962	131265470	1509	*	22	1.30054e-18	1.75541e-07	0.000320604	8.67505e-09	-0.0136054	-0.00298503	MGMT
chr19	41882098	41882741	644	*	12	6.77039e-13	1.7622e-07	0.00315358	1.94675e-07	-0.0166073	-0.00684006	CTC-435M10.3, TMEM91
chr8	22223231	22224629	1399	*	12	1.59728e-16	1.7852e-07	0.00237107	4.83262e-08	-0.0221013	-0.0073295	NA
chr4	111539291	111542825	3535	*	14	6.88699e-09	1.78732e-07	0.00159359	6.62784e-09	-0.0101444	-0.00400348	PITX2
chr5	137224723	137225509	787	*	9	3.00119e-12	1.80655e-07	0.00415796	3.30802e-07	-0.0118932	-0.00638548	PKD2L2, RP11-381K20.2
chr1	1565541	1567131	1591	*	9	1.15874e-10	1.80962e-07	0.0107121	5.17919e-07	0.0121432	0.00543346	MIB2
chr19	51225848	51226849	1002	*	8	3.97905e-11	1.80966e-07	0.0022	8.16262e-07	-0.0148915	-0.00865783	CLEC11A
chr7	95950588	95952354	1767	*	14	2.17938e-12	1.81671e-07	0.00151126	3.34348e-08	-0.0082519	-0.00211635	SLC25A13
chr3	9884995	9886198	1204	*	13	8.51626e-14	1.82109e-07	0.000928432	7.30463e-08	-0.00764498	0.000316562	TTLL3, RPUSD3
chr11	66638774	66639578	805	*	9	9.80877e-14	1.82947e-07	0.000385629	3.01816e-09	-0.0063526	-0.00133573	PC
chr7	116164108	116166824	2717	*	34	1.26035e-14	1.84237e-07	0.00393019	1.20421e-08	-0.0130817	-0.0007445	CAV1
chr10	72431132	72433218	2087	*	13	3.87608e-16	1.84237e-07	1.5385e-05	7.66653e-12	-0.0207242	-0.00455463	ADAMTS14
chr10	21798257	21799395	1139	*	7	2.98224e-11	1.84601e-07	0.00548161	3.66894e-07	-0.0220231	-0.00962434	NA
chr16	85608058	85609071	1014	*	8	2.41331e-10	1.86507e-07	0.00758413	9.85953e-07	-0.00875648	-0.00179624	NA
chr5	54518136	54519686	1551	*	11	9.9177e-20	1.86986e-07	1.02128e-06	8.80733e-11	-0.0134253	-0.00436692	MCIDAS
chr3	150420821	150422143	1323	*	14	4.54707e-18	1.87285e-07	0.000170071	6.28132e-10	0.0123903	0.00275773	RP11-103G8.2, FAM194A
chr7	86688487	86689895	1409	*	9	7.9426e-14	1.89901e-07	3.36086e-06	4.69299e-08	-0.00985218	-0.00242071	KIAA1324L
chr7	27224030	27227847	3818	*	38	5.98941e-19	1.90601e-07	0.00184576	2.43219e-10	0.00807058	0.000134509	HOXA11-AS, HOXA11, RP1-170O19.14
chr12	25403102	25405317	2216	*	27	1.62074e-11	1.90727e-07	0.00733643	7.03685e-08	-0.0131358	-0.00106935	KRAS
chr3	23957486	23959538	2053	*	23	3.00119e-22	1.92625e-07	0.000113773	2.19547e-10	-0.0206949	-0.00141919	RPL15, NKIRAS1
chr15	96868430	96870925	2496	*	19	5.27725e-12	1.92666e-07	0.000135392	1.64094e-09	-0.0097987	-0.00154654	NR2F2, NR2F2-AS1
chr14	101519387	101522431	3045	*	21	3.52451e-12	1.93831e-07	0.00173056	6.06088e-09	0.0070092	0.00127533	MIR134, MIR485, MIR382
chr6	31745821	31748160	2340	*	29	2.88876e-15	1.94979e-07	0.00798158	4.09622e-09	-0.00648583	-0.00200856	VARS, Y_RNA
chr13	112720491	112722719	2229	*	13	1.75286e-11	1.97544e-07	0.00107827	1.51018e-07	-0.0078807	-0.00153138	SOX1
chr14	89016714	89018372	1659	*	16	1.24596e-15	1.97695e-07	0.00210564	7.53854e-09	-0.0118214	-0.00311996	RP11-507K2.3, PTPN21
chr11	1319648	1321530	1883	*	11	1.64999e-28	1.98066e-07	1.58141e-07	2.38163e-12	-0.0229685	-0.00657419	TOLLIP
chr3	108019540	108021354	1815	*	7	1.97709e-13	1.98751e-07	4.78505e-05	5.19788e-10	0.0261978	0.0100745	HHLA2
chr19	3046338	3048443	2106	*	11	2.43031e-12	1.9945e-07	8.90945e-05	4.84386e-09	-0.0104463	-0.00383946	TLE2
chr17	46984693	46986071	1379	*	11	9.26391e-13	1.99985e-07	0.00136355	1.05908e-07	0.00279795	0.000259356	UBE2Z, SUMO2P17
chr2	242810917	242811962	1046	*	7	7.4398e-25	2.00136e-07	3.48006e-11	1.14152e-11	0.0211311	0.00721715	CXXC11
chr20	48890677	48893207	2531	*	7	3.09709e-29	2.00388e-07	6.17307e-12	3.44898e-13	-0.0148138	-0.00348696	RP11-290F20.3
chr6	31544931	31545898	968	*	8	4.96228e-14	2.00671e-07	0.000177702	5.20705e-08	0.0120487	0.00457244	TNF
chr3	184052473	184055379	2907	*	18	7.49879e-18	2.04242e-07	2.32898e-07	5.7112e-11	-0.0117695	-0.00192079	EIF2B5, EIF4G1, FAM131A
chr16	431543	434356	2814	*	13	1.30529e-11	2.06057e-07	0.00101742	7.43858e-09	-0.0144783	-0.00368508	Z97634.3, TMEM8A
chr8	91997001	91998418	1418	*	8	2.13588e-14	2.06986e-07	0.000615444	4.67451e-09	-0.0166127	-0.00713007	C8orf88
chr2	8815465	8817010	1546	*	9	7.55433e-13	2.07242e-07	6.28642e-05	3.92642e-10	-0.00846663	-0.00435079	AC011747.7
chr6	26018534	26021147	2614	*	13	1.12991e-14	2.1254e-07	0.000257809	9.59992e-11	-0.0275347	-0.0061544	HIST1H3A
chr20	61272357	61273859	1503	*	8	7.73535e-14	2.13665e-07	0.000846143	8.03374e-08	-0.00972851	-0.00163598	SLCO4A1, RP11-93B14.6
chr20	821321	823182	1862	*	12	1.16631e-14	2.13789e-07	0.000716311	2.63828e-08	-0.0110771	-0.00503319	FAM110A
chr7	54609534	54610928	1395	*	13	3.09558e-15	2.13885e-07	0.000101573	5.76105e-08	-0.0124095	-0.00316961	VSTM2A
chr5	147762551	147764304	1754	*	16	3.70829e-16	2.16854e-07	5.55199e-05	1.04774e-08	0.009706	0.00073588	FBXO38, RP11-373N22.3
chr4	185733358	185734598	1241	*	9	5.26927e-25	2.1812e-07	8.58833e-12	2.001e-13	-0.0215625	-0.00508334	ACSL1
chr3	11623526	11625160	1635	*	9	2.65457e-20	2.25548e-07	1.65768e-07	2.60823e-11	-0.0205077	-0.00616647	VGLL4
chr2	113340804	113342738	1935	*	17	8.16327e-18	2.25798e-07	0.00325993	4.4051e-10	-0.0213831	-0.00369517	CHCHD5
chr16	27214422	27215372	951	*	14	8.89477e-19	2.26559e-07	1.34615e-05	8.18438e-11	-0.00526063	-0.000359567	KDM8
chr20	30063609	30065542	1934	*	8	1.09002e-15	2.27538e-07	1.58271e-06	3.92866e-09	-0.0253347	-0.00635195	REM1, DEFB124
chr5	140345461	140347293	1833	*	16	3.57705e-16	2.30084e-07	0.00266968	5.53832e-10	0.0108928	-0.00106625	PCDHA1, PCDHA2, PCDHA3, PCDHA4, PCDHA5, PCDHA6, PCDHA7, PCDHA8, PCDHA9, PCDHA10, PCDHA11, PCDHA12, PCDHA13, PCDHAC1, PCDHAC2
chr14	101290556	101294430	3875	*	37	3.0025e-17	2.31688e-07	0.00101034	1.4378e-09	-0.0145254	-0.00390496	MEG3
chr16	12069829	12073297	3469	*	20	1.73914e-30	2.32355e-07	3.85273e-12	1.73965e-18	-0.0277391	-0.00325266	SNX29, RP11-166B2.1, RP11-166B2.7
chr1	114521301	114522670	1370	*	10	3.18272e-13	2.33226e-07	2.84427e-05	3.2602e-07	-0.0128479	-0.00486962	OLFML3
chr1	93250255	93251218	964	*	9	3.62941e-15	2.35377e-07	5.77139e-06	2.41146e-08	-0.0233081	-0.00513504	EVI5
chr2	98350302	98351769	1468	*	15	4.53012e-13	2.36069e-07	0.00274102	2.72907e-07	0.00847645	0.000450087	ZAP70
chr6	43042420	43043831	1412	*	7	2.41868e-18	2.38013e-07	1.24966e-06	3.60773e-09	-0.00785292	-0.00333994	KLC4, RP11-387M24.5
chr1	8938099	8940460	2362	*	16	8.96743e-36	2.39119e-07	1.5278e-11	5.41431e-16	-0.0225167	-0.00348301	ENO1-AS1, ENO1
chr16	67999966	68003289	3324	*	24	5.2544e-15	2.39409e-07	0.000811569	2.0625e-10	0.0103535	0.000341741	SLC12A4
chr10	44274107	44275741	1635	*	8	1.24457e-09	2.40025e-07	0.00126798	1.22603e-07	0.0138654	0.0019154	RP11-272J7.4
chr13	50706583	50708420	1838	*	12	2.01888e-08	2.4075e-07	0.0169138	1.70005e-06	-0.00794787	-0.00346259	DLEU1
chr14	66972956	66977238	4283	*	28	1.00664e-09	2.41111e-07	0.000628364	7.34198e-09	-0.0104962	-0.000662493	GPHN, RP11-72M17.1
chr19	55836640	55838191	1552	*	7	8.47972e-09	2.42237e-07	0.00251572	2.49204e-07	-0.00969387	-0.0048463	TMEM150B
chr7	127880567	127881747	1181	*	10	1.67668e-11	2.42338e-07	0.000353399	3.61712e-07	-0.0243154	-0.00761262	LEP
chr16	4028440	4029543	1104	*	7	2.47194e-10	2.42396e-07	0.000396419	3.40317e-07	0.00889564	-0.00103869	ADCY9
chr5	154230173	154231170	998	*	7	9.42006e-25	2.44659e-07	6.30897e-09	2.96815e-13	-0.0226783	-0.00776731	FAXDC2
chr19	44763126	44764603	1478	*	10	1.69729e-10	2.44858e-07	0.000674188	1.39784e-06	-0.0222439	-0.000217866	ZNF233, ZNF235
chr6	88756897	88758044	1148	*	8	1.26145e-16	2.45295e-07	0.000550084	2.25778e-09	-0.0256527	-0.0140519	SPACA1
chr16	1429545	1430367	823	*	8	1.28517e-18	2.45393e-07	7.69343e-05	1.38908e-10	-0.0183967	-0.00689477	UNKL
chr17	74303439	74305586	2148	*	8	1.99467e-33	2.45599e-07	2.27875e-15	1.41626e-14	-0.0245694	-0.00365675	QRICH2, PRPSAP1
chr5	6714192	6715087	896	*	8	9.55575e-11	2.47566e-07	0.00489244	7.86563e-07	0.00278451	0.00126923	PAPD7
chr1	248100183	248101009	827	*	9	1.52057e-12	2.51824e-07	0.00668814	6.22654e-07	-0.0393175	-0.0259407	OR2L13, RP11-438H8.8
chr20	44033595	44036136	2542	*	22	3.69614e-14	2.53697e-07	0.000647234	2.15446e-09	-0.0103355	-0.00213693	SYS1-DBNDD2, DBNDD2, TP53TG5
chr16	2892518	2893702	1185	*	7	6.38788e-09	2.54364e-07	0.00257082	5.38176e-07	0.0243981	0.0090543	PRSS30P
chr11	121970285	121971744	1460	*	12	2.47913e-17	2.55893e-07	0.000442958	5.15881e-10	-0.0227412	-0.00860299	RP11-166D19.1, MIR125B1
chr2	218937172	218938006	835	*	8	4.57834e-13	2.56749e-07	0.000193632	1.07265e-08	-0.0139809	-0.00342419	RUFY4
chr6	116574713	116576498	1786	*	10	1.84016e-13	2.63267e-07	0.000367182	1.03245e-07	-0.0249201	-0.00385784	DSE, RP3-486I3.7, TSPYL4
chr20	60173405	60174898	1494	*	7	1.70266e-11	2.63493e-07	0.00125024	1.20716e-07	-0.0165077	-0.0100237	CDH4
chr14	24803014	24805389	2376	*	15	1.53822e-14	2.68837e-07	0.000311288	2.51534e-09	-0.0094506	-0.00187221	ADCY4, RP11-934B9.3, RIPK3
chr5	174150286	174152363	2078	*	16	1.62405e-14	2.71308e-07	0.000198942	8.45285e-09	-0.00718853	-0.00198433	MSX2
chr10	121632640	121633712	1073	*	8	1.81757e-22	2.7155e-07	4.46504e-09	9.62304e-12	-0.0317922	-0.00799369	MCMBP
chr22	44464449	44465038	590	*	9	1.55986e-10	2.72842e-07	0.0117339	1.31077e-06	-0.00995401	-0.00584191	PARVB
chr9	126771781	126773656	1876	*	8	3.74856e-08	2.73138e-07	0.00317381	4.27677e-07	-0.00968077	-0.00317123	LHX2, RP11-85O21.4
chr17	38495601	38499096	3496	*	16	5.8209e-16	2.73375e-07	3.64527e-07	4.24281e-13	-0.0128722	-0.00213307	RARA, CTD-2267D19.2
chr17	74497306	74498734	1429	*	10	9.35773e-30	2.74302e-07	2.18442e-10	1.44366e-11	-0.0175144	-0.00416523	RHBDF2
chr19	51893804	51894899	1096	*	8	6.85936e-18	2.75086e-07	5.88999e-05	8.67818e-11	-0.0169022	-0.00958307	C19orf84
chr13	113095718	113097900	2183	*	9	4.52233e-14	2.76324e-07	0.000482517	2.0637e-09	-0.0237289	-0.00870791	NA
chr11	65195995	65197613	1619	*	7	7.7896e-13	2.76572e-07	3.98149e-06	2.63427e-08	0.0170519	0.00348388	NEAT1
chr3	52310724	52313923	3200	*	18	2.41786e-08	2.83019e-07	0.0032774	8.79288e-08	0.0122416	0.00155672	WDR82
chr5	100237986	100240223	2238	*	17	7.36296e-13	2.83087e-07	0.00137936	4.09526e-08	0.00609531	0.000528033	ST8SIA4
chr4	40197355	40198776	1422	*	11	1.99253e-19	2.88693e-07	3.00539e-05	2.08286e-09	0.0182839	0.00441047	RHOH
chr16	12183789	12184307	519	*	8	1.60256e-10	2.89756e-07	0.00626727	8.42644e-07	-0.0138073	-0.00777593	SNX29, RP11-276H1.3
chr6	31465075	31466722	1648	*	18	2.01345e-18	2.89997e-07	0.00016654	1.70827e-09	-0.0141135	0.000149005	MICB
chr6	27279112	27280722	1611	*	13	2.27393e-10	2.9002e-07	0.0218275	7.02642e-06	-0.00275343	0.000243051	POM121L2
chr7	73256360	73257739	1380	*	15	4.65531e-15	2.93838e-07	0.000299412	9.09237e-09	-0.0143334	-0.00216434	WBSCR27
chr5	32710208	32713112	2905	*	22	1.14191e-17	2.93872e-07	0.000167068	2.91998e-09	-0.00673498	-0.00093888	NPR3
chr13	30982428	30984186	1759	*	7	1.28934e-11	2.96472e-07	5.99464e-06	1.0233e-07	-0.0143052	-0.00480352	NA
chr12	54811762	54814557	2796	*	19	2.31379e-17	2.985e-07	0.000133233	5.23187e-11	-0.0104831	-0.00227776	RP11-753H16.3, RP11-753H16.5, ITGA5
chr9	10612138	10613522	1385	*	9	1.13973e-11	3.0402e-07	0.000510491	1.66784e-08	-0.00752794	-0.00243301	RP11-87N24.2, PTPRD
chr11	120206325	120208324	2000	*	14	2.68369e-11	3.04921e-07	0.00120719	1.04856e-07	-0.0079898	-0.000447055	ARHGEF12
chr8	119964037	119965139	1103	*	13	5.05592e-14	3.05887e-07	0.000642349	5.32364e-08	-0.0087917	-0.00195705	TNFRSF11B
chr10	22540268	22542726	2459	*	9	1.93586e-10	3.05992e-07	0.000328944	2.80303e-09	-0.0144244	-0.00231063	NA
chr12	122229918	122232994	3077	*	16	1.17474e-11	3.08823e-07	0.00196663	8.98126e-10	0.0137687	0.00199978	RHOF
chr12	20521087	20523517	2431	*	21	1.14587e-17	3.11211e-07	2.947e-05	4.75092e-11	0.0100018	-0.000720339	PDE3A, RP11-284H19.1
chr2	5835821	5837348	1528	*	10	8.09395e-13	3.18457e-07	0.000609116	5.24982e-08	-0.011325	-0.00280525	SOX11, AC010729.1
chr16	596185	597927	1743	*	7	6.3889e-13	3.19321e-07	0.000125327	9.1256e-08	-0.0119789	-0.00678993	CAPN15, LA16c-366D1.3
chr2	233923669	233925923	2255	*	14	4.06476e-20	3.22088e-07	1.73773e-07	5.85286e-10	-0.00847546	-0.00101306	INPP5D
chr19	18043410	18045267	1858	*	15	3.38925e-13	3.24379e-07	0.000119251	5.17109e-09	-0.00986927	-0.000822646	CCDC124
chr5	72251326	72252795	1470	*	11	5.159e-20	3.28231e-07	1.68955e-07	2.04177e-09	-0.0147159	-0.000867904	FCHO2, CTD-2376I4.2
chr5	159845898	159849193	3296	*	22	7.92713e-10	3.28373e-07	0.0123587	5.33504e-08	-0.011013	-0.00110833	PTTG1, SLU7
chr18	9474143	9475500	1358	*	12	3.09863e-27	3.30132e-07	2.86658e-09	1.93698e-14	-0.0226428	-0.00278519	RALBP1
chr11	704987	706785	1799	*	13	7.4491e-14	3.31388e-07	0.000263956	7.86413e-09	-0.0106965	-0.000710565	EPS8L2, TMEM80, DEAF1
chr10	1205222	1206546	1325	*	9	9.31557e-09	3.33273e-07	0.00512087	1.84033e-06	-0.0133832	-0.00683749	LINC00200
chr7	1065285	1067302	2018	*	7	2.92501e-12	3.34064e-07	0.000372068	1.1551e-07	-0.0203747	-0.00679452	C7orf50
chr13	31479366	31481184	1819	*	12	3.12685e-12	3.34945e-07	0.00888246	5.88303e-07	-0.0173905	-0.00663947	MEDAG, TEX26-AS1
chr8	141559231	141560468	1238	*	7	1.24425e-11	3.36179e-07	0.000102771	5.13427e-07	-0.00692661	-0.00185471	2002-08-01
chr6	33253590	33258581	4992	*	70	6.02963e-20	3.37951e-07	0.00172634	1.4726e-11	-0.0135746	-0.00140564	PFDN6, WDR46
chr11	61657498	61659326	1829	*	7	1.69716e-10	3.38932e-07	1.60474e-05	2.926e-08	-0.00564834	-0.000348856	FADS3
chr5	122109366	122113097	3732	*	23	2.75933e-08	3.41683e-07	0.00283879	3.25398e-08	-0.0196418	-0.00273239	SNX2, AC093267.1
chr5	14507196	14509008	1813	*	11	1.18093e-10	3.42124e-07	7.56333e-05	8.89955e-08	-0.00584874	-0.000965268	TRIO
chr1	150978905	150981091	2187	*	15	8.20379e-12	3.43066e-07	0.00132396	3.79729e-07	-0.0129469	-0.00171641	PRUNE, FAM63A
chr19	9545609	9547132	1524	*	15	1.68218e-18	3.45959e-07	0.000199391	7.28355e-10	-0.0310506	-0.00668371	ZNF266
chr7	45144074	45145334	1261	*	14	6.07397e-20	3.47642e-07	7.70369e-05	4.61156e-10	-0.00626326	-0.00225822	TBRG4, SNORA5A, SNORA5C
chr2	75425832	75428132	2301	*	20	1.5769e-12	3.48867e-07	0.00319725	3.53528e-08	-0.00723718	-0.000836481	TACR1
chr20	3228448	3231060	2613	*	10	5.98424e-13	3.49159e-07	1.47503e-05	1.19658e-10	-0.00903616	-0.00323378	C20orf194
chr19	19625761	19627257	1497	*	17	9.5751e-25	3.55076e-07	0.000296002	1.94121e-11	-0.022258	-0.005153	NDUFA13, CTC-260F20.3, YJEFN3, TSSK6
chr3	27770059	27771667	1609	*	9	8.62883e-25	3.55551e-07	2.24273e-09	2.36403e-10	-0.024447	-0.00592868	NA
chr11	117687628	117690163	2536	*	10	4.95535e-09	3.56082e-07	0.00345035	1.46826e-07	-0.0232385	-0.00395264	RP11-728F11.3, DSCAML1, FXYD2
chr10	60935910	60937501	1592	*	18	4.50921e-23	3.56859e-07	7.96005e-06	7.33008e-12	-0.0103211	-0.00336814	PHYHIPL
chr6	30509366	30510662	1297	*	14	1.55796e-11	3.58393e-07	0.00127182	1.94272e-07	-0.00506075	0.000399066	GNL1
chr1	118727658	118728991	1334	*	11	1.00754e-18	3.59988e-07	6.57424e-08	1.84193e-09	-0.0186973	-0.00353881	SPAG17
chr9	139651685	139653533	1849	*	11	2.54897e-09	3.61087e-07	0.00410203	2.0725e-07	-0.0140741	0.000784278	LCN8
chr1	24828096	24830054	1959	*	18	1.52879e-13	3.65113e-07	0.000563486	5.79357e-09	0.00801402	-0.00025171	RCAN3
chr11	13030719	13032613	1895	*	10	1.88723e-10	3.66513e-07	0.00408297	5.11224e-07	-0.00789334	-0.00256754	RASSF10
chr8	4851597	4853437	1841	*	12	7.58707e-11	3.67923e-07	0.00594456	7.32806e-08	-0.0213613	-0.00720377	CSMD1
chr2	74601431	74603226	1796	*	9	4.02333e-11	3.71038e-07	0.000135657	6.35041e-08	-0.00994114	-0.00320865	DCTN1
chr1	19217189	19218839	1651	*	7	2.3018e-21	3.71277e-07	7.17652e-07	3.1463e-10	-0.0181854	-0.0047234	RP13-279N23.2, ALDH4A1
chr1	156695702	156698861	3160	*	26	1.32455e-09	3.71552e-07	0.00984247	2.06086e-07	-0.00471865	0.000593761	RRNAD1, ISG20L2
chr14	88788343	88789044	702	*	9	4.4767e-18	3.77621e-07	0.00052278	3.13521e-09	-0.0190968	-0.00895119	KCNK10
chr1	111768837	111770291	1455	*	8	9.31618e-14	3.79173e-07	1.92769e-05	5.55895e-08	0.0147672	0.00632856	CHI3L2
chr22	42474656	42476528	1873	*	16	1.95607e-14	3.79425e-07	0.000196994	1.31778e-07	-0.00741814	-0.00091836	FAM109B, SMDT1
chr2	223916148	223917590	1443	*	13	1.2038e-11	3.82947e-07	0.00647333	1.9907e-07	-0.0123765	-0.00686459	KCNE4
chr21	33670195	33672186	1992	*	7	1.82924e-07	3.83388e-07	0.00197381	5.71769e-07	-0.0060195	-0.00333365	MRAP
chr12	18890215	18891992	1778	*	10	2.78632e-14	3.83813e-07	0.000845642	3.9133e-09	0.0122126	0.00448468	RP11-361I14.2, CAPZA3, PLCZ1
chr17	76128481	76130781	2301	*	19	5.85132e-13	3.86791e-07	0.00142383	1.24141e-07	0.00984682	0.00207107	TMC8, TMC6
chr19	1953494	1954647	1154	*	7	6.77989e-11	3.87917e-07	0.000697658	1.18586e-06	-0.00896191	-0.00195399	CSNK1G2, CSNK1G2-AS1
chr17	57642417	57643557	1141	*	14	5.02268e-18	3.91017e-07	0.00148946	7.81757e-10	-0.0261222	-0.00404364	DHX40
chr3	33154046	33156716	2671	*	15	7.86326e-12	3.91558e-07	0.000896425	9.24631e-09	-0.0110581	-0.000559198	CRTAP
chr6	127796287	127797286	1000	*	7	2.47198e-14	3.94259e-07	0.00267304	1.51653e-08	-0.0365877	-0.0192304	SOGA3, SOGA3
chr18	3011810	3012764	955	*	7	9.54433e-19	3.96319e-07	2.99876e-08	2.36272e-10	0.0170862	-6.20769e-05	LPIN2
chr1	3613808	3615762	1955	*	10	4.52851e-11	3.96515e-07	0.000182118	9.75346e-10	0.00720966	0.00205871	TP73
chr21	34863117	34865077	1961	*	18	1.13991e-14	3.97236e-07	0.00141901	9.70675e-08	0.008703	0.000520289	DNAJC28
chr1	160989907	160991549	1643	*	12	5.17559e-11	3.98352e-07	0.00161055	7.35355e-08	-0.0107872	-0.00226718	F11R, RP11-544M22.13
chr13	113532521	113534515	1995	*	10	5.1941e-11	3.99089e-07	0.0033895	2.05509e-08	-0.00399464	-0.00134597	ATP11A
chr8	109094228	109096406	2179	*	19	5.51279e-14	4.02274e-07	5.11952e-05	6.78691e-10	-0.0162252	-0.0038267	RSPO2
chr17	34057206	34059260	2055	*	11	6.39263e-18	4.05543e-07	7.67641e-07	7.37446e-10	-0.0147822	-0.00328048	RASL10B
chr19	10046864	10047924	1061	*	10	6.48039e-13	4.09118e-07	0.000110687	9.81344e-09	-0.0177643	-0.00299197	OLFM2
chr6	55038516	55039382	867	*	9	5.211e-13	4.09673e-07	0.00247547	1.17641e-07	-0.0128125	-0.00359492	HCRTR2
chr5	52285231	52286893	1663	*	9	5.53679e-16	4.10228e-07	0.000160568	9.37791e-09	-0.0131997	-0.00298853	ITGA2, CTD-2175A23.1
chr13	21099541	21101018	1478	*	9	2.39232e-11	4.11556e-07	0.00535427	5.54845e-07	-0.00529962	-0.000685969	CRYL1
chr6	166755721	166756786	1066	*	8	1.77421e-10	4.16749e-07	0.00310853	7.53014e-07	-0.00755353	-0.00134954	SFT2D1
chr7	150643915	150645092	1178	*	7	1.04942e-08	4.18252e-07	0.0122134	5.38274e-06	-0.0105588	-0.0081982	KCNH2
chr8	68863603	68864908	1306	*	12	2.35311e-17	4.18686e-07	8.31305e-06	2.96974e-09	-0.0127725	-0.00265655	PREX2
chr2	192110342	192111659	1318	*	9	7.17479e-16	4.19813e-07	1.04277e-05	5.56046e-09	0.0196878	-0.000899026	MYO1B, AC092614.2
chr4	8006277	8008487	2211	*	8	3.14158e-11	4.19862e-07	0.000144213	1.05246e-08	-0.00858748	-0.00186175	ABLIM2, MIR95
chr17	11500910	11502254	1345	*	12	1.60755e-12	4.25534e-07	0.00134087	2.75835e-08	-0.00858952	-0.00328125	DNAH9
chr14	105146996	105147781	786	*	7	9.88018e-13	4.25969e-07	0.00177591	1.71536e-07	-0.00877265	-0.00554273	RP11-982M15.6
chr12	131706350	131708300	1951	*	7	6.73378e-13	4.26315e-07	4.25594e-05	4.4644e-09	-0.0126581	-0.00537005	NA
chr10	135170646	135172031	1386	*	14	2.27329e-15	4.30769e-07	0.00153663	1.48033e-08	-0.0109287	-0.00127402	FUOM
chr11	93465336	93467287	1952	*	8	9.41896e-28	4.3231e-07	4.35959e-12	3.72028e-16	-0.0305838	-0.00848546	TAF1D, SNORA8, SNORD5, SNORA18, MIR1304
chr17	42392436	42394887	2452	*	13	1.33859e-18	4.33968e-07	9.06753e-06	1.14165e-10	-0.0100184	-0.00144219	RUNDC3A, AC003102.3
chr16	56672184	56673389	1206	*	8	2.10301e-11	4.38017e-07	0.00290326	7.50591e-07	-0.0136766	-0.00261328	MT1A
chr5	172661487	172665707	4221	*	25	2.10167e-08	4.47449e-07	0.000797826	5.05981e-08	-0.0206621	-0.00138551	NKX2-5
chr10	81205166	81206525	1360	*	9	8.53459e-15	4.50418e-07	2.80648e-05	1.30208e-08	-0.00846073	-0.00188375	ZCCHC24
chr3	46506104	46506864	761	*	14	4.41528e-14	4.52063e-07	7.95502e-05	9.40159e-08	-0.0094872	-0.00463265	LTF
chr8	99129222	99130997	1776	*	15	6.06442e-19	4.52352e-07	8.54684e-06	6.03341e-10	-0.0202618	-0.00114824	POP1, HRSP12
chr12	122985197	122986464	1268	*	10	2.95787e-15	4.53227e-07	0.0018125	5.52392e-08	-0.0142424	-0.00407352	ZCCHC8
chr11	62472988	62475373	2386	*	17	1.78118e-24	4.53808e-07	3.17593e-08	1.89568e-11	-0.0169445	-0.00153537	GNG3, BSCL2, HNRNPUL2-BSCL2
chr22	32148782	32149836	1055	*	7	1.28049e-18	4.54057e-07	4.13051e-05	4.60159e-09	-0.013405	-0.0053464	NA
chr11	71823292	71824649	1358	*	17	3.28245e-15	4.56502e-07	0.00026571	2.09013e-09	0.00312378	-0.000250826	ANAPC15
chr22	40403980	40406049	2070	*	8	4.75788e-12	4.58826e-07	2.70952e-06	1.95568e-09	-0.0155825	-0.00750955	FAM83F
chr16	67969622	67972477	2856	*	13	2.31279e-10	4.59788e-07	1.59447e-05	3.0912e-08	-0.0137151	-0.000186265	CTC-479C5.12, PSMB10
chr13	110958903	110961824	2922	*	20	1.80261e-15	4.61281e-07	2.53751e-05	5.46413e-09	-0.0118136	-0.00321695	COL4A2, COL4A1
chr17	46047068	46048946	1879	*	22	2.25784e-14	4.62961e-07	0.0170519	1.81878e-07	-0.00603809	-0.00033156	RP11-6N17.9, CDK5RAP3
chr1	27851913	27853060	1148	*	7	6.32498e-12	4.66853e-07	0.000222948	2.6953e-08	-0.00944474	-0.00453701	RP1-159A19.4
chr1	167408509	167409198	690	*	8	2.88431e-15	4.70053e-07	3.51793e-06	2.07222e-08	-0.0213573	-0.0088796	CD247
chr2	8596908	8597923	1016	*	7	1.27329e-09	4.73457e-07	0.00832511	3.37422e-06	0.0229172	0.0156501	NA
chr8	27631138	27632892	1755	*	13	7.16112e-11	4.73501e-07	0.00697046	1.34301e-06	-0.00722663	-0.00107701	ESCO2, RNU6-1276P
chr19	45825730	45827540	1811	*	10	1.02061e-11	4.73892e-07	0.000804896	4.61766e-08	-0.012514	-0.00205969	CKM
chr7	121511954	121513704	1751	*	9	1.16833e-10	4.74257e-07	0.00349425	3.5638e-07	0.0129368	0.00139515	PTPRZ1
chr12	104680384	104683911	3528	*	18	6.5544e-14	4.83739e-07	3.72303e-06	5.31316e-11	-0.019986	-0.00151831	TXNRD1
chr3	185825565	185828340	2776	*	19	3.9789e-18	4.95112e-07	7.82781e-05	3.52679e-10	-0.0156379	-0.00044523	ETV5, DGKG
chr7	128827530	128829615	2086	*	13	1.32949e-12	4.9602e-07	0.000995026	4.17454e-08	-0.0093945	-0.00140996	SMO
chr2	28617552	28618402	851	*	7	2.59715e-13	4.97381e-07	0.000735096	3.87721e-08	-0.012254	-0.00697724	FOSL2
chr15	70766226	70768061	1836	*	8	1.24711e-14	4.99425e-07	9.92382e-07	2.19199e-11	-0.0210256	-0.00424754	NA
chr12	110211321	110212311	991	*	8	2.34307e-16	5.02923e-07	0.000577057	2.97312e-09	-0.020896	-0.0103861	NA
chr11	18433500	18434354	855	*	9	7.99372e-09	5.0451e-07	0.0164551	9.89885e-06	-0.0334945	-0.0204827	LDHC
chr17	18084816	18087580	2765	*	19	1.64501e-11	5.05311e-07	0.000559115	3.10906e-09	0.0121458	0.000951675	ALKBH5, RP11-258F1.1
chr10	72647938	72649008	1071	*	10	6.61164e-16	5.06351e-07	4.49779e-07	8.3996e-10	-0.00941734	-0.00144695	PCBD1
chr17	7757210	7759140	1931	*	19	5.56752e-13	5.0637e-07	0.0145707	2.93572e-07	-0.00874642	-0.00199847	KDM6B, TMEM88
chr20	24448346	24450698	2353	*	14	6.67368e-15	5.07083e-07	7.03423e-05	1.51449e-09	0.0195678	-0.0017236	SYNDIG1
chr10	99472848	99475406	2559	*	15	4.22252e-15	5.07368e-07	6.81171e-05	1.84254e-10	-0.0116582	-0.00424137	MARVELD1
chr1	28917964	28918656	693	*	7	6.75053e-21	5.10883e-07	6.08574e-07	2.71936e-11	-0.0109818	-0.00377015	TAF12
chr14	65409354	65410479	1126	*	9	7.06219e-11	5.1184e-07	0.00189355	1.58039e-07	-0.0121431	-0.00374138	CHURC1, CHURC1-FNTB, FNTB, GPX2
chr14	21565335	21569125	3791	*	18	8.09017e-14	5.11904e-07	0.000931192	4.98155e-11	-0.0152666	-0.00235315	TMEM253, ZNF219
chr4	135122410	135124268	1859	*	9	3.42003e-10	5.14294e-07	0.00014568	5.7082e-08	-0.0121085	-0.00482253	PABPC4L
chr15	76194729	76196562	1834	*	11	1.03552e-30	5.14702e-07	7.30858e-12	3.8929e-13	-0.0302759	-0.00179806	FBXO22
chr6	29574225	29575145	921	*	8	1.9572e-14	5.20695e-07	0.000595364	3.18616e-08	0.00619297	0.00307308	GABBR1
chr8	22131448	22132665	1218	*	7	4.15684e-44	5.23462e-07	3.40206e-10	2.48235e-15	-0.031016	-0.00950805	CTD-2530N21.4
chr3	62354489	62356042	1554	*	10	2.1034e-13	5.25056e-07	0.00391344	2.79305e-07	-0.00828146	-0.0044959	PTPRG-AS1, FEZF2
chr18	59991586	59992984	1399	*	8	1.20372e-09	5.2953e-07	0.00288258	5.30871e-07	-0.00942263	-0.00217273	TNFRSF11A
chr15	39871808	39873304	1497	*	22	1.32648e-21	5.3211e-07	0.00020588	4.57946e-10	0.0215834	0.00389718	THBS1
chr19	6463949	6464885	937	*	12	2.91462e-15	5.33208e-07	0.000357932	9.22894e-09	-0.0148085	-0.00544384	CRB3, SLC25A23
chr1	110752047	110753232	1186	*	11	2.4309e-11	5.33212e-07	0.00558235	6.97515e-07	-0.0407533	-0.00738434	KCNC4-AS1
chr12	54420837	54425634	4798	*	20	8.98514e-08	5.34057e-07	0.000489728	4.05248e-10	-0.0140914	-0.00381307	RP11-834C11.12, HOXC6, HOXC4, RP11-834C11.14
chr11	65081346	65082792	1447	*	7	4.33556e-14	5.34864e-07	8.66779e-05	2.53186e-08	-0.0137286	-0.00240303	CDC42EP2
chr2	220159595	220163716	4122	*	16	1.35124e-07	5.35516e-07	0.000134917	2.13656e-08	-0.0118807	-0.000630173	PTPRN
chr6	146863878	146865487	1610	*	19	1.92846e-22	5.37942e-07	4.40549e-05	2.8455e-10	-0.0095612	-0.00201964	RAB32
chr19	49713323	49715516	2194	*	10	4.09138e-14	5.3802e-07	8.59067e-05	5.61828e-10	-0.0203323	-0.0081694	TRPM4
chr1	109418567	109420722	2156	*	11	9.742e-11	5.43724e-07	0.0002639	2.97194e-08	-0.0115982	-0.00128308	GPSM2, AKNAD1
chr4	74702075	74702872	798	*	11	8.02169e-12	5.49502e-07	0.00550174	4.69737e-07	-0.00986998	-0.00427094	CXCL6
chr16	88769970	88772686	2717	*	16	7.72509e-40	5.50838e-07	2.17564e-09	2.00475e-17	0.016854	0.00360699	RNF166
chr17	7386778	7388450	1673	*	19	6.5191e-15	5.53652e-07	0.00990297	7.85488e-08	0.00237515	0.00034141	POLR2A, ZBTB4
chr4	39528473	39530705	2233	*	19	8.38381e-18	5.56887e-07	1.58831e-05	1.85445e-09	-0.0135989	-0.00128935	UGDH-AS1, UGDH
chr5	139524919	139526226	1308	*	7	4.76223e-12	5.62513e-07	1.9992e-06	7.50483e-08	-0.0161295	-0.00635675	NA
chr19	42210465	42211479	1015	*	7	2.70249e-10	5.62734e-07	0.00236886	1.40731e-06	-0.0145835	-0.00543524	CEACAM7
chr14	24896538	24899306	2769	*	21	2.246e-12	5.62928e-07	0.000426685	7.31839e-10	-0.0127971	-0.00248313	KHNYN, CBLN3
chr6	41701566	41703165	1600	*	13	4.24433e-11	5.657e-07	0.000934004	1.53414e-06	0.00919471	0.000417296	RP11-298J23.5, TFEB
chr3	171757077	171758723	1647	*	19	1.65339e-19	5.69818e-07	7.11201e-06	4.65431e-10	-0.0167828	-0.00144074	FNDC3B
chr10	101289600	101291397	1798	*	8	4.80854e-09	5.70471e-07	0.00142353	1.88809e-07	-0.0152809	-0.00771483	RP11-129J12.2
chr20	21105829	21106966	1138	*	12	2.42204e-14	5.73213e-07	0.00321753	6.17763e-08	-0.0113549	-0.00197521	PLK1S1
chr17	19647973	19649293	1321	*	14	1.04582e-13	5.74482e-07	0.00284676	4.43872e-08	-0.00773458	-0.00201495	ALDH3A1
chr20	61556053	61561020	4968	*	23	7.82464e-12	5.75444e-07	7.15314e-05	6.81198e-10	0.0107955	-0.000320381	DIDO1
chr19	58545001	58546307	1307	*	12	8.07438e-17	5.7633e-07	1.30808e-05	2.89535e-09	-0.0153439	-0.00651635	ZSCAN1
chr1	244213358	244216231	2874	*	11	5.57515e-14	5.80376e-07	6.34845e-06	6.99976e-12	-0.0239125	-0.0081307	ZBTB18
chr20	1926131	1927911	1781	*	8	4.02524e-11	5.81318e-07	9.47754e-06	3.88049e-08	-0.0131083	-0.00327833	RP4-684O24.5
chr8	143396783	143398376	1594	*	7	2.36741e-14	5.92116e-07	0.000180818	1.40685e-07	0.006017	-0.000201293	TSNARE1
chr1	19281949	19283761	1813	*	9	6.2177e-09	5.93562e-07	0.000506278	1.30705e-07	0.00291337	0.00054805	IFFO2
chr10	134790769	134791702	934	*	8	3.49701e-14	5.96512e-07	3.68712e-05	7.78305e-08	-0.0329434	-0.00760615	NA
chr16	88988174	88990746	2573	*	12	1.34515e-07	5.96919e-07	0.00136816	8.31033e-08	-0.0139533	-0.00297347	CBFA2T3
chr11	117667189	117668814	1626	*	15	1.18343e-14	6.02765e-07	0.00652099	3.68518e-08	0.0156559	-0.00236426	DSCAML1
chr22	47021746	47023209	1464	*	10	2.5935e-17	6.04285e-07	2.97484e-05	5.26838e-09	-0.0148678	0.000905399	GRAMD4
chr17	74666659	74668252	1594	*	9	5.0232e-20	6.05121e-07	1.93209e-10	1.69745e-14	-0.0150268	-0.00183963	RP11-318A15.2
chr11	2464822	2466141	1320	*	22	1.07936e-12	6.05399e-07	0.0196812	2.50186e-07	-0.0136343	-0.00331735	KCNQ1
chr14	30396444	30397763	1320	*	7	2.88047e-16	6.06793e-07	5.94618e-07	4.28179e-10	-0.016445	-0.00524308	PRKD1
chr21	34601686	34603264	1579	*	18	6.79745e-12	6.07279e-07	0.0050443	3.27839e-07	-0.00975554	-0.00090625	IFNAR2
chr3	44752404	44753948	1545	*	7	3.64572e-15	6.08495e-07	2.70827e-05	8.67295e-08	-0.0103264	-0.00329677	NA
chr4	2793774	2794637	864	*	7	3.18153e-14	6.12434e-07	8.61603e-05	9.26626e-08	-0.00974933	-0.0032536	NA
chr2	60687132	60689043	1912	*	7	8.52022e-10	6.12728e-07	3.93888e-05	4.95292e-08	-0.0157582	-0.00323645	BCL11A
chr6	42979961	42982891	2931	*	16	6.08137e-17	6.17323e-07	9.01827e-07	8.27887e-11	-0.00636868	-0.00017645	PPP2R5D, KLHDC3, MEA1
chr22	24988268	24990749	2482	*	14	2.09226e-09	6.18954e-07	0.00195554	4.69744e-07	0.00987974	0.000711079	SNRPD3, GGT1, FAM211B
chr5	15499895	15501678	1784	*	14	3.17483e-11	6.2342e-07	0.000266477	4.20968e-09	-0.00306138	-0.00118355	FBXL7
chr11	35683421	35684219	799	*	7	1.37906e-14	6.23478e-07	0.000516502	9.73667e-08	-0.0256354	-0.00860357	NA
chr12	113770868	113773809	2942	*	17	3.85107e-21	6.28621e-07	2.56415e-08	3.32992e-10	-0.015407	-0.00171848	SLC8B1
chr13	100546327	100549017	2691	*	13	2.27263e-10	6.30067e-07	0.000153795	1.61601e-08	-0.0111207	-0.00372114	CLYBL
chr11	113844382	113846017	1636	*	9	1.19839e-09	6.32422e-07	0.00064324	2.86396e-07	-0.0176839	-0.00515615	HTR3A
chr1	43146702	43148457	1756	*	11	3.81717e-15	6.33748e-07	1.44933e-05	4.07985e-09	-0.00995531	-0.00102343	RP5-994D16.3, YBX1
chr20	62737547	62739073	1527	*	14	3.47288e-16	6.35519e-07	2.93019e-05	4.34317e-09	0.0105805	0.00271616	NPBWR2
chr10	5855170	5856835	1666	*	11	6.54156e-18	6.37997e-07	2.36261e-07	6.91906e-09	-0.0130743	-0.0011452	RP11-318E3.9, GDI2
chr8	139508496	139509708	1213	*	7	9.77205e-13	6.41865e-07	0.000177735	2.65673e-07	-0.0172426	-0.00446679	FAM135B
chr1	161059411	161060622	1212	*	8	1.40366e-18	6.54029e-07	1.35185e-07	3.15922e-09	0.0165502	0.00119072	NA
chr7	2183680	2186513	2834	*	12	7.60847e-11	6.61607e-07	0.00187948	7.32417e-08	-0.015587	-0.00310899	MAD1L1
chr7	157089894	157091649	1756	*	11	2.28437e-15	6.7122e-07	1.20875e-05	4.5128e-10	-0.0221018	-0.00711058	NA
chr8	52810193	52812311	2119	*	16	2.81815e-12	6.79462e-07	0.000277973	5.33529e-08	-0.031275	-0.00166614	RP11-110G21.1, PCMTD1
chr17	79359313	79361026	1714	*	7	7.05295e-12	6.80285e-07	0.00129684	7.94596e-07	-0.00682409	-0.00300927	NA
chr5	1882520	1887921	5402	*	38	2.86952e-15	6.9069e-07	5.92153e-05	3.95813e-10	-0.008825	-0.00117565	CTD-2194D22.3, CTD-2194D22.4, IRX4
chr8	145721560	145723492	1933	*	7	2.16961e-08	7.0203e-07	0.000262796	5.5089e-07	0.00780644	-0.00037149	PPP1R16A, CTD-2517M22.14, CTD-2517M14.5
chr18	47814612	47815588	977	*	7	2.74517e-17	7.02493e-07	1.99364e-08	1.99974e-09	-0.0165313	-0.00560962	CXXC1
chr16	31498506	31500958	2453	*	12	1.5987e-10	7.0694e-07	0.00337145	7.472e-08	-0.0129805	-0.00428584	SLC5A2, AC026471.6, C16orf58
chr17	26219547	26221167	1621	*	12	1.34793e-12	7.13942e-07	2.52965e-05	6.27557e-08	-0.00689867	-0.00186558	RP1-66C13.4, LYRM9
chr11	118306465	118307782	1318	*	7	1.46709e-10	7.14692e-07	0.00026474	1.02229e-06	0.0102138	0.00160326	KMT2A
chr11	31831137	31834905	3769	*	32	1.44187e-13	7.1763e-07	0.00337551	6.46827e-09	-0.0126802	-0.00160491	RCN1, PAX6
chr3	52231311	52233294	1984	*	10	1.60766e-12	7.18834e-07	0.000341582	8.48544e-09	-0.0131518	-0.00325995	ALAS1
chr6	117197545	117199067	1523	*	14	1.35188e-10	7.2448e-07	0.00114815	2.54822e-07	-0.0164921	-0.00427001	RFX6
chr16	14402157	14403425	1269	*	9	5.10041e-09	7.26627e-07	0.00193205	1.25723e-06	-0.015717	-0.00446228	RP11-65J21.3, MIR365A
chr2	46746850	46748473	1624	*	8	1.6008e-21	7.35058e-07	5.10562e-09	2.63487e-11	-0.0153682	-0.00529744	ATP6V1E2
chr19	45873294	45874153	860	*	14	1.07346e-12	7.40696e-07	0.00595026	2.28595e-07	-0.00938227	-0.000961584	ERCC2
chr11	91956670	91958458	1789	*	7	9.87984e-09	7.40788e-07	0.00306476	2.30296e-07	-0.0182406	-0.0047107	NA
chr11	110166753	110168349	1597	*	13	9.27246e-15	7.40901e-07	4.54468e-05	1.69917e-07	-0.00908199	-0.000187018	RDX
chr17	46569950	46570606	657	*	8	9.78032e-18	7.43965e-07	1.12416e-05	1.00526e-10	-0.0156848	-0.003988	NA
chr20	2275700	2277040	1341	*	7	7.53125e-11	7.45661e-07	0.000294417	1.08606e-07	-0.0113621	-0.0019434	TGM3
chr14	103373602	103375193	1592	*	8	2.63354e-14	7.52005e-07	1.63592e-07	7.05005e-10	-0.00748498	-0.00296571	TRAF3
chr19	18284045	18285041	997	*	15	5.86077e-18	7.55422e-07	0.000459612	3.22512e-09	-0.0115337	-0.0026465	PIK3R2, IFI30
chr4	41866309	41868203	1895	*	7	5.67302e-12	7.56136e-07	1.90492e-05	3.43763e-08	-0.0157135	-0.00663263	NA
chr21	38377002	38379570	2569	*	11	2.91969e-15	7.58263e-07	9.44845e-07	1.49638e-12	-0.0233947	-0.00637718	RIPPLY3
chr7	5534412	5535934	1523	*	15	2.25216e-16	7.59308e-07	1.77265e-05	2.28521e-08	-0.0118773	-0.00300238	FBXL18, MIR589
chr13	28527119	28529338	2220	*	9	7.02308e-10	7.59809e-07	0.000277644	1.73423e-07	-0.00709961	-0.00168405	LINC00543
chr8	145621268	145623324	2057	*	9	1.4323e-06	7.66448e-07	0.00153177	2.84352e-06	-0.00580156	-0.00124226	CPSF1
chr1	44411569	44413047	1479	*	17	1.88873e-11	7.67589e-07	0.00239427	5.43378e-07	-0.0111017	-0.000748585	IPO13, RP11-7O11.3
chr17	72426083	72427941	1859	*	18	8.32391e-19	7.67811e-07	0.000404599	1.48806e-08	-0.010371	-0.0023465	GPRC5C
chr11	62445776	62446989	1214	*	15	3.0585e-20	7.72064e-07	3.86865e-07	1.05899e-09	-0.0173498	-0.00127956	UBXN1
chr17	46796298	46798298	2001	*	8	3.99529e-11	7.77813e-07	4.58178e-05	4.70272e-08	-0.0211463	-0.00461865	NA
chr2	176971820	176974592	2773	*	16	3.13236e-12	7.7818e-07	0.00221771	4.52787e-07	-0.0133	-0.00400804	HOXD11, AC009336.1, HOXD10
chr5	2754148	2757457	3310	*	21	2.99758e-09	7.79213e-07	0.00422103	5.24669e-08	-0.00865674	-0.00135802	C5orf38
chr16	3107168	3109578	2411	*	15	1.32047e-17	7.80098e-07	1.18213e-05	1.10108e-09	-0.00501937	6.96598e-05	MMP25, RP11-473M20.7
chr19	50931222	50931875	654	*	7	8.99992e-13	7.84178e-07	0.00255517	7.07876e-08	-0.0351226	-0.0187098	CTD-2545M3.6, SPIB
chr14	64679772	64682064	2293	*	9	3.03296e-10	7.87491e-07	0.000924289	2.60517e-07	-0.0102106	-0.00154321	SYNE2, ESR2
chr2	5831147	5834062	2916	*	14	3.37857e-07	7.97273e-07	0.0169986	1.89132e-06	-0.00650251	-0.00244193	SOX11, AC107057.2, AC108025.2
chr17	35656660	35658374	1715	*	8	2.1425e-09	7.99598e-07	0.000141617	2.16998e-07	-0.0119777	-0.00583273	ACACA
chr10	131757191	131758331	1141	*	7	5.45357e-12	7.99918e-07	0.00409576	5.43723e-07	-0.00586095	-0.00320456	EBF3
chr12	102090101	102092402	2302	*	15	4.47718e-13	8.16316e-07	0.00186547	3.38184e-08	-0.0109188	-0.00241807	CHPT1
chr7	100424532	100425827	1296	*	11	1.96743e-11	8.1698e-07	0.00658982	3.39926e-07	0.00684292	0.000960343	SLC12A9, EPHB4
chr2	231576055	231578648	2594	*	10	4.84525e-15	8.17114e-07	1.21129e-07	2.43669e-10	-0.0237635	-0.00377494	CAB39
chr16	67192409	67194867	2459	*	16	1.30679e-16	8.21394e-07	8.17352e-07	1.92144e-11	0.0242533	0.00213151	FBXL8, TRADD
chr10	131769581	131772187	2607	*	9	1.82579e-06	8.22077e-07	0.0131679	9.7548e-06	-0.0131264	-0.00149612	NA
chr5	137548698	137550212	1515	*	13	5.431e-11	8.26687e-07	0.00412216	1.0109e-07	-0.0172154	-0.00203471	CDC23
chr10	23982350	23983686	1337	*	11	1.16607e-10	8.38284e-07	0.00342494	2.1914e-06	-0.00527562	-0.0016416	KIAA1217
chr19	57018614	57019958	1345	*	11	2.10941e-14	8.38379e-07	0.000601493	6.51075e-08	-0.0106523	-0.00483124	ZNF471
chr18	77960683	77962183	1501	*	7	2.52402e-11	8.43821e-07	0.00103987	6.07664e-07	0.00750993	0.00252695	AC139100.3, PARD6G
chr5	90575141	90577607	2467	*	13	2.36025e-20	8.45029e-07	2.65747e-07	3.6246e-11	-0.0359472	-0.00847828	RP11-213H15.1
chr2	225266263	225267119	857	*	12	6.44392e-15	8.48861e-07	0.00160613	5.49607e-08	-0.0165427	-0.0035932	FAM124B
chr1	3662685	3664680	1996	*	17	4.16562e-15	8.56732e-07	1.33774e-06	7.39191e-08	-0.0217077	-0.00367126	TP73-AS1
chr1	164290167	164291441	1275	*	8	6.54647e-09	8.58562e-07	0.00763623	2.80475e-06	-0.0167168	-0.00668885	NA
chr19	33165354	33168191	2838	*	19	2.02888e-09	8.63059e-07	0.00201396	2.59344e-08	-0.0418119	-0.00335908	RGS9BP, ANKRD27
chr12	52652377	52653637	1261	*	7	1.52826e-24	8.63871e-07	1.15118e-10	2.96922e-13	-0.0227917	-0.0077221	KRT86, KRT121P
chr13	35515731	35517634	1904	*	12	2.34473e-11	8.6953e-07	0.00623613	6.85244e-08	-0.0119147	-0.00170184	NBEA
chr5	80596198	80597828	1631	*	14	1.94475e-18	8.69671e-07	1.71297e-07	2.62624e-10	-0.0211953	-0.00133188	ZCCHC9, CKMT2-AS1
chr15	41220265	41223179	2915	*	18	1.2924e-14	8.70548e-07	0.00111296	2.04386e-08	-0.00810317	-0.000590792	DLL4
chr12	56390458	56392003	1546	*	12	6.00756e-12	8.70931e-07	0.00288587	5.67383e-07	-0.01313	-0.00371211	SUOX
chr17	48473505	48475760	2256	*	19	2.08443e-10	8.79045e-07	0.00269986	2.42585e-07	-0.0168096	-0.00469661	RP1-117B12.4, LRRC59
chr3	30936070	30936955	886	*	11	3.90899e-11	8.86532e-07	0.00618643	1.73215e-06	0.0135493	0.00397338	GADL1
chr1	23886313	23887816	1504	*	9	2.78163e-21	8.87108e-07	1.51829e-06	9.62527e-11	-0.0272204	-0.00756624	NA
chr5	138087833	138089183	1351	*	8	2.22179e-10	8.93508e-07	0.00708815	3.39683e-06	-0.0147016	-0.00224365	CTNNA1, AC034243.1
chr11	36310773	36311781	1009	*	13	3.21311e-17	8.93582e-07	0.000474212	1.99957e-09	-0.0119306	-0.00149897	COMMD9
chr11	32455192	32460799	5608	*	40	1.08707e-10	8.96303e-07	0.00113217	2.88667e-09	-0.00943909	-0.00106886	WT1-AS, WT1
chr2	191878686	191879796	1111	*	14	1.57476e-15	8.99985e-07	0.000222711	1.60294e-07	0.0216411	0.00307384	STAT1
chr7	100302535	100304043	1509	*	8	8.35249e-09	9.04629e-07	0.00659791	2.54801e-06	-0.00644996	0.000589955	POP7
chr6	1594034	1595575	1542	*	7	2.82463e-12	9.07387e-07	0.00146803	5.71652e-08	-0.0294464	-0.0102429	NA
chr6	30646926	30648020	1095	*	12	1.83408e-25	9.10191e-07	2.51641e-08	4.38324e-10	0.014861	0.00452203	PPP1R18
chr7	44180361	44181791	1431	*	10	2.56018e-15	9.10769e-07	0.000120146	6.09414e-08	0.0105865	0.00264496	MYL7
chr17	2239526	2241943	2418	*	14	1.40553e-10	9.13745e-07	0.00461332	3.10701e-07	-0.00834635	-7.80646e-05	SGSM2, TSR1
chr21	46077190	46077731	542	*	7	1.3423e-11	9.16714e-07	0.000555222	3.52881e-07	0.029002	0.0156686	TSPEAR
chr18	5295760	5297740	1981	*	20	5.23378e-09	9.17868e-07	0.000773872	2.74145e-06	-0.0195488	-0.000916837	ZBTB14
chr11	1857919	1860795	2877	*	16	1.08905e-09	9.24277e-07	0.0155802	6.22857e-07	-0.0482235	-0.00444087	SYT8, TNNI2
chr2	55276186	55278427	2242	*	20	1.87186e-17	9.34059e-07	9.19545e-08	1.9843e-09	-0.0141005	-0.000525404	RTN4
chr22	20003756	20005300	1545	*	14	9.95812e-11	9.35933e-07	0.0121289	9.37204e-07	-0.0049812	0.000195957	TANGO2, ARVCF
chr14	105781900	105784090	2191	*	12	1.4243e-09	9.37795e-07	0.00118132	1.43883e-07	-0.0168466	-0.00563646	PACS2, BRF1
chr19	47363105	47364474	1370	*	9	6.15219e-13	9.38928e-07	1.78182e-05	9.02557e-08	0.00310226	0.000509016	NA
chr16	55542330	55543166	837	*	10	3.01786e-11	9.47825e-07	0.00607639	9.91398e-07	-0.0104371	-0.00452541	LPCAT2
chr6	83902625	83904319	1695	*	24	2.01446e-22	9.50983e-07	0.000159796	3.24308e-10	-0.0240054	-0.00278364	RWDD2A, PGM3
chr5	66254316	66255772	1457	*	9	1.58663e-19	9.53115e-07	7.82944e-06	2.46733e-09	-0.0206564	-0.00747755	MAST4
chr6	11232665	11233592	928	*	7	8.84007e-10	9.53827e-07	0.00655618	1.66832e-06	0.0098595	0.00184509	RP3-510L9.1, NEDD9
chr7	100796555	100797783	1229	*	9	1.60482e-10	9.57841e-07	0.00451436	1.39336e-06	0.00836957	0.00135519	AP1S1
chr7	157365643	157367871	2229	*	11	7.4752e-16	9.64869e-07	1.43329e-06	3.17797e-09	-0.0150922	0.00150227	PTPRN2, MIR153-2
chr4	187475669	187477310	1642	*	16	7.80426e-25	9.65603e-07	7.96531e-07	1.338e-10	-0.0161466	-0.00436082	RP11-215A19.2, MTNR1A
chr19	35643121	35645918	2798	*	15	1.00549e-18	9.70699e-07	8.87609e-09	1.10879e-12	-0.0204605	-0.00328815	FXYD7, FXYD5
chr12	124117938	124119657	1720	*	18	1.17095e-11	9.71998e-07	0.0129126	3.90021e-07	-0.0141372	-0.000731939	GTF2H3, EIF2B1
chr7	128577080	128578176	1097	*	12	2.22101e-11	9.79514e-07	0.00997327	5.31935e-07	-0.0142917	-0.00227338	IRF5
chr3	52320096	52322106	2011	*	16	6.10026e-22	9.85392e-07	8.5275e-08	7.2741e-10	-0.023675	-0.00305029	GLYCTK, WDR82
chr10	100992656	100994381	1726	*	11	1.14206e-14	9.94846e-07	8.91427e-05	1.35964e-07	-0.00880613	-0.00234582	HPSE2
chr3	49314155	49315853	1699	*	15	1.77998e-20	1.02587e-06	1.08691e-06	7.93146e-13	-0.0216118	-0.00439133	C3orf62, USP4
chr5	131629910	131631610	1701	*	19	2.54634e-43	1.02687e-06	2.3516e-09	3.80869e-17	-0.0190304	-0.00282536	SLC22A4, P4HA2
chr1	99728826	99730419	1594	*	13	2.24161e-17	1.02743e-06	0.000117063	1.58728e-08	-0.0160495	-0.00445767	LPPR4
chr3	159557493	159558254	762	*	8	1.02382e-11	1.0276e-06	0.000778168	3.57244e-06	-0.0231651	-0.0134072	IQCJ-SCHIP1, SCHIP1
chr18	20716435	20717693	1259	*	7	1.13137e-11	1.02821e-06	0.000243467	7.40603e-07	-0.0135888	-0.00395169	CABLES1, AC105247.1
chr20	3661910	3663421	1512	*	9	5.99584e-15	1.04303e-06	0.000159804	6.35505e-09	-0.0129328	-0.00687733	ADAM33
chr7	102553045	102553618	574	*	7	9.62255e-14	1.04352e-06	2.81833e-06	7.37227e-08	-0.0190968	-0.0106875	LRRC17, FBXL13
chr15	42065401	42067504	2104	*	14	1.36447e-13	1.04805e-06	0.000168372	3.16342e-08	-0.014513	-0.00329208	MAPKBP1
chr1	155057257	155058696	1440	*	8	3.16077e-09	1.04901e-06	0.000660226	1.02902e-06	0.00517413	0.00119554	EFNA3, EFNA3
chr2	241949400	241950901	1502	*	7	4.48857e-11	1.04907e-06	8.98283e-05	3.52159e-07	-0.00811342	-0.00191536	SNED1, AC093585.6
chr15	62457209	62458215	1007	*	8	1.71508e-09	1.05056e-06	0.00913722	4.60907e-06	-0.0122783	-0.00550432	C2CD4B
chr15	41184874	41186784	1911	*	14	1.22883e-10	1.05216e-06	0.00901806	8.22549e-07	-0.00818684	-0.00105486	VPS18
chr17	1664329	1666032	1704	*	9	2.50003e-19	1.05315e-06	1.26862e-05	8.73639e-11	-0.0095037	-0.0048275	SERPINF1
chr16	3767389	3768920	1532	*	9	9.03878e-08	1.05474e-06	0.00698018	2.34318e-06	-0.0115332	-0.00204535	TRAP1
chr2	219824395	219826778	2384	*	10	8.39666e-14	1.06268e-06	0.000890767	2.5406e-07	-0.00895462	-0.00381337	CDK5R2, AC097468.7
chr19	3028220	3030324	2105	*	16	1.13031e-11	1.06319e-06	0.00739736	4.09638e-07	-0.00837975	-0.00100239	TLE2
chr11	57414908	57416874	1967	*	10	4.70255e-14	1.06687e-06	4.95546e-05	8.09188e-08	-0.0127302	-0.00515658	AP000662.4, CLP1, YPEL4
chr1	163037784	163039184	1401	*	15	6.67587e-20	1.07085e-06	0.000201559	5.40937e-10	-0.030643	-0.00871026	RGS4
chr17	7310347	7311742	1396	*	8	1.21065e-14	1.0718e-06	0.000191718	1.54467e-07	-0.0119779	-0.00537844	NLGN2
chr2	24149416	24150622	1207	*	10	2.55611e-09	1.07985e-06	0.00524437	3.10862e-06	0.00227057	0.000552164	UBXN2A, ATAD2B
chr2	237476609	237477359	751	*	7	1.2964e-09	1.08054e-06	0.00811081	6.43141e-06	-0.0175636	-0.00775419	ACKR3
chr1	44443270	44446092	2823	*	18	3.09516e-20	1.08331e-06	7.43196e-08	8.31071e-11	-0.0127929	-0.00147825	ATP6V0B, B4GALT2
chr12	114403667	114405061	1395	*	11	3.33736e-33	1.09093e-06	5.8676e-11	4.36259e-14	-0.0219574	-0.0018374	RBM19
chr1	52343666	52345292	1627	*	24	1.41193e-18	1.09332e-06	9.1294e-06	1.11431e-08	-0.00631786	5.98834e-05	NRD1
chr16	89649608	89651110	1503	*	9	6.49518e-15	1.09709e-06	1.18849e-06	9.2304e-10	-0.0159421	-0.00242898	CPNE7
chr1	44869992	44871634	1643	*	14	2.79729e-21	1.10476e-06	1.99268e-06	4.87828e-11	-0.0122057	-0.00232505	RNF220
chr2	50573485	50575326	1842	*	14	1.99668e-17	1.11477e-06	0.000462782	7.22416e-09	-0.0116804	-0.0020378	NRXN1
chr1	231004157	231006796	2640	*	20	7.26745e-14	1.11901e-06	0.000110421	4.48705e-09	-0.00559694	0.000170752	C1orf198
chr11	92702373	92703536	1164	*	13	2.2884e-11	1.12697e-06	0.00591349	1.24605e-06	0.0199479	0.00968506	MTNR1B
chr4	174427715	174429872	2158	*	10	1.5409e-08	1.13393e-06	0.00715723	3.93889e-06	-0.010185	-0.00575783	NA
chr15	43808806	43810782	1977	*	9	1.73106e-14	1.13536e-06	0.000194052	1.22568e-08	-0.0112451	-0.00507843	MAP1A
chr2	124782117	124783254	1138	*	11	3.5092e-11	1.14608e-06	0.0016443	8.63099e-07	-0.0169173	-0.0040682	CNTNAP5, AC079154.1
chr21	37506839	37508476	1638	*	8	9.3812e-10	1.14639e-06	0.00250994	7.52415e-07	-0.011005	-0.000565038	CBR3, CBR3-AS1
chr14	67999390	68000922	1533	*	13	1.16291e-09	1.14812e-06	0.00106198	9.21605e-07	-0.00781231	-0.00167509	PLEKHH1, TMEM229B
chr3	52528714	52529524	811	*	10	1.87953e-13	1.14905e-06	0.00025209	1.848e-07	-0.0102258	-0.00523252	STAB1
chr17	34207332	34208503	1172	*	8	1.08513e-13	1.15485e-06	3.10565e-06	1.08041e-07	0.0183073	0.00638024	AC015849.2, CCL5
chr1	23503850	23505138	1289	*	8	1.68263e-14	1.15645e-06	1.38819e-06	9.14945e-09	-0.0211536	-0.00539068	LUZP1
chr16	89363047	89364225	1179	*	10	7.7548e-16	1.164e-06	2.08684e-06	6.28387e-11	-0.010078	-0.00473488	AC137932.5, ANKRD11
chr13	114143948	114146138	2191	*	14	7.12729e-18	1.16536e-06	0.000451388	1.85156e-10	-0.0151	-0.00385754	TMCO3, DCUN1D2
chr14	106329158	106332077	2920	*	20	1.8288e-13	1.17168e-06	0.00130386	6.94227e-08	-0.0146415	-0.00688819	IGHJ6, IGHJ3P, IGHJ5, IGHJ4, IGHJ3, IGHJ2P, IGHJ2, IGHJ1, IGHD7-27, IGHJ1P
chr15	65578830	65580053	1224	*	10	2.57836e-10	1.17573e-06	0.000679006	2.3266e-07	-0.0088508	0.000162106	PARP16
chr12	46766012	46768016	2005	*	14	8.75375e-12	1.18074e-06	0.000751483	2.50886e-07	-0.00616876	-0.000531997	RP11-474P2.2, SLC38A2
chr4	144620324	144622556	2233	*	12	7.04907e-11	1.18432e-06	0.000946996	1.90638e-08	-0.00690113	-0.00192444	RP13-578N3.3, FREM3
chr17	43224180	43225229	1050	*	12	5.12267e-11	1.18559e-06	0.00361486	3.41354e-07	-0.0074741	-7.48888e-05	HEXIM1
chr13	51639953	51641069	1117	*	8	5.58166e-10	1.19029e-06	0.00652824	3.27051e-06	-0.0130763	-0.00694089	GUCY1B2
chr6	33131021	33134748	3728	*	41	5.54334e-14	1.19585e-06	0.0015054	2.78872e-09	-0.0108065	-0.000525168	COL11A2
chr7	6628295	6629959	1665	*	9	4.94051e-09	1.20105e-06	0.000479047	7.82058e-07	0.00472702	0.000643299	ZDHHC4, C7orf26, AC079742.4
chr14	105766064	105768109	2046	*	22	2.43836e-10	1.20337e-06	0.00554146	1.88331e-06	-0.0204233	-0.00160276	PACS2, BRF1
chr1	8086308	8087590	1283	*	9	1.34828e-12	1.21055e-06	0.00141434	3.38055e-07	-0.024685	-0.00633647	RP11-431K24.1, ERRFI1
chr6	142409046	142410760	1715	*	15	3.02912e-13	1.21065e-06	0.00309643	1.22436e-07	-0.0118061	-0.00350634	RP11-137J7.2, NMBR
chr11	57194120	57196541	2422	*	11	3.53391e-14	1.216e-06	9.12128e-05	6.69344e-08	-0.0109666	-0.00255473	SLC43A3
chr1	156720321	156724277	3957	*	27	8.69645e-17	1.2187e-06	4.97062e-08	6.91845e-13	-0.0279214	-0.0017431	PRCC, HDGF
chr1	59361551	59363346	1796	*	9	1.03116e-12	1.22662e-06	6.07757e-06	6.34605e-09	-0.0232535	-0.00633646	LINC01135, RP4-794H19.1
chr8	25898191	25900020	1830	*	12	9.62611e-13	1.23466e-06	0.000647478	1.48368e-07	-0.00650443	-0.00360082	EBF2
chr11	45940470	45942176	1707	*	9	3.94501e-13	1.235e-06	4.82841e-05	2.661e-09	-0.0115914	-0.00455755	NA
chr15	75870836	75872274	1439	*	14	2.79087e-12	1.23517e-06	0.00325349	2.49544e-07	0.00922793	0.00136069	PTPN9, CTD-2323K18.1
chr2	242749533	242750944	1412	*	16	2.90209e-25	1.23696e-06	4.19449e-07	6.45985e-13	-0.0160476	-0.00302784	NEU4, AC114730.3
chr17	28256212	28257996	1785	*	17	7.39804e-15	1.23786e-06	0.00214002	1.279e-07	-0.00550537	0.000631258	EFCAB5, SSH2
chr19	36704922	36706944	2023	*	22	1.07418e-12	1.23848e-06	0.00649402	2.45041e-07	0.0235437	0.00169884	ZNF146, ZNF565
chr14	92572273	92573832	1560	*	13	7.87179e-13	1.24315e-06	0.000620365	1.79712e-07	0.0054731	2.68598e-05	ATXN3
chr11	17408437	17409644	1208	*	7	7.16038e-09	1.24466e-06	0.0109342	1.07858e-05	-0.00701664	-0.00293209	KCNJ11
chr14	37666489	37667689	1201	*	14	3.87995e-12	1.24481e-06	0.00010317	1.44435e-06	-0.00515073	-0.00220992	MIPOL1
chr12	59313254	59315039	1786	*	21	4.01771e-17	1.24878e-06	0.00127763	8.5753e-08	-0.00611756	-0.00108119	RP11-150C16.1, LRIG3
chr3	171175713	171178386	2674	*	10	2.36219e-09	1.25119e-06	0.000666616	2.61119e-08	0.0107927	0.00255965	TNIK
chr19	42386301	42388722	2422	*	18	3.5472e-19	1.26566e-06	7.91361e-05	2.12335e-10	-0.00568477	0.000173285	ARHGEF1
chr3	155462063	155463780	1718	*	11	3.74384e-11	1.27574e-06	0.000102694	5.10267e-08	-0.0123915	-0.00187067	PLCH1
chr14	99736143	99737609	1467	*	10	1.54486e-15	1.28415e-06	0.000259753	1.71278e-07	0.00768746	0.00120187	BCL11B
chr17	30468874	30470872	1999	*	15	7.09679e-11	1.29347e-06	0.00313842	4.39133e-08	-0.0244653	-0.00345671	RHOT1, AC090616.2
chr17	77005584	77006381	798	*	9	1.52011e-12	1.29503e-06	0.000110325	2.06567e-08	-0.028725	-0.00267892	CANT1
chr16	58163123	58163814	692	*	12	3.22952e-13	1.32678e-06	0.00212948	6.14761e-08	-0.0104309	-3.94506e-05	RP11-459F6.3, C16orf80
chr22	50644361	50647115	2755	*	15	1.61429e-13	1.33945e-06	1.62115e-05	6.27857e-08	-0.0121542	-0.00193232	SELO, RP3-402G11.27, RP3-402G11.28
chr1	111746873	111748268	1396	*	12	7.52795e-29	1.36733e-06	6.94884e-08	4.61632e-12	-0.0217033	-0.00409372	CHI3L2, DENND2D
chr17	77460269	77461964	1696	*	7	1.64252e-17	1.37692e-06	1.75013e-07	5.55204e-09	-0.020113	-0.0058838	RBFOX3
chr2	20646181	20647987	1807	*	10	1.46566e-07	1.38199e-06	0.009134	6.22158e-06	-0.0147898	-0.000659075	RHOB
chr8	103667253	103670106	2854	*	18	1.04128e-18	1.38425e-06	1.10304e-07	1.74734e-10	-0.0106378	-0.000883876	KLF10
chr21	34913894	34915953	2060	*	26	1.92157e-18	1.38456e-06	0.000855798	5.95299e-10	-0.00431693	0.000558653	SON, GART
chr3	93781653	93782716	1064	*	16	1.02367e-13	1.38973e-06	0.00260064	5.05428e-07	0.0059208	0.000832427	NSUN3, DHFRL1
chr22	18560335	18561409	1075	*	17	3.39601e-13	1.39285e-06	0.00650575	1.05684e-06	-0.00243474	0.000786559	PEX26, XXbac-B476C20.9
chr11	58672888	58673615	728	*	7	3.1762e-12	1.39785e-06	0.000124845	6.17105e-07	-0.0122483	-0.0063973	GLYATL1, AP001652.1
chr2	128568196	128569513	1318	*	13	1.41029e-21	1.39888e-06	8.9974e-05	7.34261e-11	-0.0348608	-0.00675406	WDR33
chr13	112725605	112726662	1058	*	7	3.72141e-15	1.41295e-06	9.86159e-05	1.24106e-08	-0.00899947	-0.00423133	SOX1
chr2	170549930	170551745	1816	*	22	4.60666e-12	1.41432e-06	0.00162069	1.38228e-07	-0.019671	-0.00349824	PHOSPHO2, KLHL23, CCDC173
chr9	137977757	137978763	1007	*	8	1.68931e-09	1.41547e-06	0.00256395	1.88872e-06	-0.0191513	-0.0099373	OLFM1
chr22	50746699	50747878	1180	*	7	1.09439e-12	1.41724e-06	0.000242701	4.57992e-07	-0.0113645	-0.00602386	DENND6B
chr19	39694177	39695801	1625	*	11	4.75774e-11	1.42799e-06	0.00349675	1.49759e-07	-0.0171847	-0.00585781	SYCN
chr19	38039469	38040340	872	*	7	5.22715e-14	1.42922e-06	4.90238e-05	2.63081e-08	-0.0343509	-0.0152442	ZNF793, ZNF571-AS1, CTD-3064H18.4
chr6	111803457	111804804	1348	*	12	1.48295e-14	1.43979e-06	0.00219463	1.23779e-07	-0.00387518	-0.000153151	TRAF3IP2-AS1, REV3L
chr17	40306700	40308251	1552	*	13	5.64354e-14	1.44184e-06	2.01345e-05	2.90547e-08	-0.0109744	-0.00154421	RP11-358B23.1, CTD-2132N18.3, RAB5C
chr1	72748124	72750241	2118	*	14	4.10345e-09	1.44877e-06	0.00229279	4.58082e-07	-0.00433008	-0.000950505	NEGR1
chr8	41655673	41656940	1268	*	7	6.37077e-10	1.4495e-06	0.000149405	4.712e-07	-0.0134539	-0.00562125	ANK1
chr19	54368958	54370839	1882	*	18	5.23738e-25	1.46212e-06	2.12419e-05	5.8112e-10	-0.0167069	-0.0031404	AC008440.10, MYADM, AC008753.6
chr6	19836605	19839039	2435	*	10	8.06497e-08	1.46486e-06	0.00223416	9.68366e-07	-0.0274491	-0.00506091	ID4, RP1-167F1.2
chr11	66034014	66036511	2498	*	54	1.42841e-25	1.46608e-06	0.000616384	1.56111e-09	-0.0114093	-0.00012017	KLC2, RAB1B, RP11-867G23.2
chr17	26710637	26712092	1456	*	7	4.03946e-18	1.46616e-06	2.58616e-07	3.11414e-09	-0.0168302	-0.0064726	SARM1
chr16	57831745	57832760	1016	*	11	3.08911e-12	1.46632e-06	0.00336349	6.33524e-07	-0.0184405	-0.00783078	CTD-2600O9.1, KIFC3
chr10	25463350	25465503	2154	*	24	3.05499e-14	1.47168e-06	0.00204851	1.92925e-08	-0.00814065	-0.00271527	GPR158, GPR158-AS1
chr2	30369105	30372525	3421	*	16	6.52739e-20	1.4839e-06	6.5781e-09	4.49679e-11	-0.0301035	-0.00226458	YPEL5
chr6	136172226	136173085	860	*	8	9.11262e-11	1.48845e-06	0.00319806	2.30894e-06	-0.00797152	-0.00113875	PDE7B
chr4	84405871	84407894	2024	*	10	3.01207e-11	1.48846e-06	2.45291e-05	1.11518e-07	-0.0118741	1.15471e-06	FAM175A
chr1	247495212	247496922	1711	*	9	5.47081e-21	1.52921e-06	6.47057e-07	9.0921e-10	-0.0189271	-0.00541834	NA
chr21	34696533	34697899	1367	*	11	3.72074e-11	1.5417e-06	0.00581584	4.41245e-06	0.00451212	0.000425695	IFNAR1
chr19	35939523	35940862	1340	*	9	3.44126e-20	1.54196e-06	2.18934e-08	6.65051e-10	0.0149362	-0.000603292	FFAR2
chr1	20987701	20988876	1176	*	13	1.59656e-09	1.5421e-06	0.031436	1.96884e-05	-0.0106285	-0.00168347	DDOST
chr1	55265830	55267293	1464	*	14	3.99704e-11	1.55761e-06	0.00355705	6.12643e-06	-0.0139732	-0.000796824	TTC22
chr19	5719823	5721538	1716	*	19	2.27691e-08	1.56498e-06	0.0316466	1.42795e-05	-0.00711434	7.14159e-05	CATSPERD, LONP1
chr17	80194058	80197538	3481	*	13	1.80213e-09	1.56757e-06	0.000347143	8.03251e-09	0.0167594	0.00464095	SLC16A3, CSNK1D
chr13	36918614	36921853	3240	*	22	1.04808e-18	1.57064e-06	1.09503e-05	1.83577e-13	-0.0201341	-0.00184056	SPG20OS, SPG20
chr19	58446312	58447434	1123	*	14	1.18601e-11	1.57437e-06	0.0094719	1.93699e-06	-0.0128217	-0.00471409	ZNF418
chr16	46722505	46724625	2121	*	20	1.18599e-10	1.58572e-06	0.00496238	4.21759e-07	-0.0029323	0.000494001	ORC6, VPS35
chr8	29939956	29941333	1378	*	12	6.03948e-14	1.58968e-06	2.45133e-05	1.67194e-07	0.00557163	0.000976863	RP11-489E7.4, TMEM66
chr8	144649510	144652049	2540	*	13	7.07462e-18	1.59088e-06	1.17505e-08	2.75811e-09	-0.0134888	-0.00420647	MROH6
chr19	5790806	5792658	1853	*	9	1.06908e-10	1.5984e-06	0.00272058	1.84655e-07	-0.00765822	-0.00235901	DUS3L
chr7	73118245	73119798	1554	*	8	9.94874e-11	1.60256e-06	9.48803e-05	7.95839e-08	-0.0177779	-0.00577172	WBSCR22, STX1A
chr6	33393112	33396610	3499	*	36	1.93529e-09	1.60579e-06	0.0355996	6.83787e-07	-0.00770688	5.8639e-06	SYNGAP1
chr16	30428842	30431783	2942	*	9	9.68502e-11	1.60839e-06	0.000194039	2.78468e-09	0.0133643	0.000214721	ZNF771, SNORA42
chr19	11531294	11532175	882	*	7	3.9824e-14	1.62437e-06	0.000180856	6.01476e-08	-0.00626009	-0.00278533	CCDC151
chr15	89010209	89011607	1399	*	19	3.86721e-16	1.62633e-06	5.34456e-06	5.98632e-08	-0.00623936	-0.000170355	MRPS11, MRPL46, RP11-97O12.7
chr12	6484219	6487113	2895	*	20	1.58241e-16	1.63602e-06	8.29187e-05	4.55547e-09	-0.0129975	-0.00217737	LTBR, SCNN1A
chr8	19794539	19797134	2596	*	15	5.78022e-12	1.645e-06	0.000815244	6.67221e-09	-0.0190528	-0.0017681	LPL
chr4	736328	738199	1872	*	9	1.1834e-11	1.65106e-06	0.000160118	2.54514e-07	-0.00665159	-0.00297214	PCGF3
chr19	12978255	12978805	551	*	8	5.72156e-10	1.65429e-06	0.0107815	4.71642e-06	-0.0056852	-0.00400493	MAST1, HOOK2
chr12	89748300	89749822	1523	*	12	1.29868e-11	1.65475e-06	0.000770128	3.03507e-06	-0.018632	-0.00692253	NA
chr1	25228039	25229192	1154	*	10	6.70391e-29	1.66029e-06	9.65459e-10	5.08144e-11	0.0196215	0.00281112	RUNX3
chr12	42876090	42878192	2103	*	20	9.29124e-13	1.66041e-06	0.000216004	2.10403e-08	-0.00668345	0.000185757	PRICKLE1
chr4	146018582	146020835	2254	*	27	2.82945e-13	1.66889e-06	0.000843178	1.39665e-09	0.0130235	0.000235762	ABCE1, ANAPC10
chr7	103848079	103849187	1109	*	7	7.82292e-12	1.67806e-06	0.00192122	4.61552e-07	0.0039268	0.00222907	ORC5
chr2	209271084	209272057	974	*	9	4.98359e-11	1.68067e-06	0.00052263	1.21768e-06	-0.0177663	-0.006462	PTH2R
chr20	6034694	6035997	1304	*	7	9.16315e-18	1.68163e-06	1.87504e-08	4.84155e-09	0.0183396	-0.00115327	LRRN4
chr6	111887715	111888870	1156	*	10	1.13792e-10	1.71071e-06	0.0083927	1.73006e-06	-0.0139129	-0.0054662	TRAF3IP2-AS1, TRAF3IP2
chr1	162530791	162532502	1712	*	13	1.79926e-19	1.71387e-06	3.35797e-07	1.54756e-10	-0.0184828	-0.000876204	UAP1, RP11-359K18.3
chr2	12856040	12858655	2616	*	19	2.64439e-14	1.71652e-06	0.000149923	2.06719e-08	0.00876619	0.00131981	RP11-333O1.1, TRIB2
chr19	49176277	49177504	1228	*	9	1.52034e-09	1.71688e-06	0.0052926	4.17458e-06	-0.0121319	-0.00452967	SEC1P, NTN5
chr16	8961914	8963860	1947	*	22	4.57522e-18	1.73589e-06	0.000408994	8.78688e-09	-0.0145728	-0.00122993	RP11-77H9.6, CARHSP1
chr1	161146978	161148096	1119	*	16	2.26137e-18	1.73614e-06	1.51798e-05	5.65601e-10	-0.0187963	-0.00183121	PPOX, B4GALT3
chr12	57940139	57942004	1866	*	16	1.68899e-11	1.73825e-06	0.00779541	1.53345e-06	-0.00824019	-0.00215862	DCTN2
chr17	79520203	79521089	887	*	9	6.25781e-12	1.74305e-06	0.00531684	1.90819e-06	-0.00885409	-0.00141175	C17orf70
chr21	30670255	30673051	2797	*	13	7.7519e-09	1.74782e-06	0.0059093	8.85442e-07	-0.0117067	-0.00205558	BACH1
chr4	3371520	3373555	2036	*	15	3.81534e-14	1.77195e-06	0.0022837	5.25535e-07	0.0141892	0.00389768	RGS12
chr1	32264286	32265664	1379	*	9	1.10755e-10	1.77199e-06	4.42955e-05	7.48644e-08	0.0128188	-6.29731e-05	SPOCD1
chr2	85828930	85831169	2240	*	16	2.88466e-12	1.7757e-06	0.000313665	1.69974e-07	-0.0160968	-0.00129372	USP39, TMEM150A
chr2	29336330	29339307	2978	*	17	2.97619e-16	1.77803e-06	0.000102416	1.33218e-10	-0.0122206	-0.00104993	CLIP4
chr12	53692108	53694132	2025	*	21	1.39549e-21	1.78772e-06	1.5354e-07	1.73978e-10	-0.0233034	-0.00222464	PFDN5, C12orf10, RP11-680A11.5
chr11	57298081	57299709	1629	*	10	1.92727e-10	1.78883e-06	6.16937e-05	2.54538e-08	-0.0225434	-0.0030916	TIMM10
chr3	172428426	172429421	996	*	14	4.43151e-14	1.79545e-06	0.000500158	1.4264e-07	-0.0146433	-0.00115754	NCEH1
chr17	7283176	7284662	1487	*	15	4.57245e-11	1.81051e-06	0.0122356	4.30171e-06	-0.0172752	-0.0054276	TNK1
chr6	151711584	151713358	1775	*	8	6.34584e-10	1.81107e-06	0.00113733	2.01465e-07	-0.00275537	1.2815e-05	ZBTB2
chr4	174254812	174257735	2924	*	27	2.36724e-17	1.81667e-06	1.02265e-07	1.23273e-12	-0.0191257	-0.00045803	HMGB2
chr5	114631545	114633468	1924	*	19	2.8438e-12	1.81925e-06	4.07778e-05	3.88491e-08	-0.0192556	-0.00261477	CCDC112
chr8	6263363	6265524	2162	*	11	1.59991e-07	1.84047e-06	0.0232079	1.21171e-05	-0.015058	-0.00228996	MCPH1, RP11-115C21.2
chr5	37378050	37379822	1773	*	8	1.93338e-08	1.84135e-06	0.00295897	2.55816e-06	-0.00555904	-0.000642443	RP11-648M2.1, WDR70
chr20	62375208	62377056	1849	*	9	2.0895e-10	1.84285e-06	0.0011843	1.14916e-08	-0.0129747	-0.00395309	RP4-583P15.10, ZBTB46
chr3	51740201	51741473	1273	*	9	9.54387e-13	1.86154e-06	4.90234e-05	4.40832e-07	-0.0149109	-0.0071751	GRM2
chr17	43482735	43484506	1772	*	10	1.61874e-22	1.86335e-06	1.85887e-09	7.18473e-12	-0.0256778	-0.0045473	ARHGAP27
chr9	130639783	130640786	1004	*	11	6.37477e-13	1.86607e-06	0.000530403	1.87204e-07	-0.0156468	-0.0047817	AK1, RP11-203J24.9
chr3	72149324	72150173	850	*	9	8.20423e-14	1.90562e-06	3.11956e-05	1.60973e-07	-0.0100979	-0.00353934	LINC00877
chr17	49197496	49199316	1821	*	10	1.14115e-10	1.91291e-06	0.00140722	8.4271e-07	-0.0035233	-0.000113456	SPAG9
chr7	138720457	138721065	609	*	8	1.24018e-08	1.91747e-06	0.0123644	1.74877e-05	-0.0046355	2.1481e-05	ZC3HAV1L
chr10	73076664	73079349	2686	*	11	3.93762e-12	1.92333e-06	7.24491e-07	6.83312e-10	-0.020911	-0.00118936	SLC29A3
chr2	31805915	31806898	984	*	12	1.25862e-12	1.92506e-06	0.000124241	2.484e-07	-0.0277909	-0.0113366	SRD5A2
chr7	55145727	55147427	1701	*	8	2.4241e-07	1.92672e-06	0.00290133	2.5943e-06	-0.00978687	-0.00314474	EGFR
chr14	73360764	73362214	1451	*	12	1.53292e-24	1.93283e-06	3.35825e-07	4.51586e-12	-0.0249461	-0.0043606	DPF3
chr5	1442923	1446443	3521	*	17	2.16606e-09	1.9406e-06	0.000103966	7.10229e-08	-0.0202833	-0.00389534	SLC6A3
chr19	47834037	47835475	1439	*	11	4.37246e-11	1.94403e-06	0.00178404	8.79311e-07	-0.0129547	-0.00256379	C5AR2
chr2	24232161	24234017	1857	*	12	6.06143e-19	1.94654e-06	2.61074e-07	4.38706e-08	-0.0148954	-0.00326248	MFSD2B
chr1	9599026	9600721	1696	*	8	2.30412e-09	1.94662e-06	0.000614833	6.22212e-08	-0.0143438	-0.00244379	SLC25A33
chr5	137878512	137879959	1448	*	11	1.10844e-11	1.95067e-06	0.0093677	3.55011e-07	-0.00394296	0.00062365	ETF1
chr4	141263852	141264798	947	*	7	1.43012e-09	1.964e-06	0.00414636	1.67093e-06	-0.0199033	-0.00925913	SCOC, RP11-425I13.3
chr19	16178030	16179321	1292	*	13	2.45807e-11	1.96536e-06	0.00267946	4.14299e-07	0.00851172	-0.00179196	TPM4
chr22	50656153	50657907	1755	*	8	2.77451e-08	1.96918e-06	0.00122952	2.4841e-06	0.00803499	-0.00127358	TUBGCP6
chr20	44451667	44452801	1135	*	7	1.54455e-07	1.98311e-06	0.025325	2.63659e-05	0.0149338	0.00273332	TNNC2
chr19	50192542	50193857	1316	*	8	4.90497e-11	1.98347e-06	0.00414748	1.89132e-06	-0.0120747	-0.00784651	ADM5, CTB-33G10.6
chr11	43333132	43333988	857	*	13	6.70277e-24	1.98377e-06	5.73675e-06	4.87308e-11	-0.0300927	-0.00432422	API5
chr2	1203162	1204879	1718	*	7	1.6322e-09	1.99382e-06	0.000720473	1.10372e-06	-0.00651666	-0.00093139	SNTG2
chr11	131779228	131781260	2033	*	22	3.08274e-16	2.00689e-06	0.00227538	1.61934e-07	0.0131928	0.00065481	NTM
chr19	55791408	55793006	1599	*	15	6.1009e-28	2.01005e-06	6.8558e-10	3.97225e-10	-0.0224128	-0.00446258	HSPBP1
chr5	130506167	130507273	1107	*	11	3.17888e-13	2.0137e-06	0.000189588	1.25739e-07	0.00353388	0.00154049	LYRM7, HINT1
chr16	56224782	56229180	4399	*	30	4.80929e-16	2.02142e-06	0.00229741	6.11828e-11	-0.0137388	-0.0020507	GNAO1, RP11-461O7.1, CTD-2050B12.2
chr1	150121027	150124192	3166	*	19	2.4117e-09	2.02854e-06	0.00165774	4.99738e-08	-0.01428	-0.00192834	PLEKHO1
chr4	6783850	6785192	1343	*	8	6.89188e-09	2.04654e-06	0.0134574	7.94057e-06	0.00363806	0.00146775	KIAA0232
chr4	21949853	21951046	1194	*	10	3.51642e-09	2.04987e-06	0.00909466	4.01539e-06	-0.00782544	-0.00419807	RP11-17E2.2, KCNIP4
chr19	4474970	4475274	305	*	7	5.84223e-10	2.07182e-06	0.000378374	2.77434e-06	-0.00696508	-0.0027146	HDGFRP2
chr1	228870408	228871677	1270	*	14	6.82784e-15	2.08622e-06	0.000245402	1.53467e-07	-0.0160728	-0.00160426	RHOU
chr2	40677600	40680287	2688	*	11	8.13214e-08	2.08741e-06	0.00349585	1.15089e-07	-0.0243287	-0.00367558	SLC8A1
chr11	17742741	17744494	1754	*	10	8.57505e-11	2.09303e-06	0.00205457	5.91364e-07	-0.0270883	-0.00370074	MYOD1
chr8	38964297	38965492	1196	*	14	6.86144e-21	2.09669e-06	4.14113e-08	5.75789e-11	-0.0224916	-0.0067569	ADAM32
chr4	4866047	4868723	2677	*	18	1.18591e-15	2.09998e-06	0.00111837	1.41799e-08	-0.0156448	-0.00371482	NA
chr3	57529873	57531304	1432	*	10	5.82993e-12	2.10018e-06	0.00460482	1.03687e-06	-0.022704	-0.0066301	DNAH12
chr6	50817157	50818424	1268	*	10	1.36366e-24	2.10856e-06	1.92674e-07	5.87342e-13	-0.00829358	-0.00329744	NA
chr5	42423228	42425093	1866	*	18	3.19013e-24	2.13197e-06	5.05667e-06	2.44499e-11	-0.00775437	-0.00228264	GHR
chr1	9324232	9325389	1158	*	7	7.17347e-10	2.13573e-06	0.00139608	1.10618e-06	-0.00752702	-0.00243378	H6PD
chr15	89942156	89943836	1681	*	8	9.33278e-09	2.13912e-06	0.000241755	4.68309e-07	-0.0166905	-0.00444926	NA
chr17	40332420	40333832	1413	*	12	2.0153e-14	2.15879e-06	1.97187e-05	1.02703e-07	0.0118812	3.00053e-05	KCNH4
chr19	2250312	2251837	1526	*	9	2.09473e-13	2.15886e-06	0.000662943	6.60157e-08	-0.0190316	-0.00761476	AMH, MIR4321
chr17	62050038	62050719	682	*	9	4.68939e-13	2.1636e-06	0.00211348	2.14829e-07	0.00742709	-0.000698307	SCN4A, CTC-264K15.6
chr2	227700114	227701050	937	*	11	7.38384e-12	2.17016e-06	0.000999422	7.28827e-07	0.0122218	0.00135505	RHBDD1
chr11	119075448	119077095	1648	*	9	1.50597e-37	2.1823e-06	1.66108e-10	1.85644e-14	-0.0228107	-0.00476387	CBL
chr3	38178256	38180840	2585	*	19	1.48262e-10	2.18892e-06	0.00912111	3.99916e-07	-0.00519956	0.000396861	MYD88, ACAA1
chr19	40731797	40732902	1106	*	13	9.39562e-17	2.19668e-06	6.21802e-05	1.28903e-09	-0.0139493	-0.00437178	CNTD2
chr11	64691547	64692476	930	*	14	5.28322e-15	2.19773e-06	0.00096219	5.60306e-08	-0.00632791	-0.000384382	PPP2R5B
chr1	181056127	181057557	1431	*	8	1.19604e-16	2.20353e-06	6.63183e-05	3.41067e-08	-0.0216169	-0.00929968	NA
chr11	63437874	63439968	2095	*	19	6.23084e-15	2.21822e-06	1.36169e-06	4.05933e-10	-0.0284871	-0.00167276	ATL3
chr14	29234890	29236535	1646	*	22	2.65018e-17	2.22442e-06	2.75412e-06	1.68926e-07	-0.010943	-0.00153654	FOXG1
chr2	220108496	220110601	2106	*	18	1.80337e-10	2.23515e-06	0.0160627	4.48688e-06	-0.0308322	-0.00195832	STK16, GLB1L
chr5	113391125	113392117	993	*	10	1.51058e-11	2.25413e-06	0.00380474	6.67554e-07	-0.00510155	-0.00127182	RP11-371M22.1
chr17	18010713	18012134	1422	*	9	3.0073e-09	2.27741e-06	0.000974707	1.14957e-06	-0.00788481	-0.00311648	DRG2, MYO15A
chr1	94373434	94375598	2165	*	16	7.84891e-10	2.3032e-06	0.000345569	1.878e-07	-0.0125884	-0.000455372	GCLM
chr15	44083728	44087326	3599	*	27	3.64644e-13	2.30911e-06	0.000700245	2.00109e-09	-0.00768806	-0.000890359	SERF2, RP11-296A16.1, MIR1282, SERINC4
chr11	117856639	117857990	1352	*	10	5.63854e-11	2.31049e-06	0.00233381	1.6711e-06	0.00921406	0.00199303	IL10RA
chr12	133301730	133303468	1739	*	8	3.90255e-09	2.32021e-06	0.000651011	1.8295e-06	0.00928881	0.00119086	ANKLE2
chr4	186456009	186457734	1726	*	14	1.90259e-15	2.32513e-06	0.000777722	3.35492e-08	-0.0251145	-0.0041984	PDLIM3
chr3	181412819	181413847	1029	*	7	3.44885e-10	2.33457e-06	0.0038682	1.72346e-06	-0.0108447	-0.00468376	SOX2-OT
chr1	6191870	6193470	1601	*	8	1.21593e-12	2.33581e-06	0.000118158	7.94691e-10	0.0109522	-0.000543274	CHD5
chr6	33383819	33387205	3387	*	60	3.41081e-20	2.34531e-06	0.00756927	3.67405e-11	0.0139636	0.00120841	PHF1, CUTA
chr16	67517246	67518179	934	*	8	6.35212e-18	2.35751e-06	2.57502e-07	1.83927e-09	-0.0162986	-0.0044964	RP11-297D21.4, AGRP
chr15	83775590	83777082	1493	*	17	6.83942e-16	2.36401e-06	0.000296796	2.80372e-09	-0.00601968	-0.000800372	TM6SF1
chr1	239549600	239552128	2529	*	12	7.75405e-13	2.37084e-06	1.7415e-05	6.31694e-09	-0.0390202	-0.00505377	CHRM3
chr19	8656852	8657916	1065	*	9	1.34457e-11	2.38981e-06	0.000147074	1.66557e-06	-0.00936399	-0.00122486	ADAMTS10
chr15	69605276	69606770	1495	*	7	1.6119e-14	2.39106e-06	7.73761e-07	5.23223e-10	-0.0160754	-0.00237055	PAQR5
chr5	176874324	176875403	1080	*	8	4.21344e-17	2.39347e-06	0.000238365	2.60543e-09	-0.00982439	-0.00458379	PRR7, PRR7-AS1
chr20	11897921	11899739	1819	*	7	4.85103e-16	2.39946e-06	2.14968e-06	9.18303e-09	-0.0174447	-0.00896379	BTBD3, RP4-742J24.2
chr11	66205894	66207078	1185	*	9	1.80888e-09	2.39975e-06	0.0103032	7.17953e-06	-0.00714408	-0.000402181	MRPL11
chr21	44104502	44106476	1975	*	7	2.99916e-08	2.40126e-06	0.00118366	3.52308e-06	-0.0262192	-0.00753176	PDE9A
chr22	24113353	24115568	2216	*	14	5.56032e-10	2.42364e-06	8.5474e-05	6.82552e-07	-0.0124965	-0.00200206	MMP11
chr4	15964743	15965513	771	*	9	3.4986e-14	2.43025e-06	0.000535616	7.27595e-08	0.0157462	0.0057998	FGFBP2, PROM1
chr9	113341525	113343166	1642	*	12	1.34386e-12	2.46455e-06	0.000332542	1.08215e-06	-0.00982086	-0.00352851	SVEP1
chr3	130611754	130614013	2260	*	18	7.7898e-13	2.46467e-06	0.00175574	3.57936e-08	-0.00943902	2.47364e-05	ATP2C1
chr14	81420732	81422160	1429	*	16	7.21276e-11	2.47974e-06	0.00974277	6.93085e-07	-0.0106275	-0.00213254	TSHR, CEP128
chr4	942342	943690	1349	*	7	5.01298e-08	2.48191e-06	0.00702184	5.15234e-06	0.00575121	-0.00105124	TMEM175
chr22	46465160	46466183	1024	*	7	1.20904e-11	2.48528e-06	0.00012312	2.14128e-07	-0.0179472	-0.00646328	FLJ27365, RP6-109B7.4
chr5	67483109	67484579	1471	*	11	6.47969e-11	2.5008e-06	0.00497451	9.47044e-07	-0.0121547	-0.00186349	NA
chr1	32739049	32741619	2571	*	10	3.64981e-09	2.52171e-06	0.00265366	1.77704e-07	-0.0235476	-0.000478488	LCK
chr6	133561368	133563868	2501	*	41	3.42477e-23	2.53142e-06	1.75504e-05	1.92031e-10	-0.0111073	-0.00160291	EYA4
chr5	110406049	110407538	1490	*	9	2.02722e-07	2.5524e-06	0.0146638	1.09853e-05	-0.0118148	-0.00602498	TSLP
chr19	680063	682812	2750	*	7	5.00358e-12	2.56646e-06	9.21259e-06	2.3532e-09	-0.0164007	-0.00424203	FSTL3
chr14	103058097	103059453	1357	*	13	3.46333e-09	2.56902e-06	0.0286726	3.23118e-05	-0.0038539	-0.000146721	RCOR1
chr9	35811884	35814704	2821	*	13	7.4197e-11	2.60474e-06	1.53109e-05	1.08999e-09	-0.009962	-0.00113168	TMEM8B, SPAG8, HINT2
chr6	10414597	10416531	1935	*	22	6.07605e-22	2.62475e-06	3.45825e-06	3.3474e-09	-0.0124662	-0.00262603	TFAP2A-AS1, TFAP2A
chr19	13987364	13988555	1192	*	7	1.2322e-07	2.63062e-06	0.0131183	1.87301e-05	-0.00799809	-0.00262572	NANOS3
chr5	76247971	76249094	1124	*	9	1.05643e-09	2.63977e-06	0.00129228	1.06207e-05	-0.0134341	-0.00672373	CRHBP
chr20	56285701	56287532	1832	*	17	1.26466e-13	2.65435e-06	0.000205822	9.63236e-07	-0.010003	-0.000582378	PMEPA1
chr1	228651353	228653489	2137	*	13	7.37684e-10	2.656e-06	0.00216957	4.56885e-07	-0.0223214	-0.00212045	HIST3H2BA
chr8	118146418	118147563	1146	*	8	2.21542e-11	2.6562e-06	0.000865745	7.36409e-07	0.01121	0.00291217	SLC30A8
chr11	20690223	20693708	3486	*	21	4.11115e-09	2.67673e-06	0.00186199	5.15703e-07	0.00635392	-0.0014007	NELL1, RP11-701I24.3
chr11	65121660	65123609	1950	*	12	3.97308e-11	2.68192e-06	4.1708e-05	4.13823e-08	-0.0113401	-0.00154805	TIGD3
chr17	77966750	77967813	1064	*	7	7.31844e-12	2.68556e-06	0.000250184	9.17899e-08	-0.0126137	-0.00556337	TBC1D16
chr14	101505523	101509391	3869	*	22	4.09348e-18	2.69093e-06	6.82125e-06	1.95435e-11	0.00960411	0.000927178	AL132709.2, MIR376C, MIR654, MIR376A1, MIR300, MIR1185-1
chr11	6631411	6634465	3055	*	19	3.83987e-10	2.71929e-06	0.00274349	2.30494e-08	-0.0127492	-0.000871252	ILK, TAF10, TPP1
chr11	33890131	33893895	3765	*	16	3.42346e-19	2.73559e-06	9.2383e-10	5.31314e-13	-0.0289813	-0.00346492	LMO2
chr5	2751550	2752882	1333	*	12	5.88043e-11	2.74813e-06	0.00205653	1.97223e-06	-0.00644794	-0.00206796	C5orf38, IRX2
chr20	18117663	18119033	1371	*	16	2.1895e-26	2.75663e-06	1.35637e-06	5.13733e-11	-0.0204788	-0.00164268	PET117, CSRP2BP
chr9	137296319	137298813	2495	*	10	2.03044e-13	2.76902e-06	7.13588e-05	9.40114e-10	-0.0116469	-0.0052389	RXRA
chr7	4823097	4824800	1704	*	7	3.85875e-09	2.77072e-06	0.000763349	5.70337e-06	-0.0102658	-0.00285672	AP5Z1
chr1	234843592	234845770	2179	*	8	3.37915e-11	2.77588e-06	6.6907e-05	5.0753e-09	-0.0171884	-0.0014233	RP4-781K5.7
chr3	124837734	124840296	2563	*	10	5.01171e-11	2.77597e-06	0.000159821	2.56105e-09	0.01164	-0.000387343	SLC12A8, RNU6-230P
chr5	102089760	102091191	1432	*	8	6.75904e-14	2.776e-06	3.56045e-06	1.79412e-07	-0.00671012	-0.00234675	PAM
chr11	57280909	57282648	1740	*	12	1.87305e-28	2.77879e-06	1.25343e-07	6.17454e-11	-0.0150614	-0.00308787	SLC43A1
chr17	57917589	57918682	1094	*	7	6.94923e-12	2.77932e-06	0.000146072	7.15898e-09	0.0140935	0.0092761	VMP1, MIR21
chr18	31802071	31804000	1930	*	20	4.21448e-30	2.7974e-06	1.84425e-08	5.88287e-13	-0.0142017	-0.00202395	RP11-379L18.1, NOL4
chr20	50720731	50721911	1181	*	10	6.33319e-09	2.79746e-06	0.0112393	2.14444e-05	-0.00407455	-0.000854722	ZFP64
chr10	45495435	45497142	1708	*	18	2.018e-25	2.80104e-06	1.82505e-07	1.4885e-11	-0.0217835	-0.0036007	ZNF22, C10orf25
chr2	169311665	169313695	2031	*	12	3.04225e-24	2.80268e-06	6.18599e-08	4.92188e-12	-0.0218462	-0.00341061	CERS6
chr10	13391149	13392131	983	*	7	2.85421e-08	2.80716e-06	0.00658758	1.3895e-05	-0.0101866	-0.00218946	NA
chr14	33401638	33404466	2829	*	18	3.74046e-15	2.82192e-06	4.27696e-05	2.25485e-11	-0.0078708	-0.00213868	NPAS3
chr7	139256124	139257879	1756	*	10	4.97098e-09	2.82213e-06	0.00308901	3.09068e-07	-0.0189574	-0.00454574	HIPK2
chr12	132312857	132315626	2770	*	12	1.43855e-16	2.82733e-06	1.84468e-07	8.46387e-10	-0.00444232	6.93526e-05	MMP17
chr22	44350088	44352251	2164	*	15	3.66976e-12	2.83426e-06	0.000488318	2.48641e-08	-0.00535346	0.000221747	PNPLA3, SAMM50
chr17	40833382	40835003	1622	*	13	7.16901e-10	2.83912e-06	0.00310446	3.39484e-06	-0.0150071	-0.00209492	CTD-3193K9.4, CNTNAP1, CCR10
chr20	42187103	42187837	735	*	8	2.65723e-11	2.85096e-06	1.19112e-05	4.78925e-07	-0.0196138	-0.00533648	SGK2
chr20	60877067	60878541	1475	*	14	8.18932e-14	2.85854e-06	0.00155726	9.1141e-08	0.00250817	0.000979737	ADRM1
chr16	86611049	86613094	2046	*	9	7.32521e-11	2.86946e-06	0.000102138	4.12078e-08	-0.0116456	-0.00418066	FOXL1
chr12	132631688	132633322	1635	*	10	1.90421e-08	2.87262e-06	0.0223633	1.7879e-05	-0.00577543	-0.00255912	NOC4L
chr16	79633542	79636363	2822	*	18	4.40656e-15	2.8794e-06	2.90554e-06	5.01238e-10	0.0046275	0.000560778	MAF
chr11	134146324	134147837	1514	*	7	7.67903e-14	2.88198e-06	0.000242216	2.85067e-07	-0.0102179	-0.00463827	GLB1L3
chr22	19704398	19705601	1204	*	7	1.00085e-11	2.8915e-06	0.000924743	1.06298e-06	-0.00625534	-0.00239077	SEPT5
chr5	139682347	139683232	886	*	12	4.94406e-12	2.89352e-06	0.00154893	9.71276e-07	-0.0121829	-0.000297446	PFDN1
chr1	6550346	6553510	3165	*	17	1.95301e-19	2.89981e-06	1.06254e-06	9.79081e-13	-0.0127807	-0.00149534	PLEKHG5
chr12	133099206	133103113	3908	*	21	8.22985e-09	2.93059e-06	0.00107215	3.95043e-09	-0.00881245	-0.00189936	FBRSL1
chr7	129690864	129692358	1495	*	16	1.86725e-19	2.93297e-06	9.62475e-07	9.62917e-11	-0.0143157	-0.00185882	ZC3HC1
chr10	5929900	5931462	1563	*	7	1.02442e-24	2.94215e-06	1.45033e-08	3.41058e-10	-0.0310866	-0.00658022	ANKRD16
chr19	39739215	39740501	1287	*	8	5.71358e-15	2.95142e-06	0.000132958	4.97399e-09	-0.0130579	-0.00342234	IFNL4
chr10	99496515	99497748	1234	*	12	2.77061e-09	2.95865e-06	0.0220731	4.39863e-05	0.00662692	0.00127866	ZFYVE27
chr4	54457645	54458819	1175	*	11	4.90444e-09	2.96708e-06	0.0220317	1.65413e-05	-0.00964574	-0.00388673	FIP1L1, LNX1
chr1	53526834	53528612	1779	*	12	2.28156e-18	2.98832e-06	0.000143813	3.20268e-09	-0.0098569	-0.00223918	PODN
chr9	139009275	139011834	2560	*	12	1.50979e-11	2.98908e-06	9.14027e-06	2.36994e-09	-0.0156302	-0.00305186	C9orf69
chr11	2720229	2722713	2485	*	34	4.89402e-13	3.00778e-06	0.00056206	7.20739e-08	-0.0152097	-0.00364915	KCNQ1, KCNQ1OT1
chr20	42838757	42840441	1685	*	17	6.6657e-14	3.00996e-06	1.1637e-05	1.15699e-08	-0.00989264	-0.000604613	OSER1-AS1, OSER1
chr7	49812430	49815181	2752	*	15	1.15108e-08	3.03542e-06	0.00711423	9.3454e-08	-0.0130422	-0.00153987	VWC2
chr3	48541379	48543372	1994	*	12	1.15551e-11	3.0375e-06	8.96141e-05	4.60766e-08	-0.0152913	-0.00340596	SHISA5
chr22	17488275	17489762	1488	*	12	7.01636e-15	3.04296e-06	0.000164748	1.4849e-08	-0.0168517	-0.00308999	GAB4
chr1	155146295	155148157	1863	*	9	8.36832e-25	3.0674e-06	7.53266e-08	1.47786e-10	-0.0212404	-0.00357212	TRIM46, RP11-201K10.3
chr19	11405370	11406993	1624	*	7	2.59387e-14	3.09088e-06	1.88447e-05	5.9133e-09	-0.0117523	-0.00417766	TSPAN16
chr1	235811811	235814946	3136	*	24	7.25243e-22	3.10267e-06	1.1042e-06	6.68728e-14	-0.0206801	-0.00450992	GNG4
chr8	22421913	22423633	1721	*	13	7.65492e-16	3.11147e-06	0.00035564	4.22123e-08	-0.0137413	-0.00401108	SORBS3, RP11-582J16.3
chr21	46340351	46341389	1039	*	11	1.28173e-12	3.11472e-06	0.000181828	4.94528e-07	0.0124661	0.00371904	ITGB2-AS1, ITGB2
chr14	105952171	105954118	1948	*	11	6.35211e-12	3.16556e-06	0.00170001	3.55862e-06	-0.0108051	-0.00125135	CRIP1, CRIP1
chr10	126781498	126782576	1079	*	7	6.92862e-08	3.16657e-06	0.00902804	1.86445e-05	-0.00600064	7.30501e-05	CTBP2
chr6	73330297	73332073	1777	*	15	2.25974e-12	3.16668e-06	0.00308376	9.88858e-08	-0.00811515	-0.000967142	KCNQ5
chr17	19912177	19913408	1232	*	9	2.80101e-14	3.17571e-06	1.54389e-05	1.3228e-07	0.00273527	0.000446156	SPECC1, RP11-209D14.2
chr22	30476089	30477270	1182	*	14	2.96763e-13	3.18079e-06	0.0182885	3.10527e-07	-0.0117625	-0.00712533	HORMAD2, CTA-85E5.10
chr15	66998998	67000955	1958	*	10	2.89474e-08	3.18193e-06	0.000491918	1.50479e-06	-0.00582529	-0.00185502	SMAD6
chr7	135412196	135414520	2325	*	15	2.49088e-14	3.18277e-06	0.000162079	1.28563e-10	0.0141068	0.000724992	SLC13A4, FAM180A
chr6	21593129	21594320	1192	*	11	6.04884e-13	3.20832e-06	0.000335298	3.8553e-07	0.00774983	0.0013563	SOX4
chr6	3053528	3054820	1293	*	8	2.52729e-12	3.22072e-06	0.000139505	4.30044e-07	-0.0210199	-0.00489006	NA
chr3	10028155	10029261	1107	*	9	2.06607e-10	3.22096e-06	0.00297979	1.95561e-06	0.00235807	0.000204579	EMC3-AS1, EMC3
chr4	84376252	84377522	1271	*	15	1.13409e-12	3.22781e-06	0.000586767	5.57061e-07	0.00249043	0.000483626	MRPS18C, HELQ
chr7	130125200	130126871	1672	*	19	8.51971e-15	3.23858e-06	0.0021888	2.75846e-07	-0.0144581	-0.00530269	MEST, RP11-2E11.10
chr10	134570900	134573549	2650	*	7	9.77431e-12	3.28176e-06	3.56267e-05	5.63665e-09	-0.00626372	-0.000687322	INPP5A
chr1	24513473	24515117	1645	*	17	8.25497e-12	3.28273e-06	0.00475994	3.07247e-06	-0.00942538	-0.0019519	IFNLR1
chr12	50898249	50899895	1647	*	15	1.98095e-17	3.29825e-06	0.000188747	1.89875e-07	-0.0110138	-0.001662	DIP2B
chr7	77166136	77167521	1386	*	15	8.75375e-12	3.30374e-06	0.00121294	6.42225e-07	0.00499546	0.00113202	PTPN12
chr1	205818484	205820014	1531	*	14	2.0843e-07	3.32385e-06	0.0851991	0.000174237	-0.066114	-0.0396827	PM20D1
chr21	39288348	39289266	919	*	8	2.46785e-08	3.32749e-06	0.0204944	4.0123e-05	-0.00416359	-0.0016146	KCNJ6
chr10	74114860	74116102	1243	*	8	1.70804e-09	3.33364e-06	0.00656717	6.48035e-06	-0.00683258	-0.00311194	DNAJB12
chr1	153938859	153941904	3046	*	24	8.46765e-16	3.34207e-06	6.44343e-07	6.12676e-09	-0.0141376	-0.000171751	RP11-422P24.10, CREB3L4, SLC39A1
chr11	57956750	57958183	1434	*	8	2.95183e-11	3.34689e-06	0.000149356	2.43182e-07	0.0139893	0.00117297	OR9Q2
chr1	197882836	197885147	2312	*	10	1.18896e-07	3.34866e-06	0.00156692	1.23582e-06	-0.011112	-0.00060636	LHX9
chr12	132638571	132640057	1487	*	7	3.42946e-11	3.35033e-06	0.000932801	1.45916e-06	-0.0210965	-0.00836493	NA
[truncated: 6,057 more rows]

## Sheet: DMRcate_combat_Females_ASD
seqnames	start	end	width	strand	no.cpgs	min_smoothed_fdr	Stouffer	HMFDR	Fisher	maxdiff	meandiff	overlapping.genes
chr9	125794756	125797284	2529	*	14	8.10511e-52	4.47381e-21	0.000420089	1.81901e-19	-0.0333402	-0.0208401	RABGAP1, GPR21
chr11	67050713	67052992	2280	*	7	1.77128e-23	2.884e-11	0.00107159	4.73624e-10	-0.0269906	-0.0195674	ADRBK1
chr20	45946271	45948853	2583	*	12	5.82448e-19	3.16592e-11	0.00562577	7.97163e-10	-0.0246591	-0.0159115	AL031666.2, ZMYND8
chr12	124864528	124865130	603	*	8	2.23142e-25	1.69045e-10	0.00341194	2.17003e-09	-0.0219467	-0.0165498	NCOR2
chr6	31581498	31584223	2726	*	9	4.80609e-23	2.81874e-10	0.0007503	3.59064e-10	-0.0264943	-0.0170997	AIF1
chr9	130524573	130525864	1292	*	10	7.05441e-25	6.65075e-10	0.00468567	1.48206e-08	-0.0346625	-0.018247	SH2D3C
chr11	64979837	64981596	1760	*	10	1.55978e-20	1.40218e-09	0.00845157	3.32921e-08	-0.0447374	-0.0201574	SLC22A20
chr16	89041793	89044882	3090	*	18	1.0325e-21	3.1809e-09	0.00958988	3.72169e-09	-0.023667	-0.0112116	CBFA2T3
chr6	36665240	36665620	381	*	7	2.55638e-20	6.68665e-09	0.00815153	1.00007e-07	-0.0195217	-0.0153568	NA
chr1	11901487	11903897	2411	*	7	7.88832e-18	9.65866e-09	0.00234955	1.14386e-07	-0.0229744	-0.0173355	CLCN6, NPPA-AS1
chr1	19407878	19409764	1887	*	7	7.95553e-19	9.76399e-09	0.00144353	2.04184e-08	-0.0237921	-0.0148555	UBR4
chr2	33359059	33359688	630	*	11	9.98084e-26	1.74047e-08	0.00418809	4.59786e-08	-0.0261833	-0.0168865	LTBP1
chr2	240143798	240147161	3364	*	9	7.62217e-20	1.83529e-08	0.00122233	1.90459e-10	-0.0326911	-0.0179799	HDAC4
chr7	4754502	4755415	914	*	8	2.87598e-19	2.71572e-08	0.00391707	4.39795e-07	-0.0356091	-0.0225184	FOXK1
chr5	176935305	176938407	3103	*	14	8.33693e-15	3.09291e-08	0.00323576	1.52212e-07	-0.0230489	-0.011941	DOK3
chr5	17443108	17444953	1846	*	7	6.9039e-32	5.41767e-08	0.000138812	5.65595e-09	-0.0332103	-0.0154002	RP11-321E2.4
chr12	75783914	75785295	1382	*	13	1.04089e-26	6.29686e-08	0.0197535	1.908e-08	-0.0375689	-0.0228083	GLIPR1L2, CAPS2
chr17	79798629	79801920	3292	*	18	8.34154e-14	8.03663e-08	0.029	6.74852e-07	-0.0171203	-0.0104221	RP11-498C9.2, P4HB
chr11	59823508	59824161	654	*	7	2.64817e-21	8.99767e-08	0.00337502	2.82967e-07	-0.0262306	-0.019382	MS4A3
chr17	79880822	79882876	2055	*	12	8.10836e-24	1.00076e-07	0.00874959	4.43279e-07	-0.0241398	-0.0129097	RP11-498C9.12, MAFG
chr11	94277451	94279068	1618	*	10	1.09811e-21	1.01978e-07	0.00354826	4.96771e-07	-0.0212803	-0.0093542	PIWIL4, FUT4, RP11-867G2.8
chr19	4539943	4543865	3923	*	13	1.31548e-12	1.62518e-07	0.0114031	1.08558e-06	-0.0233189	-0.0125526	CTB-50L17.14, LRG1, SEMA6B
chr11	65378622	65380126	1505	*	7	1.64033e-14	1.9967e-07	0.00500001	2.38282e-06	-0.0219045	-0.014244	MAP3K11
chr10	135341025	135343248	2224	*	13	4.24645e-12	2.35352e-07	0.055556	1.69808e-05	-0.10108	-0.0422869	CYP2E1, SPRN, AL161645.2
chr1	32169274	32170507	1234	*	12	2.28377e-38	2.48488e-07	0.000711088	1.99211e-09	-0.0370176	-0.0142883	COL16A1
chr2	66663813	66667073	3261	*	20	4.28902e-30	2.51871e-07	0.00341822	1.24944e-08	-0.0213049	-0.00693404	MEIS1, MEIS1-AS2, AC092669.1
chr22	44568203	44568812	610	*	9	1.87673e-19	2.84309e-07	0.00223421	2.45093e-06	-0.0213724	-0.0117538	PARVB
chr4	1294432	1295078	647	*	8	2.41558e-19	2.91618e-07	0.00401564	1.33294e-06	-0.02241	-0.0169878	MAEA
chr3	71591429	71593305	1877	*	7	2.31309e-25	3.52269e-07	0.000806482	7.88456e-08	-0.0341283	-0.0178097	FOXP1
chr1	25290947	25292412	1466	*	14	4.65139e-16	3.76063e-07	0.0151199	5.05954e-06	0.0209083	0.0107578	RUNX3
chr17	41172092	41173720	1629	*	7	2.49745e-19	4.34102e-07	0.00315697	1.33454e-07	-0.0209969	-0.0123	VAT1
chr5	1107855	1109031	1177	*	8	4.71508e-20	5.5175e-07	0.00617629	1.06455e-06	-0.0253915	-0.0130397	SLC12A7
chr9	124047497	124049158	1662	*	7	2.03719e-14	6.53596e-07	0.00450948	5.96869e-06	-0.0210635	-0.0139717	GSN, GSN-AS1
chr15	41059627	41062224	2598	*	19	1.03968e-26	8.48554e-07	0.00533897	1.1054e-07	-0.0227914	-0.00798444	GCHFR, C15orf62, DNAJC17
chr11	503270	504937	1668	*	14	1.47771e-18	8.54103e-07	0.00575795	1.77553e-06	-0.0253336	-0.0130296	RNH1
chr1	203737534	203738799	1266	*	8	7.95553e-19	1.06915e-06	0.00279411	1.0396e-06	-0.0234178	-0.0141525	LAX1
chr22	26875404	26876701	1298	*	12	1.68612e-16	1.58991e-06	0.0259586	1.43584e-05	-0.0214384	-0.0105202	HPS4
chr2	232252780	232254927	2148	*	8	9.82536e-15	1.84405e-06	0.00294856	5.53459e-06	-0.0255724	-0.0145565	AC017104.6
chr10	51574776	51576452	1677	*	8	6.14648e-13	2.47662e-06	0.0129496	1.19067e-05	-0.0288761	-0.0195488	NCOA4
chr6	159359940	159360984	1045	*	7	1.90845e-14	2.60163e-06	0.0130475	2.37902e-05	-0.0350265	-0.025018	NA
chr14	23586582	23589419	2838	*	10	6.8594e-18	3.07395e-06	0.00290824	2.55865e-06	-0.0289011	-0.0119808	CEBPE
chr17	7742126	7743410	1285	*	7	6.39437e-16	3.12281e-06	0.01165	1.20448e-05	-0.0244018	-0.0158494	KDM6B
chr7	101005832	101006963	1132	*	13	5.27034e-16	3.2888e-06	0.0269369	3.82168e-05	-0.0363898	-0.0123792	COL26A1
chr1	153362927	153364020	1094	*	9	4.0232e-18	3.72555e-06	0.00675989	5.353e-06	-0.0261358	-0.0130318	S100A8
chr19	850975	852813	1839	*	9	9.70257e-15	4.13697e-06	0.0161521	2.92015e-05	-0.0230823	-0.0130277	ELANE
chr10	63807920	63809170	1251	*	16	1.07003e-20	4.50417e-06	0.0136504	1.09301e-05	0.018611	0.0115645	ARID5B
chr16	66399746	66400599	854	*	10	3.90782e-18	4.88771e-06	0.00606151	7.47764e-06	-0.0219015	-0.0113121	CDH5
chr3	171528273	171529610	1338	*	9	4.68328e-19	5.14989e-06	0.0029462	5.00978e-06	-0.025773	-0.0138973	PLD1
chr18	13610632	13611824	1193	*	15	1.69654e-16	5.32124e-06	0.0590473	2.91576e-05	-0.0220045	-0.013726	LDLRAD4, MIR4526
chr17	62083407	62084359	953	*	7	2.90319e-14	5.56085e-06	0.00879315	2.30876e-05	-0.0192073	-0.0132279	ICAM2
chr3	42694144	42696821	2678	*	14	2.38836e-14	6.58545e-06	0.0226743	1.52042e-05	-0.0194823	-0.00914355	ZBTB47, RP4-613B23.1
chr11	89867385	89868104	720	*	13	2.96435e-18	6.84973e-06	0.0371778	1.84554e-05	-0.0416789	-0.0142395	NAALAD2
chr5	76115309	76116535	1227	*	9	1.02462e-20	7.03954e-06	0.00250979	3.70058e-06	-0.0260609	-0.0114696	F2RL1
chr10	90611604	90612228	625	*	7	1.39552e-19	8.50074e-06	0.000446376	6.7132e-06	-0.0379546	-0.0181038	NA
chr2	192710226	192712158	1933	*	11	2.42994e-12	8.94705e-06	0.0306759	3.23843e-05	-0.0167991	-0.00870961	AC098617.1, SDPR
chr7	55620356	55621239	884	*	7	1.89035e-13	9.10963e-06	0.0154305	7.81671e-05	-0.030209	-0.0117597	VOPP1
chr17	47286445	47288569	2125	*	19	2.87205e-14	9.50466e-06	0.0539878	0.000101479	0.0147246	0.00911933	ABI3, GNGT2
chr16	28942477	28943677	1201	*	9	6.86336e-14	9.6719e-06	0.0259425	7.65502e-05	-0.0152071	-0.00972754	CD19, RABEP2
chr12	56413813	56415271	1459	*	10	1.96823e-22	1.15837e-05	0.00287188	2.02844e-06	-0.0228488	-0.0078183	IKZF4
chr6	30296689	30297627	939	*	11	2.39863e-22	1.16757e-05	0.00652105	2.37415e-06	-0.024096	-0.0132238	TRIM39, TRIM39-RPP21
chr22	17955976	17956641	666	*	7	1.19476e-16	1.26074e-05	0.0035174	2.46552e-05	-0.030895	-0.0181665	CECR2
chr17	37894258	37896620	2363	*	19	2.51723e-14	1.3177e-05	0.0768479	0.000151125	-0.0233099	-0.0111802	GRB7
chr17	46666926	46670029	3104	*	17	1.96093e-20	1.32224e-05	0.00660497	2.23436e-06	-0.025411	-0.0104481	HOXB-AS3, HOXB3, HOXB5
chr17	9939895	9940970	1076	*	7	4.78913e-18	1.53956e-05	0.00342257	5.77407e-06	-0.0277369	-0.0124995	GAS7
chr8	22546240	22549103	2864	*	11	1.0621e-09	1.78793e-05	0.0165237	2.97939e-05	-0.0262075	-0.01209	RP11-459E5.1, EGR3
chr13	30727439	30728819	1381	*	8	2.5536e-23	1.91617e-05	0.00175201	1.60647e-06	0.0209695	0.0092804	LINC00385, LINC00384
chr8	28195582	28197671	2090	*	10	7.99927e-19	1.93282e-05	0.00724257	3.76446e-06	-0.0226525	-0.0110833	PNOC, RP11-380I10.4
chr6	32903301	32905320	2020	*	14	2.5294e-23	1.94541e-05	0.00244058	1.64733e-07	-0.0279241	-0.0132597	HLA-DMB, AL645941.1, XXbac-BPG181M17.5
chr2	127412692	127413936	1245	*	11	5.93845e-15	2.30179e-05	0.0301685	8.60148e-05	-0.0181977	-0.00846305	GYPC
chr6	33039396	33041406	2011	*	13	3.41308e-10	2.43612e-05	0.0310388	0.000257737	-0.0435438	-0.0194758	HLA-DPA1
chr8	38830814	38832335	1522	*	14	9.203e-35	2.56897e-05	0.00149418	4.16166e-08	-0.0437521	-0.0171023	PLEKHA2, HTRA4
chr5	138718219	138720403	2185	*	8	2.3742e-12	2.7695e-05	0.00134721	9.95213e-06	-0.0245409	-0.0118078	SLC23A1
chr12	109553359	109554767	1409	*	8	1.81275e-16	2.80016e-05	0.0066207	1.32516e-05	-0.0268926	-0.014816	RP11-968O1.5, ACACB
chr18	13640835	13642414	1580	*	9	7.86264e-13	2.94509e-05	0.0102335	0.000128927	-0.0194147	-0.0102071	LDLRAD4
chr19	827429	828170	742	*	10	1.37468e-15	2.99883e-05	0.0108961	7.71296e-05	-0.0196411	-0.0105712	AZU1
chr6	10520809	10521715	907	*	9	1.61153e-12	3.0742e-05	0.0297401	0.000139824	-0.0183718	-0.0111963	GCNT2
chr10	73497514	73499041	1528	*	7	3.39165e-12	3.33768e-05	0.00172831	3.09102e-05	-0.038025	-0.0145478	CDH23, C10orf105
chr13	23309689	23310675	987	*	10	2.38333e-10	3.92201e-05	0.0838273	0.000847241	-0.0372135	-0.0294612	NA
chr1	95698378	95700272	1895	*	16	5.41806e-13	4.02806e-05	0.083722	0.000429543	-0.0292938	-0.00945447	TMEM56-RWDD3, RWDD3, RP11-57H12.3
chr10	104535020	104536695	1676	*	14	2.48511e-20	4.06146e-05	0.0022704	3.76241e-05	-0.0257045	-0.00727391	WBP1L
chr2	32489693	32491049	1357	*	9	2.22191e-10	4.28027e-05	0.0156983	8.88979e-05	-0.021861	-0.0113533	NLRC4
chr22	43355678	43357102	1425	*	8	1.90384e-12	4.57557e-05	0.0161147	0.000194152	-0.0508951	-0.0149822	PACSIN2
chr21	47844012	47845863	1852	*	7	4.5622e-08	4.77192e-05	0.043071	0.000461422	0.0179693	0.0140215	PCNT
chr3	48505388	48507618	2231	*	17	1.70912e-10	5.47453e-05	0.0686611	0.000345084	-0.011646	-0.00473193	ATRIP, TREX1
chr17	4690628	4692790	2163	*	12	5.17959e-15	6.5578e-05	0.00372135	7.23045e-06	-0.0437297	-0.0137373	GLTPD2
chr11	33562503	33563946	1444	*	9	4.57596e-14	7.12768e-05	0.00532909	0.000279624	-0.0390321	-0.0126556	KIAA1549L
chr11	117695372	117696015	644	*	7	2.64715e-14	7.91099e-05	0.00612394	9.4355e-05	-0.0196938	-0.0131138	FXYD2, FXYD6-FXYD2
chr1	248902767	248903933	1167	*	8	1.39541e-13	8.31544e-05	0.0101567	0.000154837	-0.0218486	-0.0113915	LYPD8
chr4	8200261	8201560	1300	*	10	9.41219e-27	9.8026e-05	0.00154011	5.34296e-07	-0.0176786	-0.00545759	SH3TC1
chr8	27468166	27469673	1508	*	12	4.95371e-13	0.000113584	0.0187761	0.000351964	-0.0201483	-0.0105233	CLU
chr8	130695235	130696901	1667	*	7	6.27976e-17	0.000114522	0.00160602	2.60841e-05	-0.0290995	-0.0133815	RP11-419K12.1
chr16	57661517	57663627	2111	*	14	4.44619e-10	0.000117571	0.0622937	0.0012457	-0.0154437	-0.00737263	GPR56, RP11-405F3.5
chr2	74612020	74612812	793	*	7	3.85802e-14	0.000118147	0.00500447	0.000145977	-0.0295824	-0.0119061	DCTN1-AS1, DCTN1
chr16	81771819	81773196	1378	*	11	6.46945e-16	0.000121456	0.032103	0.000114823	-0.0167124	-0.010507	RP11-960L18.1, PLCG2
chr2	118617230	118618593	1364	*	8	1.25519e-10	0.000129767	0.0504767	0.000873733	-0.0307542	-0.0199524	HTR5BP
chr14	24867164	24868755	1592	*	10	1.42377e-14	0.000134502	0.0062891	0.000121076	-0.0204792	-0.0107207	NYNRIN
chr1	206945034	206946595	1562	*	9	1.21351e-26	0.000141402	0.00118673	3.23906e-07	-0.0270193	-0.0148512	IL10
chr12	109548681	109549097	417	*	7	5.80455e-10	0.000145617	0.0459745	0.000799011	-0.0268783	-0.0170484	UNG, RP11-968O1.5
chr15	68497730	68498857	1128	*	8	7.64594e-10	0.000166175	0.0342283	0.000979457	-0.0181985	-0.0107593	CALML4, RP11-315D16.2
chr17	19290353	19291120	768	*	8	1.69764e-09	0.000170318	0.0615832	0.00137954	-0.0128568	-0.00862671	MFAP4
chr19	1154276	1155738	1463	*	7	2.22301e-10	0.000177119	0.0332425	0.000692402	-0.0156729	-0.00985578	SBNO2
chr21	34773372	34775045	1674	*	11	1.25451e-19	0.000185347	0.0088332	3.12167e-05	-0.0289487	-0.0118378	NA
chr6	138820503	138821354	852	*	7	1.09661e-11	0.000186285	0.00914381	0.000408877	-0.0269585	-0.0152601	NHSL1
chr12	58209787	58211237	1451	*	7	9.67651e-14	0.000220564	0.00471006	0.000215463	-0.018237	-0.0109517	AVIL
chr16	29830908	29833153	2246	*	14	4.35173e-09	0.00023255	0.0405157	0.00099486	0.0285702	0.00572381	PAGR1, PAGR1, MVP, AC009133.20, AC009133.12
chr12	48150897	48153124	2228	*	22	1.78669e-38	0.000236012	0.00397305	6.69333e-07	-0.0217417	-0.00684512	SLC48A1, RAPGEF3
chr17	19976149	19977156	1008	*	8	2.90305e-14	0.000237499	0.00907224	0.000215213	-0.0269549	-0.00808442	SPECC1
chr5	27038605	27039668	1064	*	8	1.90473e-08	0.000242357	0.0683364	0.0018227	-0.0386417	-0.0238636	CDH9
chr4	39481691	39482781	1091	*	9	1.47931e-15	0.00024414	0.00260181	8.49204e-05	-0.0269276	-0.0104498	RP11-472B18.1
chr17	1548881	1549896	1016	*	9	1.34957e-15	0.000266354	0.00661875	0.00020514	-0.0195065	-0.00969497	SCARF1, RILP
chr1	112057879	112058975	1097	*	7	1.80718e-18	0.000273075	0.00128417	6.62834e-05	-0.0254269	-0.0113245	ADORA3
chr2	157183755	157186446	2692	*	14	2.50454e-15	0.000276897	0.0120122	7.00307e-05	-0.0243679	-0.0143286	NR4A2
chr7	2772710	2774654	1945	*	10	1.84894e-07	0.00029295	0.0442022	0.00151322	-0.0221535	-0.0109527	AMZ1, GNA12
chr11	47399813	47401027	1215	*	13	9.06987e-18	0.000295531	0.00925498	6.67619e-05	-0.0241573	-0.01083	SPI1
chr11	87908134	87909062	929	*	11	9.70914e-12	0.000301148	0.0428213	0.000993685	-0.0234095	-0.00885941	RAB38
chr11	818331	819941	1611	*	10	1.74713e-17	0.000320132	0.00312934	3.33327e-05	-0.0206995	-0.00845097	PNPLA2
chr15	91427184	91428456	1273	*	13	5.6233e-13	0.000334561	0.0309219	0.000318561	-0.0164656	-0.00896322	FES
chr1	181056127	181057458	1332	*	7	4.27103e-13	0.000341669	0.0184418	0.000570227	-0.0361658	-0.0165935	NA
chr13	40761585	40762469	885	*	7	6.4545e-10	0.000360899	0.0258806	0.00103386	0.034928	0.0130884	LINC00332
chr1	55012926	55013956	1031	*	7	1.65683e-13	0.000366935	0.00758835	6.07566e-05	-0.018542	-0.00868974	ACOT11
chr14	69260273	69262265	1993	*	18	1.37386e-17	0.000403886	0.0133488	0.000527546	0.00728559	0.00135877	ZFP36L1
chr3	128778575	128780492	1918	*	11	5.95058e-16	0.000416477	0.0201079	0.000230946	-0.0201078	-0.00989673	GP9
chr6	31554199	31556482	2284	*	12	1.52505e-11	0.00045234	0.0111428	0.000231876	-0.0269494	-0.0105923	LST1
chr2	218843194	218844202	1009	*	7	1.8608e-10	0.000475594	0.031205	0.00104085	0.0504281	0.0235591	AC010136.2, TNS1
chr16	72041376	72042985	1610	*	13	2.46638e-13	0.000478304	0.00729057	0.000274581	-0.0202597	-0.0016491	DHODH
chr2	232259431	232261238	1808	*	12	6.30187e-10	0.000493683	0.0546341	0.000514829	-0.0283581	-0.0113496	AC017104.6, B3GNT7
chr21	40123882	40125827	1946	*	7	1.50217e-06	0.000500387	0.0450733	0.00171783	-0.0340645	-0.0101639	NA
chr12	2027002	2028254	1253	*	7	1.87538e-08	0.000509735	0.0356712	0.00106655	-0.0186209	-0.0110493	RP5-1096D14.3, CACNA2D4
chr2	242446735	242449765	3031	*	23	6.10798e-12	0.00051333	0.0467273	0.000859892	-0.0181044	-0.00335072	STK25
chr20	1471884	1472914	1031	*	8	1.74082e-09	0.000522136	0.0184571	0.000943649	-0.039519	-0.0128564	SIRPB2
chr4	40632031	40633572	1542	*	12	2.51989e-17	0.000574695	0.00974861	0.0001569	-0.0269916	-0.01114	RBM47
chr14	50863241	50865194	1954	*	14	2.74455e-19	0.00058406	0.00959654	5.88005e-05	-0.0198944	-0.00645945	RP11-247L20.3, CDKL1
chr5	58652602	58653738	1137	*	7	4.94884e-08	0.000596086	0.0493342	0.00116089	-0.0209088	-0.0143055	PDE4D
chr14	76447643	76449436	1794	*	10	1.5918e-17	0.000684227	0.00151775	0.000215082	-0.0147095	-0.00471002	IFT43, TGFB3
chr7	1094737	1095720	984	*	7	2.67423e-09	0.000704568	0.0345313	0.00132042	-0.0177046	-0.0110905	GPR146, C7orf50, RP11-449P15.1
chr7	130129946	130131403	1458	*	25	6.68758e-14	0.000728275	0.118268	0.00444351	-0.0248328	-0.0107484	MEST
chr22	50585386	50586605	1220	*	9	4.53397e-13	0.000740904	0.027526	0.00156219	-0.0330508	-0.0115324	MOV10L1
chr1	75198211	75199496	1286	*	15	3.42192e-10	0.000754834	0.128362	0.00664135	0.0261229	0.00770839	TYW3, CRYZ
chr19	15391271	15392457	1187	*	7	2.84837e-15	0.000767919	0.00243485	0.000193447	-0.0240309	-0.0106237	BRD4
chr1	111742914	111744108	1195	*	10	2.01465e-11	0.000783409	0.0107538	0.000735188	0.0219299	0.0102437	CHI3L2, DENND2D
chr2	7171869	7172724	856	*	8	2.0165e-09	0.000810259	0.0510627	0.00232555	-0.0221347	-0.0105308	RNF144A
chr22	29196047	29198005	1959	*	12	1.78236e-10	0.000830573	0.00602857	0.000499864	-0.0141762	-0.00398023	CTA-292E10.6, XBP1
chr7	75956931	75958048	1118	*	8	9.94303e-12	0.000830865	0.00536131	0.000895402	-0.0279806	-0.00539247	YWHAG
chr1	110165726	110166664	939	*	8	8.37615e-10	0.00084892	0.0283504	0.00264279	-0.0166541	-0.00835772	AMPD2
chr13	114890016	114891224	1209	*	8	8.53695e-11	0.000861263	0.0229595	0.00166774	0.0149168	0.00722549	RASA3
chr6	44224934	44226520	1587	*	15	1.43953e-11	0.000873563	0.05458	0.000797772	-0.0128654	-0.00328243	SLC35B2, NFKBIE
chr2	286383	288113	1731	*	12	2.15558e-14	0.000892249	0.00684726	0.000805781	-0.0207833	-0.00785267	AC079779.4, FAM150B
chr12	125002332	125003786	1455	*	8	2.72025e-11	0.000910928	0.0132137	0.000567416	-0.0173826	-0.00567108	NCOR2
chr19	7766960	7767584	625	*	7	4.68874e-09	0.000913416	0.0444511	0.00291508	-0.0154948	-0.0100783	FCER2
chr12	7054989	7056008	1020	*	12	1.65331e-12	0.000924334	0.0329901	0.00125131	-0.01733	-0.00437892	C12orf57, PTPN6
chr1	154942509	154944357	1849	*	7	5.96972e-08	0.000928945	0.0115736	0.000743878	-0.0229072	-0.0107823	SHC1
chr17	8814822	8816266	1445	*	7	6.17313e-07	0.00096925	0.0224608	0.00175119	-0.00664274	-0.00451756	PIK3R5
chr3	32509018	32509543	526	*	9	1.43691e-10	0.000990927	0.0405466	0.00189937	-0.0390301	-0.016034	CMTM7
chr20	45980204	45981590	1387	*	8	1.22708e-09	0.000994452	0.0330451	0.00283599	-0.0282027	-0.0143947	RP4-569M23.2, ZMYND8
chr11	67204799	67206308	1510	*	12	4.89304e-09	0.00108496	0.0551788	0.00381322	0.0139377	0.00792816	PTPRCAP, CORO1B
chr3	52279403	52280702	1300	*	16	1.47771e-18	0.00116224	0.00425345	0.000369967	0.0137883	0.00467298	PPM1M
chr2	74208590	74209160	571	*	7	4.43053e-09	0.00117808	0.0175305	0.00163824	-0.0140397	-0.00853981	NA
chr7	99953298	99955101	1804	*	8	5.45436e-10	0.00120022	0.0472471	0.0014638	-0.0146983	-0.00774539	STAG3L5P-PVRIG2P-PILRB, PILRB
chr1	26797145	26798740	1596	*	11	1.49375e-08	0.00120603	0.0658173	0.00381073	-0.0132698	-0.00317159	DHDDS
chr17	55121964	55123356	1393	*	7	1.40951e-11	0.00125716	0.00513691	0.00116356	-0.0256741	-0.0143649	RNF126P1
chr12	53729570	53730406	837	*	9	1.0155e-12	0.00127982	0.03378	0.000346257	-0.0221339	-0.00891397	SP7
chr19	50014987	50015975	989	*	9	1.32737e-11	0.00128386	0.0127497	0.000924664	-0.025137	-0.00990617	FCGRT
chr17	33759957	33760971	1015	*	12	2.97195e-11	0.00133229	0.0757882	0.00600734	-0.0282082	-0.0163635	SLFN12
chr4	54959708	54960972	1265	*	7	3.2085e-07	0.00138137	0.0398103	0.00516117	-0.0157619	-0.00788461	FIP1L1
chr15	99789622	99790022	401	*	8	4.08673e-07	0.00139801	0.116694	0.011378	0.0307748	0.0207279	TTC23
chr6	166876490	166877038	549	*	7	8.77597e-11	0.00141992	0.00747619	0.00169432	-0.0256711	-0.015406	RPS6KA2, RPS6KA2-IT1
chr17	3819339	3820910	1572	*	11	2.17491e-07	0.00142851	0.0923231	0.00399162	-0.0130978	-0.00725967	P2RX1
chr14	94856984	94858226	1243	*	9	6.91784e-08	0.00144203	0.0919584	0.00578553	-0.0126952	-0.00947352	SERPINA1
chr11	33757569	33759043	1475	*	13	1.16585e-15	0.00148977	0.0114668	0.000414778	-0.0227653	-0.00510671	CD59
chr11	71823553	71824649	1097	*	11	5.37993e-11	0.00150449	0.0706789	0.0043852	0.00536608	0.000725776	ANAPC15
chr12	122711178	122713134	1957	*	19	8.46245e-28	0.00152794	0.00622195	1.32775e-05	0.0230287	0.00729028	DIABLO, RP11-512M8.5
chr1	36789388	36790927	1540	*	12	5.58308e-10	0.00154699	0.0641998	0.00356852	-0.0134324	-0.00361893	SH3D21, RP11-268J15.5, EVA1B
chr19	58868256	58869424	1169	*	7	1.9084e-07	0.00155649	0.0759967	0.00628275	-0.0309444	-0.0142143	CTD-2619J13.9, CTD-2619J13.8, ZNF497
chr5	148809664	148810203	540	*	7	9.44177e-09	0.00156894	0.0541844	0.00345628	-0.0177056	-0.011549	MIR145
chr8	104153148	104153829	682	*	9	2.6299e-12	0.00160052	0.0229139	0.000964069	-0.020224	-0.00715855	BAALC, C8orf56
chr6	142622429	142623767	1339	*	9	3.33301e-06	0.00160308	0.0704364	0.00705219	-0.0252925	-0.0130663	GPR126
chr15	29212889	29213860	972	*	8	4.77197e-12	0.0016174	0.00665917	0.000536493	0.0162856	0.00698228	APBA2
chr17	80832611	80834089	1479	*	7	9.35847e-10	0.00165454	0.00877287	0.00127201	-0.0204937	-0.00982682	TBCD
chr17	7460690	7462249	1560	*	13	5.5735e-13	0.00169914	0.0149055	0.000482897	-0.0261665	-0.00865742	TNFSF12, TNFSF12-TNFSF13, TNFSF13
chr2	85921017	85922477	1461	*	7	2.10729e-11	0.00170253	0.00880792	0.000374767	0.0168407	0.00959532	GNLY
chr1	54638137	54639409	1273	*	8	1.4289e-06	0.00172147	0.0710551	0.00751151	-0.0145	-0.00708534	RP11-446E24.4, CYB5RL
chr20	23330591	23331479	889	*	10	6.31503e-09	0.00173698	0.0621139	0.00363365	0.00344832	0.00172319	NXT1, RP3-322G13.7, AL096677.1
chr8	35092683	35093901	1219	*	10	5.95933e-11	0.0017843	0.0556133	0.0026731	-0.0139777	-0.00646324	UNC5D
chr19	57182816	57183342	527	*	9	5.37649e-08	0.00179005	0.0890504	0.00763773	-0.0138915	-0.00726291	ZNF835
chr17	7340872	7342238	1367	*	10	4.11772e-12	0.00185415	0.0445848	0.00185768	-0.0188759	-0.0108419	RP11-104H15.7, TMEM102, FGF11
chr3	127309709	127311169	1461	*	11	7.14171e-13	0.00188179	0.0180528	0.000108714	-0.0274957	-0.00669427	TPRA1
chr6	5132887	5133630	744	*	7	6.93151e-13	0.00193436	0.00334475	0.00059043	-0.0255282	-0.0113105	LYRM4
chr5	5139069	5139643	575	*	7	2.88593e-07	0.00195897	0.112249	0.0121824	-0.0252441	-0.0174148	CTD-2297D10.2
chr16	3017902	3019115	1214	*	10	2.13387e-10	0.0019743	0.0671544	0.00650988	0.0404139	-0.00469459	KREMEN2, PKMYT1
chr1	218517778	218519232	1455	*	12	2.40555e-14	0.00197779	0.00324653	0.00113031	-0.0111992	-0.00282813	RP11-224O19.2
chr1	23670246	23671499	1254	*	12	2.97666e-10	0.00200976	0.037679	0.00529882	0.00309657	0.00159056	HNRNPR
chr22	42828125	42828946	822	*	8	4.95524e-09	0.00205615	0.0438722	0.00410429	-0.0156891	-0.00761562	NFAM1
chr1	12039712	12040877	1166	*	12	3.9277e-08	0.00210157	0.0903184	0.00734526	-0.020327	-0.00208519	MFN2
chr4	6694923	6695698	776	*	9	3.33213e-08	0.00218113	0.0812667	0.00761057	-0.0198582	-0.011072	S100P
chr13	49975383	49976140	758	*	7	9.46945e-11	0.00220882	0.0335263	0.00104551	-0.0245332	-0.0141139	CAB39L
chr11	10476023	10477461	1439	*	10	1.70135e-14	0.00221853	0.0193679	0.000615651	-0.0189955	-0.00914817	AMPD3
chr19	36247523	36248077	555	*	8	3.39057e-07	0.00222923	0.119416	0.0139384	-0.0167983	-0.00873264	HSPB6
chr12	9217079	9217907	829	*	11	1.7937e-08	0.00223075	0.0822639	0.011829	-0.034226	-0.0197629	A2M-AS1, LINC00612
chr20	37100437	37101903	1467	*	14	1.87087e-12	0.00223362	0.0317218	0.001314	-0.0308933	-0.00172228	RALGAPB
chr17	74074118	74075336	1219	*	8	1.20483e-08	0.00224756	0.0365381	0.00417977	-0.0294823	-0.0151033	ZACN
chr3	186647950	186649165	1216	*	9	9.48436e-09	0.00225192	0.0340046	0.00472291	-0.00720766	-0.000482934	ST6GAL1
chr21	46348306	46349095	790	*	8	1.92855e-08	0.00229773	0.0647092	0.00756892	0.0154244	0.00999456	ITGB2-AS1, ITGB2
chr5	169815771	169817247	1477	*	9	6.36133e-08	0.00230559	0.047129	0.00257704	-0.0204149	-0.00521617	KCNIP1, CTD-2270F17.1, KCNMB1
chr19	51225848	51226849	1002	*	8	6.46147e-09	0.00235145	0.0604682	0.00579708	-0.0203765	-0.013387	CLEC11A
chr12	123752628	123754071	1444	*	12	2.05962e-11	0.00236466	0.0492931	0.00165776	-0.0193638	-0.00831635	CDK2AP1
chr19	58545001	58546307	1307	*	12	4.54085e-11	0.00245586	0.037551	0.00251562	-0.0169703	-0.00834006	ZSCAN1
chr14	24777708	24778911	1204	*	7	1.13588e-08	0.00247151	0.0104665	0.00421181	-0.0196614	-0.00670785	NOP9, LTB4R2, LTB4R2, CIDEB
chr20	2275294	2276571	1278	*	7	7.78726e-07	0.00249599	0.064724	0.00687574	0.0140341	0.00109295	NA
chr11	47428611	47429944	1334	*	9	3.92095e-09	0.00250677	0.0327456	0.00420508	-0.0155105	-0.00490289	SLC39A13, RP11-750H9.5
chr17	43224180	43225229	1050	*	12	1.75478e-09	0.00252491	0.038788	0.00516309	-0.0112304	-0.000760895	HEXIM1
chr8	102149430	102150072	643	*	7	3.20889e-07	0.00260525	0.0628181	0.00839345	-0.0183422	-0.00463547	NA
chr21	46339550	46341067	1518	*	9	1.95237e-06	0.0026552	0.0499076	0.00594747	0.0135108	0.00404226	ITGB2-AS1, ITGB2
chr15	91305024	91306178	1155	*	8	1.04398e-09	0.00271436	0.0288976	0.00448623	-0.0374499	-0.0160469	BLM
chr7	18534872	18535973	1102	*	11	8.53397e-12	0.00271569	0.0316179	0.00266221	-0.0202066	-0.00488077	HDAC9
chr7	157646656	157648006	1351	*	9	5.29704e-15	0.00280591	0.00857725	0.000328238	-0.0180242	-0.00860221	AC011899.9, PTPRN2
chr17	73641675	73643555	1881	*	15	2.44072e-10	0.00280848	0.0785919	0.00477628	-0.0159124	-0.00741845	SMIM6, RECQL5
chr11	5617367	5618023	657	*	7	4.64444e-06	0.00286768	0.126204	0.0174075	0.0265032	0.0197549	TRIM6, TRIM6-TRIM34, HBG2, AC015691.13
chr8	82191575	82192945	1371	*	13	2.19639e-17	0.00290189	0.00869528	0.000211827	-0.0242666	-0.0058855	FABP5, RP11-363E6.3
chr14	70690287	70690704	418	*	7	5.5042e-06	0.00298969	0.133163	0.0184935	-0.077125	-0.0521765	RP11-486O13.2
chr6	106440663	106442129	1467	*	9	3.79171e-09	0.00303485	0.0718652	0.00594833	-0.0326394	-0.0124049	NA
chr1	7830103	7831845	1743	*	11	1.34674e-07	0.00313106	0.0366682	0.00249797	-0.0073387	-0.00074973	VAMP3
chr6	167534955	167536521	1567	*	10	4.25346e-11	0.00319162	0.0238318	0.00228232	0.015971	0.00514922	RP11-517H2.6, CCR6
chr1	173174650	173176731	2082	*	15	2.77391e-07	0.00321843	0.106404	0.00684774	-0.0115516	-0.00387139	TNFSF4
chr6	31650735	31651676	942	*	16	8.62385e-10	0.00324818	0.136736	0.0102647	-0.0572285	-0.02452	LY6G5C
chr15	68569436	68571585	2150	*	12	1.28801e-10	0.00329834	0.0109373	0.000710997	-0.0133781	-0.000982107	FEM1B, RP11-315D16.4
chr14	21565656	21568104	2449	*	15	9.84634e-10	0.00331707	0.031135	0.000476185	-0.0164841	-0.00533157	TMEM253, ZNF219
chr7	116592956	116594536	1581	*	17	2.36352e-11	0.00340591	0.0438517	0.00165184	-0.0164436	-0.00124742	ST7, ST7-OT4, ST7-AS1
chr1	155177237	155178670	1434	*	16	1.73207e-13	0.0035248	0.0718238	0.00270801	-0.0188147	-0.00564619	MTX1, THBS3
chr6	106545984	106546824	841	*	10	1.8347e-13	0.00362668	0.0239632	0.00122696	0.0329808	0.0154036	PRDM1
chr4	122853464	122854532	1069	*	10	1.34572e-07	0.0036808	0.0821554	0.0119675	-0.0223983	-0.0135266	TRPC3
chr11	128693677	128694915	1239	*	9	7.30678e-10	0.00378939	0.0621517	0.00438734	-0.0358321	-0.0205668	NA
chr14	104689180	104690244	1065	*	8	7.7407e-06	0.00388084	0.151223	0.0261382	0.0211049	0.0114927	RP11-260M19.2
chr7	157090031	157091649	1619	*	10	1.15113e-05	0.00388346	0.0929983	0.0081696	-0.0201296	-0.00883962	NA
chr12	54412688	54413936	1249	*	8	3.67744e-07	0.00390253	0.0980877	0.0117004	-0.021861	-0.0151288	RP11-834C11.12, HOXC6, HOXC4, RP11-834C11.14, AC012531.25
chr10	34061313	34062848	1536	*	9	6.25518e-21	0.0039476	0.0011562	0.000234534	-0.0312268	-0.012612	LINC00838
chr10	81966886	81967666	781	*	9	1.14458e-06	0.00394768	0.133804	0.0228093	-0.0293989	-0.0183712	LINC00857
chr14	105779532	105780695	1164	*	10	1.21934e-15	0.00397755	0.0106572	0.000772293	-0.0254054	-0.00939064	PACS2, BRF1
chr17	26368374	26369940	1567	*	10	2.18948e-07	0.00398478	0.0947572	0.0100933	-0.0156008	0.000186679	NLK
chr20	13975279	13976839	1561	*	18	2.32237e-10	0.00401489	0.0855178	0.0164484	-0.0206087	-0.00696308	MACROD2, SEL1L2
chr2	157291262	157292411	1150	*	10	6.06275e-11	0.00407639	0.0465536	0.00318542	-0.0261815	-0.00852315	GPD2
chr16	89785686	89786885	1200	*	7	3.12294e-13	0.00423691	0.00339977	0.00228684	-0.0273965	-0.00775425	ZNF276, VPS9D1
chr5	64063849	64065454	1606	*	14	1.2918e-08	0.00429607	0.0680738	0.00550479	0.00643414	0.00126559	CWC27, SREK1IP1
chr5	81046408	81047848	1441	*	9	3.48094e-08	0.00437435	0.0524169	0.00608107	-0.0128261	-0.000338376	SSBP2
chr20	37376264	37376998	735	*	9	8.09047e-20	0.0044276	0.00426126	7.3593e-05	-0.021554	-0.00367853	NA
chr20	44541013	44542136	1124	*	8	2.16474e-06	0.00444401	0.0713817	0.00704853	-0.016145	-0.00893638	NA
chr1	10271191	10272185	995	*	7	1.72016e-09	0.00448913	0.0580599	0.00401535	-0.0155453	-0.00770543	KIF1B
chr1	42383900	42384647	748	*	11	1.55052e-06	0.00461969	0.168	0.036393	-0.044831	-0.0219481	HIVEP3
chr1	1114172	1115575	1404	*	10	2.45292e-13	0.00462406	0.0131242	0.0011446	-0.0145642	-0.00693047	TTLL10, TTLL10-AS1
chr6	41168801	41169391	591	*	7	3.58219e-07	0.00464685	0.0795106	0.00769647	-0.0206948	-0.0100453	TREML2
chr8	82753739	82754900	1162	*	10	5.39678e-07	0.00466857	0.100696	0.0207786	0.00780027	0.00130786	SNX16
chr17	73840659	73842017	1359	*	11	1.97761e-16	0.00467309	0.0070206	0.000536685	-0.0215867	-0.00682741	UNC13D, WBP2
chr15	91458121	91459571	1451	*	8	7.26027e-12	0.00469439	0.0079985	0.00115646	-0.0184848	-0.00720098	MAN2A2
chr7	73507241	73507610	370	*	7	6.77363e-08	0.00476409	0.0951566	0.012076	-0.0131307	-0.00943793	LIMK1
chr2	68960656	68962431	1776	*	9	2.51293e-07	0.00480983	0.0484443	0.00332905	-0.015797	-0.00477219	ARHGAP25
chr19	35629701	35630651	951	*	12	3.10675e-13	0.00482144	0.0369518	0.00225917	-0.02129	-0.00723331	FXYD1, CTD-2527I21.4, LGI4, AC020907.2
chr14	23479311	23479801	491	*	7	1.35165e-08	0.0049738	0.0232643	0.00498819	0.0156078	0.00565945	C14orf93
chr16	2245987	2247229	1243	*	7	4.0123e-08	0.00502826	0.0455247	0.00970803	-0.00748086	0.0011376	CASKIN1
chr11	72928926	72930456	1531	*	14	1.03219e-09	0.00504117	0.0538567	0.00898142	-0.020182	-0.0026908	P2RY2
chr17	57917589	57918682	1094	*	7	1.52586e-07	0.00504657	0.0460146	0.0043631	0.0256501	0.0134535	VMP1, MIR21
chr5	78281684	78282099	416	*	8	3.80854e-08	0.00513492	0.0787913	0.0068787	-0.0233504	-0.013576	ARSB
chr5	158636635	158637684	1050	*	14	1.47197e-20	0.00517504	0.0041889	0.000977612	-0.0288247	-0.00681318	CTB-11I22.1, RNF145
chr14	77563863	77564464	602	*	7	1.65469e-06	0.0054349	0.108016	0.0156036	0.00402419	0.0023625	CIPC
chr11	118134801	118135270	470	*	8	3.55572e-07	0.00549325	0.0994925	0.0146938	-0.0105707	-0.00524339	MPZL2
chr1	60391699	60392933	1235	*	14	2.2562e-10	0.0055086	0.0283165	0.00390151	0.0184522	0.00431537	CYP2J2
chr8	41435046	41436176	1131	*	8	7.16164e-07	0.00552674	0.0820877	0.0150287	-0.0158687	-0.000290075	AGPAT6, RP11-360L9.4
chr19	34856043	34856957	915	*	7	6.52846e-08	0.00558268	0.0451165	0.00681455	-0.00874572	-0.000349287	GPI
chr1	32253906	32254925	1020	*	9	1.90149e-06	0.00575909	0.117445	0.0250703	0.00296921	0.00181596	RP11-84A19.3
chr11	47736132	47737105	974	*	8	8.9249e-08	0.00584406	0.0717497	0.010314	-0.0104396	0.000169587	AGBL2
chr11	129817347	129818518	1172	*	9	1.10032e-10	0.00590776	0.046979	0.00163017	-0.0140877	-0.00843281	PRDM10
chr7	151433178	151434068	891	*	8	3.96631e-08	0.00597779	0.0445828	0.0102962	0.0669109	0.0200114	PRKAG2
chr4	66534538	66535890	1353	*	13	4.13934e-08	0.00599644	0.144795	0.0227061	0.0117045	-0.00273025	RP11-807H7.1, EPHA5
chr14	21994412	21995727	1316	*	10	9.64151e-14	0.00601961	0.00228089	0.00419082	-0.0241137	-0.00380678	SALL2
chr3	33700962	33701707	746	*	9	3.00579e-07	0.00609759	0.0655384	0.0114679	-0.0231835	-0.00930391	CLASP2
chr19	51893804	51894899	1096	*	8	4.32486e-08	0.00618627	0.0092539	0.00361866	-0.0230827	-0.0108697	C19orf84
chr11	69240192	69241093	902	*	7	2.69488e-16	0.00645624	0.000933974	0.000408027	0.0203766	0.00696265	AP000439.1
chr15	40632399	40633816	1418	*	10	2.46718e-14	0.00655286	0.00917909	0.000661922	-0.0167935	-0.00773756	C15orf52
chr2	85640001	85641985	1985	*	13	3.77224e-12	0.00661059	0.0291924	0.000645106	-0.0232533	-0.0086077	CAPG
chr3	155571743	155572854	1112	*	13	7.88357e-08	0.00665745	0.116618	0.0252344	-0.0044328	0.000696457	SLC33A1
chr6	13295561	13296257	697	*	9	3.49401e-08	0.00666461	0.0518805	0.0175131	-0.0227874	-0.00810285	RP1-257A7.4, TBC1D7
chr16	23652268	23653174	907	*	9	9.21899e-11	0.00667747	0.0226033	0.00385345	0.00406233	0.00164269	DCTN5, PALB2
chr8	49647579	49648519	941	*	12	8.76649e-09	0.00674915	0.0574651	0.0155828	-0.0162049	-0.00654603	EFCAB1
chr22	29600480	29601862	1383	*	12	1.57277e-17	0.00679772	0.00313424	0.000495239	-0.0217609	-0.00472515	EMID1
chr1	3567303	3569624	2322	*	26	2.81794e-10	0.00681589	0.0533441	0.0161559	-0.0144349	-0.00222205	TP73, WRAP73
chr5	150051412	150052683	1272	*	9	2.47846e-07	0.00684381	0.0795853	0.0114423	-0.00903788	-0.00146827	MYOZ3, CTC-345K18.2
chr10	14613892	14614830	939	*	8	1.10328e-08	0.00693574	0.0590715	0.00518528	0.0204931	0.0079752	FAM107B
chr19	57018614	57019373	760	*	10	2.70486e-09	0.00693578	0.029492	0.00752602	-0.0138494	-0.00711554	ZNF471
chr5	80528430	80529943	1514	*	11	1.99969e-19	0.00744231	0.00752838	0.000162185	-0.0266912	-0.00882732	CKMT2, CKMT2-AS1
chr7	21985277	21986672	1396	*	13	7.6002e-08	0.00749489	0.0858907	0.025455	-0.0180962	-0.00279008	CDCA7L
chr5	147647192	147648492	1301	*	7	1.69622e-07	0.00786931	0.0526793	0.00861874	0.0182135	0.00157708	SPINK13, RP11-373N22.3
chr6	41514099	41515387	1289	*	7	7.4241e-08	0.00800023	0.0166645	0.00294163	0.00304052	0.00174911	FOXP4, RP11-328M4.2
chr12	48213605	48214620	1016	*	9	6.12468e-08	0.00821425	0.0606421	0.00510195	-0.0172117	-0.00377072	HDAC7
chr17	42147463	42148592	1130	*	16	7.33088e-13	0.00830689	0.0381433	0.00454472	-0.0183657	-0.00318891	G6PC3
chr12	130526793	130527106	314	*	9	1.64665e-06	0.00838342	0.0884859	0.027776	-0.016468	-0.00661256	RP11-474D1.4, RP11-474D1.3
chr1	38155525	38158195	2671	*	21	1.6283e-07	0.00854437	0.0633304	0.00754048	0.021743	0.00322486	CDCA8, C1orf109
chr16	4714080	4715122	1043	*	8	2.0953e-13	0.00863709	0.0169174	0.000470159	-0.0190998	-0.00984081	MGRN1
chr2	43903470	43904011	542	*	8	1.05917e-05	0.00866104	0.156424	0.0409104	-0.0423133	-0.0246616	PLEKHH2
chr17	3704471	3705107	637	*	7	4.25888e-06	0.0087138	0.117422	0.0332154	-0.0162785	-0.010738	ITGAE
chr17	73851076	73852271	1196	*	12	8.8661e-14	0.00873023	0.0039303	0.00219837	-0.00551413	0.000484325	WBP2
chr11	69259247	69261044	1798	*	9	5.074e-07	0.00891616	0.0454788	0.00467802	-0.0304111	-0.011803	AP000439.2
chr17	79520203	79521089	887	*	9	2.5227e-06	0.00892601	0.101089	0.0279599	-0.00767185	-0.000576566	C17orf70
chr3	30936070	30936955	886	*	11	3.25764e-09	0.00896204	0.0491281	0.0144601	0.0150418	0.00544907	GADL1
chr5	118691126	118691794	669	*	9	2.13086e-06	0.00896947	0.118316	0.036643	0.00874326	0.00576149	TNFAIP8
chr5	175968648	175970067	1420	*	12	7.81394e-09	0.00904107	0.0987894	0.0108787	0.00889703	0.00382797	CDHR2
chr12	72057255	72058809	1555	*	19	1.07517e-08	0.00909161	0.0877251	0.0231212	0.0130911	0.00187596	THAP2, ZFC3H1
chr19	1953494	1954647	1154	*	7	4.12686e-09	0.0091696	0.00682485	0.00788835	-0.01376	-0.00334509	CSNK1G2, CSNK1G2-AS1
chr3	139257229	139258431	1203	*	9	3.35074e-06	0.00918804	0.102795	0.0265119	0.0137238	-0.00240844	RP11-319G6.1, RBP1
chr10	88717435	88718393	959	*	9	1.16986e-08	0.00929067	0.0560509	0.00572302	-0.02552	-0.0121183	SNCG, MMRN2
chr17	3571037	3572873	1837	*	17	1.15616e-08	0.00932311	0.0789475	0.013484	-0.0102564	-0.000164996	EMC6, TAX1BP3, P2RX5-TAX1BP3
chr3	128996851	128997671	821	*	9	2.17956e-14	0.00960358	0.00718286	0.00131593	-0.0158845	-0.00376923	HMCES
chr19	52205989	52206912	924	*	7	2.18948e-07	0.0096823	0.0840715	0.01384	-0.0184853	-0.0113653	SPACA6P
chr1	40029385	40030384	1000	*	7	2.51936e-10	0.00972367	0.0360556	0.00243008	-0.0222263	-0.00691636	PABPC4
chr2	10442040	10443632	1593	*	10	1.25984e-09	0.00973134	0.0413591	0.00663193	0.00974675	0.00238737	HPCAL1
chr19	23941313	23942126	814	*	8	8.86193e-09	0.00975042	0.0508372	0.00715	-0.0350432	-0.0130137	ZNF681
chr19	35606732	35607221	490	*	7	6.46242e-06	0.00975268	0.118723	0.0266682	-0.00795939	-0.00381043	FXYD3
chr3	48471218	48471995	778	*	9	1.53746e-09	0.00986422	0.0612569	0.00372085	-0.0182466	-0.00795856	PLXNB1
chr17	42907937	42908915	979	*	8	1.11897e-10	0.00992717	0.0358059	0.00191958	-0.0333847	-0.0120393	GJC1
chr3	111717534	111718457	924	*	13	7.86117e-08	0.0100069	0.116272	0.024995	-0.0254848	-0.00630069	TAGLN3
chr7	92464165	92465342	1178	*	11	3.83479e-07	0.0100864	0.104118	0.0278963	0.00808935	0.00166897	CDK6
chr1	226187245	226188006	762	*	7	9.012e-08	0.0102713	0.0351107	0.0115691	-0.00545808	-0.000909122	NA
chr6	30168380	30170340	1961	*	9	7.76392e-13	0.0102831	0.00545281	0.00060072	-0.0289139	-0.0111369	TRIM26
chr19	10220013	10222409	2397	*	19	7.37731e-11	0.0103178	0.028171	0.00203582	0.0231853	0.00368296	PPAN-P2RY11, PPAN, SNORD105B, P2RY11
chr19	51219975	51221605	1631	*	13	1.51504e-08	0.010373	0.0659915	0.00577621	-0.015542	0.00148273	SHANK1
chr12	19556956	19557343	388	*	8	6.39077e-15	0.0104429	0.00550957	0.000146287	0.0230186	0.00541227	AEBP2
chr2	174889675	174890570	896	*	7	1.18001e-10	0.0105595	0.0102696	0.00299807	-0.0200931	-0.00966279	RP11-394I13.1
chr11	117687628	117689143	1516	*	8	3.34257e-06	0.0105785	0.0250424	0.00716975	0.0208805	-0.00571833	DSCAML1, FXYD2
chr12	10324843	10325732	890	*	8	8.3883e-15	0.0107042	0.0126795	0.000388435	-0.0232127	-0.0074695	TMEM52B
chr1	16062361	16063471	1111	*	10	1.14173e-06	0.0107357	0.12298	0.0232904	-0.0103838	-0.00629264	SLC25A34, RP11-288I21.1
chr8	38239417	38240339	923	*	7	7.16995e-07	0.0109402	0.0498676	0.0165163	0.00432499	0.00153658	RP11-350N15.5, WHSC1L1
chr17	74497306	74498734	1429	*	10	3.18533e-08	0.010981	0.0211708	0.00804614	-0.0190945	-0.00263756	RHBDF2
chr3	100119718	100120961	1244	*	16	3.44226e-08	0.011014	0.129363	0.0406931	0.0133951	0.00250616	LNP1, TOMM70A
chr1	27961017	27962412	1396	*	11	1.07442e-11	0.0112212	0.0529076	0.00348755	-0.0173384	-0.0092301	FGR
chr12	12868983	12870463	1481	*	14	2.88217e-07	0.0113406	0.0912772	0.021284	0.00644927	0.00206966	CDKN1B
chr5	131630754	131631610	857	*	9	1.08378e-15	0.0113856	0.00540146	0.000715178	-0.0208627	-0.00580623	SLC22A4, P4HA2
chr19	36399185	36400437	1253	*	9	4.6969e-12	0.0114436	0.0113369	0.000574516	-0.0215586	-0.00914976	TYROBP
chr11	73086934	73087939	1006	*	10	8.98139e-09	0.0115687	0.0564264	0.01448	-0.00592868	-0.000196289	RELT
chr9	139652617	139653533	917	*	8	7.88383e-09	0.011612	0.0326045	0.0095394	-0.0131539	0.00192798	LCN8
chr11	57434378	57435082	705	*	8	6.03023e-07	0.0116166	0.083092	0.0268633	-0.00672873	4.9531e-05	NA
chr17	56083757	56085409	1653	*	17	3.83509e-07	0.0116743	0.136022	0.0321714	0.00324694	0.00133765	SRSF1
chr2	64371175	64371842	668	*	11	2.52611e-08	0.0117571	0.03902	0.0180493	0.0073364	0.00194472	AC074289.1, PELI1
chr10	131264102	131265073	972	*	13	1.20419e-06	0.0118198	0.169032	0.0464231	-0.0170362	-0.00620725	NA
chr1	249131916	249133049	1134	*	12	5.21658e-11	0.0118793	0.0184298	0.00359686	0.00345736	0.00130424	ZNF672
chr17	55038112	55038699	588	*	10	4.91956e-09	0.0119103	0.0671637	0.0147926	-0.00912277	0.000222572	COIL
chr6	30623775	30624769	995	*	14	1.29933e-16	0.011961	0.00350775	0.00131723	-0.0245245	-0.00762791	DHX16
chr5	68512977	68513556	580	*	9	6.24466e-06	0.0120723	0.164478	0.0538381	-0.0139686	-0.00312749	NA
chr6	117923272	117924280	1009	*	13	2.10122e-07	0.0121667	0.128494	0.0329983	0.0117667	0.00313734	GOPC
chr5	16179210	16180266	1057	*	8	5.91161e-07	0.0122054	0.0764814	0.0156739	-0.0144083	-0.0064657	MARCH11
chr6	28874479	28876377	1899	*	11	3.4526e-09	0.0123056	0.00450956	0.00108422	-0.0258079	-0.00783493	TRIM27
chr6	31589926	31591642	1717	*	19	1.12797e-18	0.0123639	0.0113109	0.00206418	-0.0290743	-0.00492902	PRRC2A, SNORA38
chr12	9821504	9822287	784	*	7	5.45622e-06	0.0124642	0.111379	0.0224538	0.0315708	0.0091706	CLEC2D
chr5	139026743	139029772	3030	*	19	8.31549e-08	0.0125097	0.0428999	0.00470176	-0.0157686	-0.000132187	CXXC5, CTD-3224K15.2
chr5	151132418	151133793	1376	*	7	6.22978e-08	0.0127275	0.0165182	0.00624676	-0.0228014	-0.00709351	CTB-113P19.3, ATOX1
chr14	61748000	61748574	575	*	9	1.04345e-06	0.0128128	0.133519	0.0298749	-0.0256845	-0.0116649	PRKCH, TMEM30B
chr13	79233273	79234847	1575	*	9	1.95192e-10	0.012882	0.0638323	0.00863255	0.0975132	0.0238232	RNF219
chr1	202936341	202937612	1272	*	11	5.76425e-08	0.0128921	0.0843715	0.0161633	-0.00752328	0.00107696	CYB5R1
chr8	72274203	72274615	413	*	9	2.09925e-05	0.0129288	0.166104	0.0510044	-0.00889233	-0.0021065	EYA1
chr14	89017615	89018372	758	*	11	3.14709e-07	0.0131958	0.123494	0.0437704	-0.0153675	-0.00355519	RP11-507K2.3, PTPN21
chr10	72647938	72649008	1071	*	10	3.04336e-07	0.0132578	0.109802	0.0233043	-0.0279901	-0.00644567	PCBD1
chr14	102975664	102976998	1335	*	11	1.08989e-10	0.0133009	0.0303375	0.00860833	0.00688342	0.00190856	ANKRD9
chr2	100937944	100940225	2282	*	11	2.95779e-08	0.0133697	0.0241966	0.00619691	-0.0274275	-0.00285641	LONRF2
chr17	80407379	80407779	401	*	7	3.05911e-05	0.013407	0.181735	0.0626904	0.0120879	0.00685137	C17orf62
chr3	171757077	171758723	1647	*	19	4.87523e-13	0.0135889	0.0174816	0.00276639	-0.0217359	-0.00090002	FNDC3B
chr10	94607768	94609401	1634	*	13	3.24567e-08	0.0136055	0.0605807	0.0134768	-0.0193881	-0.00136457	EXOC6
chr17	79868964	79870762	1799	*	19	2.14108e-16	0.0136323	0.00365767	0.00331997	-0.0294476	-0.000261413	PCYT2, SIRT7
chr4	99064459	99064904	446	*	8	3.04354e-05	0.0137655	0.153916	0.0544793	0.0232839	0.00901167	NA
chr17	18128022	18129087	1066	*	10	6.87169e-09	0.0137661	0.0403531	0.0113712	0.00918886	0.00180126	LLGL1
chr5	115176656	115177777	1122	*	13	3.7953e-08	0.0138434	0.0914145	0.0312739	-0.00379647	0.00115341	AP3S1, ATG12
chr1	205090841	205091715	875	*	9	4.43113e-07	0.0138758	0.045723	0.0196061	0.00341853	0.0013219	RBBP5
chr7	27207318	27209281	1964	*	20	1.40648e-11	0.0140292	0.054368	0.00707465	-0.0151372	-0.00474358	HOXA10-AS, HOXA9, RP1-170O19.20, MIR196B
chr22	44287921	44288659	739	*	9	1.53243e-10	0.0140632	0.00619524	0.0061363	-0.0133564	-0.00329845	NA
chr17	37024020	37025040	1021	*	7	3.4844e-08	0.014069	0.0633509	0.00973359	-0.0349808	-0.0152713	NA
chr14	106330947	106332077	1131	*	9	4.85628e-07	0.0141083	0.0484963	0.0263875	-0.0146659	-0.00912865	IGHJ2P, IGHJ2, IGHJ1, IGHD7-27, IGHJ1P
chr8	1765309	1765820	512	*	7	3.18033e-05	0.0143248	0.170808	0.06019	-0.020603	-0.0120021	MIR596
chr2	73964144	73964834	691	*	9	1.61169e-07	0.0143667	0.0289341	0.0164831	0.0199936	0.00419918	TPRKB
chr5	171615056	171615938	883	*	9	6.68861e-06	0.0144669	0.158183	0.0604038	0.0054663	0.00167469	STK10
chr12	46765615	46768016	2402	*	15	6.98404e-14	0.0145097	0.0196034	0.00112439	-0.00904184	0.000532706	RP11-474P2.2, SLC38A2
chr1	33115769	33117032	1264	*	14	1.47325e-09	0.0145303	0.0574995	0.00791053	0.00452397	0.0013458	RBBP4, ZBTB8OS
chr2	233470269	233471076	808	*	10	2.15378e-07	0.0146082	0.105363	0.0244636	-0.011614	-0.00151815	EFHD1, AC073254.1
chr17	79201972	79202947	976	*	8	2.70584e-07	0.0148121	0.0690146	0.0153071	-0.0241975	-0.0120603	AC027601.1, ENTHD2
chr15	40861412	40862171	760	*	8	4.67368e-07	0.0148212	0.0684385	0.0219465	0.00467959	0.00150364	RPUSD2
chr7	35734160	35735464	1305	*	15	1.78981e-11	0.0148457	0.0723222	0.00645923	-0.0219037	-0.000895591	RP11-379H18.1, HERPUD2
chr7	21582502	21583304	803	*	7	4.5595e-06	0.0149447	0.0552574	0.0224938	0.00420604	-0.000119581	DNAH11
chr11	44626708	44628259	1552	*	7	1.64392e-06	0.0150817	0.0683051	0.00705679	-0.0180824	-0.00983073	CD82, RP11-58K22.5, RP11-58K22.4
chr12	57853396	57853920	525	*	7	3.50375e-06	0.0151841	0.0690216	0.0288624	0.00279536	0.0014232	GLI1
chr21	19191630	19192457	828	*	8	6.37114e-06	0.0151925	0.0984743	0.0315433	0.005902	0.00226183	C21orf91
chr22	44350726	44351685	960	*	13	3.70709e-07	0.0151971	0.146118	0.0449085	0.00684694	0.00180437	PNPLA3, SAMM50
chr15	64454827	64456365	1539	*	11	2.66719e-12	0.0152268	0.00602845	0.000718803	-0.0261866	-0.00223252	PPIB
chr17	33775475	33776683	1209	*	13	9.18027e-10	0.0152322	0.0773733	0.013231	-0.0170588	-0.00799426	SLFN13
chr1	101704441	101705539	1099	*	7	1.14256e-09	0.0153637	0.00545045	0.00526276	0.0236027	0.00608421	S1PR1
chr19	7983606	7985219	1614	*	15	1.61276e-07	0.0156592	0.0886191	0.0209953	-0.0260459	-0.00900326	TGFBR3L, SNAPC2, CTD-3193O13.1
chr17	27052828	27054111	1284	*	11	4.23815e-08	0.0158494	0.0465429	0.0124064	0.00695792	0.00170858	NEK8, TLCD1
chr12	52416192	52416858	667	*	7	1.82253e-05	0.0158752	0.139836	0.0355857	-0.0139191	-0.00846384	NR4A1
chr22	39150874	39152460	1587	*	16	1.46458e-07	0.0158841	0.0998894	0.0292954	0.00374591	0.00105231	SUN2
chr12	54653065	54654090	1026	*	9	5.33794e-12	0.0159044	0.0200937	0.0017499	-0.0216635	-0.0104097	CBX5
chr6	149805995	149806339	345	*	7	6.73681e-06	0.0160434	0.105729	0.0293259	0.0176899	0.00995407	ZC3H12D
chr10	120101385	120102359	975	*	16	1.56648e-08	0.0161316	0.122903	0.03895	-0.0134439	-0.00214191	FAM204A
chr17	35849291	35851459	2169	*	13	1.62332e-09	0.0161357	0.00652396	0.00462509	-0.0378639	-0.00870374	DUSP14
chr6	33264356	33266089	1734	*	24	3.2682e-14	0.0161451	0.0374891	0.0131673	-0.0207531	-0.00418923	PFDN6, RGL2
chr20	33103160	33104576	1417	*	16	1.04421e-07	0.0162173	0.0934804	0.026613	-0.00289092	0.000800636	DYNLRB1
chr2	202645530	202646121	592	*	11	3.47012e-10	0.0162511	0.0111961	0.015209	0.00368356	0.0015154	ALS2
chr1	2344426	2345475	1050	*	16	6.06389e-10	0.0163566	0.0826327	0.0361421	-0.0230951	-0.00645359	PEX10
chr1	44457124	44457406	283	*	7	3.19824e-05	0.0163677	0.107338	0.0379708	0.00390978	0.00146752	CCDC24, SLC6A9
chr3	62304111	62305486	1376	*	21	2.59319e-09	0.0163999	0.110647	0.0425433	-0.0266176	-0.00567777	C3orf14, PTPRG-AS1
chr4	13529102	13530470	1369	*	8	1.81624e-10	0.0164357	0.00459365	0.00444454	0.0101535	0.00323642	NA
chr17	45810127	45810865	739	*	11	1.08973e-06	0.0165271	0.124107	0.0294677	0.0109196	0.00439546	TBX21
chr5	134735068	134736506	1439	*	15	1.67878e-09	0.0165867	0.0890949	0.0205483	-0.021551	-0.00644965	CTC-203F4.2, H2AFY
chr11	35547311	35548139	829	*	8	3.07108e-06	0.0171409	0.0866465	0.0385479	-0.0389397	-0.0172077	PAMR1
chr1	26324647	26325870	1224	*	9	9.19416e-08	0.0172764	0.0587378	0.0190504	-0.0161719	-0.000581219	PAFAH2
chr19	17633381	17634172	792	*	7	8.30001e-06	0.0174641	0.0651756	0.026243	-0.0129861	-0.00514885	FAM129C
chr20	3826908	3828030	1123	*	13	6.93781e-08	0.0175827	0.0487996	0.0417567	-0.0055158	0.000731281	MAVS
chr1	167486600	167487871	1272	*	8	2.72565e-08	0.0176474	0.0595619	0.00737095	0.0159694	0.00802069	CD247
chr5	141487598	141488611	1014	*	13	2.70304e-06	0.0176711	0.17323	0.0801458	0.0177638	0.00392162	NDFIP1
chr1	157108248	157109314	1067	*	8	2.3316e-06	0.0176712	0.0797208	0.0151187	0.018596	0.00265677	ETV3
chr3	194304552	194305050	499	*	7	4.13357e-05	0.0177158	0.112043	0.0366055	-0.00559602	0.000411142	TMEM44-AS1
chr11	33278148	33279252	1105	*	13	1.04394e-06	0.0177899	0.151992	0.0442651	-0.0237443	-0.00499887	HIPK3
chr1	179923514	179924631	1118	*	12	5.31455e-07	0.0181353	0.15427	0.0440894	0.00285036	0.000955735	CEP350, RP11-533E19.5
chr17	18086165	18087580	1416	*	17	4.0672e-10	0.0181661	0.042911	0.0144279	0.00398699	0.000915939	ALKBH5, RP11-258F1.1
chr11	126152357	126152983	627	*	12	5.19615e-14	0.0182542	0.0335263	0.00356113	-0.0103405	-0.00197287	TIRAP
chr5	171433509	171434627	1119	*	13	2.26544e-08	0.018691	0.0638034	0.0275743	0.00438866	0.00152091	FBXW11
chr14	29235904	29236323	420	*	11	4.96557e-06	0.0188037	0.182195	0.0589063	-0.00807504	-0.00348531	FOXG1
chr20	3052224	3053196	973	*	8	7.51647e-06	0.0190687	0.101434	0.0401183	-0.0165073	-0.00978487	OXT
chr12	69632231	69633319	1089	*	11	2.07335e-06	0.0192667	0.0807354	0.0490173	-0.00689668	0.000236399	CPSF6
chr17	15847412	15848264	853	*	9	5.89064e-06	0.0193033	0.135946	0.051943	-0.0101126	-0.000247966	ADORA2B
chr1	220921184	220922217	1034	*	13	5.25235e-10	0.0193963	0.0312267	0.0180331	-0.0104432	-0.0022689	MARC2
chr5	95997355	95998671	1317	*	18	3.35164e-08	0.0194578	0.150113	0.0397135	0.00356512	0.000934795	CAST
chr6	111580316	111580939	624	*	11	8.07302e-08	0.0195939	0.103369	0.0278194	0.00259655	0.00124999	KIAA1919
chr22	42486743	42486959	217	*	7	5.28088e-05	0.0196024	0.107531	0.0342224	0.00226475	0.00122577	NDUFA6-AS1, NDUFA6
chr9	116861288	116862053	766	*	8	1.75251e-07	0.0196072	0.0281588	0.0240015	-0.0295976	-0.0121166	KIF12
chr19	3504945	3506558	1614	*	12	5.35247e-13	0.0196372	0.00261594	0.00203751	-0.0229672	-0.00106585	FZR1
chr12	123458847	123460194	1348	*	24	1.40114e-10	0.0196451	0.129684	0.0523167	0.00247155	0.00103581	OGFOD2, RP11-197N18.2, ABCB9
chr4	21949853	21951046	1194	*	10	7.03615e-08	0.0196687	0.022757	0.0133995	-0.0102017	-0.00524046	RP11-17E2.2, KCNIP4
chr5	156569777	156571045	1269	*	12	2.7903e-08	0.0197761	0.0518014	0.0317114	-0.0174902	-0.00313265	ITK, HAVCR2, MED7
chr20	39995539	39996237	699	*	10	1.30651e-06	0.0202723	0.0939638	0.0247378	-0.0151786	-0.00572473	NA
chr11	1891699	1892888	1190	*	12	1.40597e-07	0.0204781	0.12287	0.0456161	0.0154208	0.00707877	LSP1
chr14	77422375	77423887	1513	*	8	1.30379e-10	0.0206724	0.00386761	0.00326392	-0.0102283	2.49186e-05	NA
chr6	3023598	3025325	1728	*	8	7.2244e-09	0.0208635	0.00255188	0.00209317	-0.0179835	-0.00285287	RP1-90J20.11, HTATSF1P2
chr8	17271067	17271535	469	*	7	3.32459e-05	0.0209424	0.182776	0.0822297	-0.014073	-0.00766145	NA
chr7	37959482	37960317	836	*	8	2.66312e-06	0.0209904	0.10603	0.0307777	-0.0141894	-0.00148796	EPDR1, SFRP4
chr17	46621591	46622817	1227	*	14	4.44097e-09	0.0210618	0.116251	0.0271909	-0.0139971	-0.00711903	HOXB-AS1, HOXB2
chr21	38377938	38379570	1633	*	9	5.12913e-09	0.0211741	0.0236978	0.00322276	-0.0270996	-0.00697151	RIPPLY3
chr2	160471238	160473496	2259	*	15	8.76538e-11	0.021193	0.00672671	0.00234024	-0.0284219	-0.00934027	AC009506.1, BAZ2B
chr7	128579876	128580792	917	*	9	2.56071e-07	0.0213395	0.077826	0.0145388	-0.0168135	-0.0086523	IRF5
chr15	77223719	77224364	646	*	10	4.37758e-06	0.0213902	0.136818	0.0435078	0.00327943	0.00117213	RCN2
chr10	111682693	111684181	1489	*	12	1.29427e-08	0.0214361	0.0843194	0.0126045	0.0148988	0.00377808	XPNPEP1
chr7	752456	753460	1005	*	10	5.61075e-10	0.0214875	0.0457976	0.00862232	-0.0200045	-0.00834188	PRKAR1B
chr16	57700944	57702239	1296	*	9	5.02461e-08	0.0216167	0.0534898	0.0209217	-0.0145465	-0.00772823	GPR97
chr15	43477293	43478421	1129	*	15	2.73828e-07	0.0217643	0.173883	0.0514394	0.0120071	0.000529528	TMEM62, CCNDBP1, EPB42, RP11-473C18.3
chr19	14115611	14117541	1931	*	14	5.28405e-11	0.0219586	0.00380064	0.00453439	-0.0188254	-0.00180183	RFX1
chr12	122230734	122232358	1625	*	11	2.18687e-10	0.0220035	0.0195276	0.0084159	0.00474796	0.00189662	RHOF
chr1	24116900	24117533	634	*	11	1.01602e-06	0.0221318	0.103736	0.040043	-0.0125763	-0.000894009	LYPLA2
chr20	32307885	32309023	1139	*	13	5.93783e-08	0.0223025	0.07785	0.038923	0.0119797	0.00342247	PXMP4
chr14	94491958	94492986	1029	*	10	3.2986e-07	0.0223183	0.0490587	0.0225222	-0.0210277	-0.00495304	OTUB2
chr2	63276545	63277850	1306	*	25	3.61353e-10	0.0223598	0.113464	0.0597806	0.0102013	0.000799798	OTX1
chr17	6898315	6899095	781	*	7	1.16395e-07	0.0223949	0.0163283	0.0290664	0.0221812	0.00855659	AC027763.2, RP11-589P10.7, RP11-589P10.5
chr13	26796248	26797279	1032	*	10	1.42603e-07	0.0224191	0.10475	0.0318258	-0.0199634	-0.00637008	RNF6
chr16	66582156	66583835	1680	*	12	6.12142e-10	0.0224492	0.0231384	0.0108102	-0.0185301	-0.00482715	Y_RNA, TK2
chr1	10534809	10535585	777	*	8	9.02079e-08	0.022478	0.0433539	0.0244754	0.00310851	0.00181183	PEX14
chr1	222987498	222988474	977	*	10	3.9542e-09	0.0225564	0.0547833	0.0106795	-0.0386363	-0.00623276	RP11-452F19.3, DISP1
chr11	107992119	107993467	1349	*	14	3.53278e-09	0.0228562	0.105937	0.0155933	-0.014035	0.000327958	ACAT1, RP11-144G7.2
chr5	153852231	153853154	924	*	7	3.5075e-05	0.022959	0.0589705	0.0315869	0.01045	-0.00104936	NA
chr16	2286287	2287294	1008	*	15	2.93162e-06	0.0230604	0.201026	0.0861784	-0.0125456	-0.00766255	DNASE1L2, RP11-304L19.12
chr22	46449752	46450251	500	*	8	2.1403e-05	0.0230977	0.212931	0.102246	0.0267597	0.0188295	RP6-109B7.3, FLJ27365, C22orf26
chr16	85946351	85948856	2506	*	9	8.97969e-07	0.023157	0.0164421	0.00150407	-0.0212801	-0.0101051	IRF8
chr16	88716846	88717989	1144	*	16	2.85006e-14	0.0232381	0.0204588	0.0034382	0.00572303	0.00127632	CYBA
chr18	32621050	32621315	266	*	9	1.01218e-05	0.0233071	0.128786	0.0525226	0.00497643	0.0022842	MAPRE2
chr10	22605182	22606072	891	*	10	3.31129e-08	0.0235435	0.0269119	0.00979478	-0.015811	-0.00191446	COMMD3, COMMD3-BMI1
chr6	17282095	17283113	1019	*	13	7.49324e-08	0.0236087	0.0393002	0.0297796	-0.0206748	-0.00443842	RBM24
chr11	70507825	70508659	835	*	9	8.91885e-06	0.023666	0.134689	0.0534331	0.0146463	0.00748489	SHANK2
chr11	124767455	124768241	787	*	8	2.26121e-06	0.0240181	0.043815	0.0259359	-0.0150057	-0.00619887	ROBO4
chr7	1982333	1983984	1652	*	7	1.16132e-10	0.0240717	0.00183179	0.000375439	0.0283759	0.00496679	MAD1L1
chr4	185733358	185734598	1241	*	9	1.99304e-08	0.0240846	0.00462355	0.00549741	-0.0245053	-0.0071907	ACSL1
chr1	212781452	212782436	985	*	11	1.00059e-07	0.0242396	0.0980484	0.0288633	0.00428142	0.00166196	ATF3
chr12	75724017	75724725	709	*	7	3.26936e-05	0.0242685	0.0713674	0.0381498	-0.0108295	1.92683e-05	CAPS2
chr2	15700282	15701516	1235	*	12	5.21852e-07	0.0243512	0.0419675	0.0254925	-0.0298559	-0.00180114	NBAS
chr22	22307197	22307699	503	*	8	1.39458e-06	0.0244304	0.0868951	0.0286452	-0.00893431	-0.00161151	PPM1F
chr1	45803944	45806501	2558	*	24	1.02961e-09	0.024513	0.0400027	0.0122051	-0.0153778	8.90625e-05	TOE1, MUTYH
chr8	27490921	27491676	756	*	7	1.37901e-05	0.0246389	0.0983541	0.032147	-0.0148275	-0.00185486	SCARA3
chr6	138188291	138190021	1731	*	16	2.00614e-11	0.0246882	0.0240703	0.00620045	0.0177472	0.00214811	TNFAIP3, RP11-356I2.4
chr4	89978251	89978732	482	*	7	5.21397e-07	0.0246977	0.0251475	0.0147743	-0.0207346	-0.00907068	FAM13A
chr6	139455976	139456526	551	*	8	9.33258e-06	0.0247127	0.170416	0.0742978	-0.00737751	0.000605502	HECA
chr12	130646256	130647890	1635	*	8	3.52843e-07	0.0247363	0.0255479	0.00580894	-0.011937	-0.00317529	FZD10, FZD10-AS1
chr11	66405184	66406744	1561	*	13	7.50549e-08	0.0247545	0.0748839	0.0170055	-0.0158119	-7.71265e-05	RBM4, RBM14-RBM4
chr22	42394382	42395340	959	*	10	5.41286e-08	0.0249808	0.0620892	0.0250999	0.0434637	0.0149922	WBP2NL
chr2	48982509	48983679	1171	*	10	1.62074e-10	0.0251615	0.0281557	0.0052266	-0.0162699	-0.00607405	STON1-GTF2A1L, LHCGR
chr5	1467317	1468204	888	*	8	8.1937e-11	0.025306	0.00964262	0.0072168	-0.00806163	-0.00328672	LPCAT1
chr19	56652296	56652683	388	*	8	3.28687e-05	0.0253538	0.200401	0.0950121	0.0070483	0.00189585	ZNF444
chr2	219246302	219247055	754	*	9	1.87446e-11	0.0254624	0.0189786	0.00501686	-0.0192081	-0.00716999	SLC11A1
chr11	102187974	102188539	566	*	9	7.7627e-07	0.0257004	0.058239	0.03719	0.00463837	0.00196391	BIRC3
chr3	43020564	43021399	836	*	11	3.28652e-08	0.0257223	0.0743449	0.0193509	-0.0150929	-0.00103365	KRBOX1, FAM198A
chr8	17103891	17104852	962	*	10	2.03456e-06	0.0257473	0.0744468	0.0474883	0.00317329	0.00132232	VPS37A, CNOT7
chr3	119298083	119298802	720	*	11	8.09883e-08	0.0258985	0.106221	0.0341005	-0.02444	-0.00659901	ADPRH, RP11-190C22.9
chr12	64238028	64238396	369	*	7	4.13184e-06	0.0261996	0.0500858	0.0192162	0.00408113	0.0019783	SRGAP1
chr22	38071001	38072101	1101	*	14	9.48029e-08	0.0264811	0.0844058	0.0378397	-0.0122851	0.00409543	LGALS1
chr4	122744652	122745809	1158	*	11	1.41625e-08	0.026692	0.0258287	0.0192867	0.0084784	0.00222711	CCNA2, BBS7
chr12	102090148	102091387	1240	*	11	3.8625e-09	0.0267253	0.0283497	0.0230402	-0.0199182	-0.0022131	CHPT1
chr3	139108582	139109058	477	*	8	7.29187e-06	0.026746	0.119552	0.0434459	0.00251011	0.00121732	RP11-319G6.1
chr4	174255082	174257735	2654	*	24	2.17128e-12	0.0270544	0.0219204	0.00310083	-0.0198976	-9.54775e-05	HMGB2
chr15	52263786	52264758	973	*	11	1.14668e-05	0.0271101	0.101628	0.0750624	-0.00783476	0.000326573	MAPK6, LEO1
chr17	80887372	80888632	1261	*	8	3.65447e-08	0.0271253	0.0193843	0.0139415	-0.00476142	-0.00117731	TBCD
chr12	54446019	54449761	3743	*	27	4.49598e-07	0.0275121	0.120564	0.0152123	-0.0357178	-0.00690508	HOXC4, HOXC4
chr2	24397221	24398859	1639	*	15	2.32131e-06	0.0275881	0.0368323	0.0421828	-0.0169592	-0.00597634	RP11-507M3.1, FAM228A, AC008073.7
chr14	75745358	75747047	1690	*	16	2.74444e-07	0.027632	0.0899424	0.0168536	-0.0174943	-0.00233174	FOS
chr8	19795302	19797134	1833	*	13	3.66853e-07	0.0276361	0.0476253	0.00942156	-0.0192951	0.000497163	LPL
chr18	3447016	3447713	698	*	8	4.22605e-07	0.0276933	0.0205591	0.0254171	-0.0221175	-0.00411635	TGIF1
chr6	52149507	52150456	950	*	9	4.98337e-06	0.0283231	0.0435357	0.0340332	0.0151248	0.00231998	MCM3
chr12	108078821	108079950	1130	*	15	1.66762e-06	0.0284235	0.164154	0.0603749	0.0326608	0.00493064	PWP1
chr17	80415420	80416651	1232	*	17	1.09252e-18	0.0284492	0.00409246	0.00271106	-0.0277548	-0.00171243	NARF, RP13-20L14.6
chr17	43483251	43484506	1256	*	8	5.43296e-11	0.0286161	0.00436831	0.00352242	-0.0241706	-0.00671899	ARHGAP27
chr19	12806824	12807887	1064	*	14	1.5557e-09	0.0287369	0.0767098	0.0219127	-0.0140567	-0.000408493	FBXW9
chr7	138720457	138720989	533	*	7	2.29336e-06	0.0287454	0.097251	0.0412247	0.00343067	0.00128342	ZC3HAV1L
chr4	159593054	159593775	722	*	13	5.30953e-07	0.028996	0.11191	0.0434896	0.00235065	0.000569478	ETFDH, C4orf46
chr20	57606607	57607571	965	*	10	6.57325e-07	0.0290649	0.105768	0.0429113	0.00471335	0.00188372	ATP5E
chr10	64578739	64579646	908	*	8	5.63075e-10	0.029109	0.0136136	0.00881896	-0.0304129	-0.0125419	EGR2
chr20	23015194	23016753	1560	*	9	1.42173e-07	0.0293901	0.0386139	0.0257658	-0.0311242	-0.0111113	RP4-753D10.3, SSTR4
chr17	46984693	46986071	1379	*	11	7.36699e-08	0.0294815	0.0675951	0.0168562	-0.00541045	0.000449861	UBE2Z, SUMO2P17
chr1	99470207	99470801	595	*	7	2.03369e-05	0.0300586	0.0934549	0.0500571	-0.00454686	-0.000468585	RP5-896L10.1, LPPR5
chr22	30163084	30163708	625	*	7	5.76966e-06	0.0300831	0.0690335	0.0218546	0.00266956	0.00115246	UQCR10
chr20	57582121	57583709	1589	*	23	1.44173e-21	0.0301085	0.0202387	0.00146896	-0.0189713	-0.00678024	CTSZ
chr19	56135916	56136561	646	*	11	7.35902e-07	0.0302152	0.124937	0.0509295	0.00874574	0.00198596	ZNF784
chr10	73848615	73849626	1012	*	11	5.82667e-09	0.0302594	0.0628387	0.0279435	0.0159619	0.000629453	SPOCK2
chr19	35417109	35418345	1237	*	10	2.5801e-15	0.0303792	0.000326964	0.00758671	0.0146042	0.00192044	ZNF30, CTC-523E23.8
chr15	39871808	39873304	1497	*	22	1.16951e-07	0.0305726	0.186364	0.0843376	0.0170417	0.00452388	THBS1
chr2	233877200	233877932	733	*	7	4.91973e-10	0.0306724	0.0320707	0.004334	-0.0150287	-0.00605138	AC106876.2, NGEF
chr16	89363047	89364225	1179	*	10	5.54368e-09	0.0307833	0.0238126	0.00727063	-0.0143411	-0.00599611	AC137932.5, ANKRD11
chr8	57358130	57358721	592	*	9	1.35066e-06	0.0309116	0.0627843	0.0588576	-0.0114596	-0.00570155	RP11-17A4.2, PENK
chr9	19127549	19128801	1253	*	8	2.11169e-05	0.0309962	0.0474115	0.0198479	-0.0178239	-0.000880306	PLIN2
chr19	4342589	4343422	834	*	7	2.63841e-06	0.0311261	0.0253123	0.0225618	0.00310473	0.00167671	AC007292.7, STAP2
chr12	6308774	6310100	1327	*	9	1.37702e-05	0.0315738	0.106962	0.0666068	-0.0121456	-0.00196255	CD9
chr5	10441239	10442241	1003	*	13	1.38037e-09	0.0316339	0.0753934	0.0165564	-0.0188532	-0.00268006	ROPN1L, ROPN1L-AS1
chr17	8869099	8870355	1257	*	10	1.06415e-06	0.0318678	0.0656652	0.0224487	-0.0156711	-0.00349886	CTB-41I6.1
chr15	41624609	41625387	779	*	15	1.54946e-06	0.0319575	0.202548	0.108781	0.00288495	0.00122146	NUSAP1, OIP5
chr19	19729252	19730175	924	*	13	4.23378e-05	0.031991	0.22415	0.139073	-0.0180556	-0.000676608	PBX4
chr11	44585659	44586959	1301	*	7	2.13775e-16	0.0320907	0.000725335	0.00175666	-0.0244548	-0.00683546	CD82
chr17	7082562	7083519	958	*	9	9.94035e-08	0.0321465	0.0555723	0.0221554	-0.0179539	-0.00325331	ASGR1
chr18	48556008	48557332	1325	*	12	2.67379e-08	0.0326494	0.0539107	0.0349596	0.00409418	0.000997004	RP11-729L2.2, SMAD4
chr20	57412945	57415697	2753	*	22	4.23172e-12	0.0327498	0.0243037	0.0012218	-0.0259318	-0.00694516	GNAS, GNAS-AS1
chr3	142297224	142298018	795	*	13	1.30947e-05	0.0327721	0.186576	0.126506	0.00613858	0.00138702	ATR
chr21	35987539	35987953	415	*	8	5.75936e-05	0.0329323	0.173742	0.0885739	0.0143633	0.00143026	NA
chr2	70995349	70996021	673	*	11	3.5974e-06	0.0332006	0.131834	0.0633664	-0.0198037	-0.00233997	ADD2
chr3	184347978	184349370	1393	*	8	1.11438e-07	0.0333151	0.0198395	0.00913232	-0.0108614	-0.00273178	EIF2B5
chr9	114557067	114557814	748	*	7	3.23304e-06	0.0333625	0.0600157	0.0264469	-0.0173857	-0.00802109	C9orf84
chr12	120875539	120876210	672	*	11	1.15859e-06	0.0334297	0.0970771	0.0395049	0.00261316	0.00157847	COX6A1, AL021546.6
chr1	65730091	65730494	404	*	8	1.72112e-05	0.03367	0.115385	0.0581831	-0.0118146	-0.00490461	DNAJC6
chr12	92538613	92540043	1431	*	14	8.13294e-08	0.0337093	0.104436	0.0242446	0.00290811	0.000597911	RP11-796E2.4, BTG1
chr8	102217569	102218444	876	*	12	8.297e-06	0.0337328	0.173937	0.0917361	0.00417698	0.00144519	ZNF706
chr6	36645500	36646253	754	*	9	9.56729e-06	0.0339501	0.119476	0.0865343	-0.0238694	-0.000638635	CDKN1A
chr10	126150090	126150718	629	*	10	1.59301e-07	0.0339886	0.0802883	0.0297272	0.0108647	0.00272864	LHPP
chr6	143998869	143999715	847	*	14	2.38364e-06	0.03399	0.165769	0.0803955	-0.00896356	-0.00294552	PHACTR2
chr15	35087616	35088407	792	*	9	8.8404e-06	0.034021	0.139343	0.0421366	-0.0135985	-0.00469477	RP11-814P5.1, ACTC1
chr4	78077912	78078507	596	*	7	2.73839e-07	0.0340986	0.0258941	0.0223776	0.0043545	0.000527737	CCNG2
chr17	57970075	57970656	582	*	12	8.80086e-06	0.0343808	0.154601	0.086561	0.00315742	0.00117927	RPS6KB1, TUBD1
chr6	52858459	52860152	1694	*	13	1.09033e-15	0.0343928	0.0139282	0.00177861	-0.030371	-0.00957753	GSTA4
chr1	208083913	208085889	1977	*	19	2.44747e-09	0.0343963	0.0413267	0.0143375	-0.0185533	-0.00234542	CD34
chr19	40790591	40792011	1421	*	14	8.79429e-08	0.0345958	0.0791534	0.0194569	-0.016605	-0.000953369	AKT2
chr12	118573731	118574268	538	*	8	1.40428e-05	0.0347312	0.20874	0.112056	-0.00160743	0.000633717	PEBP1, VSIG10
chr5	131991491	131992018	528	*	8	6.1892e-07	0.0349678	0.0657638	0.0320798	-0.0234411	-0.00796158	IL13, AC004041.2
chr11	108464102	108464736	635	*	8	2.9891e-06	0.0349797	0.0881137	0.0478391	0.00455295	0.00108419	EXPH5
chr1	49224754	49224970	217	*	7	1.07818e-05	0.0350681	0.0600014	0.0363911	-0.00588566	5.14887e-05	AGBL4, BEND5
chr5	41870081	41871337	1257	*	14	1.51817e-10	0.0352217	0.013026	0.0291308	0.00641341	0.0017478	OXCT1-AS1, OXCT1
chr19	17392161	17392770	610	*	9	1.69345e-06	0.0353408	0.0695579	0.0598535	-0.0151972	-0.0036802	CTD-2278I10.6, ANKLE1, USHBP1
chr21	46293077	46294615	1539	*	13	2.40576e-07	0.0357887	0.120111	0.045225	0.00225049	0.000907444	PTTG1IP
chr19	2150944	2151887	944	*	9	4.86858e-06	0.0357932	0.104468	0.0598562	0.00320037	0.00150084	AP3D1
chr4	53617970	53619131	1162	*	7	2.4664e-10	0.0359133	0.0236123	0.0142398	-0.0159673	-0.00560682	NA
chr5	43397288	43397659	372	*	7	3.19049e-06	0.0360464	0.0474829	0.0296106	0.0208514	0.00231132	CCL28
chr22	41741704	41742147	444	*	7	6.09715e-07	0.0364044	0.0375542	0.0176904	-0.00465046	-0.000170912	ZC3H7B
chr5	6714192	6714987	796	*	7	1.65061e-05	0.0364494	0.0693047	0.0548198	0.00587427	0.00218794	PAPD7
chr3	133969591	133970158	568	*	7	2.87484e-05	0.0366113	0.0993993	0.0583975	-0.00594049	0.0006772	RYK
chr15	51057768	51058141	374	*	8	6.84801e-06	0.036852	0.0577482	0.04601	-0.00431043	0.000549165	SPPL2A
chr15	40731773	40732820	1048	*	7	2.33297e-09	0.0369105	0.00765625	0.00676764	-0.00555535	-0.0011671	BAHD1
chr17	4842919	4844613	1695	*	16	8.4356e-07	0.0370871	0.110749	0.059884	0.00248463	0.00115983	RNF167, SLC25A11
chr14	81686857	81688436	1580	*	19	1.41353e-17	0.0372265	0.00968128	0.00276434	-0.0213982	-0.00199723	GTF2A1
chr7	143582499	143582650	152	*	7	2.96314e-05	0.0376237	0.119226	0.0557587	0.017266	0.00914491	FAM115A
chr9	15422353	15423182	830	*	10	2.78261e-06	0.0376723	0.089613	0.0487029	0.00443408	0.00156425	SNAPC3
chr12	102270723	102271623	901	*	7	1.21027e-05	0.0377522	0.12836	0.0651281	-0.0126469	-0.00124708	DRAM1
chr3	196465880	196467045	1166	*	8	4.99652e-10	0.0378136	0.0263598	0.00597932	-0.0163742	-0.00278076	PAK2
chr6	31602975	31603874	900	*	8	3.59173e-07	0.0378835	0.0778005	0.0511173	-0.00504633	-0.00096464	PRRC2A
chr6	30309653	30310315	663	*	11	3.63393e-07	0.0380538	0.0851972	0.0344887	-0.00707989	-0.00174311	TRIM39, TRIM39-RPP21
chr6	31759728	31761055	1328	*	18	3.23339e-09	0.0380644	0.0829105	0.0379362	-0.0172657	-0.00483857	VARS
chr19	11484448	11485375	928	*	11	8.66088e-08	0.0381862	0.0666446	0.0685975	-0.0116263	-0.00312772	SWSAP1, CTD-2342J14.6
chr4	56212072	56212685	614	*	7	1.76979e-07	0.0382211	0.0100233	0.0187636	0.00271211	0.00178709	SRD5A3
chr7	39605529	39606280	752	*	15	1.45832e-07	0.0384055	0.103711	0.0588	-0.00814544	0.000105154	YAE1D1, AC011290.4
chr3	11623526	11624533	1008	*	7	6.76947e-10	0.0387378	0.0225231	0.00609906	-0.0225292	-0.00790765	VGLL4
chr2	9562849	9563676	828	*	11	3.75221e-07	0.0387447	0.104114	0.0436664	0.00315523	0.000424032	ITGB1BP1
chr7	129844923	129846204	1282	*	14	4.09705e-08	0.0389276	0.0895523	0.0389026	-0.0173443	-0.000530753	RP11-775D22.3, TMEM209
chr11	67048673	67049397	725	*	7	7.28298e-06	0.0390036	0.0251284	0.0511843	-0.0155538	-0.0072778	ADRBK1
chr12	118810744	118811074	331	*	8	1.62422e-05	0.0391269	0.0978293	0.0634812	0.00273924	0.00159169	TAOK3
chr13	48806707	48807339	633	*	10	4.91068e-06	0.0393044	0.155051	0.0745326	-0.00377915	0.000553686	ITM2B
chr6	73331114	73331405	292	*	7	5.39103e-06	0.039543	0.0885587	0.0597566	-0.00429131	0.000466004	NA
chr13	49550203	49550991	789	*	11	2.11328e-06	0.0395591	0.0995249	0.075069	0.00297763	0.000786961	FNDC3A
chr4	120221986	120222239	254	*	8	2.62913e-05	0.0395806	0.0523928	0.0449848	-0.0136514	-0.00145395	C4orf3
chr16	14395605	14396304	700	*	8	8.8188e-06	0.0395847	0.0226154	0.0406615	0.00443778	0.000183808	RP11-65J21.3
chr10	22622277	22624205	1929	*	10	2.02401e-08	0.0395995	0.0339351	0.00600426	-0.0201306	-0.00887388	NA
chr17	80559729	80562558	2830	*	18	2.98434e-07	0.0396742	0.0432067	0.00885098	-0.0251835	-0.00528779	FOXK2, RP13-638C3.4
chr1	78511235	78512129	895	*	12	1.44628e-06	0.0403395	0.140511	0.0639242	-0.0136298	-0.0042497	GIPC2
chr11	2890389	2891495	1107	*	25	3.54243e-07	0.0408354	0.218089	0.187806	-0.0248721	-0.00910193	KCNQ1DN
chr2	50574196	50574912	717	*	7	2.97827e-08	0.0408855	0.04623	0.0279361	-0.00821298	-0.0024699	NRXN1
chr19	53030705	53031511	807	*	7	7.12638e-07	0.0411062	0.0428048	0.0188573	0.00332712	0.00135308	ZNF808
chr14	24563095	24564067	973	*	14	5.14263e-07	0.0411281	0.146153	0.0614827	-0.0134652	5.80774e-05	PCK2, NRL
chr5	102455306	102455989	684	*	12	1.45647e-09	0.0411834	0.0428416	0.0135649	-0.00264002	0.000765504	PPIP5K2, GIN1
chr5	44808944	44809978	1035	*	10	8.3185e-11	0.0412006	0.00542673	0.0129264	-0.00334527	0.000738156	MRPS30
chr1	11740950	11742435	1486	*	15	4.44097e-09	0.0413647	0.0575847	0.0255568	0.0058525	0.000734212	MAD2L2
chr17	48912075	48912952	878	*	15	3.3777e-06	0.0414817	0.205858	0.115814	-0.0135539	-0.00852548	WFIKKN2
chr17	46659019	46660097	1079	*	9	1.08956e-06	0.0419468	0.03255	0.0174849	-0.0212387	-0.00744478	HOXB-AS3, HOXB3, MIR10A
chr8	27168103	27169226	1124	*	12	5.19905e-08	0.0420892	0.0426413	0.0506528	0.0059426	0.000965808	PTK2B, TRIM35
chr2	74726700	74727321	622	*	7	9.37055e-07	0.0421373	0.0590633	0.0313871	-0.0309705	-0.0125488	LBX2
chr3	158390329	158391040	712	*	12	4.52357e-10	0.042267	0.0492353	0.020583	-0.0139546	-0.00342435	GFM1, LXN
chr2	230933692	230934799	1108	*	9	4.77729e-07	0.0426609	0.0637734	0.0204265	-0.0130676	-0.00222095	SLC16A14
chr20	1206682	1206830	149	*	8	1.81108e-05	0.0430395	0.0934682	0.0548346	0.00411941	0.00142005	RAD21L1
chr20	23401804	23402586	783	*	10	6.67031e-06	0.0430411	0.0939983	0.0695089	-0.00533118	0.000116519	NAPB
chr19	37095199	37096715	1517	*	18	1.73521e-06	0.0438266	0.110413	0.0824993	0.016899	0.00351254	ZNF382, ZNF529
chr3	150320706	150321365	660	*	9	4.3186e-08	0.0444446	0.0179645	0.0239908	-0.00827691	-0.000180396	SELT, SERP1
chr3	122513933	122514814	882	*	8	1.1489e-06	0.044499	0.0732046	0.0274457	-0.0131451	-0.00518256	DIRC2
chr6	41253757	41255090	1334	*	9	4.00948e-10	0.0446111	0.016348	0.0165462	-0.0237391	-0.0101163	TREM1
chr13	60970476	60971006	531	*	7	6.85867e-06	0.0446394	0.0723074	0.0377752	0.00214263	0.00132033	TDRD3
chr22	29949575	29950274	700	*	12	3.02674e-07	0.0446999	0.0796048	0.0613446	-0.0152832	-0.000830234	THOC5
chr6	116574713	116575913	1201	*	9	9.47349e-06	0.0453424	0.100042	0.0555997	-0.0302749	-0.00300622	DSE, RP3-486I3.7, TSPYL4
chr6	28829321	28829746	426	*	12	3.80405e-05	0.0453944	0.215613	0.147744	0.00949806	0.00491558	RPL13P, XXbac-BPG308K3.6
chr17	74533239	74535028	1790	*	18	4.72407e-10	0.0454191	0.0826983	0.0154466	-0.0262885	-0.00353868	PRCD, CYGB
chr12	6657949	6659524	1576	*	10	1.53151e-09	0.0454739	0.0466425	0.00360724	-0.0199888	-0.0089758	IFFO1
chr20	3218145	3218905	761	*	10	1.28545e-06	0.0458933	0.110234	0.0577477	-0.021507	-0.00708144	SLC4A11
chr4	47465455	47465899	445	*	9	2.87916e-05	0.0462406	0.127886	0.0776705	0.00384483	0.00159226	COMMD8
chr4	69215305	69216485	1181	*	16	1.95803e-05	0.0465114	0.212273	0.135377	-0.0166185	-0.000834068	YTHDC1
chr12	54694673	54695110	438	*	9	1.80637e-08	0.0468704	0.0415134	0.0149801	-0.0135024	-0.00327525	RP11-968A15.8, COPZ1, NFE2
chr12	51718108	51719349	1242	*	9	2.61481e-18	0.0469502	0.00282164	0.00122258	-0.0266936	-0.00566145	BIN2
chr18	60987904	60988155	252	*	8	4.4898e-05	0.0470967	0.0558551	0.0584472	0.00527667	0.00202518	NA
chr1	113215934	113217457	1524	*	16	1.09732e-15	0.0474783	0.0109994	0.00649142	-0.0255373	-0.00523266	MOV10
chr12	112563095	112564065	971	*	12	1.38741e-07	0.0476098	0.0278633	0.0359259	0.00528342	0.0012156	TRAFD1
chr12	8849751	8850385	635	*	8	9.18869e-06	0.0479897	0.102042	0.066007	0.00386968	0.00166301	RIMKLB
chr20	2842961	2843774	814	*	7	4.30092e-06	0.0480253	0.0605246	0.0366711	-0.00519633	-0.00321671	VPS16
chr14	55878303	55879046	744	*	9	1.44288e-05	0.0481831	0.10262	0.0792646	0.00755082	0.00129973	ATG14
chr1	27247926	27248432	507	*	7	2.34693e-05	0.0481853	0.0614539	0.0281273	0.00252011	0.000913911	NUDC
chr5	137513806	137515290	1485	*	22	3.35061e-08	0.048269	0.0635052	0.0808778	0.00453435	0.000747865	KIF20A, BRD8
chr18	71815255	71815769	515	*	9	3.59121e-07	0.0483015	0.0252738	0.0455623	0.00631814	0.0017009	TIMM21
chr14	72052652	72053361	710	*	7	1.41887e-08	0.0483766	0.0408538	0.0101699	-0.0256336	-0.014303	SIPA1L1
chr12	6560689	6561547	859	*	11	4.28625e-08	0.0484597	0.0408147	0.0265792	0.00419177	0.00119438	CD27, TAPBPL, CD27-AS1
chr3	146261991	146262700	710	*	9	2.13213e-05	0.0486538	0.152911	0.0973539	0.0130415	0.00484597	PLSCR1
chr19	56158542	56159288	747	*	8	9.57151e-08	0.0488627	0.0396963	0.0179995	-0.0171899	-0.00846745	CCDC106
chr12	89743281	89746771	3491	*	31	2.51989e-17	0.0489197	0.00341151	0.0213009	-0.0132056	-0.00142549	DUSP6
chr2	192015389	192016336	948	*	11	3.4555e-06	0.0489271	0.148045	0.0764777	0.0112322	0.00222838	STAT4
chr15	75493819	75494410	592	*	10	4.31114e-06	0.0493487	0.0789404	0.082355	0.00384014	0.00124716	C15orf39
chr20	30406052	30407388	1337	*	13	2.44197e-08	0.0496594	0.0990954	0.0189624	-0.0183079	-0.00657081	MYLK2
chr10	62332352	62332846	495	*	9	2.71894e-05	0.0497967	0.123897	0.0745319	-0.0191492	-0.00917904	ANK3
chr11	105947584	105948815	1232	*	21	3.39081e-08	0.050582	0.183186	0.118275	0.00281336	0.00122309	AASDHPPT, KBTBD3
chr8	22421913	22422678	766	*	7	4.28562e-06	0.0508665	0.106088	0.0761059	-0.0178449	-0.00753444	SORBS3
chr5	137878512	137879178	667	*	7	5.24383e-06	0.0510473	0.147144	0.0732049	0.00404127	0.0022248	ETF1
chr6	86158358	86159426	1069	*	8	2.05034e-05	0.0511629	0.0735568	0.041723	-0.0121406	-0.000441071	NA
chr19	10381063	10382048	986	*	12	2.51737e-06	0.0512761	0.153671	0.0753848	0.00434234	0.00188141	ICAM1, CTD-2369P2.5
chr19	12405177	12406247	1071	*	9	1.40417e-06	0.051494	0.0829061	0.0560145	-0.0197397	-0.00349543	ZNF44
chr7	134853645	134855024	1380	*	9	1.80684e-10	0.0515068	0.0126238	0.0159544	-0.026457	-0.00880897	RP11-134L10.1, C7orf49
chr10	105881384	105881830	447	*	9	1.90809e-05	0.0515808	0.15375	0.0664346	-0.00202636	-7.67501e-05	SFR1
chr15	81293049	81293303	255	*	7	1.49799e-05	0.0517579	0.0873321	0.064802	0.00534764	0.00194745	MESDC1
chr7	26240087	26241504	1418	*	16	1.7255e-08	0.0521757	0.064977	0.0348941	0.00449721	0.00160243	CBX3, HNRNPA2B1
chr19	47216767	47218031	1265	*	12	1.0468e-06	0.0522568	0.047319	0.025069	0.00833848	0.00132459	PRKD2
chr4	154710399	154712422	2024	*	29	9.92356e-17	0.0523166	0.0564429	0.0192615	-0.0227749	-0.00487889	NA
chr3	160473012	160473693	682	*	8	2.17276e-06	0.052319	0.0565185	0.033762	0.0102731	0.00225024	PPM1L
chr3	185216311	185217295	985	*	12	2.00964e-06	0.0526761	0.112235	0.0496293	-0.00925858	-0.000544201	TMEM41A
chr19	54371995	54372808	814	*	12	3.49429e-06	0.052726	0.129457	0.103017	0.00380893	0.00154485	MYADM, AC008753.6
chr17	38498478	38499096	619	*	7	2.37421e-06	0.0527976	0.0850612	0.0415403	-0.0141396	-0.00579711	RARA, CTD-2267D19.2
chr6	138725069	138726163	1095	*	9	4.16841e-07	0.0531434	0.069429	0.0267378	-0.0163744	-0.000163993	HEBP2
chr19	38210165	38210837	673	*	7	7.96053e-06	0.0534395	0.0798441	0.0480993	0.0115468	0.00250641	ZNF607
chr9	131486520	131486918	399	*	8	3.16212e-05	0.0534512	0.114948	0.0593908	0.00229068	0.000351269	RP11-545E17.3
chr22	38200894	38201848	955	*	8	1.30766e-10	0.0534769	0.0263329	0.00478843	-0.0267155	-0.00773959	H1F0
chr13	42031281	42032228	948	*	8	4.78177e-07	0.0535035	0.0722568	0.0379957	0.0052593	0.00198554	RGCC
chr12	44152509	44152940	432	*	10	9.87654e-06	0.0535513	0.140581	0.0841715	0.00667173	0.00283314	IRAK4, PUS7L
chr2	192542548	192543328	781	*	12	2.16756e-07	0.0537537	0.0270813	0.0474192	0.00513093	0.00127348	NABP1
chr2	201753695	201754268	574	*	9	1.62969e-06	0.0538672	0.0616032	0.0435191	0.00593346	0.00154878	NIF3L1, PPIL3
chr19	42070397	42071240	844	*	10	4.00368e-08	0.0540063	0.0610804	0.0274223	-0.0153094	-0.00744539	CEACAM21
chr1	145473142	145473700	559	*	7	6.15449e-11	0.0540818	0.00772296	0.00243459	0.00532941	0.0016322	ANKRD34A
chr1	67772896	67773725	830	*	9	2.68737e-07	0.0542287	0.0618296	0.0246584	-0.00514674	0.000127384	IL12RB2
chr1	33283140	33284208	1069	*	13	1.75803e-08	0.0542737	0.0677502	0.0543091	-0.00954174	0.00061886	S100PBP, YARS
chr20	3775375	3776921	1547	*	16	9.90125e-10	0.0544531	0.00972628	0.0382126	-0.020998	-0.000264989	CDC25B
chr2	169104591	169105091	501	*	7	1.55846e-06	0.0548802	0.0399869	0.0427508	-0.0264469	-0.010931	STK39
chr13	50069913	50070766	854	*	10	3.03871e-06	0.0553042	0.113784	0.0573197	0.00306522	0.0014762	PHF11
chr5	15499895	15500270	376	*	7	1.35037e-05	0.05546	0.0620876	0.0516456	-0.00339956	-0.000889383	NA
chr12	25102062	25102778	717	*	12	1.70915e-05	0.0555139	0.177587	0.137933	-0.0158216	-0.00356691	RP11-662I13.2, BCAT1
chr16	89181807	89182492	686	*	7	1.00231e-05	0.0555733	0.108298	0.0431417	-0.0056317	-0.00223904	ACSF3
chr1	15850698	15851754	1057	*	13	6.45542e-07	0.0560794	0.132891	0.0604762	0.0182072	0.00457297	CASP9
chr1	228645117	228646285	1169	*	12	2.23103e-07	0.0561702	0.0844327	0.0623081	0.00290264	0.000936046	HIST3H2BB, HIST3H2A
chr11	105892745	105893693	949	*	14	7.83546e-06	0.0563512	0.190612	0.119284	0.00547658	0.0009664	MSANTD4
chr3	160118184	160118866	683	*	9	6.82556e-06	0.0564227	0.0946081	0.0816872	0.00277696	0.00131322	SMC4, RP11-432B6.3
chr17	73150004	73151732	1729	*	16	2.98466e-07	0.0564595	0.0916317	0.051287	0.00948114	0.00117283	HN1
chr6	160210310	160211010	701	*	10	4.27846e-06	0.0564668	0.112783	0.0736979	0.00536264	0.0019992	MRPL18, TCP1
chr6	37224216	37225644	1429	*	11	1.17561e-15	0.0566105	0.00100166	0.0118654	-0.0366373	-0.0043991	TBC1D22B, TMEM217
chr5	35230166	35230792	627	*	9	4.86858e-06	0.0567838	0.122488	0.0639555	-0.0166281	-0.0057002	PRLR
chr1	38325395	38326328	934	*	7	2.18662e-06	0.0570188	0.0625569	0.0295395	-0.00685697	-0.000193375	NA
chr5	127873106	127875163	2058	*	18	7.07671e-11	0.05721	0.030745	0.00871154	-0.0106175	-0.00346796	SLC27A6, FBN2
chr17	71227549	71229370	1822	*	21	7.03503e-09	0.0573641	0.103101	0.0443609	0.00599649	0.00159674	C17orf80, FAM104A
chr10	63659671	63660672	1002	*	7	2.63564e-09	0.0575041	0.0273183	0.0149784	0.016912	0.00177309	NA
chr20	40246346	40247245	900	*	9	1.00434e-05	0.0578897	0.0677231	0.0268988	0.00178061	0.00106734	CHD6
chr3	49055596	49058423	2828	*	22	9.21537e-06	0.0583682	0.0819848	0.0639918	-0.015986	-0.00123369	NDUFAF3, DALRD3, MIR425, MIR191
chr6	5003907	5004599	693	*	11	2.30702e-07	0.0585715	0.0713784	0.0224346	0.00263385	0.00112263	RPP40
chr13	111364588	111366070	1483	*	19	7.39606e-08	0.0587701	0.121829	0.0646418	0.00638887	0.00152555	ING1, CARS2
chr2	27546037	27546932	896	*	9	1.65005e-05	0.0588978	0.0832296	0.0525801	-0.0178265	-0.00129384	MPV17
chr1	31537937	31539007	1071	*	13	1.85011e-06	0.0589403	0.15702	0.0560122	-0.00728817	0.000445009	PUM1
chr14	81421297	81421770	474	*	9	3.24679e-05	0.0590537	0.208372	0.158918	-0.0116024	-0.00123954	TSHR, CEP128
chr14	65169958	65171098	1141	*	10	1.57791e-05	0.0590593	0.0530559	0.0511792	-0.0209877	-0.000917064	PLEKHG3
chr14	35099021	35100095	1075	*	11	5.42926e-09	0.0591427	0.0552781	0.0121927	-0.0112381	-0.000269611	SNX6
chr8	23261312	23261918	607	*	8	1.62597e-05	0.0594864	0.118985	0.07387	-0.00626218	-0.00121182	LOXL2, ENTPD4
chr1	78148262	78148830	569	*	8	1.06013e-08	0.059595	0.0200234	0.0231821	0.00395748	0.00102755	ZZZ3
chr10	14879981	14880738	758	*	7	5.20159e-06	0.0597006	0.134936	0.0757619	0.00220178	0.00127788	HSPA14, CDNF
chr3	194353869	194354688	820	*	12	4.69456e-08	0.059917	0.0700377	0.0301979	0.0039995	0.00133084	AC046143.3, TMEM44
chr2	75062099	75063068	970	*	7	5.74682e-07	0.0602389	0.0203997	0.0238733	-0.0201442	-0.00231413	HK2
chr14	24610583	24611268	686	*	12	3.61295e-08	0.0605034	0.0878728	0.0365957	0.00432405	0.0014495	EMC9
chr1	101702062	101702782	721	*	12	4.64831e-06	0.0605986	0.16911	0.121588	-0.00750186	0.000793627	S1PR1, RP4-575N6.4
chr22	19466632	19467810	1179	*	17	1.92033e-11	0.0606684	0.0352405	0.0187829	0.00336837	0.00131395	CDC45, UFD1L
chr2	210636188	210636844	657	*	10	2.06893e-05	0.0606883	0.162851	0.0883072	0.0115941	-0.00173189	UNC80
chr17	40760642	40761818	1177	*	19	9.8271e-11	0.0612611	0.0455551	0.0350581	0.00254842	0.000946003	TUBG1, FAM134C
chr15	31194984	31196599	1616	*	14	7.80132e-12	0.0612719	0.00394503	0.0112897	0.0163382	0.00137097	FAN1
chr4	100484573	100485214	642	*	11	1.93387e-05	0.0621967	0.132104	0.105372	0.00318498	0.00135803	MTTP, TRMT10A
chr7	89840708	89841767	1060	*	16	8.20367e-09	0.0623555	0.0785363	0.0668438	0.00705043	-0.000102742	STEAP2, STEAP2-AS1
chr14	54976234	54976994	761	*	10	1.58403e-06	0.0624856	0.0655822	0.0511853	0.0045924	0.000934295	CGRRF1
chr20	18447201	18448473	1273	*	13	4.56597e-08	0.0627578	0.0489468	0.0518568	-0.00354508	-0.000236415	POLR3F, DZANK1
chr16	67561842	67563608	1767	*	17	1.38525e-08	0.0627798	0.011951	0.0281998	-0.0187165	-0.00398494	FAM65A
chr2	61244332	61245411	1080	*	15	2.03008e-07	0.0634296	0.0653744	0.0737464	0.003189	0.00102555	PEX13, PUS10
chr6	170603682	170604676	995	*	9	7.31151e-10	0.0635539	0.0254205	0.00730903	-0.0133816	-0.00624676	FAM120B
chr3	24536765	24537407	643	*	12	4.62885e-06	0.0639915	0.146492	0.0892819	-0.00802767	-0.00163168	THRB-AS1, THRB
chr17	42218908	42219253	346	*	8	5.98538e-06	0.0640298	0.0941479	0.0472498	0.0183372	0.00413505	NA
chr5	176073392	176074808	1417	*	13	4.08651e-08	0.0640644	0.0911919	0.0660202	0.00894189	0.00310826	EIF4E1B, TSPAN17
chr11	107879063	107880738	1676	*	13	9.37303e-06	0.0642474	0.0627872	0.0353206	-0.0072272	0.000468327	CUL5
chr16	67840134	67840863	730	*	9	3.17687e-06	0.0642504	0.120538	0.0510381	0.00303897	0.00116125	TSNAXIP1, RANBP10
chr4	106394821	106395648	828	*	14	4.88212e-09	0.0642979	0.0346286	0.0223341	-0.0159883	-0.00272893	PPA2
chr19	17829491	17830645	1155	*	13	1.23376e-14	0.0644558	0.00992751	0.00283349	-0.0303915	-0.00369842	MAP1S
chr5	176307323	176308046	724	*	7	2.65085e-08	0.0649153	0.0240907	0.00983184	-0.0137931	-0.00260495	UNC5A, HK3
chr1	206729034	206730254	1221	*	9	2.01878e-07	0.0652098	0.100591	0.0679439	0.0125542	0.00635422	RASSF5
chr15	55488413	55489241	829	*	8	1.15195e-06	0.0656553	0.0569731	0.0433652	0.00380391	0.0013282	RSL24D1
chr16	29973734	29974702	969	*	8	4.97679e-08	0.065666	0.0434489	0.0277536	-0.0114374	-0.00490655	TMEM219
chr11	30038013	30039113	1101	*	13	2.34459e-09	0.0657648	0.0942174	0.0349057	-0.0124364	-0.00490494	KCNA4
chr14	96967681	96969303	1623	*	16	4.07251e-07	0.0658212	0.0716787	0.0422718	-0.0217585	-0.000443633	PAPOLA, RP11-872J21.3
chr12	50297945	50298746	802	*	8	2.16271e-08	0.0659303	0.0143251	0.0187191	-0.0135134	-0.00345178	FAIM2
chr14	51706162	51707466	1305	*	10	8.2217e-09	0.0659749	0.0475102	0.0211893	0.0041453	0.00110904	TMX1
chr18	28621985	28623159	1175	*	16	1.87633e-11	0.0660438	0.0325624	0.0144478	-0.011579	-0.00184015	DSC3
chr22	18111277	18112710	1434	*	12	3.87711e-12	0.0660952	0.00258221	0.00807615	-0.0299889	-0.00178457	BCL2L13, ATP6V1E1
chr11	1320010	1321009	1000	*	7	6.51628e-09	0.066162	0.00881362	0.0138396	-0.0200539	-0.00883828	TOLLIP
chr16	30621516	30622014	499	*	9	9.54724e-06	0.0661771	0.0893259	0.0639026	0.0029408	0.00107155	ZNF689
chr3	132440131	132441084	954	*	9	8.73911e-08	0.0661783	0.0723776	0.0444461	-0.0203111	-0.00427424	NPHP3-AS1, NPHP3
chr9	77502445	77503042	598	*	8	1.11266e-06	0.0663834	0.0357246	0.0405019	-0.0173689	-0.00754332	TRPM6
chr12	96388589	96391123	2535	*	15	7.10285e-17	0.0664529	0.00567927	0.000210769	-0.0232734	-0.00983987	RP11-256L6.3, HAL
chr7	153584038	153584873	836	*	12	3.08332e-06	0.0664623	0.128404	0.112784	-0.0157266	-0.00449826	DPP6
chr16	837639	838206	568	*	7	4.62024e-06	0.0669562	0.0912702	0.0645882	-0.0225743	-0.00322757	CHTF18, RPUSD1
chr6	79944186	79945452	1267	*	11	4.89811e-07	0.0671806	0.0822881	0.0401652	0.0123167	0.000966336	HMGN3-AS1, HMGN3
chr17	19648846	19649293	448	*	10	3.2228e-06	0.0675741	0.073602	0.0758506	-0.00940799	-0.00305456	ALDH3A1
chr12	120883626	120884702	1077	*	18	4.68414e-10	0.0676233	0.0431406	0.0249293	-0.0107338	0.000201705	AL021546.6, GATC, TRIAP1
chr12	122667482	122668037	556	*	7	1.75092e-07	0.0677444	0.0117771	0.0278671	-0.00666486	-0.00166727	LRRC43
chr17	5342028	5342732	705	*	12	9.8738e-07	0.0679743	0.0545359	0.0707412	0.00326046	0.00143413	C1QBP
chr2	171672694	171673572	879	*	10	5.03822e-07	0.0682992	0.0707212	0.0588401	0.00367673	0.00154899	GAD1, AC007405.8
chr14	54686184	54687202	1019	*	10	3.53204e-07	0.0684569	0.0594136	0.0416767	-0.0211766	-0.0033238	NA
chr11	6502648	6503409	762	*	8	4.25689e-06	0.068871	0.111202	0.0875354	0.0341038	0.00490344	TIMM10B, TIMM10B, ARFIP2
chr11	65336702	65337926	1225	*	7	2.86024e-10	0.0692289	0.0116762	0.0217713	0.00394011	0.00173699	SSSCA1, SSSCA1-AS1
chr10	128192768	128193497	730	*	7	5.50761e-06	0.0692661	0.0492637	0.0313079	-0.016844	-0.00809554	C10orf90
chr11	46867742	46868224	483	*	11	2.42528e-06	0.0693687	0.0443481	0.07065	-0.00634341	0.000532451	LRP4-AS1, CKAP5
chr7	2647927	2648785	859	*	8	1.30456e-07	0.0694366	0.0600151	0.0281498	-0.018037	-0.00861272	IQCE
chr1	11120145	11121054	910	*	7	4.68239e-08	0.0696566	0.00699447	0.03062	0.00207845	0.00113508	NA
chr19	12844868	12846841	1974	*	9	5.64077e-09	0.0697497	0.00197088	0.00226757	-0.0176528	-0.00176831	C19orf43
chr4	26585351	26586400	1050	*	10	3.6956e-07	0.0698586	0.0463705	0.0644175	-0.0134114	-0.000911556	TBC1D19
chr10	104210981	104211523	543	*	8	2.27816e-05	0.0700482	0.151846	0.124911	-0.0134711	-0.00721815	RP11-18I14.10, C10orf95
chr9	97401505	97402452	948	*	7	2.30659e-07	0.0704411	0.01769	0.0175851	-0.00748	-8.91665e-05	FBP1
chr2	37570400	37571732	1333	*	9	3.69289e-08	0.0706732	0.0145628	0.0124848	-0.0153384	-0.00320396	QPCT
chr5	96143592	96144179	588	*	10	3.90221e-06	0.0709255	0.0785444	0.0592803	0.00504835	0.00148166	ERAP1
chr8	125486586	125487621	1036	*	12	1.10594e-06	0.0710051	0.12648	0.0664011	0.00431571	0.00163213	RNF139, RNF139-AS1
chr16	699218	699775	558	*	7	1.59399e-07	0.071046	0.0204605	0.0241186	0.00550137	0.00136552	WDR90
chr12	56753705	56754238	534	*	10	3.14146e-07	0.071582	0.0410083	0.0430994	0.00688505	0.00172456	STAT2
chr15	40544174	40545794	1621	*	18	1.73146e-07	0.0716165	0.108956	0.038988	-0.0127499	-0.0010643	PAK6, RP11-133K1.2, C15orf56
chr1	234508832	234509775	944	*	13	1.41411e-05	0.0716521	0.144072	0.0678002	-0.00264764	0.000952264	COA6, RP5-827C21.4
chr18	19180670	19181057	388	*	10	9.57209e-06	0.0717168	0.0839887	0.0989619	0.00417175	0.000732514	ESCO1
chr3	49459855	49460566	712	*	11	1.84964e-05	0.0719336	0.111921	0.144102	-0.0153221	-0.00681933	NICN1-AS1, AMT, NICN1
chr3	52260090	52260671	582	*	7	3.22032e-08	0.0724283	0.0148576	0.00919123	-0.013695	-0.00621496	TLR9, TLR9
chr10	88728947	88729861	915	*	7	3.89525e-06	0.0724796	0.0636909	0.033821	-0.0108123	-0.00548302	ADIRF, MMRN2, ADIRF-AS1
chr19	55173353	55174433	1081	*	7	1.12934e-05	0.0730263	0.0555074	0.0230686	-0.0109049	-0.00346012	LILRB4
chr20	49411195	49412129	935	*	10	7.70793e-07	0.0735158	0.0258668	0.0587415	0.0032653	0.0011879	BCAS4
chr15	65579214	65580053	840	*	7	4.40489e-07	0.0736008	0.0640743	0.0394903	-0.0143071	-0.0008227	PARP16
chr8	86019138	86019863	726	*	12	7.14283e-06	0.0736148	0.133309	0.158707	0.00516918	0.00125427	LRRCC1
chr11	34460107	34460557	451	*	12	2.11721e-05	0.0739096	0.179644	0.0999218	0.0249451	0.00706527	CAT
chr6	30881920	30882708	789	*	16	1.05132e-06	0.0740917	0.185986	0.0916104	0.0553713	0.0075477	VARS2
chr14	61447027	61448281	1255	*	16	8.7986e-09	0.0746844	0.0498927	0.0289727	0.013419	0.00155706	RP11-193F5.1, SLC38A6, TRMT5
chr16	29873919	29875187	1269	*	18	7.01629e-08	0.074951	0.0820577	0.0621649	-0.00545773	0.000461481	CDIPT-AS1, CDIPT
chr11	10715175	10715767	593	*	13	2.53684e-06	0.0751661	0.166759	0.111478	-0.0178878	-0.00488188	MRVI1
chr17	73201268	73202071	804	*	10	3.16833e-06	0.0757416	0.0762172	0.0468452	0.00280992	0.00101935	NUP85
chr12	64845191	64846210	1020	*	12	3.2262e-08	0.075827	0.0647772	0.0297603	-0.0137717	-0.00210043	TBK1
chr13	52585597	52586563	967	*	15	3.01491e-07	0.0758327	0.115982	0.0614269	0.00542814	0.00168766	ALG11, ATP7B
chr3	149687773	149689325	1553	*	15	2.72135e-06	0.0761666	0.091333	0.0728837	-0.00684689	9.54965e-05	AC117395.1, PFN2
chr19	37328842	37329381	540	*	8	1.37261e-05	0.0762099	0.0852413	0.0885757	0.00347014	0.00132589	ZNF790
chr3	197686766	197687728	963	*	13	1.96407e-07	0.0765329	0.0691384	0.0737959	0.0022068	0.00071443	LMLN, IQCG
chr22	43546988	43547555	568	*	11	2.31995e-08	0.0766251	0.0723063	0.0396362	-0.0125772	-0.0016264	TSPO
chr19	12780323	12780830	508	*	9	1.06462e-05	0.0767884	0.0876322	0.0785513	0.00238212	0.000960767	WDR83, WDR83OS
chr4	6674847	6675881	1035	*	10	2.55149e-07	0.0767902	0.0429138	0.0329912	0.0073488	0.00150943	AC093323.3, RP11-539L10.3
chr3	50126174	50127011	838	*	9	7.21268e-07	0.0768826	0.0794261	0.0381177	0.00305475	0.00127834	RBM6, RBM5
chr1	95006539	95007489	951	*	8	2.75286e-06	0.0769624	0.117772	0.05797	-0.0182772	-0.0026196	F3
chr6	132834059	132834914	856	*	11	9.53332e-06	0.0769722	0.0846432	0.100904	0.00685924	0.0021152	STX7
chr11	126274745	126276079	1335	*	8	8.71714e-07	0.0772648	0.0710552	0.0137841	-0.0131305	-0.00488848	ST3GAL4
chr3	155421735	155422782	1048	*	10	2.8377e-13	0.0773999	0.00421338	0.00286856	-0.0326672	-0.0111936	PLCH1
chr1	19281949	19283294	1346	*	8	4.98337e-06	0.0774839	0.0502193	0.0131545	0.00363242	0.00157651	IFFO2
chr19	15217635	15218329	695	*	9	3.0709e-08	0.0775619	0.0655081	0.0308785	-0.0158698	-0.00384691	SYDE1
chr10	6104137	6105145	1009	*	7	5.51925e-05	0.077599	0.11828	0.0804579	0.0116442	0.00532794	IL2RA
chr19	46234055	46234377	323	*	8	2.75009e-05	0.0777814	0.0877653	0.071148	0.00370147	0.00163573	FBXO46
chr16	30771976	30772857	882	*	7	1.07474e-06	0.077831	0.0967538	0.0671981	-0.0130797	-0.00396122	PHKG2, C16orf93
chr14	90798539	90799058	520	*	7	3.95801e-06	0.0782359	0.0967638	0.0745745	0.0144018	0.00034659	NA
chr12	6442329	6443533	1205	*	11	9.9658e-09	0.0782451	0.0763187	0.0289577	0.022527	0.00893089	TNFRSF1A
chr1	226926808	226927217	410	*	8	1.4981e-06	0.0784399	0.0719118	0.036753	0.00341683	0.00127215	ITPKB
chr15	40762752	40764232	1481	*	14	5.1545e-07	0.0784414	0.0358401	0.0511203	-0.0143509	5.49495e-05	CHST14
chr20	60877581	60878541	961	*	12	3.22947e-06	0.078463	0.104843	0.088058	0.00339286	0.00132975	ADRM1
chr8	79577618	79578143	526	*	7	4.25639e-06	0.0785318	0.139583	0.112742	-0.0747853	-0.020698	NA
chr4	140586396	140587147	752	*	8	1.41584e-08	0.0785557	0.0263129	0.0255139	-0.0293109	-0.00512068	MGST2
chr16	57481067	57481891	825	*	12	5.55747e-06	0.0790242	0.134404	0.0965137	0.00265467	0.0010896	COQ9, CIAPIN1
chr3	23957486	23958314	829	*	9	8.37971e-11	0.0791867	0.0392348	0.0164375	-0.0306182	-0.00442948	RPL15, NKIRAS1
chr16	68056595	68057225	631	*	14	1.66749e-07	0.0797975	0.0752761	0.0762688	0.00410602	0.00127494	DUS2, DDX28
chr14	95623832	95625412	1581	*	15	1.02144e-07	0.080034	0.0152915	0.0555409	-0.010048	5.49486e-05	DICER1-AS1, DICER1
chr4	84205065	84206074	1010	*	8	3.89235e-07	0.0802098	0.127546	0.10972	-0.0202141	-0.00250047	COQ2
chr10	128994030	128995192	1163	*	11	1.85038e-08	0.0817165	0.0450085	0.044637	-0.0116292	-0.00429255	DOCK1, FAM196A
chr5	140700259	140700676	418	*	12	1.2074e-05	0.0820082	0.135251	0.1013	0.0174146	0.00414536	TAF7, AC005618.1
chr19	13946770	13947646	877	*	9	5.69058e-11	0.08233	0.023323	0.011496	-0.0181591	-0.00681924	MIR24-2, MIR27A, MIR23A
chr2	179344387	179345200	814	*	10	1.84701e-05	0.0823386	0.0997227	0.103186	-0.010801	-0.000208221	PLEKHA3
chr10	103578053	103578627	575	*	7	1.68298e-05	0.0829801	0.0593281	0.0582928	0.00190848	0.000850948	MGEA5
chr1	175161785	175162553	769	*	15	7.9714e-07	0.083602	0.167742	0.145992	-0.0321407	-0.0085456	KIAA0040
chr12	7260403	7261227	825	*	12	1.10745e-09	0.0836489	0.0580641	0.0193729	-0.0203433	-0.00137311	C1RL-AS1, C1RL
chr1	155658142	155659247	1106	*	12	1.06584e-06	0.0836835	0.113555	0.0581904	0.0032838	0.00103696	MSTO1, MSTO2P, DAP3, YY1AP1
chr11	62420776	62420981	206	*	8	4.12385e-05	0.0841422	0.065465	0.0949029	0.00359947	0.00119437	RP11-831H9.11
chr2	163199311	163200582	1272	*	10	2.60409e-07	0.084225	0.10324	0.046456	-0.0202445	-0.00718349	GCA
chr20	5986400	5986831	432	*	11	1.99655e-06	0.0843898	0.14161	0.0487873	-0.00370113	0.000875661	CRLS1
chr7	48127925	48128351	427	*	10	2.33223e-06	0.0848405	0.0871087	0.102522	-0.0148345	-0.00480529	UPP1
chr15	91072047	91073392	1346	*	8	7.91079e-06	0.0850364	0.0458178	0.0392935	-0.00926083	-0.000426709	CRTC3
chr5	140345461	140346199	739	*	8	7.87607e-07	0.085531	0.0238548	0.0884307	0.0210121	0.00252037	PCDHA1, PCDHA2, PCDHA3, PCDHA4, PCDHA5, PCDHA6, PCDHA7, PCDHA8, PCDHA9, PCDHA10, PCDHA11, PCDHA12, PCDHA13, PCDHAC1, PCDHAC2
chr15	49447782	49448126	345	*	8	5.50132e-05	0.0856924	0.188309	0.153911	0.00251024	0.000837304	GALK2, COPS2
chr14	60337617	60337814	198	*	7	4.41759e-05	0.0858026	0.0201038	0.0625197	0.00737189	0.00203525	RTN1
chr2	24307957	24308660	704	*	7	8.62159e-07	0.0859306	0.0289908	0.0387206	-0.0289037	-0.0110954	FAM228B, TP53I3
chr1	109656277	109656737	461	*	8	1.87819e-05	0.0864199	0.0750835	0.0451298	0.00235994	0.00127731	KIAA1324, C1orf194
chr4	152681979	152682615	637	*	11	5.07547e-07	0.0867373	0.0672518	0.0444757	0.00417328	0.00103892	PET112
chr19	19843707	19844076	370	*	9	5.18518e-05	0.08695	0.183194	0.176639	0.00280738	0.00155327	ZNF14
chr16	46722642	46723639	998	*	14	3.14277e-07	0.0869695	0.0554057	0.0780228	0.00402426	0.00117403	ORC6, VPS35
chr6	144163834	144164650	817	*	9	9.0598e-07	0.0870896	0.0492918	0.0302022	-0.0183455	-0.000630394	RP3-468K18.5, LTV1
chr10	114910605	114911652	1048	*	10	2.27446e-07	0.0877513	0.067037	0.0331598	-0.0169673	-0.00447247	TCF7L2
chr17	79419366	79420424	1059	*	8	1.92467e-07	0.087833	0.0569032	0.0223645	-0.0136987	-0.00690203	RP11-1055B8.7
chr7	120968288	120969243	956	*	11	3.65457e-08	0.088074	0.0404272	0.0335555	-0.0182285	-0.00804723	WNT16
chr2	204192208	204192982	775	*	10	5.16697e-06	0.0884489	0.0852603	0.067127	-0.0166601	-0.00320102	ABI2
chr7	73668680	73669227	548	*	10	4.14497e-05	0.0888305	0.122012	0.115611	0.00338961	0.00139744	RFC2
chr10	94333347	94334014	668	*	9	1.14173e-05	0.0888507	0.11875	0.110998	0.00765392	0.00163938	IDE
chr1	207494336	207495562	1227	*	14	2.22112e-09	0.0892498	0.0243976	0.0292	0.00524038	0.000710831	CD55
chr20	56285530	56286773	1244	*	14	2.40982e-07	0.0897186	0.0636862	0.0433688	0.012658	-0.0012602	PMEPA1
chr15	78441237	78441812	576	*	8	5.57483e-06	0.0898134	0.0719447	0.0616909	0.00249616	0.000953332	IDH3A
chr12	93965276	93965732	457	*	9	6.74615e-06	0.0898438	0.187926	0.139929	0.00268153	0.000900419	SOCS2, SOCS2-AS1
chr3	113251417	113252640	1224	*	8	1.53907e-05	0.0900543	0.0876105	0.133556	0.00368658	0.0015402	SIDT1
chr11	102962134	102963272	1139	*	15	1.24166e-06	0.0902464	0.143057	0.102501	0.004434	0.00163087	DCUN1D5
chr1	32716212	32717002	791	*	8	1.13575e-08	0.0904577	0.0203911	0.0150598	0.0142776	0.00363996	LCK
chr6	28972876	28973524	649	*	13	8.56814e-06	0.0909286	0.172183	0.14144	-0.0185166	-0.0038898	ZNF311
chr1	100503364	100504327	964	*	9	9.25826e-07	0.0911042	0.0687471	0.0681212	0.00414237	0.000941117	HIAT1
chr4	154073371	154075044	1674	*	15	1.23641e-08	0.0918495	0.0584345	0.010917	-0.0232137	-0.0031855	TRIM2
chr12	9102068	9102767	700	*	12	1.46201e-08	0.0924642	0.0760133	0.0315528	0.00315839	0.00156317	KLRG1, M6PR
chr14	74551089	74552227	1139	*	13	1.5744e-07	0.0927343	0.0227441	0.0673376	0.00303936	0.000964425	LIN52, ALDH6A1
chr15	45314579	45315313	735	*	9	6.63564e-06	0.0935676	0.171996	0.150606	-0.0292274	-0.0109247	SORD
chr15	75315724	75316323	600	*	11	6.16979e-06	0.0937216	0.118956	0.0653109	0.00346672	0.000858171	PPCDC
chr6	126239565	126240414	850	*	7	1.10001e-06	0.0940046	0.0224545	0.035521	-0.0194255	-0.00497672	NCOA7
chr20	35806326	35808119	1794	*	19	1.78971e-07	0.0940384	0.136963	0.0681827	-0.0178729	1.41821e-05	RPN2, MROH8
chr5	82766884	82768488	1605	*	16	1.97811e-06	0.0942412	0.077193	0.0564374	0.00907503	0.00169179	VCAN
chr7	30029386	30029938	553	*	11	3.56182e-05	0.0945269	0.163159	0.095108	-0.0115127	-0.00358314	AC007285.6, SCRN1
chr15	52587751	52588785	1035	*	12	7.3578e-07	0.0948386	0.069743	0.0671402	-0.0137395	-0.00216428	MYO5C
chr1	78353781	78354382	602	*	7	2.32237e-05	0.0949398	0.0803534	0.0741272	-0.0105157	-0.00521985	NEXN, NEXN-AS1
chr19	54692102	54694179	2078	*	19	6.15722e-07	0.0954483	0.0609624	0.0424108	-0.0213059	-0.000471397	TSEN34, MBOAT7
chr7	56174025	56174888	864	*	11	6.87682e-06	0.0962421	0.112743	0.101985	0.00484276	0.00106144	CHCHD2
chr6	31465461	31466187	727	*	13	6.04663e-07	0.0963714	0.126633	0.0934352	0.00494157	0.00155453	MICB
chr16	3108041	3108898	858	*	8	2.08962e-06	0.0963945	0.0553798	0.0365065	-0.00854194	0.000160349	MMP25, RP11-473M20.7
chr5	133706474	133707040	567	*	10	3.77917e-06	0.0964771	0.101807	0.0850524	0.00524563	0.00242186	UBE2B, CDKL3, CTD-2410N18.4
chr8	74884456	74884910	455	*	11	5.56924e-05	0.0967849	0.200351	0.208194	0.00192317	0.00108881	TMEM70, TCEB1
chr1	169862707	169863532	826	*	13	3.94832e-07	0.0968591	0.0747055	0.0690731	0.0045948	0.000949963	SCYL3
chr8	74207183	74208354	1172	*	10	1.23578e-05	0.0971392	0.0846375	0.0613165	-0.016835	-0.00317709	RDH10, RPL7
chr11	65478597	65479678	1082	*	13	1.47346e-06	0.0972085	0.0470852	0.0851755	-0.0114303	-0.000518229	KAT5
chr19	46272234	46273274	1041	*	11	5.44658e-08	0.097514	0.0790179	0.0394217	0.00226969	0.000880868	AC074212.5, AC074212.6, SIX5, DMPK
chr5	83679643	83680326	684	*	9	1.40239e-06	0.0979899	0.0489592	0.0651682	-0.00551244	-0.0029329	CTD-2269F5.1, EDIL3
chr4	41936041	41937393	1353	*	10	1.99072e-09	0.0981476	0.0131959	0.0227381	-0.0194906	-0.00313238	TMEM33
chr13	95253641	95255258	1618	*	14	1.87988e-09	0.0984836	0.0217559	0.0174071	-0.0182142	-0.00112016	GPR180
chr15	64648470	64648652	183	*	7	6.23039e-05	0.0986298	0.186929	0.155612	0.00350229	0.00140929	CTD-2116N17.1
chr7	54609534	54610192	659	*	12	6.44713e-07	0.0989464	0.0948548	0.0840837	-0.0107882	-0.00290102	VSTM2A
chr18	11148510	11149068	559	*	8	1.13395e-07	0.0998687	0.0735224	0.0310511	-0.0112808	-0.00463851	PIEZO2
chr6	117996341	117996645	305	*	7	3.51157e-05	0.100226	0.135943	0.131902	0.00246453	0.00116822	NA
chr8	680776	681354	579	*	7	9.97122e-07	0.100242	0.0235551	0.0513482	0.0130092	0.00229375	ERICH1
chr14	33402027	33403743	1717	*	9	4.8672e-07	0.100289	0.0504725	0.0898423	-0.00503278	-0.00122657	NA
chr7	80548307	80549171	865	*	7	1.15431e-07	0.1005	0.0237176	0.0322259	-0.00687476	-0.00315456	SEMA3C
chr2	46043	46752	710	*	8	4.71724e-06	0.100815	0.0777184	0.0367774	-0.0134728	-9.45185e-05	FAM110C
chr19	10420164	10421076	913	*	12	6.65779e-08	0.101536	0.0699783	0.038533	-0.00696714	-0.00233739	ZGLP1, CTD-2369P2.10, FDX1L
chr3	49710768	49711383	616	*	10	5.12412e-05	0.101728	0.23405	0.200204	0.02593	0.00791241	NA
chr19	42805814	42806870	1057	*	14	1.70434e-07	0.101815	0.115042	0.117073	-0.00562493	-0.000977662	PRR19, PAFAH1B3
chr5	59189120	59190211	1092	*	11	9.42614e-08	0.101977	0.0612502	0.0354564	-0.0114111	-0.00482995	PDE4D
chr7	154862969	154863381	413	*	7	5.77098e-05	0.102061	0.171275	0.140377	-0.0291155	-0.0157825	HTR5A, HTR5A-AS1
chr8	117778277	117778786	510	*	9	2.54649e-05	0.102408	0.13896	0.0832792	0.00602835	0.00150973	UTP23, EIF3H
chr17	4698399	4700069	1671	*	14	1.44514e-09	0.102485	0.0315374	0.0134818	0.00630071	0.00119484	PSMB6
chr4	26320699	26321873	1175	*	11	4.23429e-07	0.102498	0.102949	0.0885265	0.00260468	0.000791101	RBPJ
chr8	33456955	33457822	868	*	11	1.53371e-07	0.102766	0.0949803	0.0709427	0.00876112	-0.00023054	DUSP26
chr3	112738201	112738800	600	*	11	4.54962e-06	0.102775	0.0504044	0.125788	-0.0141444	-0.000396425	RP11-572M11.4, C3orf17
chr11	61559962	61560534	573	*	11	8.67547e-06	0.103115	0.19922	0.194855	0.00300321	0.00112339	FEN1, FADS2, TMEM258, MIR611
chr10	92631526	92632228	703	*	10	6.64804e-06	0.103337	0.15591	0.113578	0.00328056	0.00150303	RPP30
chr6	30651511	30653242	1732	*	19	2.30018e-07	0.103972	0.111381	0.100798	0.0117195	0.00329098	PPP1R18
chr14	24808422	24809759	1338	*	12	5.35443e-07	0.10421	0.0762221	0.0602416	-0.010169	-1.58392e-05	RIPK3
chr19	55896965	55897559	595	*	13	4.1163e-06	0.104307	0.118253	0.11738	0.00281156	0.00108067	RPL28
chr9	119449278	119449725	448	*	9	3.11638e-07	0.1046	0.0462972	0.0411534	0.00280581	0.00143374	TRIM32, ASTN2
chr4	165304443	165305050	608	*	9	6.51155e-06	0.104656	0.0963759	0.0561052	-0.0100491	-0.00390715	MARCH1
chr6	33175140	33176453	1314	*	19	3.72004e-08	0.10512	0.103838	0.0977878	-0.0110175	-0.000746032	MIR219-1, RING1
chr2	198365065	198365671	607	*	10	1.83585e-06	0.105323	0.0818225	0.0626824	-0.0179534	-0.000142132	HSPE1, HSPE1-MOB4, HSPD1
chr1	110162111	110162701	591	*	13	3.27351e-07	0.107269	0.102204	0.0868799	0.00389561	0.000794621	AMPD2
chr2	62115351	62116573	1223	*	11	7.0594e-06	0.107397	0.139431	0.10401	0.00352815	0.0011463	COMMD1, CCT4
chr14	100841925	100843331	1407	*	21	2.12107e-11	0.107853	0.00816778	0.0505884	-0.00769743	0.000118229	WDR25, WARS
chr6	31704282	31705409	1128	*	8	1.13985e-07	0.108352	0.0213977	0.0284021	-0.0179101	-0.00502707	CLIC1
chr17	37843591	37844579	989	*	16	4.63343e-06	0.108631	0.152233	0.19512	0.00641975	0.0011927	ERBB2, PGAP3
chr1	111217194	111218079	886	*	8	6.92856e-06	0.108747	0.105055	0.105709	-0.00683203	4.14569e-05	KCNA3
chr2	43452561	43454817	2257	*	25	1.62985e-13	0.109152	0.0169025	0.0485296	0.00722849	0.00100614	THADA, ZFP36L2
chr19	10449942	10450872	931	*	9	3.06889e-08	0.110428	0.0228815	0.0206489	0.00767874	0.00259233	ICAM3
chr12	54409207	54409657	451	*	10	6.02218e-06	0.110917	0.12384	0.107109	-0.0176413	-0.00629681	RP11-834C11.12, HOXC6
chr1	224517614	224517960	347	*	7	1.90741e-05	0.111807	0.0483579	0.04637	0.00330237	0.0014351	NVL
chr2	219536449	219537004	556	*	14	5.77368e-06	0.11253	0.170138	0.14356	-0.00357199	0.000788057	STK36, RNF25
chr17	79196451	79197892	1442	*	12	4.76656e-12	0.112705	0.00187189	0.0225527	-0.00690396	0.00015141	AZI1
chr7	121950198	121951055	858	*	8	2.90399e-07	0.113476	0.0102834	0.020455	-0.00612382	-0.00258782	FEZF1
chr19	6502101	6502938	838	*	12	7.48828e-08	0.114024	0.0416717	0.0651277	0.0190571	0.00367494	TUBB4A
chr5	118603880	118605346	1467	*	14	3.07235e-06	0.11463	0.0813844	0.0822858	-0.00715331	0.000854692	TNFAIP8
chr12	22696957	22698268	1312	*	14	1.0781e-08	0.114755	0.0331876	0.0351098	0.00635773	0.00187346	C2CD5
chr21	40176506	40177278	773	*	9	7.3093e-07	0.11561	0.0803162	0.034081	0.0404867	0.00662112	ETS2
chr1	53704239	53704978	740	*	10	1.73948e-05	0.115732	0.108278	0.110784	-0.0333792	-0.00830444	RP5-1024G6.5, MAGOH
chr3	185655913	185656291	379	*	8	2.10437e-05	0.115777	0.124169	0.0787145	-0.0235536	-0.00434228	TRA2B
chr7	150924273	150925067	795	*	13	1.30686e-06	0.116249	0.0391022	0.108474	0.00460276	0.00140875	ABCF2
chr15	72523516	72523908	393	*	9	1.50492e-06	0.116654	0.0400668	0.0431249	0.00390666	0.00154994	PKM
chr14	57857235	57857666	432	*	8	2.6417e-05	0.116735	0.13011	0.118826	-0.0041928	-1.083e-05	NAA30
chr10	106027915	106028703	789	*	12	7.18954e-08	0.117098	0.0376733	0.0428306	0.0131452	0.00338479	GSTO2, MIR4482-1
chr1	167408509	167409198	690	*	8	1.53574e-11	0.11795	0.00394316	0.00462064	-0.0233613	-0.0091866	CD247
chr19	39420815	39421969	1155	*	19	2.54026e-07	0.1184	0.105342	0.104801	0.00643569	0.00109482	MRPS12, SARS2, CTC-360G5.8
chr20	5093771	5094433	663	*	10	1.83896e-05	0.118943	0.095637	0.0886072	-0.0100079	0.000310529	NA
chr16	80573443	80574717	1275	*	7	2.16005e-11	0.119076	0.00425717	0.00489773	-0.00803701	-0.00154844	DYNLRB2, RP11-525K10.3
chr18	43677872	43678811	940	*	15	9.62074e-06	0.11944	0.146416	0.187516	-0.00964523	0.00105763	ATP5A1
chr1	150254280	150255241	962	*	13	4.07381e-06	0.119764	0.113451	0.136117	-0.0126298	-0.0035084	C1orf51
chr10	74033095	74033885	791	*	10	3.36352e-06	0.119794	0.156601	0.0964715	0.00276037	0.00125961	DDIT4
chr6	30655870	30657275	1406	*	16	1.09668e-08	0.120109	0.136243	0.0707752	-0.0110064	-0.00422033	NRM
chr17	1619708	1621310	1603	*	14	4.51546e-08	0.120133	0.0344527	0.0311294	-0.017747	-0.000353564	WDR81, MIR22HG
chr12	125478094	125478458	365	*	7	1.90233e-05	0.120304	0.107054	0.0839145	0.00862744	0.0023973	BRI3BP
chr16	30905695	30906810	1116	*	14	1.13048e-06	0.12038	0.108729	0.103874	-0.0159861	-0.00438593	MIR4519, BCL7C, AC106782.20
chr1	155113047	155113670	624	*	8	1.12864e-06	0.120652	0.0239082	0.0339886	0.0304926	0.00485201	DPM3
chr16	28995843	28997041	1199	*	15	1.8305e-07	0.120659	0.077961	0.0630929	0.0135933	0.00253616	SPNS1, RP11-264B17.3, LAT
chr19	16307949	16308931	983	*	11	1.00719e-06	0.120663	0.0528685	0.0588634	-0.0162812	-0.00111381	AP1M1
chr17	72731453	72732964	1512	*	13	6.13297e-09	0.12074	0.0545612	0.0319891	-0.0205707	-0.00698553	RAB37
chr20	30310246	30310748	503	*	9	5.15429e-06	0.121199	0.0726419	0.0902593	0.00593586	0.00179488	BCL2L1
chr19	59066234	59067160	927	*	13	6.33892e-08	0.1213	0.052867	0.0528149	0.0043469	0.00101684	CHMP2A, UBE2M
chr16	3073707	3074537	831	*	14	1.53796e-07	0.121307	0.104337	0.0598903	0.0109892	0.00116129	THOC6, HCFC1R1
chr11	77705488	77706483	996	*	9	1.8067e-07	0.121377	0.0229849	0.034187	0.00436707	0.00134446	INTS4
chr4	39639007	39639723	717	*	7	1.23843e-05	0.121898	0.145898	0.057064	0.00578002	0.00355962	SMIM14
chr19	3801294	3802558	1265	*	12	1.00704e-09	0.122171	0.00858391	0.0511996	-0.0114786	-0.00257174	MATK
chr4	77069563	77070069	507	*	9	1.93202e-05	0.12239	0.0321307	0.111061	0.00378963	0.000955485	NUP54
chr5	67583598	67584297	700	*	12	2.06745e-08	0.12306	0.0552519	0.037331	0.00514462	0.00178045	PIK3R1
chr19	35225114	35225507	394	*	8	3.57736e-05	0.123204	0.037795	0.0812711	0.00496798	0.00163416	ZNF181
chr2	198569086	198570073	988	*	11	1.73983e-07	0.123278	0.0581089	0.070471	-0.0106155	4.84696e-05	AC011997.1
chr5	133860277	133861206	930	*	8	3.38564e-06	0.123436	0.0547761	0.0697631	0.00689755	0.00185898	JADE2
chr17	25620596	25621774	1179	*	13	1.52538e-07	0.124449	0.0541756	0.054276	-0.0116813	-0.00128382	WSB1, MIR4522
chr9	23820979	23821773	795	*	8	7.09473e-06	0.124686	0.0644857	0.0586472	-0.00476106	-0.0024296	ELAVL2
chr1	26880547	26881172	626	*	7	2.29634e-05	0.124887	0.0799423	0.0795428	0.0202083	-0.0002229	RPS6KA1, MIR1976
chr2	98350302	98351315	1014	*	13	1.14341e-05	0.124925	0.140069	0.129424	0.009748	-0.000417024	ZAP70
chr8	33341954	33343197	1244	*	11	1.21406e-06	0.126132	0.0453124	0.0532216	-0.0119668	-0.000685964	MAK16, TTI2
chr6	21593717	21594038	322	*	8	4.46211e-05	0.126305	0.0387172	0.0755564	0.00787353	0.0029798	SOX4
chr21	35013827	35014628	802	*	13	3.95072e-06	0.126733	0.108969	0.128622	0.0051138	0.00126359	AP000304.12, CRYZL1
chr17	19266143	19266474	332	*	7	5.75704e-05	0.126896	0.0777274	0.107698	0.00499419	0.00125725	B9D1
chr12	57082088	57082969	882	*	12	7.94335e-07	0.126901	0.125983	0.0629527	0.00541524	0.00168098	PTGES3
chr1	54355272	54356900	1629	*	13	4.44097e-09	0.126922	0.015765	0.0114386	-0.03555	-0.00361566	YIPF1
chr3	101231982	101232368	387	*	10	7.37517e-06	0.126982	0.0941414	0.108461	0.00211494	0.000744552	SENP7
chr7	100033572	100034753	1182	*	13	2.35565e-06	0.128066	0.0849391	0.0693032	-0.0205105	-0.00120857	RP11-758P17.2, RP11-758P17.3, PPP1R35
chr16	30106822	30107795	974	*	8	2.36629e-07	0.128628	0.0440233	0.0519925	-0.00682072	-0.000618543	RP11-455F5.3, YPEL3
chr20	3189677	3190202	526	*	9	1.53888e-05	0.12863	0.151308	0.108729	0.00532304	0.00169828	ITPA
chr11	64647129	64647924	796	*	7	9.2064e-06	0.1288	0.0488296	0.0506852	-0.0212154	-0.00598749	EHD1
chr12	56615275	56616060	786	*	13	1.54768e-05	0.129209	0.155738	0.138729	0.00401243	0.0014803	NABP2, RNF41
chr17	29158893	29159095	203	*	7	3.19506e-05	0.129299	0.171535	0.144297	0.00246466	0.000624785	ATAD5
chr11	101453871	101454830	960	*	12	1.24221e-06	0.129395	0.118864	0.085124	-0.0105086	-0.00385051	TRPC6
chr19	36705192	36706579	1388	*	19	2.5855e-07	0.129413	0.141057	0.096	0.00525471	0.00103638	ZNF146, ZNF565
chr20	61847585	61848099	515	*	7	2.19734e-05	0.129855	0.115735	0.113978	-0.00849177	-0.000665993	YTHDF1
chr1	21616619	21617504	886	*	11	6.41211e-06	0.130296	0.142817	0.0756782	-0.0119723	-0.00099064	ECE1
chr12	53399544	53400507	964	*	11	3.9879e-05	0.130477	0.0799878	0.140831	-0.009954	-0.000505178	EIF4B
chr6	4889428	4890656	1229	*	9	1.40503e-11	0.130573	0.0149791	0.00627277	-0.0230648	-0.00813952	CDYL
chr8	20112334	20113188	855	*	10	4.73755e-06	0.130726	0.0976184	0.0948139	-0.0193105	-0.00776275	LZTS1
chr1	11795409	11796079	671	*	10	9.98621e-08	0.131159	0.0196212	0.0467643	-0.0162893	-0.00579056	NA
chr8	6565560	6566322	763	*	10	2.70325e-06	0.131494	0.0184123	0.0979735	0.002788	0.000842475	AGPAT5, CTD-2541M15.1
chr1	66999038	66999785	748	*	12	1.15748e-05	0.131861	0.130741	0.108497	-0.0123359	-0.00254934	SGIP1
chr11	94245547	94246406	860	*	8	2.8382e-15	0.131865	0.00133902	0.00529218	-0.0293297	-0.00414009	LINC01171
chr14	23563979	23565052	1074	*	15	3.5539e-12	0.13193	0.0226285	0.0267784	0.0108371	0.0013187	C14orf119, ACIN1
chr15	100890355	100891257	903	*	10	1.90975e-09	0.132213	0.0343954	0.0486995	-0.0249987	-0.00736154	SPATA41
chr3	38495949	38497143	1195	*	8	1.90061e-07	0.132358	0.0160296	0.0322417	0.0018489	0.000563235	ACVR2B, ACVR2B-AS1
chr6	32095063	32096945	1883	*	38	3.98747e-09	0.132441	0.152113	0.129386	-0.0115123	-0.000948299	ATF6B, FKBPL
chr9	139377930	139378529	600	*	8	2.93031e-05	0.132903	0.152786	0.143406	0.00657204	0.000732783	C9orf163
chr4	110624537	110625181	645	*	10	8.56335e-09	0.133007	0.0527747	0.0369316	-0.0302046	-0.00773172	CASP6
chr1	22351389	22351735	347	*	7	1.85654e-05	0.13359	0.0822909	0.096474	0.00220754	0.00131009	LINC00339, RP1-224A6.3
chr14	93650515	93652954	2440	*	22	3.20631e-07	0.13416	0.0264423	0.0534774	-0.0282435	0.000223762	TMEM251, RP11-371E8.4, MOAP1
chr12	57881693	57882526	834	*	10	1.22964e-06	0.134656	0.0871995	0.0586305	-0.00506235	0.000682014	MARS, ARHGAP9
chr17	40718810	40719620	811	*	11	1.3125e-08	0.13556	0.0455971	0.0265929	0.0032929	0.000381921	MLX
chr13	42534711	42535514	804	*	11	1.46472e-11	0.135769	0.00515065	0.0122578	0.0122368	0.00285057	VWA8
chr3	20227397	20228092	696	*	12	8.29287e-08	0.136138	0.0334258	0.0573504	0.00464804	0.00131012	SGOL1-AS1, SGOL1
chr15	93199018	93199239	222	*	8	4.84678e-05	0.137345	0.0344295	0.0859792	0.00453495	0.00135096	FAM174B
chr16	1358964	1359454	491	*	13	3.09168e-06	0.137487	0.127585	0.103112	0.00592805	0.00169886	UBE2I
chr17	42976442	42977986	1545	*	18	3.02574e-07	0.137662	0.099858	0.103511	-0.0253615	-0.000881947	CCDC103, FAM187A, EFTUD2
chr7	138817676	138818658	983	*	15	4.30213e-09	0.137848	0.0969806	0.0481417	-0.0250591	-0.000616221	TTC26
chr20	30947141	30947724	584	*	7	1.08143e-05	0.138177	0.0527497	0.0557592	0.00819451	0.00239297	ASXL1
chr5	37834672	37835636	965	*	13	4.1008e-09	0.13839	0.0238633	0.0667839	-0.00564308	-0.001552	GDNF
chr3	105587814	105588536	723	*	10	1.36431e-05	0.139372	0.132696	0.112474	0.00524364	0.00173479	CBLB
chr12	31812253	31813376	1124	*	9	3.17091e-07	0.1399	0.0745568	0.0531127	-0.0252237	-0.00572143	METTL20
chr14	77842967	77843745	779	*	10	3.55387e-05	0.140766	0.187687	0.178583	0.0038799	0.00168261	SAMD15, TMED8
chr3	37034084	37034495	412	*	7	1.36217e-05	0.140818	0.1116	0.0748104	-0.00879059	-0.000354647	EPM2AIP1
chr16	46918956	46919194	239	*	7	3.04345e-07	0.14098	0.0321121	0.0225771	-0.0156642	-0.00741829	GPT2
chr14	55737854	55738283	430	*	8	2.56788e-05	0.14139	0.115794	0.127584	0.00381939	0.00112878	FBXO34, RP11-665C16.6
chr7	90032717	90033710	994	*	9	7.13739e-14	0.141475	0.00209804	0.012712	0.0060675	0.00234557	CLDN12, CTB-13L3.1
chr12	85306021	85307152	1132	*	15	6.3444e-11	0.141476	0.0297545	0.0260088	0.0203144	5.15159e-05	SLC6A15
chr20	17949200	17950131	932	*	17	2.25196e-09	0.141889	0.0693834	0.0507303	0.00550186	0.00109498	MGME1, SNX5, OVOL2
chr19	48673117	48673767	651	*	8	1.22519e-05	0.142124	0.077025	0.089012	-0.00468426	0.000278349	LIG1
chr10	8095173	8096991	1819	*	37	1.13616e-10	0.142302	0.202108	0.168535	0.00392504	0.00078282	GATA3, GATA3-AS1, RP11-379F12.3
chr17	49230576	49231229	654	*	16	7.17636e-12	0.14237	0.0434835	0.0102495	0.00419777	0.00148826	NME1, NME1-NME2, NME2
chr6	31599955	31601157	1203	*	17	9.70038e-09	0.142524	0.105738	0.0739971	-0.0080094	-0.00260998	PRRC2A
chr14	35451467	35452420	954	*	14	1.15834e-05	0.143228	0.151722	0.124369	0.00318954	0.000913291	SRP54, RP11-85K15.2
chr6	28555539	28558022	2484	*	27	6.33463e-06	0.143903	0.114724	0.150919	-0.0177356	-0.00148641	RP5-1186N24.3, SCAND3
chr22	21921828	21922804	977	*	8	5.98787e-07	0.144629	0.0488006	0.0247198	0.00552256	0.00169289	UBE2L3
chr15	44828465	44830014	1550	*	10	8.83258e-07	0.145717	0.015779	0.0218099	0.00469027	0.00159032	EIF3J, EIF3J-AS1
chr2	178417515	178418002	488	*	12	1.90088e-07	0.145894	0.0784329	0.0421554	0.00992207	0.00178158	TTC30B
chr6	33423774	33424213	440	*	9	2.36109e-06	0.146616	0.0866468	0.0747033	-0.00751899	-0.00132559	ZBTB9
chr11	47664250	47664550	301	*	9	5.66798e-06	0.147908	0.0140142	0.104007	-0.00865471	-9.27441e-05	NA
chr11	65627402	65628378	977	*	8	4.90636e-07	0.147923	0.0395596	0.0944865	0.0046335	0.000959332	MUS81, CFL1
chr3	187387189	187387866	678	*	7	4.05049e-06	0.148285	0.0881978	0.0836822	-0.0180497	-0.00497713	SST
chr20	33680323	33681070	748	*	12	4.39833e-06	0.148878	0.142961	0.0957822	-0.00688493	0.000661136	TRPC4AP
chr1	205473222	205473716	495	*	9	3.51293e-06	0.149137	0.0843227	0.0679478	-0.0210605	-0.00604426	NA
chr1	26758512	26759224	713	*	14	6.20142e-06	0.1497	0.160471	0.149428	0.00274215	0.000898579	DHDDS
chr16	18801545	18802161	617	*	10	3.97541e-06	0.149723	0.0197332	0.102159	-0.00952397	-0.000957815	RPS15A, RP11-1035H13.3
chr11	6494706	6495259	554	*	9	2.60483e-06	0.149742	0.0674665	0.0537142	0.00370686	0.0015117	TRIM3
chr7	65215780	65216494	715	*	10	9.45804e-06	0.150078	0.0677859	0.10685	-0.00341576	0.000297655	CCT6P1
chr1	35324574	35325189	616	*	7	3.40066e-10	0.150268	0.00154417	0.0262095	0.0100691	0.00244752	SMIM12
chr13	103450891	103451644	754	*	14	4.75778e-06	0.150484	0.114719	0.173395	0.00231894	0.000534486	BIVM, KDELC1
chr22	19743689	19744239	551	*	9	6.99093e-06	0.150662	0.102066	0.0846226	0.00985778	-0.00139239	TBX1
chr8	99129222	99130171	950	*	14	2.61522e-10	0.150833	0.0380722	0.021892	-0.0144865	0.000237685	POP1, HRSP12
chr17	7387139	7387800	662	*	13	1.47594e-05	0.151054	0.18224	0.175419	0.00262064	0.00117791	POLR2A, ZBTB4
chr1	19922782	19924001	1220	*	14	5.85005e-07	0.152137	0.0961686	0.0702714	0.00605442	0.00191507	MINOS1-NBL1, MINOS1, RP5-1056L3.1
chr6	108582561	108583071	511	*	8	2.5797e-05	0.152262	0.112384	0.0976671	0.00494763	0.00122709	NA
chr11	62622925	62623865	941	*	16	6.06902e-06	0.152908	0.140811	0.170808	0.00356162	0.00117752	SLC3A2, SNHG1
chr15	90118624	90119137	514	*	8	4.12672e-05	0.153168	0.194325	0.197791	0.00265123	0.00102059	RP11-429B14.1, TICRR
chr1	70032907	70034491	1585	*	14	2.41363e-08	0.153277	0.0322377	0.0312657	-0.00492821	-0.00117651	LRRC7
chr1	100315090	100315494	405	*	10	3.48385e-06	0.154039	0.0972564	0.0998332	-0.0136291	-0.00109748	NA
chr12	109915082	109916121	1040	*	14	2.85404e-08	0.155764	0.0532078	0.0380811	0.00666765	0.00151097	UBE3B, KCTD10
chr12	101673661	101674229	569	*	11	5.62719e-06	0.156005	0.0781731	0.10577	0.00394666	0.00114962	UTP20
chr19	11545814	11546543	730	*	20	3.8998e-06	0.157036	0.160854	0.265201	0.00222186	0.000583916	PRKCSH, CCDC151
chr14	91720372	91720818	447	*	7	4.06841e-09	0.157671	0.00187792	0.0357284	0.0223929	0.00748512	NA
chr5	170763941	170764152	212	*	7	1.88162e-05	0.157832	0.10712	0.0698808	0.0140831	0.00381403	NA
chr15	72765973	72766795	823	*	13	5.68042e-07	0.159294	0.0481128	0.123162	0.00299097	0.00113443	ARIH1, RP11-1007O24.3
chr10	25464418	25465352	935	*	10	7.71719e-06	0.1595	0.0821735	0.178768	-0.0159303	-0.00255567	GPR158, GPR158-AS1
chr16	62069806	62071193	1388	*	18	4.6937e-09	0.160797	0.0663787	0.0337286	-0.0163398	-0.00486116	CDH8
chr22	44576268	44577920	1653	*	15	1.12476e-06	0.162277	0.130061	0.0563677	-0.0122255	-0.00145856	PARVG
chr17	58754402	58755255	854	*	14	4.44603e-06	0.162361	0.103571	0.12662	0.0034655	0.00061514	BCAS3
chr16	87100972	87102366	1395	*	10	1.94503e-07	0.165839	0.0398745	0.0479546	0.00494995	-0.000479134	RP11-134D3.2
chr4	187475784	187477310	1527	*	15	9.58631e-15	0.166456	0.00167467	0.0193229	-0.0191818	-0.00449119	RP11-215A19.2, MTNR1A
chr19	21579833	21579993	161	*	7	5.26675e-05	0.167455	0.0575059	0.0897238	0.00516978	0.00181255	ZNF493
chr19	2900365	2901147	783	*	10	2.88081e-08	0.167621	0.0382378	0.0252305	0.0256803	0.00416229	ZNF57
chr3	46506104	46506864	761	*	14	1.13e-06	0.168624	0.154846	0.0900282	-0.0121536	-0.00573348	LTF
chr6	30594037	30594955	919	*	17	6.24464e-06	0.168669	0.186333	0.243312	-0.0110212	-0.00118703	MRPS18B, ATAT1
chr5	64919809	64920945	1137	*	21	2.39762e-10	0.168708	0.0754289	0.0721171	-0.00492911	0.000553867	TRAPPC13, CTC-534A2.2, TRIM23
chr2	70120550	70121414	865	*	12	2.92156e-06	0.168735	0.055581	0.105622	0.00723022	-6.58479e-05	SNRNP27
chr5	135364060	135365012	953	*	14	2.69535e-07	0.168916	0.0993789	0.0902187	-0.0289428	-0.00582925	TGFBI
chr3	9885164	9885815	652	*	8	2.62646e-05	0.16939	0.105552	0.117421	0.00336846	0.00150916	TTLL3, RPUSD3
chr11	66034681	66036614	1934	*	54	3.45399e-12	0.170371	0.12719	0.131154	-0.0120538	-1.96067e-05	KLC2, RAB1B, RP11-867G23.2
chr8	37756965	37758254	1290	*	11	1.142e-08	0.170417	0.0165858	0.0320755	-0.0167159	-0.00272876	RAB11FIP1
chr3	133614437	133614804	368	*	8	5.53928e-05	0.170713	0.0818381	0.0852157	-0.004075	-8.51658e-05	RAB6B
chr12	42876885	42877995	1111	*	12	5.67426e-06	0.170716	0.0913411	0.115379	0.0045787	0.000981	PRICKLE1
chr1	112298077	112298618	542	*	9	4.01827e-05	0.171916	0.258553	0.289759	0.00360789	0.00128445	DDX20, FAM212B
chr3	139062823	139063360	538	*	10	4.0066e-05	0.17275	0.156581	0.177282	0.00339803	0.00138121	MRPS22
chr3	44379503	44380138	636	*	10	2.1804e-06	0.172782	0.0338172	0.088281	0.00259153	0.00123244	TCAIM, RP11-424N24.2
chr15	49169765	49170751	987	*	17	7.42358e-09	0.17402	0.0167945	0.094	-0.0201332	-0.000647984	EID1, AC012379.1, SHC4
chr2	99757242	99758174	933	*	9	1.54111e-07	0.174144	0.0412316	0.0757638	0.00458593	0.00135836	C2ORF15, C2orf15, TSGA10
chr20	5931158	5931834	677	*	14	1.40423e-06	0.174251	0.143204	0.169563	0.00384961	0.000978032	MCM8, TRMT6
chr20	61148587	61149009	423	*	9	7.34364e-06	0.1743	0.0292733	0.0775319	0.00402291	0.00113709	C20orf166, C20orf166-AS1
chr7	99716722	99717892	1171	*	19	2.57015e-07	0.174717	0.140243	0.125806	0.0163	0.00198987	CNPY4, TAF6, RP11-506M12.1
chr2	45159145	45160093	949	*	9	1.29413e-06	0.175116	0.124716	0.0673974	-0.00753791	-0.00412386	RP11-89K21.1
chr11	7694814	7695798	985	*	10	1.38299e-06	0.175617	0.0163612	0.0568384	-0.0166825	-0.00314231	CYB5R2
chr5	7868703	7869428	726	*	10	9.31028e-06	0.177508	0.0415619	0.0989971	0.00496843	0.00172736	MTRR, FASTKD3
chr22	30642653	30643917	1265	*	9	3.87272e-06	0.178238	0.0307982	0.0333911	-0.0216045	-0.00161717	RP1-102K2.8, LIF
chr19	2328391	2328713	323	*	11	2.47349e-05	0.178244	0.159675	0.189802	0.00273302	0.00106566	SPPL2B, LSM7
chr1	153939684	153941904	2221	*	23	6.74784e-10	0.178945	0.00940233	0.0246882	-0.0158894	-0.00123439	CREB3L4, SLC39A1
chr10	49892433	49893549	1117	*	15	3.85055e-06	0.179182	0.195997	0.172708	-0.0105616	-0.00537952	WDFY4
chr12	56510201	56512091	1891	*	20	1.12465e-05	0.179605	0.0824993	0.0837894	0.00303178	0.000800046	RPL41, ZC3H10, ESYT1
chr1	153958792	153959248	457	*	8	1.31993e-05	0.180778	0.0544819	0.0600375	-0.015617	-0.00488655	RAB13
chr11	117667737	117668336	600	*	13	5.65234e-06	0.181267	0.0719381	0.132508	-0.0154234	-0.00263561	DSCAML1
chr12	93322861	93323573	713	*	10	7.87211e-06	0.181739	0.0853317	0.0802493	0.00483007	0.00158347	EEA1
chr16	82203649	82204401	753	*	10	7.09301e-07	0.181891	0.0518985	0.0407615	0.00542909	0.00122965	CTD-2588J6.2, MPHOSPH6
chr3	42700007	42701042	1036	*	10	3.48383e-07	0.182149	0.0492823	0.0712473	-0.0160807	-0.00645005	ZBTB47
chr20	45035173	45035619	447	*	8	1.56451e-05	0.183013	0.079987	0.138816	0.00535943	0.00165402	ELMO2
chr20	34042625	34043435	811	*	12	3.44564e-06	0.185819	0.0595553	0.151293	0.00760756	0.00128014	CEP250
chr19	38085706	38086052	347	*	7	3.2134e-05	0.185905	0.0596593	0.0888811	0.0034234	0.00138592	ZNF540
chr1	155146295	155147397	1103	*	7	2.13908e-06	0.186303	0.16516	0.164564	-0.0100253	2.3645e-05	TRIM46, RP11-201K10.3
chr5	108745575	108746499	925	*	10	3.29875e-08	0.187281	0.0400968	0.0486528	0.00250004	0.00100505	PJA2
chr11	60673895	60674473	579	*	10	2.43315e-05	0.187393	0.0392236	0.138882	-0.00229638	0.000431278	RP11-881M11.2, PRPF19
chr14	105781900	105782817	918	*	10	3.15413e-08	0.187709	0.0490025	0.0342025	-0.0251382	-0.00657502	PACS2, BRF1
chr1	151319360	151320117	758	*	12	6.14113e-06	0.189155	0.12109	0.103904	0.00609203	0.00133418	RP11-126K1.6, RFX5
chr6	117002099	117002773	675	*	10	8.58443e-06	0.18941	0.0837912	0.124888	0.00337586	0.000566384	KPNA5
chr19	55791408	55793006	1599	*	15	9.69441e-20	0.190007	0.00178506	0.00903223	-0.027509	-0.00689256	HSPBP1
chr7	157258062	157259343	1282	*	8	7.70506e-10	0.190512	0.00515562	0.017924	-0.0130616	-0.0063811	AC006372.4
chr16	23689753	23690710	958	*	12	7.20769e-09	0.191004	0.0417569	0.0339654	-0.0072321	0.000811541	PLK1
chr2	113298818	113300193	1376	*	19	4.2978e-08	0.191909	0.0480589	0.0966075	-0.0252922	-0.00145702	TTL, POLR1B
chr2	105654123	105655098	976	*	12	1.89487e-06	0.193883	0.137757	0.174238	-0.00256172	0.000653395	MRPS9, AC010884.1
chr6	31596243	31597831	1589	*	13	3.83509e-07	0.194412	0.0631128	0.115701	-0.0164769	-0.00416618	PRRC2A
chr17	5137892	5138696	805	*	8	7.70477e-06	0.194618	0.0375321	0.0639519	-0.0185477	-0.00574149	RP11-333E1.1, SCIMP
chr2	171571533	171572348	816	*	9	1.15373e-06	0.196692	0.115509	0.107626	0.00498741	0.00138191	SP5
chr15	76194729	76196562	1834	*	11	5.57879e-13	0.19678	0.00181262	0.00382191	-0.0303657	-0.00152262	FBXO22
chr8	142238452	142239055	604	*	8	1.26168e-06	0.196824	0.0133984	0.0524555	-0.0205627	-0.00355157	SLC45A4
chr4	88312323	88313095	773	*	11	3.26198e-09	0.199498	0.00811147	0.0340035	0.00855887	0.00157211	HSD17B11
chr5	43556691	43557866	1176	*	11	2.52522e-08	0.199759	0.0168661	0.0625092	0.00445302	0.00118292	PAIP1
chr5	70751216	70752009	794	*	10	8.92932e-06	0.199841	0.131353	0.0975707	0.0042934	0.00133204	BDP1
chr8	97273534	97274290	757	*	10	3.65647e-06	0.200028	0.0590209	0.0692906	0.00269801	0.000914604	PTDSS1, MTERFD1
chr2	170654954	170655889	936	*	10	2.67144e-07	0.200159	0.0217963	0.0708834	0.00717722	0.0021797	SSB
chr5	133702574	133702899	326	*	8	5.4585e-06	0.203685	0.0125039	0.0965188	0.00315499	0.000726482	CDKL3, CTD-2410N18.4
chr15	41522672	41523707	1036	*	17	1.49384e-06	0.20525	0.129675	0.143156	-0.00426665	0.000294292	CHP1, EXD1
chr2	70520858	70521592	735	*	8	4.07251e-07	0.20559	0.0294822	0.111385	-0.0111989	-0.000588129	SNRPG
chr6	30483837	30484429	593	*	11	3.6308e-07	0.20572	0.024205	0.0719332	-0.00454671	0.000470779	XXbac-BPG249D20.9
chr19	54618544	54619140	597	*	12	1.47426e-07	0.206613	0.01965	0.0848165	0.00427356	0.00116662	PRPF31, TFPT
chr11	63655748	63656342	595	*	8	1.57466e-05	0.206765	0.12468	0.0824209	0.0059209	0.00248047	MARK2
chr17	27139548	27140013	466	*	8	4.91162e-06	0.208138	0.0606192	0.0982165	0.00226995	0.000936543	FAM222B
chr15	102264062	102265293	1232	*	13	4.32648e-08	0.208437	0.0624352	0.0595034	0.0402353	0.00280381	TARSL2
chr2	171626995	171628203	1209	*	10	5.0717e-07	0.20876	0.0336805	0.0667271	-0.00883492	0.000424524	AC007405.6, AC007405.4
chr11	92931250	92931583	334	*	7	4.19802e-05	0.208865	0.108853	0.125927	0.00352964	0.000718667	NA
chr11	27722009	27722971	963	*	15	2.03056e-08	0.209017	0.046041	0.0667738	0.005367	0.00108427	BDNF, RP11-587D21.4
chr6	56819912	56820778	867	*	7	1.01256e-06	0.209264	0.0570775	0.0506219	0.00390754	0.000983008	BEND6
chr7	27187553	27188465	913	*	8	5.78845e-07	0.21133	0.0345009	0.087675	-0.0112361	-0.00362129	HOXA-AS3, HOXA3, RP1-170O19.22, HOXA6, RP1-170O19.23
chr12	51818049	51819473	1425	*	15	2.71031e-10	0.212968	0.0138773	0.0261908	-0.030471	-0.00208892	SLC4A8, RP11-607P23.1
chr9	100394496	100396302	1807	*	20	1.15569e-08	0.213296	0.0585418	0.059322	-0.0185784	-0.000617848	NCBP1, TSTD2
chr7	75677231	75677766	536	*	8	1.29477e-05	0.214161	0.0989686	0.114913	0.00269885	0.000641859	MDH2, STYXL1
chr1	17751272	17752023	752	*	9	7.92494e-09	0.214703	0.0106324	0.0294884	-0.021729	-0.00533804	RCC2
chr6	114292456	114292802	347	*	7	3.85937e-05	0.215122	0.0692579	0.128237	0.0035423	0.0011731	RP3-399L15.3, HDAC2
chr10	89621419	89622165	747	*	18	1.37532e-06	0.215625	0.162362	0.306779	-0.0135658	0.000211874	KLLN
chr19	18902117	18902727	611	*	8	9.52926e-07	0.215671	0.0162445	0.0422905	-0.0352906	-0.0033037	COMP
chr5	80597143	80597828	686	*	11	1.02758e-05	0.216546	0.0872051	0.187053	0.00359003	0.00120271	ZCCHC9, CKMT2-AS1
chr13	37572812	37573396	585	*	7	6.80221e-06	0.217043	0.0257566	0.0480804	0.00466495	0.00101948	EXOSC8, ALG5
chr8	124054396	124054909	514	*	11	4.64566e-05	0.217499	0.199133	0.158714	0.00252791	0.00102418	TBC1D31, DERL1
chr4	39529052	39530047	996	*	16	9.64843e-08	0.218726	0.0557459	0.121604	-0.0119332	-0.000728807	UGDH-AS1, UGDH
chr3	12940286	12941421	1136	*	8	5.87255e-11	0.219058	0.00135109	0.0206843	-0.00967939	-0.00151872	IQSEC1
chr4	106629795	106630478	684	*	11	7.42903e-07	0.219373	0.104007	0.112939	0.00375712	0.0015138	GSTCD, INTS12
chr17	34122371	34122943	573	*	9	2.42622e-05	0.21942	0.0385305	0.110573	-0.0106909	0.000452482	MMP28
chr16	31021544	31022521	978	*	10	7.2687e-10	0.220794	0.0392936	0.00608924	0.0193898	0.00203062	STX1B
chr1	249200357	249200781	425	*	9	4.75394e-05	0.221852	0.085848	0.186658	0.00717975	0.00212446	PGBD2
chr5	34008104	34008663	560	*	10	1.9172e-06	0.222207	0.029915	0.0711798	0.00453818	0.00145019	AMACR, RP11-1084J3.4
chr3	33481935	33482614	680	*	10	3.86447e-07	0.222588	0.0254458	0.0561106	0.00443631	0.00053388	UBP1
chr5	141348202	141349103	902	*	16	4.46491e-06	0.22349	0.17352	0.171827	0.0164451	0.00247929	RNF14, PCDH12
chr5	177630999	177631661	663	*	10	1.0219e-06	0.223625	0.0540889	0.092462	0.00255352	0.00123946	HNRNPAB
chr8	25316039	25316810	772	*	15	1.32831e-05	0.224125	0.143488	0.231929	0.00346464	0.00070183	CDCA2
chr17	56429500	56429796	297	*	7	6.3958e-05	0.225545	0.108969	0.141771	0.00324501	0.00123979	BZRAP1-AS1, SUPT4H1
chr6	52535550	52536059	510	*	12	3.58538e-06	0.225564	0.114326	0.144034	0.00380048	0.00119859	TMEM14A
chr15	40398548	40399723	1176	*	7	1.59484e-10	0.22574	0.0109586	0.0123246	-0.0205535	-0.0083282	BMF
chr9	112402449	112402944	496	*	8	6.61479e-07	0.226521	0.0534244	0.0277636	-0.00796217	-0.00179578	NA
chr20	1098499	1099269	771	*	11	7.21072e-06	0.226948	0.150729	0.160701	-0.0180939	-0.00191283	PSMF1
chr2	234216050	234216562	513	*	9	1.01323e-05	0.228005	0.0398286	0.120119	0.0080324	-0.000852643	SAG
chr20	18117663	18119033	1371	*	16	1.93791e-08	0.229188	0.0767172	0.044658	-0.0172346	-0.00105058	PET117, CSRP2BP
chr3	183852345	183853563	1219	*	14	1.27916e-06	0.230354	0.114112	0.115082	0.00257579	0.000943583	EIF2B5, RP11-778D9.12
chr16	67260661	67261564	904	*	14	3.7129e-06	0.231185	0.11073	0.133269	0.00923128	0.00173144	TMEM208, LRRC29, AC040160.1
chr4	146018691	146019130	440	*	11	3.25388e-05	0.232098	0.147168	0.164279	0.0156582	0.00258126	ABCE1, ANAPC10
chr2	65357064	65357858	795	*	13	2.08927e-05	0.232194	0.182106	0.21749	0.00297831	0.00127541	RAB1A
chr6	31922556	31923529	974	*	8	1.04126e-06	0.232625	0.0108273	0.0979336	-0.00605864	-0.000255352	NELFE
chr1	92414221	92414985	765	*	11	5.01894e-06	0.233311	0.0659386	0.113007	0.0182784	0.00664558	BRDT
chr2	208489070	208489735	666	*	9	2.22876e-09	0.233362	0.0139371	0.0194281	-0.00445055	0.000580204	METTL21A
chr5	150399343	150400180	838	*	10	2.76654e-06	0.233574	0.0319924	0.0791605	-0.0158197	-0.00410232	GPX3
chr12	50450889	50451907	1019	*	11	9.39051e-09	0.235545	0.0520524	0.025159	-0.0160916	-7.05575e-05	ASIC1
chr16	686270	686584	315	*	8	1.04619e-05	0.235853	0.0341896	0.0846344	-0.00287994	0.00040751	C16orf13
chr11	72433059	72433866	808	*	8	6.34546e-08	0.237941	0.00705832	0.0491307	0.00308147	0.00129481	ARAP1
chr2	27434612	27435915	1304	*	20	7.46536e-07	0.238069	0.178678	0.167797	0.00406423	0.00128667	ATRAID, SLC5A6
chr20	46130154	46131560	1407	*	17	2.96768e-11	0.23852	0.032197	0.0299677	-0.00927963	0.000198181	NCOA3
chr5	145562010	145562627	618	*	13	3.35954e-08	0.238532	0.0446354	0.036016	0.00407537	0.00116308	LARS
chr2	120301598	120302499	902	*	11	4.81089e-06	0.238602	0.119272	0.0690177	-0.0115677	-0.00148239	PCDP1
chr18	3593461	3594398	938	*	10	3.58219e-07	0.238699	0.0404935	0.061597	0.00404109	0.000772175	DLGAP1-AS1, DLGAP1
chr12	14996143	14996776	634	*	11	4.31528e-07	0.239561	0.0343267	0.0580173	-0.0209925	-0.00133221	C12orf60, RP11-233G1.4, ART4
chr7	98922251	98923583	1333	*	11	1.47208e-05	0.239966	0.0510491	0.0532884	-0.00375006	-0.000364848	ARPC1A
chr10	118032355	118033370	1016	*	12	2.64269e-07	0.240464	0.104276	0.0786931	-0.00610216	-0.000842308	GFRA1
chr20	25604462	25604820	359	*	13	3.13334e-05	0.240874	0.119724	0.171189	0.00411464	0.00112648	ZNF337-AS1, NANP
chr5	68485177	68485754	578	*	8	2.57241e-05	0.241764	0.0892272	0.0737739	0.00268591	0.00096013	CENPH
chr10	179725	180823	1099	*	17	2.67425e-07	0.241905	0.0162385	0.191269	-0.0168161	5.97221e-05	ZMYND11
chr19	45458225	45458812	588	*	9	2.95597e-05	0.243265	0.197497	0.204921	0.00276719	0.00133049	CLPTM1
chr13	21276713	21277706	994	*	8	2.96648e-06	0.243842	0.0455327	0.0463213	-0.0191498	-0.00420226	IL17D
chr17	1957066	1958851	1786	*	39	9.47008e-12	0.245252	0.119459	0.157023	0.0140011	0.00217781	HIC1
chr15	80351679	80352075	397	*	7	9.95006e-06	0.246879	0.0265452	0.0794967	0.0050931	0.00133573	ZFAND6
chr1	64669125	64669599	475	*	9	1.56867e-05	0.246974	0.0802362	0.101129	-0.0127576	-0.00493378	UBE2U
chr1	46598727	46599128	402	*	8	3.46745e-05	0.247859	0.0540845	0.0859424	0.00446329	0.00149264	PIK3R3
chr12	58146173	58146524	352	*	11	3.22742e-05	0.247948	0.0656459	0.171707	0.00319934	0.00118346	CDK4
chr17	79650053	79651806	1754	*	16	2.06806e-10	0.247993	0.0181599	0.0212061	0.00500046	0.000948375	HGS, ARL16
chr6	30294013	30295036	1024	*	18	4.97316e-07	0.248615	0.084792	0.174257	0.00629977	0.00108258	TRIM39, HCG18
chr6	83903559	83904319	761	*	11	4.67446e-06	0.249785	0.152809	0.138308	-0.0253712	-0.00473107	RWDD2A, PGM3
chr8	28558363	28559273	911	*	9	2.91131e-06	0.249843	0.0428036	0.0836404	-0.00679801	0.0006079	EXTL3, EXTL3-AS1
chr18	44676421	44677139	719	*	11	1.56344e-05	0.25148	0.115641	0.204682	-0.00243929	-1.57742e-05	HDHD2, IER3IP1
chr11	45825300	45825896	597	*	11	1.05742e-05	0.251777	0.0270907	0.197195	-0.0256148	-0.00587517	SLC35C1
chr11	2906667	2907334	668	*	16	3.76108e-07	0.251843	0.0281112	0.138172	0.00632802	0.00131775	CDKN1C
chr22	38054183	38054644	462	*	8	2.00975e-05	0.25196	0.0205883	0.0967493	0.00305108	0.00122228	SH3BP1, Z83844.1
chr21	33784510	33784917	408	*	9	4.04215e-05	0.252187	0.0657974	0.14012	0.0028646	0.000729774	EVA1C
chr3	13520256	13521381	1126	*	18	3.49353e-10	0.254026	0.00858046	0.0773287	-0.0117551	-0.00216413	HDAC11, HDAC11-AS1
chr1	11865642	11867171	1530	*	20	1.36295e-06	0.254751	0.0998666	0.104858	-0.0113423	0.000671907	CLCN6, MTHFR
chr19	54640827	54641696	870	*	10	2.95312e-07	0.254869	0.0201679	0.048304	0.00332896	0.00121599	CNOT3
chr17	1552970	1553661	692	*	8	2.4651e-06	0.255863	0.0165346	0.0922941	-0.0151035	-0.00336562	RILP
chr7	102714667	102715258	592	*	12	3.36743e-05	0.257113	0.132634	0.250721	0.0088977	0.00181863	FBXL13
chr17	40687822	40688770	949	*	13	2.50642e-06	0.257544	0.0938735	0.165708	-0.00764123	-0.000881454	NAGLU, RP11-400F19.8
chr19	12662438	12663504	1067	*	11	5.33434e-07	0.260837	0.0423238	0.125749	-0.0207657	-0.00283499	CTD-2192J16.11, CTD-2192J16.20
chr6	32764865	32765402	538	*	13	2.76375e-05	0.261459	0.115264	0.1764	-0.00816647	-0.00164861	NA
chr11	118977379	118977897	519	*	7	3.1902e-09	0.261706	0.00398927	0.0251288	-0.0248982	-0.00402159	C2CD2L, DPAGT1
chr20	49126382	49127161	780	*	13	1.75724e-10	0.262789	0.0124627	0.023167	0.0045362	0.000560473	PTPN1
chr13	79177467	79177925	459	*	8	4.87761e-06	0.264786	0.0189781	0.103625	0.00295903	0.00060746	RNF219-AS1, POU4F1
chr7	92861091	92861825	735	*	13	3.08496e-05	0.265305	0.198471	0.174077	0.00339658	0.000791374	CCDC132
chr6	31855457	31857100	1644	*	27	4.88951e-10	0.269026	0.0107215	0.164273	-0.010464	-0.00209619	EHMT2
chr9	139964984	139965495	512	*	8	6.71607e-06	0.269168	0.0182692	0.076778	-0.0035399	0.000460824	SAPCD2
chr2	27712243	27713158	916	*	14	4.19264e-06	0.270784	0.102591	0.133982	0.0171253	0.00200338	IFT172
chr1	47779388	47780067	680	*	11	3.85044e-06	0.2709	0.0271386	0.103285	0.00584419	0.000845123	STIL
chr11	10830218	10830706	489	*	11	1.30221e-05	0.273414	0.0457001	0.18366	0.00366115	0.000819052	EIF4G2
chr19	50432627	50433262	636	*	8	1.07953e-05	0.2761	0.0488368	0.149046	-0.00287781	-0.000671387	ATF5, IL4I1, NUP62, CTC-326K19.6
chr12	56551637	56552995	1359	*	14	4.8229e-07	0.276244	0.0635079	0.0780124	0.00408535	0.00112543	MYL6B, MYL6, RP11-603J24.14
chr6	28984445	28985069	625	*	16	7.02593e-06	0.276812	0.0736701	0.219069	0.00349386	0.00142485	NA
chr1	1310123	1311577	1455	*	18	8.75256e-07	0.277242	0.063566	0.199647	0.0061232	0.00093471	AURKAIP1
chr6	33284125	33285878	1754	*	24	1.73541e-08	0.277392	0.152405	0.117042	-0.00980707	-0.000715301	ZBTB22
chr21	47743775	47744112	338	*	9	1.28812e-05	0.278675	0.0317265	0.11023	0.00547973	0.00135385	PCNT, C21orf58
chr10	115934003	115934488	486	*	9	4.98032e-05	0.279562	0.187438	0.185009	0.00341082	0.00122386	NA
chr1	8384227	8384595	369	*	7	5.25597e-05	0.279569	0.0906435	0.171156	0.014265	0.000923592	SLC45A1
chr20	33872603	33873068	466	*	9	2.21506e-05	0.279687	0.0927536	0.142954	0.00370145	0.00102464	FAM83C-AS1, EIF6
chr14	58765087	58765693	607	*	9	3.25195e-05	0.27978	0.0897275	0.25325	0.00301443	0.0010106	ARID4A
chr7	27213610	27214460	851	*	12	1.36721e-07	0.279856	0.0438708	0.0596694	-0.0215344	-0.00120594	RP1-170O19.20, HOXA10
chr5	172260464	172261340	877	*	10	3.55624e-06	0.282463	0.0631934	0.124706	0.0315816	0.00559002	ERGIC1
chr17	27044322	27045548	1227	*	19	2.6136e-08	0.283336	0.153797	0.106603	-0.014304	-0.00440717	RAB34
chr16	90038687	90039408	722	*	12	7.9172e-06	0.28376	0.12492	0.124732	0.0040078	0.001596	RP11-566K11.5, AFG3L1P, CENPBD1
chr11	86747930	86748885	956	*	7	2.62818e-06	0.285137	0.0210485	0.0989003	-0.0193199	-0.00409408	NA
chr12	76952447	76954055	1609	*	13	3.3742e-07	0.285686	0.0132688	0.0390113	-0.0275295	-0.000489965	OSBPL8
chr11	125365081	125365808	728	*	8	2.21043e-05	0.286421	0.1705	0.295341	-0.00369062	-2.95468e-06	AP000708.1, FEZ1
chr20	44718168	44718948	781	*	11	9.04442e-07	0.286653	0.0525273	0.0967333	0.0132546	0.00217408	NCOA5
chr11	128812804	128813836	1033	*	19	5.83099e-12	0.288538	0.0220021	0.0445424	0.013319	-0.000888161	TP53AIP1
chr3	50336684	50338171	1488	*	15	3.26565e-14	0.28913	0.00312242	0.104065	-0.021663	-0.000883092	HYAL3, NAT6, HYAL1
chr4	147442738	147443742	1005	*	16	7.23076e-08	0.290489	0.0499172	0.1136	0.00280338	0.000503788	SLC10A7
chr21	38444958	38445791	834	*	10	8.21799e-06	0.291956	0.0325513	0.129931	0.00234719	0.00102676	TTC3, PIGP
chr8	67624233	67624757	525	*	10	1.69026e-08	0.291995	0.00872285	0.0506056	-0.0307714	-0.00531729	C8orf44-SGK3, SGK3
chr19	40476319	40477487	1169	*	14	3.28306e-07	0.292236	0.0503608	0.113163	0.00466255	0.00163342	PSMC4
chr12	70132987	70133599	613	*	7	1.27984e-05	0.292507	0.0192233	0.0907386	0.00460198	0.00145081	RAB3IP
chr1	74663297	74664132	836	*	11	1.62391e-05	0.29303	0.144055	0.1509	0.028131	0.00655564	FPGT, FPGT-TNNI3K, TNNI3K, LRRIQ3
chr3	52312572	52312860	289	*	9	6.07912e-05	0.293367	0.0740271	0.208863	0.00419178	0.000463644	WDR82
chr12	50134833	50136042	1210	*	18	4.79046e-08	0.294237	0.136997	0.104294	0.00604758	0.00181303	TMBIM6
chr12	56320902	56321627	726	*	12	7.72544e-06	0.296077	0.09716	0.153227	0.00385143	0.000835133	DGKA, WIBG
chr17	46047634	46048497	864	*	19	1.25507e-06	0.297082	0.134057	0.215536	-0.0125327	1.02039e-05	RP11-6N17.9, CDK5RAP3
chr17	71419646	71420454	809	*	7	9.83853e-06	0.297581	0.0456324	0.0585821	0.00625754	-0.000785977	SDK2
chr1	43424417	43425337	921	*	14	1.76047e-06	0.298006	0.137235	0.166125	-0.00429944	-3.92135e-05	SLC2A1-AS1, SLC2A1
chr12	79257337	79258083	747	*	11	6.54828e-06	0.298976	0.0963151	0.195603	-0.00778542	-0.000709995	SYT1
chr16	81040389	81040972	584	*	10	5.92801e-06	0.299446	0.042975	0.175923	0.00207141	0.00075365	CENPN, CMC2
chr1	38019552	38020505	954	*	13	7.01802e-06	0.299919	0.121817	0.169373	0.011711	0.00220557	SNIP1
chr22	20747630	20748432	803	*	10	5.63155e-07	0.300671	0.0238838	0.0714747	-0.0229431	-0.00118565	ZNF74
chr4	76649539	76649977	439	*	10	3.4444e-05	0.300977	0.1939	0.283734	0.00390138	0.000859713	USO1, G3BP2
chr12	88535429	88536170	742	*	13	4.17052e-06	0.301063	0.103714	0.188035	-0.00870638	0.000311484	TMTC3, CEP290
chr21	46221599	46223001	1403	*	15	5.75958e-06	0.3017	0.0546784	0.106626	-0.00874457	0.000683729	AL773604.8, UBE2G2
chr12	56121099	56122637	1539	*	17	2.68634e-09	0.302304	0.0556678	0.0725666	-0.0115316	-0.00228734	CD63
chr6	28956259	28956804	546	*	16	1.37844e-05	0.303743	0.15451	0.220695	0.0096143	0.00352564	HCG16
chr3	149470158	149470953	796	*	7	8.35854e-06	0.303941	0.0245894	0.122125	0.00495487	0.00110947	COMMD2
chr10	72362618	72363272	655	*	9	3.21722e-14	0.304053	0.00954123	0.00718237	0.0263253	0.00817477	NA
chr2	27994244	27995079	836	*	15	7.67103e-06	0.304075	0.0259539	0.22239	-0.00745395	-0.000288869	MRPL33
chr10	38146040	38146743	704	*	13	2.09726e-05	0.304209	0.143173	0.229449	0.0133737	0.00200294	RP11-162G10.5, ZNF248
chr10	15901893	15903014	1122	*	16	5.25281e-08	0.30513	0.0140586	0.12516	-0.00864004	0.000219773	FAM188A
chr12	53893904	53895076	1173	*	12	6.30432e-09	0.305459	0.0175126	0.10924	-0.00228431	0.000103613	TARBP2, RP11-793H13.11
chr3	99978949	99979976	1028	*	18	5.17713e-06	0.305647	0.183702	0.221831	-0.0196047	-0.00243602	TBC1D23
chr8	124286379	124287276	898	*	11	3.20538e-08	0.306233	0.0126009	0.060083	0.00334607	0.00109355	ZHX1
chr16	56965376	56966475	1100	*	12	1.11055e-10	0.307329	0.00565107	0.0210782	0.00537632	0.0011334	HERPUD1
chr1	161195163	161196325	1163	*	14	1.96029e-06	0.307452	0.102122	0.110691	-0.0120076	-0.000953745	TOMM40L
chr15	72978625	72978892	268	*	7	5.77531e-05	0.307477	0.066539	0.102119	0.00282133	0.000865623	BBS4
chr1	43232853	43233523	671	*	9	6.64661e-08	0.307601	0.0123617	0.0839645	0.0023014	0.000609798	C1orf50
chr16	57220097	57221121	1025	*	8	5.57875e-08	0.308358	0.00786733	0.0771218	0.00620536	0.00079617	RSPRY1
chr10	45495677	45496230	554	*	9	1.46204e-05	0.309758	0.0670896	0.0757768	-0.0191792	-0.00229873	ZNF22, C10orf25
chr9	130212957	130214353	1397	*	12	4.13636e-10	0.309792	0.00762806	0.0325521	0.00375018	0.00108936	LRSAM1, RPL12
chr1	161128567	161129255	689	*	12	4.37358e-07	0.310526	0.0897657	0.118679	-0.0219229	-0.0028558	UFC1, USP21, RP11-297K8.2
chr11	62446292	62446989	698	*	13	3.24244e-07	0.311829	0.0289244	0.150092	-0.0251014	-0.00239402	UBXN1
chr3	13008800	13009747	948	*	14	7.22207e-07	0.314103	0.129207	0.131091	-0.00414531	0.00089489	IQSEC1
chr6	43026774	43027623	850	*	10	2.27932e-06	0.315375	0.0107637	0.155819	0.0024477	0.000941606	KLC4, MRPL2
chr6	131384370	131384744	375	*	8	2.66405e-05	0.315651	0.04812	0.164148	0.00397379	0.00139945	EPB41L2
chr1	45965343	45966115	773	*	10	1.80339e-06	0.317081	0.0223865	0.0929986	0.00226734	0.000815159	MMACHC, CCDC163P
chr13	92050720	92051154	435	*	9	2.99563e-05	0.317168	0.0741322	0.200184	0.00270448	0.000906479	GPC5
chr14	50319603	50319988	386	*	10	1.81917e-05	0.319696	0.144695	0.215338	0.00247992	0.000934841	NEMF
chr6	71377855	71378252	398	*	7	1.14261e-05	0.319838	0.0701377	0.145003	0.00315934	0.000585091	SMAP1
chr19	41869851	41871174	1324	*	14	1.34808e-12	0.320277	0.00296604	0.0887886	-0.0281956	-0.00159852	CTC-435M10.3, TMEM91, B9D2
chr17	57183914	57184577	664	*	14	2.83874e-07	0.321413	0.0416304	0.141566	0.00246255	0.000963405	AC099850.1, TRIM37
chr19	36980459	36980975	517	*	20	2.05344e-05	0.324678	0.208113	0.358215	0.00398638	0.00122309	CTD-2630F21.1, ZNF566
chr2	20101506	20102464	959	*	15	4.65136e-06	0.324788	0.149126	0.213798	0.0040677	0.000597265	RP11-79O8.1, TTC32
chr6	105584709	105585762	1054	*	14	1.70468e-08	0.325991	0.0287565	0.0699726	-0.0129353	-0.00282362	BVES-AS1, BVES
chr3	101292669	101293068	400	*	10	1.11371e-05	0.326435	0.0537036	0.153508	0.00305789	0.00109281	PCNP
chr12	112279855	112280971	1117	*	16	1.03363e-06	0.327578	0.134897	0.161722	0.00538428	0.00154576	MAPKAPK5, MAPKAPK5-AS1
chr14	24711082	24712029	948	*	11	2.43084e-06	0.328567	0.102596	0.0773471	-0.0116969	4.66035e-05	TINF2
chr2	153032057	153032743	687	*	9	4.18581e-07	0.332485	0.0339035	0.0619969	0.00359332	0.00107354	STAM2
chr12	118454258	118454580	323	*	7	5.17394e-05	0.333387	0.164914	0.244054	0.00273017	0.000970471	RFC5
chr1	161135623	161136547	925	*	11	9.90595e-07	0.333469	0.073294	0.0753044	0.00317922	0.00103205	PPOX
chr3	130745442	130745839	398	*	14	3.21646e-05	0.333998	0.120997	0.233011	0.00422607	0.00142534	NEK11, ASTE1
chr6	31634065	31634657	593	*	7	2.25584e-05	0.33448	0.0706449	0.221787	0.00666409	0.00223464	CSNK2B, CSNK2B-LY6G5B-1181
chr12	56660326	56661093	768	*	12	9.47292e-09	0.335253	0.0117925	0.150229	-0.00634326	0.000210642	COQ10A
chr16	20817639	20817961	323	*	7	5.49446e-05	0.33722	0.210675	0.290189	0.00355498	0.000872085	AC004381.6, ERI2
chr17	40169297	40170255	959	*	14	9.84675e-07	0.337686	0.0369925	0.164865	0.00559549	0.00108808	NKIRAS2, DNAJC7
chr17	3539210	3540036	827	*	14	4.48572e-06	0.338552	0.171736	0.165808	0.00460821	0.00102821	CTNS, SHPK, SHPK
chr10	124913209	124913897	689	*	11	7.38786e-06	0.33917	0.0595764	0.114537	-0.00487081	0.000610511	BUB3
chr2	198317568	198318630	1063	*	14	2.52223e-08	0.340375	0.0246376	0.076754	-0.00657858	0.000659179	COQ10B
chr9	132815702	132816402	701	*	11	5.91914e-06	0.340847	0.0827448	0.152006	0.00391835	0.00126912	GPR107
chr14	23234972	23236725	1754	*	18	5.56167e-08	0.341072	0.00919814	0.142124	-0.00691317	0.000224308	OXA1L, CTD-2555K7.2
chr9	111695314	111696926	1613	*	17	1.72117e-07	0.341154	0.0187203	0.104614	-0.0214625	-0.00104726	FAM206A, IKBKAP
chr6	30028447	30029935	1489	*	34	1.9837e-11	0.343161	0.104679	0.199736	0.0128289	0.00111215	ZNRD1, ZNRD1-AS1
chr4	110650914	110651854	941	*	12	1.17363e-07	0.343442	0.0270818	0.077407	-0.0107396	-0.000207208	PLA2G12A
chr1	243418480	243419290	811	*	13	1.57768e-06	0.343662	0.0680321	0.174928	0.00300335	0.000915131	CEP170
chr17	80545020	80545869	850	*	12	8.8637e-07	0.346346	0.0733802	0.0755869	-0.0308731	-0.00911753	FOXK2, RP13-638C3.3
chr20	39765948	39766409	462	*	9	2.86908e-05	0.348948	0.183985	0.306003	0.00216855	0.000919913	PLCG1, RP1-1J6.2
chr7	99149509	99150264	756	*	11	6.71792e-06	0.350363	0.0276727	0.159983	-0.0217376	-0.0012026	FAM200A
chr15	26107508	26109614	2107	*	31	1.03481e-07	0.351197	0.16365	0.384102	-0.0223394	-0.00316225	ATP10A
chr15	83953068	83954150	1083	*	13	2.29742e-05	0.35293	0.220679	0.430293	-0.00839412	-0.000854008	RP11-382A20.4, BNC1
chr3	133291770	133293153	1384	*	11	1.08243e-09	0.354049	0.0135127	0.0748901	0.00803897	0.00073933	CDV3
chr3	129034561	129035520	960	*	10	1.24911e-05	0.355845	0.128165	0.196925	0.00348618	0.000754592	H1FX-AS1, H1FX
chr15	83654701	83655128	428	*	8	3.20454e-05	0.355937	0.0136345	0.0988203	0.00304841	0.00128338	RP11-382A20.5, FAM103A1
chr7	79083635	79084166	532	*	10	2.31861e-05	0.356697	0.106057	0.195735	-0.0154213	-0.00464615	MAGI2-AS3
chr5	114938002	114939616	1615	*	14	1.10172e-17	0.357128	0.00114243	0.0028649	-0.0309208	-0.00802527	AC010226.4, TMED7-TICAM2, TICAM2
chr16	30959315	30960101	787	*	8	4.65135e-06	0.361229	0.033457	0.160048	-0.0172853	-0.00492868	FBXL19, AC135048.13
chr5	88178977	88179496	520	*	13	8.0279e-06	0.362438	0.061693	0.253623	0.00299368	0.000861266	MEF2C-AS1, MEF2C
chr15	45879005	45879818	814	*	19	1.11727e-08	0.364884	0.123666	0.123613	0.00776469	0.00136262	BLOC1S6, RP11-96O20.4
chr2	24299176	24299646	471	*	7	7.7231e-06	0.365817	0.0175706	0.118634	0.00691148	0.00215103	FAM228B, SF3B14
chr5	142783379	142783848	470	*	10	2.22788e-06	0.365857	0.0155808	0.134355	-0.00322541	-8.09068e-05	NR3C1
chr5	71615772	71616505	734	*	14	2.24177e-07	0.369415	0.0832805	0.126411	0.00310963	0.000933364	PTCD2, MRPS27
chr4	84376985	84377522	538	*	11	2.04104e-06	0.369446	0.0665639	0.136658	0.00293179	0.000852742	MRPS18C, HELQ
chr4	141348488	141349725	1238	*	16	5.94801e-08	0.370585	0.0874218	0.149512	-0.0182098	-0.0018513	CLGN
chr5	172198714	172199244	531	*	8	1.11907e-05	0.371467	0.298691	0.495981	0.00514356	0.0015846	RP11-779O18.3
chr5	150536851	150537639	789	*	8	1.62951e-09	0.372351	0.0489521	0.0389686	-0.00469212	0.000328158	ANXA6
chr5	55290839	55291546	708	*	9	1.89619e-05	0.372807	0.137925	0.0853113	0.00853997	0.000390932	CTD-2031P19.3
chr20	50808205	50809000	796	*	14	4.71888e-06	0.373529	0.0821338	0.172611	0.00306711	0.000703841	ZFP64
chr6	32806623	32806921	299	*	9	1.50334e-05	0.376077	0.0121148	0.215742	-0.0144839	-0.00299241	NA
chr3	50382952	50383668	717	*	12	9.83737e-08	0.376462	0.00394841	0.10659	-0.0144305	-0.00189385	ZMYND10-AS1, ZMYND10
chr3	28390637	28391118	482	*	10	3.19061e-05	0.379956	0.15373	0.179185	0.00442299	0.000816035	ZCWPW2
chr8	67579493	67579891	399	*	10	2.49905e-05	0.380842	0.0497548	0.174346	0.00460665	0.000631289	C8orf44-SGK3, C8orf44
chr19	13001564	13002535	972	*	14	6.66786e-07	0.383673	0.0571023	0.11	0.00305239	0.000767718	GCDH
chr17	61904685	61905527	843	*	14	2.67346e-07	0.384374	0.0844483	0.109039	0.00538308	0.00163991	PSMC5, FTSJ3
chr3	97483335	97483919	585	*	10	1.10023e-06	0.384535	0.0576374	0.17971	0.00345159	0.000981332	ARL6
chr10	103892309	103892743	435	*	11	1.88321e-05	0.385437	0.10314	0.139769	0.00759262	0.00184213	NA
chr1	100816943	100817882	940	*	11	2.01002e-06	0.385824	0.0676038	0.151988	0.00365091	0.000983193	CDC14A
chr10	98480124	98480746	623	*	7	1.55156e-05	0.386188	0.0247116	0.171737	0.00313228	0.00127698	PIK3AP1
chr11	65149911	65150871	961	*	10	2.84485e-06	0.386586	0.0999456	0.126962	-0.0101172	-2.79327e-05	SLC25A45
chr20	62339097	62339243	147	*	8	4.51984e-05	0.387652	0.201549	0.37335	0.00661152	0.0016242	ZGPAT, ARFRP1
chr6	33215649	33217421	1773	*	37	4.3028e-08	0.388346	0.205548	0.311236	-0.0187044	0.000115336	HCG25
chr2	219523919	219524465	547	*	10	2.48816e-05	0.388636	0.0657366	0.190737	0.00993724	0.00137985	BCS1L, ZNF142
chr5	160973937	160975024	1088	*	8	3.46772e-08	0.389215	0.00701675	0.0227279	0.0123412	0.00206656	GABRA6, GABRB2
chr4	48832605	48833587	983	*	18	1.33949e-07	0.389723	0.109605	0.12534	0.00486891	0.00126208	OCIAD1
chr12	50016118	50017272	1155	*	12	1.35582e-08	0.390704	0.0257124	0.115785	0.00556249	0.00108555	PRPF40B
chr1	179846837	179847349	513	*	12	2.60689e-06	0.392406	0.00705234	0.208169	0.00781928	0.00174164	TOR1AIP2
chr6	135818740	135819354	615	*	8	7.92603e-06	0.393641	0.0119116	0.184208	0.00270051	0.000677454	LINC00271, AHI1
chr3	49395208	49396809	1602	*	13	1.17622e-10	0.394263	0.00956073	0.0243763	-0.00892729	-0.000875213	GPX1, RHOA
chr6	32861863	32862953	1091	*	25	6.51417e-08	0.39542	0.0990945	0.226055	0.00728889	0.00117952	NA
chr17	27230118	27230589	472	*	11	1.91238e-05	0.395799	0.0105095	0.224624	0.00654046	0.0011383	NA
chr1	89356608	89357426	819	*	8	3.84966e-11	0.397155	0.00164487	0.0561795	0.00390329	0.000398468	GTF2B
chr8	41754172	41755409	1238	*	7	5.57455e-08	0.398643	0.0110747	0.0272659	0.00697461	0.000189465	ANK1
chr2	191878969	191879342	374	*	8	3.85708e-05	0.398852	0.0172208	0.194289	0.00249823	0.00129607	STAT1
chr1	179262436	179262897	462	*	11	2.1545e-05	0.399335	0.171589	0.266544	-0.00388099	-7.90413e-05	NA
chr15	91475537	91475925	389	*	10	3.07375e-06	0.39959	0.0529238	0.142739	0.00268553	0.000981963	UNC45A, HDDC3, AC068831.3
chr12	109535727	109536430	704	*	12	7.112e-07	0.40064	0.0112688	0.20192	0.00289672	0.000580926	UNG
chr3	32544076	32545005	930	*	11	1.82231e-06	0.40195	0.0117174	0.1632	0.00319692	0.000583394	CMTM6
chr5	75919188	75919736	549	*	7	5.66575e-08	0.403188	0.0101512	0.031175	-0.0249698	-0.00932923	IQGAP2, F2RL2
chr19	45926585	45927382	798	*	15	3.88148e-06	0.403585	0.0565428	0.219379	-0.00603038	0.000300313	ERCC1
chr14	76451908	76452459	552	*	9	6.13416e-06	0.406707	0.0687187	0.0862213	-0.00476144	0.0006831	IFT43
chr14	59950705	59951523	819	*	13	5.98205e-06	0.408927	0.203885	0.340695	0.00244642	0.000844045	JKAMP, L3HYPDH, RP11-701B16.2
chr6	166796579	166797429	851	*	26	3.21207e-06	0.409104	0.215006	0.442836	0.00763494	0.00127502	RP1-168L15.5
chr22	40765943	40766683	741	*	13	3.02473e-06	0.413572	0.0704991	0.125215	-0.00463325	-0.0006892	ADSL, SGSM3
chr7	129690864	129691519	656	*	12	3.30233e-06	0.418628	0.054591	0.160375	-0.00827842	6.03458e-05	ZC3HC1
chr3	49026934	49028001	1068	*	22	2.31415e-07	0.419371	0.101183	0.234541	-0.00921011	0.000702924	P4HTM, RP13-131K19.2
chr20	17206529	17206946	418	*	7	5.177e-05	0.419648	0.124727	0.161976	-0.0136029	-0.00171352	PCSK2
chr19	40596516	40597369	854	*	13	2.74236e-07	0.427142	0.073703	0.0793122	0.0053082	0.000827894	AC005614.3, AC005614.5, ZNF780A
chr4	188916496	188917856	1361	*	13	1.1275e-07	0.427827	0.0493085	0.0686936	-0.0286555	-0.00638149	ZFP42
chr20	43594950	43595235	286	*	8	4.91381e-05	0.428662	0.260943	0.365053	0.00176024	0.000516369	STK4, STK4-AS1
chr9	95087334	95088467	1134	*	13	1.05564e-06	0.429155	0.0512922	0.136401	0.00310626	0.000776113	CENPP, NOL8
chr14	73493944	73494092	149	*	7	6.84412e-05	0.432666	0.130316	0.388156	0.00305441	0.000633255	NA
chr9	93563033	93563876	844	*	10	9.31612e-07	0.434604	0.0567845	0.121759	-0.0164288	-0.00479011	NA
chr16	11349832	11350746	915	*	13	2.48996e-05	0.43516	0.166976	0.315314	0.0161572	0.00246166	RMI2, SOCS1
chr17	7137333	7137997	665	*	10	1.09869e-07	0.436685	0.080857	0.140258	0.00274349	0.00111723	DVL2
chr20	56964015	56964831	817	*	12	5.45618e-07	0.436736	0.0357077	0.128188	0.00509277	0.00150626	VAPB
chr15	93615146	93617402	2257	*	21	5.83869e-09	0.440958	0.0435217	0.0731677	-0.0303223	-0.00162098	RGMA
chr20	47894490	47895529	1040	*	15	3.8571e-08	0.441715	0.0039943	0.133755	0.00420766	0.00132837	ZFAS1, SNORD12C, ZNFX1
chr17	33814163	33815814	1652	*	16	1.34619e-06	0.445485	0.0259591	0.109719	-0.0285511	-0.00111217	SLFN12L
chr11	64851572	64852356	785	*	9	2.74347e-06	0.447449	0.0620611	0.126125	0.00834474	0.00197655	ZFPL1, CDCA5
chr12	131200134	131200855	722	*	7	7.25794e-06	0.447602	0.0261674	0.0817152	-0.0108974	-0.000774082	RIMBP2, RP11-662M24.2
chr5	138676787	138677638	852	*	10	1.13533e-06	0.44866	0.012436	0.156852	0.00380568	0.000519485	PAIP2
chr11	43333132	43333512	381	*	10	4.39289e-07	0.449227	0.0763613	0.0870255	-0.0240976	-0.00464899	NA
chr17	59940447	59941294	848	*	12	1.75372e-06	0.452848	0.0549875	0.140201	0.00543183	0.00101716	BRIP1
chr7	99036328	99037189	862	*	13	1.36243e-07	0.455622	0.0147314	0.145201	0.00482744	0.00139203	CPSF4, PTCD1, ATP5J2-PTCD1
chr11	2420649	2422730	2082	*	27	2.80988e-08	0.456013	0.0816053	0.195378	-0.0128562	4.64573e-05	TSSC4
chr1	235813839	235814419	581	*	11	1.1351e-05	0.457269	0.0813555	0.165129	-0.0206864	-0.00456306	GNG4
chr7	27778680	27779758	1079	*	14	3.12276e-10	0.459125	0.00675976	0.107362	-0.0216439	-0.00307046	TAX1BP1, AC004549.6
chr8	110345856	110347041	1186	*	14	3.45192e-06	0.46406	0.118018	0.203437	0.00523506	0.00137378	ENY2, NUDCD1
chr16	30406910	30407962	1053	*	10	9.82076e-07	0.464753	0.0302304	0.160961	-0.0250159	-0.00237245	ZNF48, SEPT1
chr4	130014042	130014898	857	*	11	4.2824e-07	0.46485	0.138067	0.218848	0.00325901	0.00109754	C4orf33, SCLT1
chr11	2481206	2482594	1389	*	21	3.16574e-13	0.468987	0.0226334	0.0546626	0.0118844	-0.000882098	KCNQ1
chr6	24910562	24911615	1054	*	17	1.07085e-06	0.471487	0.0880449	0.199797	0.0263317	0.00401371	FAM65B
chr11	64948062	64948604	543	*	8	3.90669e-06	0.47177	0.0346361	0.150399	-0.0153522	-0.00299752	CAPN1, AP003068.23
chr10	120839943	120840913	971	*	8	2.81529e-06	0.472499	0.010682	0.0315793	0.00193919	0.000788629	EIF3A
chr22	24951063	24951987	925	*	18	6.32239e-07	0.472805	0.087089	0.194765	0.0163231	0.00162218	SNRPD3, GUCD1
chr6	32145165	32146195	1031	*	25	1.01361e-05	0.475425	0.28033	0.495861	0.00477538	0.00131407	RNF5, AGPAT1
chr4	10458049	10459163	1115	*	9	1.51033e-09	0.476087	0.0260277	0.123069	0.0087826	0.00299416	ZNF518B
chr5	176778662	176779377	716	*	13	3.56423e-05	0.477857	0.139361	0.379247	-0.00435508	-2.76872e-05	LMAN2
chr6	32121830	32122528	699	*	14	3.12749e-06	0.477902	0.0488039	0.301297	0.00406081	0.000998709	PPT2, PPT2-EGFL8, PRRT1
chr14	68162304	68162924	621	*	8	3.42647e-05	0.478243	0.0527277	0.229577	-0.00314738	0.000403168	RDH11
chr6	32134310	32135803	1494	*	37	2.36871e-05	0.478771	0.178224	0.575801	-0.00950463	-0.00136923	PPT2-EGFL8, EGFL8
chr1	38478083	38478508	426	*	10	4.01181e-05	0.481794	0.14428	0.171342	-0.00350983	0.000296542	UTP11L
chr1	63988419	63989573	1155	*	15	2.89662e-07	0.483785	0.0916398	0.170724	0.00269784	0.000808889	EFCAB7, ITGB3BP
chr17	79368669	79369319	651	*	7	2.40102e-05	0.483911	0.0117574	0.182365	-0.00444485	-0.000555353	RP11-1055B8.6
chr20	21685834	21686728	895	*	16	7.04712e-07	0.484767	0.0425149	0.23547	-0.00904387	-0.00305723	PAX1
chr1	52344247	52345292	1046	*	17	5.14994e-07	0.486518	0.0996455	0.221131	-0.0220542	-0.000476247	NRD1
chr14	72399553	72400168	616	*	7	3.5326e-06	0.491581	0.0237215	0.0999523	0.00741082	0.0010978	RGS6
chr11	2018439	2020560	2122	*	37	5.62824e-09	0.492328	0.0844528	0.217724	-0.0254481	-0.00546451	H19
chr6	29617320	29618347	1028	*	19	4.46996e-07	0.492432	0.0739082	0.237725	-0.00766261	0.000233646	NA
chr17	8021572	8022290	719	*	12	5.37272e-06	0.493799	0.0900526	0.355009	0.00254211	0.000669751	ALOXE3
chr1	16766618	16767185	568	*	12	1.09303e-05	0.495558	0.0869657	0.253438	-0.0162522	-0.00268942	NECAP2
chr21	43823749	43824262	514	*	9	3.57367e-06	0.498809	0.0830426	0.119897	0.0176869	0.00701621	UBASH3A
chr3	137728083	137729296	1214	*	15	6.58962e-06	0.504623	0.101874	0.124847	-0.0091054	-7.59952e-05	CLDN18
chr5	76383032	76383494	463	*	8	1.51988e-05	0.507185	0.0248193	0.183039	-0.0137697	-0.00228626	ZBED3-AS1, ZBED3
chr6	144329744	144330233	490	*	14	2.13486e-05	0.507791	0.153966	0.233007	-0.0230369	-0.00745487	PLAGL1
chr21	27106440	27107650	1211	*	17	6.58604e-09	0.51323	0.0161024	0.185536	0.0170028	0.0018213	GABPA, ATP5J
chr11	34937341	34938507	1167	*	12	4.15869e-07	0.514956	0.0502146	0.177823	0.00518895	0.00129856	PDHX, APIP
chr1	92764174	92764424	251	*	7	3.97354e-05	0.515189	0.100781	0.185277	0.00278296	0.00115031	GLMN
chr6	33238957	33239929	973	*	22	1.07317e-06	0.516564	0.0520155	0.353071	0.00415708	0.000393633	RPS18, VPS52
chr12	51784862	51785656	795	*	10	1.6782e-05	0.517847	0.122863	0.341324	-0.0095981	-0.00190483	SLC4A8, GALNT6
chr6	31746795	31747269	475	*	21	1.85976e-06	0.520214	0.19294	0.417323	-0.00909065	-0.00220774	VARS
chr8	145060532	145061786	1255	*	7	1.66138e-11	0.521338	0.00159759	0.0172829	0.0257168	0.0059229	PARP10
chr19	50380022	50380797	776	*	12	1.79365e-05	0.53112	0.169817	0.308082	0.00320928	0.000913119	TBC1D17, AKT1S1
chr6	33280713	33282418	1706	*	32	4.21158e-08	0.535628	0.120073	0.481949	-0.00479389	0.000723057	TAPBP, ZBTB22
chr4	103748670	103749585	916	*	8	2.61019e-06	0.543426	0.0116926	0.175935	0.00194501	0.000899147	RP11-10L12.4, UBE2D3
chr6	30095136	30095419	284	*	14	6.97382e-05	0.545626	0.298461	0.536615	0.0212273	0.00741137	NA
chr4	100009749	100010258	510	*	10	9.52273e-06	0.546151	0.0180754	0.175834	0.00390486	0.000968466	RP11-696N14.1, ADH5
chr6	28863910	28864832	923	*	26	2.44341e-06	0.54681	0.176891	0.438917	0.00479851	0.00102609	HCG14
chr12	26279160	26280257	1098	*	9	4.32686e-07	0.546994	0.0321413	0.0798695	0.00369474	0.00137169	SSPN, RP11-283G6.3
chr20	2489557	2490109	553	*	12	1.33364e-05	0.549005	0.0183448	0.247028	-0.00574772	0.000348381	ZNF343
chr22	41985642	41986067	426	*	8	5.89731e-06	0.549655	0.0357618	0.234295	0.00393419	0.00110744	PMM1
chr3	53925267	53926284	1018	*	13	3.31098e-06	0.551296	0.113522	0.112509	-0.00658401	0.000363219	SELK
chr6	33385056	33386556	1501	*	48	1.01645e-09	0.552975	0.201316	0.5474	0.0186342	0.00140586	CUTA
chr6	32811181	32813084	1904	*	43	6.44938e-14	0.553652	0.11868	0.120181	0.00568945	0.00148195	TAPSAR1, PSMB9, PSMB8, TAP1
chr19	13259872	13262015	2144	*	15	7.45723e-09	0.572771	0.0113939	0.033368	-0.019884	-0.00059818	IER2, STX10
chr19	36235836	36236547	712	*	11	1.83824e-05	0.574047	0.00662437	0.291655	0.00703736	0.00132649	PSENEN, AD000671.6, U2AF1L4
chr12	54943207	54943915	709	*	8	1.7369e-05	0.577211	0.1736	0.330065	-0.00925085	-0.00263218	PDE1B
chr8	17942068	17942583	516	*	10	3.06587e-05	0.580801	0.0335046	0.32659	0.00297985	0.00121452	CTD-2547L16.1, ASAH1
chr22	43505892	43506952	1061	*	26	4.81058e-07	0.583719	0.162983	0.37888	0.0222991	0.00270609	BIK
chr12	51632035	51633050	1016	*	20	1.41705e-07	0.58604	0.14807	0.152471	0.00575961	0.00101235	DAZAP2
chr5	141061285	141061943	659	*	7	8.10814e-06	0.588373	0.0344059	0.0916585	-0.0164812	-0.00204587	ARAP3
chr4	120548580	120549256	677	*	7	1.54768e-05	0.589495	0.0258755	0.11137	0.0037066	0.00147486	PDE5A
chr7	131012106	131012765	660	*	11	6.40777e-07	0.591401	0.0119113	0.16142	0.00523972	0.000966932	MKLN1, MKLN1-AS
chr3	53381207	53382034	828	*	12	6.73144e-06	0.594363	0.0412945	0.1601	0.00371849	0.000765478	DCP1A
chr11	64684671	64685205	535	*	10	5.83953e-09	0.595179	0.00667306	0.0540864	0.00436782	0.000902772	PPP2R5B, ATG2A
chr15	55880535	55881889	1355	*	14	1.48384e-07	0.595183	0.0513258	0.123729	0.00662175	-0.000680589	PYGO1
chr14	88459216	88460351	1136	*	15	4.94231e-06	0.598116	0.138388	0.213128	0.006889	0.00173625	GALC
chr2	63814964	63816164	1201	*	21	6.6012e-06	0.619596	0.18745	0.547558	0.00929247	0.00056502	MDH1, WDPCP
chr16	30007069	30007873	805	*	16	2.40719e-05	0.621583	0.0762097	0.331676	0.00296584	0.00104203	INO80E, HIRIP3
chr6	111302727	111303792	1066	*	13	4.12029e-08	0.624751	0.0312611	0.0921603	0.0130287	0.0014709	RPF2
chr6	31938090	31938984	895	*	14	1.63566e-06	0.626481	0.172578	0.275742	-0.00919632	-0.00281023	STK19, DXO
chr6	30181222	30181936	715	*	21	9.51386e-06	0.626681	0.222678	0.492417	0.00902435	0.000898303	NA
chr13	98829311	98829564	254	*	7	5.1973e-06	0.627391	0.00904611	0.102697	-0.00509034	-0.000878512	FARP1, RNF113B
chr16	24740470	24741196	727	*	11	2.4994e-06	0.629999	0.0467308	0.150949	0.00290735	0.000741541	TNRC6A
chr6	30615339	30616472	1134	*	17	3.82182e-05	0.630457	0.141248	0.448622	-0.0070507	-0.000588876	C6orf136, AL662800.2
chr22	41032802	41033637	836	*	10	7.18741e-06	0.633835	0.101499	0.283355	0.00616063	0.00123273	NA
chr20	36155925	36157651	1727	*	41	1.88531e-09	0.634121	0.169668	0.443377	-0.0226768	-0.00115588	BLCAP
chr2	242254659	242255285	627	*	8	2.09111e-05	0.637352	0.164905	0.431607	0.00223461	0.000770919	SEPT2, HDLBP
chr1	92951594	92952533	940	*	18	3.33074e-06	0.638384	0.162966	0.323576	0.0102121	0.00163043	GFI1
chr16	11438938	11439288	351	*	7	9.29139e-06	0.639255	0.0221617	0.057945	0.003467	0.000880928	RMI2, RP11-485G7.5
chr5	118787966	118788780	815	*	14	1.19569e-06	0.639576	0.0392427	0.220638	-0.00648485	-0.00035224	HSD17B4
chr18	43684699	43685360	662	*	7	7.51462e-06	0.641417	0.0700692	0.346969	-0.0251125	-0.00596801	HAUS1
chr5	112072926	112073958	1033	*	16	1.51814e-06	0.641465	0.0469416	0.276646	0.00688851	0.000579089	APC
chr17	900031	900819	789	*	11	1.62798e-07	0.64248	0.0180802	0.176581	0.00407107	0.00113764	TIMM22
chr17	45973027	45973779	753	*	11	3.90111e-06	0.643853	0.0189004	0.188567	-0.00332527	0.000393319	SP2, RP11-6N17.4
chr14	35591233	35592137	905	*	17	1.97232e-06	0.644931	0.0263881	0.329223	0.00250163	0.000764432	KIAA0391, KIAA0391, PPP2R3C
chr14	91976285	91977306	1022	*	19	5.36458e-07	0.648099	0.131966	0.225204	-0.0118638	0.000255751	SMEK1
chr14	23340566	23341133	568	*	9	4.94388e-06	0.649385	0.0570757	0.195765	0.00579208	0.00106234	LRP10
chr17	48637104	48637743	640	*	14	2.33801e-05	0.64946	0.203405	0.469463	-0.00630754	-0.000168293	CACNA1G-AS1
chr6	33256927	33257790	864	*	20	1.22942e-05	0.65099	0.24626	0.628382	0.00281881	0.000833093	PFDN6, WDR46
chr6	39693159	39693479	321	*	7	4.65164e-05	0.659506	0.059354	0.14137	0.00568735	0.00214052	KIF6
chr12	96794307	96794919	613	*	7	1.1624e-05	0.661445	0.040042	0.274272	-0.00459581	0.000676939	CDK17
chr16	66586309	66586534	226	*	7	1.61928e-05	0.666264	0.0200004	0.0914794	0.00457762	0.000998631	CKLF, CKLF-CMTM1, TK2
chr11	2950735	2952043	1309	*	24	1.85113e-08	0.676534	0.0893907	0.24663	0.023508	0.00302858	NA
chr5	176433640	176434054	415	*	9	3.22457e-05	0.677796	0.0425365	0.301052	0.00371698	0.000745689	UIMC1
chr16	4475614	4476122	509	*	8	4.20435e-05	0.678618	0.158849	0.28953	0.00289813	0.000875616	DNAJA3, CORO7
chr17	5322575	5323193	619	*	15	1.20802e-05	0.6809	0.0420337	0.456604	0.00229718	0.00107053	RPAIN, NUP88
chr14	24701499	24701720	222	*	7	6.88205e-05	0.681318	0.104576	0.352427	-0.00733199	-0.00042631	GMPR2, NEDD8-MDP1, NEDD8
chr10	43904038	43904940	903	*	12	8.22824e-07	0.682915	0.0150064	0.192404	0.00410823	0.00129791	HNRNPF
chr2	74709631	74710667	1037	*	21	1.98805e-06	0.686085	0.0553414	0.326628	0.00358003	0.000546261	TTC31, CCDC142
chr16	31044110	31045174	1065	*	19	7.85417e-08	0.687077	0.00702158	0.358065	0.00300603	0.000684398	STX4
chr6	30710615	30711206	592	*	21	1.4971e-05	0.696432	0.14955	0.584552	0.00299804	0.000722366	XXbac-BPG252P9.10, IER3
chr11	82997150	82997910	761	*	12	1.66995e-07	0.703352	0.0152493	0.144146	0.00438774	0.000139164	RP11-727A23.10, CCDC90B
chr6	116937346	116937920	575	*	12	8.8086e-07	0.718969	0.0142667	0.179141	0.00325552	0.000939251	RSPH4A
chr3	5021225	5021745	521	*	7	1.30809e-05	0.724724	0.115834	0.176274	0.0024587	0.000908612	BHLHE40, BHLHE40-AS1
chr6	27805693	27806393	701	*	10	2.19915e-05	0.730935	0.0249853	0.224937	0.00529706	0.000872495	HIST1H2BN, HIST1H2AK
chr6	31707019	31707803	785	*	19	8.94761e-07	0.73723	0.196764	0.491698	-0.0225074	-0.000737195	MSH5, MSH5-SAPCD1, CLIC1
chr10	72432461	72433218	758	*	10	5.54709e-06	0.768319	0.0161083	0.207095	-0.01994	-0.00395719	ADAMTS14
chr16	1470717	1471543	827	*	10	4.10139e-06	0.785254	0.0341155	0.201984	0.00214294	0.000652941	C16orf91
chr6	28890682	28892012	1331	*	35	4.29074e-07	0.789201	0.177456	0.607047	0.00278953	0.000816203	TRIM27
chr6	30640154	30641220	1067	*	35	4.59276e-07	0.79203	0.10137	0.561207	0.0075115	0.00066512	DHX16
chr5	154237370	154238496	1127	*	15	1.15356e-06	0.792583	0.0500543	0.274471	0.00258188	0.000797359	CNOT8, FAXDC2
chr17	46655164	46656012	849	*	17	3.28778e-05	0.792722	0.0502077	0.432518	-0.00643927	0.000359532	HOXB-AS3, HOXB3, HOXB4
chr6	32938280	32941163	2884	*	56	2.46301e-08	0.798799	0.147123	0.42447	0.00859172	0.00112584	BRD2, BRD2-IT1, XXbac-BPG181M17.6
chr22	18560335	18560810	476	*	12	1.14948e-06	0.800566	0.0478901	0.247592	0.00350008	0.00126543	PEX26, XXbac-B476C20.9
chr7	99691127	99691942	816	*	14	5.89064e-06	0.803537	0.0339883	0.236555	-0.0165651	-0.0034652	MCM7, MIR25, MIR93, MIR106B
chr12	70636482	70636866	385	*	10	2.97699e-05	0.813102	0.0168687	0.361363	-0.00795849	-0.0006722	CNOT2, RP11-611E13.2
chr3	100053070	100053926	857	*	12	2.70515e-06	0.815586	0.0300424	0.271275	-0.00309478	0.00020061	NIT2
chr11	2397773	2398856	1084	*	21	4.07047e-07	0.834179	0.0892188	0.556283	0.016048	0.00134625	CD81, CD81-AS1
chr6	33167305	33169259	1955	*	39	1.47649e-15	0.841077	0.00670177	0.220467	0.00986532	6.40951e-05	RNY4P10, SLC39A7, RXRB
chr12	54812949	54814557	1609	*	14	1.30771e-09	0.853074	0.053773	0.123364	-0.0127879	-0.00300509	RP11-753H16.3, RP11-753H16.5, ITGA5
chr6	31864682	31866286	1605	*	34	8.13676e-07	0.86115	0.21905	0.657855	0.00473436	0.000987916	C2, EHMT2
chr7	93204046	93204739	694	*	11	1.68817e-06	0.872991	0.0372803	0.385619	-0.00450161	-0.00102386	NA
chr20	1246703	1247526	824	*	10	7.1054e-07	0.886058	0.00349951	0.23578	0.00653617	0.00124522	RAD21L1, SNPH
chr21	30365398	30366250	853	*	7	1.81315e-07	0.888128	0.00608405	0.0705184	0.02387	0.00607165	NA
chr17	73257861	73258995	1135	*	12	2.62512e-07	0.91724	0.00492494	0.434433	-0.0113033	-0.000859276	MRPS7, GGA3
chr10	104178866	104179792	927	*	17	3.70707e-06	0.933832	0.06075	0.377416	-0.00445888	-3.3295e-05	FBXL15, PSD
