# Supplementary material for: Candidate biomarkers from the integration of methylation and gene expression in discordant autistic sibling pairs
Source: Transl Psychiatry. 2023 Apr 3;13:109. doi: 10.1038/s41398-023-02407-4 (PMC10070641; doi:10.1038/s41398-023-02407-4)
Supplement: Supplementary file 5 — Supplementary File 4 [file 41398_2023_2407_MOESM5_ESM.xlsx]

## Sheet: Foglio1
	non ASD						ASD
DMR ID	Minimum	1st Quantile	Median	Mean	3rd Quantile	Maximum	Minimum	1st Quantile	Median	Mean	3rd Quantile	Maximum
DMR_1	0.0325816	0.0981006	0.159131	0.176	0.206884	0.505634	0.0412869	0.106733	0.163579	0.185188	0.221269	0.528455
DMR_2	0.436694	0.526886	0.679312	0.68393	0.839502	0.92533	0.421308	0.509974	0.678079	0.674143	0.833436	0.923791
DMR_3	0.301724	0.388765	0.441099	0.526486	0.68827	0.792826	0.2693	0.374214	0.431874	0.514732	0.680674	0.778932
DMR_4	0.434417	0.588824	0.687642	0.708863	0.832785	0.964481	0.433129	0.56906	0.66983	0.693767	0.811141	0.956893
DMR_5	0.017938	0.101915	0.133671	0.211494	0.182516	0.905	0.0142437	0.0948871	0.124121	0.20389	0.1726	0.896134
DMR_6	0.103026	0.3023	0.555656	0.535818	0.846968	0.911991	0.0923619	0.28519	0.539778	0.524894	0.839504	0.910341
DMR_7	0.44106	0.60358	0.743309	0.706157	0.796559	0.897642	0.443367	0.59945	0.746334	0.706192	0.79865	0.886258
DMR_8	0.674586	0.823435	0.871512	0.859095	0.906968	0.967347	0.652235	0.807357	0.862947	0.850296	0.898369	0.969484
DMR_9	0.00622168	0.023553	0.230999	0.339252	0.639622	0.956726	0.00662372	0.0235594	0.23018	0.337376	0.633474	0.956252
DMR_10	0.0278027	0.0450312	0.0820601	0.10361	0.0968349	0.424344	0.027173	0.0480379	0.0847022	0.10874	0.103557	0.437725
DMR_11	0.410283	0.48486	0.800417	0.710992	0.83833	0.930767	0.395942	0.471902	0.796789	0.705487	0.83484	0.927548
DMR_12	0.036015	0.124308	0.506717	0.495245	0.856426	0.977557	0.0341905	0.129182	0.513729	0.497596	0.856077	0.974671
DMR_13	0.526248	0.780993	0.876227	0.848043	0.952516	0.982372	0.532263	0.791935	0.882267	0.855226	0.953337	0.984579
DMR_14	0.00447551	0.0191022	0.0264534	0.101346	0.0372906	0.879246	0.0062451	0.0213742	0.0291001	0.103871	0.0413209	0.868928
DMR_15	0.672243	0.711633	0.757857	0.783545	0.855751	0.927779	0.676435	0.714363	0.765357	0.786395	0.858778	0.927338
DMR_16	0.263311	0.493786	0.538392	0.580912	0.590417	0.967177	0.259915	0.491426	0.532572	0.577431	0.587633	0.966269
DMR_17	0.0034785	0.00951751	0.0181665	0.0232582	0.0329672	0.0625559	0.00326448	0.00992431	0.0183871	0.0235739	0.0329237	0.0623111
DMR_18	0.00478373	0.0243577	0.154167	0.285695	0.360296	0.964458	0.00447606	0.0258317	0.142352	0.280546	0.350331	0.95679
DMR_19	0.424712	0.613985	0.810433	0.758854	0.919948	0.960958	0.437053	0.618045	0.809712	0.764033	0.92386	0.958538
DMR_20	0.00380326	0.0348702	0.0473718	0.244794	0.567559	0.954757	0.00420674	0.0341048	0.0472117	0.245405	0.569593	0.956432
DMR_21	0.452815	0.547099	0.640493	0.652734	0.714237	0.932792	0.438516	0.539715	0.633609	0.645078	0.706155	0.915085
DMR_22	0.894257	0.916476	0.942073	0.935219	0.951875	0.964017	0.894218	0.915892	0.942272	0.934368	0.951885	0.961935
DMR_23	0.0161778	0.142736	0.354202	0.366705	0.531159	0.905692	0.0139969	0.130797	0.337947	0.35571	0.51426	0.898784
DMR_24	0.306785	0.789059	0.883725	0.807803	0.917514	0.946003	0.328549	0.794534	0.878424	0.807958	0.913586	0.947396
DMR_25	0.00221003	0.0259811	0.0352431	0.165212	0.140643	0.799325	0.0018337	0.0266667	0.0358601	0.163427	0.140231	0.780623
DMR_26	0.124658	0.310041	0.502835	0.462818	0.582041	0.780877	0.11958	0.310724	0.498215	0.457811	0.583797	0.773471
DMR_27	0.436082	0.694616	0.783299	0.740752	0.810783	0.895831	0.429895	0.686479	0.780435	0.736635	0.809195	0.893496
DMR_28	0.778764	0.934402	0.952138	0.935681	0.967286	0.983513	0.775258	0.92905	0.950659	0.934243	0.967037	0.985396
DMR_29	0.668397	0.734443	0.770277	0.783979	0.840624	0.922949	0.660512	0.7255	0.766174	0.776893	0.830954	0.924304
DMR_30	0.00586262	0.0297699	0.548224	0.369305	0.629496	0.77037	0.00548118	0.0287879	0.547236	0.369157	0.626348	0.769894
DMR_31	0.0074812	0.0127053	0.0176204	0.134502	0.02341	0.736619	0.00782385	0.0136142	0.0185144	0.137638	0.0240108	0.752324
DMR_32	0.00782082	0.0313635	0.0666183	0.163726	0.211028	0.85371	0.00731432	0.030791	0.0636679	0.158779	0.202253	0.840156
DMR_33	0.00212848	0.0135301	0.018977	0.024566	0.0335737	0.0661548	0.0021571	0.0141897	0.0203884	0.0252787	0.0348476	0.0705541
DMR_34	0.896096	0.918562	0.959923	0.948349	0.971777	0.980675	0.889663	0.916518	0.960619	0.946893	0.971007	0.980964
DMR_35	0.00886479	0.0173365	0.0363574	0.0341752	0.0446892	0.0771073	0.010284	0.0188834	0.0371431	0.0353324	0.0458613	0.0832495
DMR_36	0.0031691	0.0101705	0.0240341	0.359223	0.917119	0.985758	0.003008	0.0103952	0.0237463	0.358854	0.92236	0.985095
DMR_37	0.0257664	0.181428	0.443806	0.457908	0.602333	0.958597	0.0240984	0.184505	0.446662	0.459709	0.60206	0.957493
DMR_38	0.724679	0.821108	0.890554	0.879213	0.953522	0.971561	0.71899	0.812912	0.880459	0.87549	0.951283	0.971312
DMR_39	0.0350981	0.152138	0.563805	0.533281	0.901472	0.979108	0.0337953	0.146628	0.560851	0.528012	0.895127	0.978411
DMR_40	0.0106316	0.0193197	0.0335612	0.176964	0.0851314	0.811736	0.0111143	0.0199051	0.0332795	0.174763	0.0809627	0.793722
DMR_41	0.00335013	0.0110605	0.0477569	0.252342	0.440756	0.981105	0.00303559	0.0115479	0.0517293	0.252635	0.440017	0.982043
DMR_42	0.801645	0.896283	0.942566	0.925155	0.975536	0.986791	0.804725	0.896272	0.940005	0.924407	0.974733	0.986631
DMR_43	0.0589862	0.0998046	0.157496	0.23666	0.302125	0.819689	0.0534836	0.093324	0.147508	0.230466	0.319298	0.818884
DMR_44	0.132425	0.357247	0.451577	0.49448	0.658093	0.907066	0.133979	0.354385	0.443455	0.488161	0.650112	0.90009
DMR_45	0.479405	0.550457	0.642438	0.661759	0.737383	0.923623	0.479021	0.547363	0.638646	0.65841	0.730893	0.919186
DMR_46	0.48608	0.557612	0.665566	0.6728	0.779576	0.871375	0.47453	0.560235	0.671489	0.676998	0.787918	0.874444
DMR_47	0.605909	0.851326	0.900797	0.865839	0.937173	0.971162	0.601272	0.849615	0.896625	0.864441	0.937561	0.971113
DMR_48	0.468899	0.936325	0.973135	0.915653	0.978634	0.989767	0.46143	0.935678	0.973193	0.914698	0.979094	0.989527
DMR_49	0.131676	0.530278	0.80569	0.692476	0.93888	0.975253	0.127151	0.532675	0.834324	0.695234	0.943157	0.976033
DMR_50	0.0171776	0.0444328	0.056623	0.096433	0.134058	0.292651	0.0187531	0.0456501	0.0600426	0.0977774	0.136309	0.301408
DMR_51	0.0577867	0.435351	0.610022	0.543321	0.722512	0.896905	0.0582573	0.433152	0.604775	0.537142	0.704426	0.889427
DMR_52	0.243842	0.329657	0.541709	0.550114	0.735312	0.928206	0.230675	0.313593	0.532581	0.540063	0.720545	0.931612
DMR_53	0.00471044	0.0195724	0.047711	0.114608	0.240752	0.302538	0.00394743	0.0200897	0.0463646	0.113619	0.236365	0.304746
DMR_54	0.408323	0.79443	0.835655	0.810775	0.932799	0.973781	0.401901	0.78872	0.832155	0.8078	0.929297	0.97365
DMR_55	0.0624797	0.255181	0.54607	0.532238	0.909136	0.984969	0.0610872	0.2557	0.548836	0.535712	0.911624	0.984425
DMR_56	0.0246368	0.0593391	0.0813898	0.305243	0.890598	0.967649	0.0228567	0.0550515	0.0735749	0.301202	0.890292	0.967007
DMR_57	0.00555131	0.0106663	0.0138386	0.0337762	0.0540713	0.109888	0.00540354	0.0107348	0.0147592	0.03456	0.0562204	0.112816
DMR_58	0.0543154	0.515129	0.631556	0.547928	0.681545	0.726895	0.0538138	0.514053	0.626584	0.542358	0.673848	0.713623
DMR_59	0.658707	0.696332	0.917217	0.857096	0.943024	0.98074	0.660542	0.697014	0.916838	0.857322	0.941169	0.979461
DMR_60	0.0144128	0.0593403	0.105521	0.201914	0.165899	0.714584	0.014349	0.0613391	0.105531	0.203061	0.168482	0.720367
DMR_61	0.249259	0.471697	0.574338	0.594502	0.747911	0.861741	0.241676	0.466989	0.570365	0.590307	0.747789	0.866739
DMR_62	0.0115737	0.0195126	0.0249206	0.106684	0.0551553	0.808647	0.0130825	0.0207981	0.0256375	0.106399	0.0541348	0.806598
DMR_63	0.0933019	0.60564	0.854346	0.715162	0.894201	0.969469	0.102816	0.610054	0.855706	0.716783	0.893907	0.973545
DMR_64	0.00571838	0.0343444	0.539859	0.463242	0.762996	0.860961	0.00645201	0.0346405	0.534926	0.458998	0.754503	0.85453
DMR_65	0.0164321	0.0549325	0.138351	0.17468	0.284695	0.520555	0.016914	0.0565945	0.13046	0.169827	0.275221	0.511681
DMR_66	0.00598167	0.514727	0.890417	0.672155	0.936647	0.96016	0.00636853	0.508709	0.890889	0.672031	0.938145	0.958805
DMR_67	0.00414448	0.0233205	0.0378179	0.0432773	0.0593036	0.145582	0.00488782	0.0227565	0.0382443	0.0436558	0.0583091	0.147359
DMR_68	0.00425116	0.0246516	0.0434706	0.0760139	0.0680177	0.383453	0.00429656	0.0266322	0.0464583	0.0771524	0.06872	0.378254
DMR_69	0.10124	0.262487	0.321201	0.321682	0.392318	0.525614	0.10772	0.269636	0.336682	0.334026	0.40727	0.521949
DMR_70	0.134575	0.430839	0.588004	0.570046	0.735797	0.873789	0.124623	0.417579	0.575594	0.557212	0.722	0.857557
DMR_71	0.31947	0.377947	0.63469	0.606194	0.798341	0.87618	0.303372	0.36911	0.630282	0.601424	0.797387	0.875236
DMR_72	0.0250143	0.0490753	0.0872589	0.111877	0.165336	0.263882	0.0240757	0.0484362	0.0880826	0.110914	0.167164	0.267405
DMR_73	0.378677	0.477949	0.50924	0.531944	0.593816	0.705223	0.377741	0.469	0.502038	0.524294	0.587093	0.702996
DMR_74	0.00227303	0.00832449	0.0185272	0.112975	0.0392854	0.761443	0.00253193	0.00844751	0.0177036	0.113298	0.0394661	0.767191
DMR_75	0.854506	0.908849	0.942391	0.934629	0.970413	0.979499	0.85735	0.901148	0.941887	0.933351	0.968754	0.979294
DMR_76	0.00478964	0.0157961	0.032761	0.166404	0.0670069	0.85157	0.00478178	0.0160794	0.0338264	0.166633	0.0696011	0.846449
DMR_77	0.0141183	0.1895	0.309813	0.378063	0.581263	0.909164	0.0213057	0.189679	0.317301	0.380645	0.580035	0.895149
DMR_78	0.0124604	0.0361995	0.0727974	0.109025	0.193388	0.390142	0.0119528	0.0343948	0.0697057	0.105075	0.187601	0.370795
DMR_79	0.00390843	0.0164534	0.0311463	0.0749301	0.0570757	0.339063	0.00373913	0.0171333	0.0319164	0.0760356	0.0567974	0.35224
DMR_80	0.778396	0.822622	0.886959	0.877929	0.935055	0.963082	0.778185	0.822715	0.884629	0.876759	0.934209	0.962182
DMR_81	0.0907163	0.178177	0.277149	0.348365	0.524527	0.790012	0.0934218	0.176065	0.275564	0.346103	0.51483	0.778684
DMR_82	0.0153097	0.0274976	0.0379578	0.297062	0.670465	0.930492	0.0153285	0.0278798	0.0366483	0.298412	0.676512	0.931869
DMR_83	0.006407	0.0160184	0.0234273	0.139986	0.0605521	0.743569	0.00524868	0.0164928	0.0247007	0.139695	0.0608896	0.747974
DMR_84	0.856999	0.94343	0.954516	0.946472	0.963193	0.973539	0.865484	0.944958	0.953864	0.946105	0.962548	0.973436
DMR_85	0.00739719	0.0429026	0.0656683	0.160289	0.116661	0.951416	0.00598714	0.0433547	0.0649817	0.159056	0.116487	0.953286
DMR_86	0.00826623	0.0293842	0.0341579	0.0381994	0.053772	0.0876273	0.00854235	0.029844	0.0343459	0.039002	0.0560204	0.0901967
DMR_87	0.0359689	0.0744716	0.1378	0.258736	0.214981	0.983443	0.0345966	0.0713031	0.134185	0.256406	0.211835	0.982011
DMR_88	0.00467478	0.0105238	0.0164276	0.0195911	0.0264522	0.0459409	0.00498962	0.0107557	0.0162404	0.0195474	0.0262387	0.047402
DMR_89	0.789097	0.848013	0.902603	0.89627	0.947152	0.968105	0.787269	0.843788	0.905392	0.895218	0.948579	0.966739
DMR_90	0.00440984	0.0329301	0.0732639	0.306247	0.579395	0.958988	0.00497761	0.0334783	0.0821035	0.306626	0.578027	0.956745
DMR_91	0.00681201	0.0178238	0.0640483	0.133746	0.108173	0.852295	0.00785949	0.0177491	0.0652548	0.134417	0.110199	0.851949
DMR_92	0.181651	0.394286	0.66031	0.637212	0.889525	0.981782	0.185974	0.38709	0.6571	0.633231	0.891975	0.981159
DMR_93	0.0402803	0.0859791	0.132078	0.215418	0.257074	0.689148	0.0376815	0.0868955	0.135837	0.217323	0.268137	0.694436
DMR_94	0.0646726	0.449278	0.831887	0.717552	0.931961	0.974899	0.0652702	0.457603	0.833538	0.718793	0.930262	0.973153
DMR_95	0.00613178	0.0260537	0.059454	0.361591	0.907458	0.972235	0.0104269	0.0267779	0.0596303	0.361862	0.905396	0.970781
DMR_96	0.00603834	0.0143201	0.020745	0.23135	0.415974	0.984579	0.00739199	0.0141952	0.0194662	0.228267	0.408741	0.983495
DMR_97	0.00719214	0.0145461	0.0347357	0.257627	0.262444	0.983277	0.00678513	0.0147201	0.0350506	0.257119	0.258032	0.983431
DMR_98	0.584348	0.773217	0.825322	0.822769	0.91639	0.967982	0.566712	0.768955	0.816454	0.81871	0.916003	0.96792
DMR_99	0.0541987	0.142772	0.311713	0.343152	0.404824	0.962528	0.0624061	0.14884	0.318891	0.346833	0.407366	0.956979
DMR_100	0.0648271	0.237298	0.411537	0.407628	0.54763	0.909266	0.064615	0.226492	0.402189	0.400121	0.539623	0.906414
DMR_101	0.0157724	0.231031	0.38506	0.412347	0.587115	0.884099	0.0157473	0.236343	0.388464	0.416386	0.597617	0.888124
DMR_102	0.0046648	0.0122714	0.0225394	0.0511743	0.0409162	0.307417	0.00462097	0.0121001	0.0227311	0.049388	0.0413557	0.304507
DMR_103	0.310821	0.53477	0.707912	0.678925	0.901095	0.955268	0.31147	0.540559	0.714644	0.68405	0.904543	0.958884
DMR_104	0.0069166	0.0143456	0.0216951	0.161684	0.348272	0.57065	0.00677719	0.0144569	0.0222984	0.159503	0.342187	0.567723
DMR_105	0.0118153	0.0206529	0.0313362	0.128139	0.151526	0.571971	0.0110425	0.0207775	0.0317379	0.126682	0.145998	0.545946
DMR_106	0.0246892	0.0532602	0.081728	0.236755	0.384964	0.949965	0.0260314	0.0568975	0.0866416	0.238934	0.384436	0.952255
DMR_107	0.800295	0.849244	0.878444	0.885439	0.933877	0.96589	0.793191	0.857948	0.877882	0.886365	0.940131	0.962868
DMR_108	0.020812	0.0497749	0.194336	0.333183	0.619021	0.821839	0.0201346	0.0511425	0.192852	0.331365	0.619634	0.82458
DMR_109	0.92594	0.951453	0.973854	0.968147	0.984737	0.991492	0.926875	0.949742	0.972862	0.967438	0.98479	0.991517
DMR_110	0.00744985	0.710543	0.904615	0.754443	0.930364	0.954913	0.00794566	0.706164	0.90101	0.752421	0.927188	0.948904
DMR_111	0.00164289	0.0107482	0.0188088	0.0346666	0.0349984	0.130894	0.00174418	0.0111116	0.0190307	0.0348471	0.0358991	0.130587
DMR_112	0.00431811	0.0120478	0.0249853	0.0236901	0.0316257	0.0514312	0.00347927	0.0118517	0.0247292	0.0235129	0.032202	0.0545154
DMR_113	0.00807382	0.0489589	0.0708479	0.242115	0.543409	0.927466	0.00534176	0.0471318	0.0682862	0.237192	0.5286	0.934897
DMR_114	0.0135506	0.0327453	0.0793905	0.1715	0.204202	0.606533	0.0126696	0.0336537	0.0794058	0.172463	0.213211	0.6045
DMR_115	0.00381516	0.0114649	0.022791	0.0551277	0.0485432	0.264122	0.0046557	0.0125008	0.0227569	0.0558578	0.0469995	0.267956
DMR_116	0.00641885	0.0186181	0.0654313	0.320926	0.650913	0.966666	0.00663799	0.0188972	0.0662495	0.316977	0.64286	0.96917
DMR_117	0.281831	0.644978	0.694595	0.693407	0.822585	0.965582	0.238742	0.6301	0.685848	0.683548	0.809294	0.965284
DMR_118	0.757521	0.885115	0.945111	0.926452	0.964973	0.974022	0.769136	0.885245	0.946626	0.927488	0.965291	0.976335
DMR_119	0.80768	0.857434	0.900676	0.893201	0.924744	0.96522	0.808431	0.851066	0.901311	0.891764	0.924231	0.964941
DMR_120	0.128283	0.253223	0.305368	0.323468	0.376812	0.58456	0.116313	0.245193	0.29589	0.316162	0.372568	0.562074
DMR_121	0.0579874	0.423381	0.743636	0.599302	0.91239	0.967734	0.0596924	0.408937	0.735085	0.593865	0.909118	0.960982
DMR_122	0.000922238	0.00817387	0.0188284	0.0178175	0.0242211	0.0386375	0.00113627	0.00898623	0.0191591	0.0184551	0.0250773	0.0414821
DMR_123	0.676691	0.802508	0.933742	0.883066	0.94859	0.960437	0.674488	0.798685	0.932756	0.88098	0.947313	0.960637
DMR_124	0.00555336	0.00920675	0.0133106	0.104761	0.0431602	0.882147	0.00515474	0.0094509	0.0132661	0.104285	0.043936	0.881208
DMR_125	0.435671	0.918399	0.944613	0.914963	0.960832	0.983083	0.441488	0.918325	0.943206	0.912661	0.95945	0.983116
DMR_126	0.00258793	0.0184294	0.0289308	0.271376	0.650113	0.972453	0.00258929	0.0194783	0.029642	0.26906	0.629278	0.968272
DMR_127	0.225465	0.322158	0.781245	0.671248	0.871819	0.952376	0.2191	0.320745	0.776919	0.668582	0.870001	0.949135
DMR_128	0.600741	0.893636	0.923006	0.893874	0.939589	0.964348	0.59573	0.890378	0.925372	0.893459	0.942559	0.965985
DMR_129	0.153244	0.33523	0.476734	0.507354	0.648577	0.964898	0.142624	0.327895	0.46796	0.499276	0.641555	0.96622
DMR_130	0.00284265	0.333282	0.543983	0.47305	0.647773	0.882695	0.00364252	0.318935	0.531902	0.467109	0.636151	0.871231
DMR_131	0.0285315	0.065032	0.103623	0.144214	0.190358	0.614385	0.0273271	0.0668671	0.102095	0.144497	0.189033	0.60824
DMR_132	0.810721	0.916902	0.952689	0.931792	0.962972	0.977803	0.802167	0.914821	0.951385	0.930914	0.96287	0.979537
DMR_133	0.880303	0.911061	0.920322	0.923353	0.935516	0.967258	0.874987	0.909898	0.919317	0.923059	0.936545	0.966903
DMR_134	0.00576728	0.0215106	0.0365552	0.0585479	0.0797118	0.175898	0.0058139	0.0229341	0.0371068	0.0600097	0.0807184	0.180912
DMR_135	0.0141828	0.0228228	0.0351455	0.156015	0.185152	0.646777	0.0129228	0.0234187	0.0358202	0.155931	0.188132	0.649188
DMR_136	0.00689912	0.0126247	0.0189999	0.0313039	0.0334966	0.122233	0.00697242	0.0132441	0.0190213	0.0316268	0.0344216	0.119563
DMR_137	0.00557729	0.0104073	0.0127016	0.0146794	0.016162	0.0444948	0.00601047	0.0103364	0.0131075	0.0151061	0.0163915	0.0489649
DMR_138	0.00188667	0.015265	0.0249414	0.0336253	0.035742	0.195965	0.00190735	0.0168246	0.0279663	0.0379167	0.0414871	0.227577
DMR_139	0.008685	0.0461633	0.104572	0.375229	0.882244	0.921299	0.00981031	0.0382999	0.100038	0.371214	0.8801	0.917151
DMR_140	0.0563254	0.388671	0.751868	0.651261	0.916777	0.979408	0.0517414	0.381484	0.739793	0.644548	0.916223	0.979383
DMR_141	0.0150749	0.0248808	0.0300986	0.0306087	0.0352865	0.0488669	0.0149233	0.0249431	0.0313734	0.03132	0.0367048	0.0518376
DMR_142	0.720795	0.795295	0.958387	0.8995	0.965918	0.989071	0.723545	0.788643	0.956606	0.898404	0.964491	0.988952
DMR_143	0.00965942	0.0500441	0.651487	0.440803	0.694673	0.827414	0.010301	0.0503962	0.651602	0.438401	0.694682	0.829151
DMR_144	0.216271	0.642253	0.920887	0.780528	0.974395	0.984667	0.219532	0.644069	0.921283	0.78074	0.974046	0.983484
DMR_145	0.0123462	0.431092	0.64271	0.562312	0.755355	0.869487	0.0118139	0.427427	0.644041	0.555784	0.741706	0.869994
DMR_146	0.535348	0.679184	0.724585	0.760314	0.893433	0.973098	0.530962	0.674211	0.716723	0.755622	0.889982	0.971183
DMR_147	0.00373656	0.0265393	0.129782	0.135466	0.215879	0.295064	0.00330429	0.0277456	0.13406	0.138874	0.220823	0.29924
DMR_148	0.0410531	0.255028	0.361347	0.386939	0.575005	0.664698	0.0393397	0.25563	0.369263	0.388174	0.581355	0.661958
DMR_149	0.00377286	0.0203986	0.0296578	0.117527	0.0355812	0.962835	0.00374411	0.0204626	0.030061	0.117484	0.0357231	0.9601
DMR_150	0.655704	0.731852	0.772889	0.800825	0.892533	0.950775	0.651621	0.729919	0.770806	0.797626	0.881211	0.951479
DMR_151	0.00506774	0.0139366	0.0205529	0.0568131	0.0310978	0.586033	0.00658725	0.0142462	0.0205428	0.0563834	0.0320153	0.587221
DMR_152	0.799969	0.886773	0.916362	0.900859	0.925273	0.940464	0.803307	0.88561	0.915208	0.900406	0.923231	0.939586
DMR_153	0.090668	0.234781	0.335892	0.344072	0.463309	0.610127	0.0758796	0.226294	0.327241	0.336511	0.456838	0.59754
DMR_154	0.008523	0.0207255	0.0381165	0.261391	0.512925	0.98499	0.00817449	0.0207497	0.0379434	0.261547	0.52042	0.98398
DMR_155	0.00682469	0.0174442	0.0323035	0.132988	0.0836248	0.859368	0.00812469	0.0179639	0.0321729	0.132981	0.0856978	0.860915
DMR_156	0.136956	0.370974	0.404449	0.4552	0.599708	0.736314	0.144231	0.374417	0.405205	0.4577	0.604699	0.727731
DMR_157	0.122749	0.725255	0.799504	0.735129	0.893162	0.963969	0.12968	0.730226	0.800745	0.73513	0.894486	0.963993
DMR_158	0.00422045	0.0156537	0.0203572	0.0762295	0.0246895	0.798599	0.00429017	0.0156125	0.0206221	0.0759628	0.0252406	0.79256
DMR_159	0.00160954	0.0115648	0.0225732	0.0330858	0.0447887	0.106072	0.00154246	0.0120861	0.0226178	0.0349239	0.0539205	0.1146
DMR_160	0.00440384	0.011424	0.0185601	0.116074	0.146709	0.615762	0.00544831	0.0122434	0.0186059	0.116245	0.14483	0.624364
DMR_161	0.444152	0.686127	0.778436	0.758217	0.848466	0.960846	0.371891	0.679489	0.771189	0.754825	0.848687	0.958495
DMR_162	0.798308	0.84625	0.921479	0.907466	0.957816	0.976163	0.795194	0.847766	0.922174	0.907056	0.955826	0.976495
DMR_163	0.00457885	0.574348	0.954696	0.703124	0.968626	0.982596	0.00483732	0.567346	0.956739	0.70271	0.968609	0.982465
DMR_164	0.0121418	0.0207092	0.0272345	0.130858	0.041139	0.95364	0.0122427	0.0208028	0.0271978	0.131288	0.0403886	0.957673
DMR_165	0.611325	0.927699	0.953411	0.913732	0.970024	0.985752	0.614937	0.925347	0.952829	0.913851	0.970434	0.985485
DMR_166	0.00820519	0.0351087	0.0558906	0.284622	0.8002	0.971016	0.00843203	0.0355659	0.0564003	0.284158	0.798345	0.970742
DMR_167	0.0357531	0.0565148	0.0735367	0.103541	0.141498	0.265716	0.0360145	0.0544626	0.0732773	0.100591	0.140228	0.25572
DMR_168	0.683225	0.918097	0.953034	0.920643	0.964238	0.979363	0.676466	0.915532	0.951535	0.920077	0.96472	0.981484
DMR_169	0.00370114	0.0189301	0.0551565	0.142444	0.136355	0.769934	0.00364034	0.0182926	0.05145	0.140168	0.130958	0.752926
DMR_170	0.72372	0.809483	0.906484	0.893569	0.970987	0.984491	0.726683	0.806169	0.909482	0.893576	0.970714	0.984343
DMR_171	0.00508027	0.0154314	0.0298617	0.038545	0.0666915	0.0867807	0.00504762	0.0154995	0.029053	0.0383547	0.0659842	0.0876865
DMR_172	0.880941	0.90168	0.911471	0.924637	0.959322	0.971071	0.875628	0.899716	0.910245	0.923108	0.958107	0.971229
DMR_173	0.46129	0.815482	0.945464	0.855191	0.968971	0.981911	0.441704	0.815799	0.946424	0.854354	0.969661	0.982269
DMR_174	0.00303323	0.0119989	0.0202393	0.0270144	0.0297428	0.103324	0.00290937	0.0118609	0.0204171	0.0273346	0.0297841	0.10476
DMR_175	0.00386695	0.0184123	0.0290793	0.231583	0.547368	0.813217	0.00326845	0.019056	0.0280781	0.230084	0.540074	0.797869
DMR_176	0.798741	0.862133	0.927337	0.90495	0.943397	0.97006	0.795335	0.860581	0.926038	0.904162	0.942882	0.969614
DMR_177	0.00304619	0.0142014	0.0359584	0.103587	0.194241	0.528351	0.00297055	0.0146941	0.03623	0.106599	0.190362	0.548179
DMR_178	0.00798613	0.0187801	0.0319369	0.293901	0.444476	0.975477	0.00831419	0.0188973	0.0333134	0.293061	0.445246	0.974771
DMR_179	0.00479727	0.0152384	0.05453	0.17664	0.0847842	0.966791	0.00447996	0.0164198	0.0541987	0.176714	0.0855882	0.967191
DMR_180	0.00469204	0.0149701	0.0422295	0.29463	0.691471	0.96314	0.00484598	0.015002	0.0433845	0.291639	0.685238	0.960964
DMR_181	0.00484253	0.0138262	0.0216678	0.0297382	0.0277475	0.12579	0.00422187	0.0145029	0.0224299	0.0311937	0.0299188	0.125941
DMR_182	0.0218887	0.0362031	0.506552	0.421245	0.735349	0.818431	0.0219034	0.0367914	0.510956	0.422921	0.740805	0.816434
DMR_183	0.547027	0.704436	0.829741	0.81697	0.951841	0.988099	0.544258	0.699298	0.831284	0.813883	0.948526	0.988691
DMR_184	0.00607597	0.0163009	0.033679	0.0634802	0.0826004	0.194078	0.00653132	0.0163713	0.035159	0.0642448	0.0856641	0.189534
DMR_185	0.0054749	0.0144974	0.0186714	0.0217536	0.0244275	0.0556755	0.00515936	0.0146708	0.019225	0.0219697	0.0249115	0.0533357
DMR_186	0.0102945	0.0337413	0.127033	0.190236	0.247266	0.854569	0.00753443	0.0325704	0.126336	0.186741	0.24293	0.86337
DMR_187	0.00610341	0.0176241	0.0220542	0.0230932	0.0277612	0.0489968	0.00587366	0.017859	0.0221332	0.0233289	0.0265497	0.0511072
DMR_188	0.0288573	0.0491174	0.116927	0.120432	0.170032	0.237224	0.0261119	0.0470529	0.116053	0.12001	0.172761	0.23521
DMR_189	0.0761269	0.161039	0.215319	0.295695	0.290946	0.855647	0.0662568	0.156092	0.211656	0.289699	0.279451	0.851475
DMR_190	0.176159	0.279487	0.360151	0.362194	0.434626	0.62608	0.17156	0.287063	0.368826	0.36732	0.44082	0.590282
DMR_191	0.0394573	0.0697303	0.0779038	0.105311	0.177332	0.217182	0.037954	0.0688375	0.0759028	0.104491	0.17582	0.221519
DMR_192	0.1391	0.307634	0.404645	0.432187	0.51639	0.884667	0.129539	0.301736	0.392945	0.424206	0.50788	0.883934
DMR_193	0.0564466	0.102262	0.2033	0.210632	0.317596	0.474534	0.0446571	0.101632	0.201079	0.208161	0.302274	0.491574
DMR_194	0.315278	0.551	0.6791	0.69469	0.916482	0.991021	0.326541	0.542316	0.672262	0.690851	0.915528	0.990356
DMR_195	0.526203	0.657602	0.82874	0.788218	0.910452	0.978416	0.524214	0.652425	0.82733	0.785015	0.913153	0.978419
DMR_196	0.000899838	0.00937183	0.0175245	0.0175771	0.0236981	0.0426755	0.000718702	0.00893335	0.0176024	0.0177282	0.0242217	0.0430514
DMR_197	0.00643488	0.0125098	0.019893	0.107947	0.0413525	0.706412	0.00605968	0.0130171	0.020512	0.107107	0.0421313	0.690144
DMR_198	0.00342413	0.0121299	0.0223577	0.167067	0.0342991	0.963008	0.00375164	0.0122997	0.0229534	0.166199	0.0385242	0.961976
DMR_199	0.113798	0.216128	0.39632	0.52242	0.934866	0.961609	0.095968	0.209979	0.382232	0.515324	0.936335	0.963563
DMR_200	0.141991	0.259342	0.370459	0.398717	0.474933	0.819984	0.156096	0.249861	0.362848	0.391501	0.468221	0.799693
DMR_201	0.548569	0.822492	0.884163	0.840306	0.913508	0.957773	0.546174	0.81722	0.881808	0.838661	0.908765	0.957177
DMR_202	0.705381	0.89533	0.926169	0.912682	0.972184	0.98415	0.708385	0.89475	0.926275	0.912732	0.972343	0.9829
DMR_203	0.0110934	0.0913884	0.501997	0.418597	0.759273	0.900682	0.01166	0.0882971	0.488444	0.41362	0.751815	0.901915
DMR_204	0.00589342	0.0187982	0.0343029	0.0473163	0.0720185	0.195465	0.00489882	0.0200757	0.0329361	0.0475286	0.0715374	0.20904
DMR_205	0.178177	0.524354	0.938476	0.786295	0.960064	0.985505	0.160652	0.520259	0.937415	0.783253	0.959284	0.985656
DMR_206	0.00730358	0.0149824	0.0196547	0.114927	0.0577749	0.989188	0.00638665	0.0153748	0.0198848	0.11464	0.0557566	0.987732
DMR_207	0.00661776	0.0160165	0.0312501	0.0377425	0.0493617	0.115533	0.00628651	0.0166538	0.0320953	0.0383165	0.0517703	0.112831
DMR_208	0.00357276	0.0179117	0.0320584	0.260242	0.5026	0.942104	0.00350866	0.0182856	0.032758	0.259809	0.495251	0.941227
DMR_209	0.00248706	0.014375	0.0337757	0.184721	0.0711166	0.982875	0.00243829	0.0141753	0.0338686	0.184739	0.0728401	0.981909
DMR_210	0.763281	0.873743	0.89995	0.896468	0.93623	0.978777	0.759379	0.870767	0.89982	0.895632	0.936935	0.981131
DMR_211	0.018439	0.0414493	0.0811874	0.154588	0.116694	0.824323	0.0173294	0.0418939	0.0750462	0.148492	0.104932	0.827827
DMR_212	0.00911475	0.0368292	0.0556069	0.0543382	0.0694225	0.108245	0.0103449	0.0364075	0.056002	0.0545316	0.0694976	0.107315
DMR_213	0.00259674	0.0127997	0.0423675	0.121544	0.104084	0.769125	0.00190785	0.0132855	0.0434593	0.121195	0.104027	0.763334
DMR_214	0.0107599	0.0525989	0.147728	0.291357	0.486732	0.917195	0.0105198	0.0526633	0.140562	0.288744	0.493495	0.930771
DMR_215	0.00999151	0.0203149	0.03208	0.0330985	0.0468378	0.0561425	0.0107637	0.0205288	0.031948	0.0335216	0.0472719	0.0568661
DMR_216	0.123388	0.187306	0.371093	0.406361	0.602495	0.846051	0.119936	0.187625	0.367056	0.403418	0.598692	0.846351
DMR_217	0.00758278	0.016328	0.0226122	0.064756	0.0823506	0.24899	0.00679465	0.0169327	0.0225034	0.0652425	0.0815246	0.25559
DMR_218	0.00222117	0.0116432	0.014481	0.0187702	0.0267038	0.0413231	0.00350049	0.0120238	0.0145632	0.0190698	0.024145	0.0418411
DMR_219	0.911488	0.939906	0.952837	0.952131	0.967152	0.979497	0.907551	0.938658	0.95063	0.9508	0.965678	0.980083
DMR_220	0.00423065	0.015541	0.0821884	0.0776131	0.108153	0.241275	0.00606222	0.0174471	0.0800983	0.0783689	0.108225	0.260028
DMR_221	0.223923	0.474596	0.652519	0.657195	0.855791	0.982796	0.225999	0.475534	0.645734	0.65771	0.860922	0.982526
DMR_222	0.282017	0.379933	0.48693	0.569883	0.725604	0.980131	0.268267	0.381769	0.486321	0.570034	0.722793	0.980308
DMR_223	0.00287058	0.0138347	0.0248495	0.110687	0.0352954	0.845416	0.00225244	0.0144098	0.0245923	0.109897	0.0343759	0.836326
DMR_224	0.00350321	0.0153736	0.0345164	0.261077	0.695262	0.97371	0.00387231	0.0159428	0.0347956	0.260953	0.698491	0.97341
DMR_225	0.00212769	0.0118031	0.0601653	0.281941	0.656793	0.936988	0.00319739	0.0115246	0.0630036	0.280429	0.652738	0.933021
DMR_226	0.085725	0.154003	0.204283	0.351015	0.417167	0.983139	0.0796413	0.150953	0.200216	0.347881	0.412897	0.984378
DMR_227	0.0111864	0.0230806	0.0309638	0.0366436	0.0488421	0.0830462	0.0122219	0.0231522	0.0323295	0.0371333	0.0473366	0.0851606
DMR_228	0.00476325	0.0121284	0.0169191	0.0174546	0.022352	0.0351886	0.00430675	0.0124295	0.0174896	0.0175613	0.0226513	0.0336421
DMR_229	0.0073841	0.0227419	0.0325041	0.0510163	0.0812262	0.179249	0.00843177	0.023753	0.0343337	0.0519053	0.0800722	0.173392
DMR_230	0.0765122	0.115993	0.149422	0.188096	0.202921	0.508746	0.0737205	0.108618	0.14383	0.18043	0.197532	0.518204
DMR_231	0.217325	0.562236	0.776231	0.715767	0.883417	0.969538	0.234068	0.569104	0.781319	0.722386	0.888078	0.969708
DMR_232	0.00297846	0.0181814	0.0253556	0.123789	0.030769	0.957709	0.00292163	0.0177523	0.0260402	0.124308	0.0316807	0.953486
DMR_233	0.019569	0.0517219	0.184758	0.382875	0.758803	0.980485	0.0171407	0.0493725	0.186303	0.378708	0.762712	0.980791
DMR_234	0.00256623	0.00849257	0.0132586	0.103386	0.0311191	0.964136	0.00336099	0.00885132	0.0138767	0.103823	0.0312452	0.960768
DMR_235	0.00490144	0.0126309	0.0173949	0.0285308	0.0491968	0.0971222	0.00528737	0.0127638	0.0172297	0.0295002	0.0477255	0.111534
DMR_236	0.00651689	0.0130497	0.0178973	0.0278691	0.0282703	0.111498	0.00737924	0.0128296	0.0184181	0.0280806	0.0289809	0.113189
DMR_237	0.00213333	0.0137953	0.020751	0.061694	0.0457342	0.564707	0.00166341	0.0138916	0.0207519	0.0610427	0.0434179	0.565173
DMR_238	0.0100058	0.0280362	0.180455	0.320902	0.76658	0.94006	0.0112917	0.0288165	0.178433	0.320433	0.761146	0.942833
DMR_239	0.0038981	0.0210317	0.0531172	0.370007	0.963939	0.988737	0.00406553	0.02185	0.0517945	0.369638	0.963333	0.988573
DMR_240	0.0667776	0.248894	0.389017	0.465106	0.815357	0.964299	0.0700693	0.244814	0.381356	0.462159	0.808776	0.961482
DMR_241	0.0336807	0.636874	0.867609	0.68792	0.920117	0.98646	0.0370085	0.629109	0.861892	0.684488	0.909889	0.987795
DMR_242	0.00239195	0.0224359	0.0511759	0.0951056	0.155447	0.336429	0.00239094	0.0254338	0.0493055	0.0930144	0.14994	0.323038
DMR_243	0.846167	0.898253	0.957262	0.942237	0.983314	0.988987	0.840112	0.896219	0.956862	0.941279	0.982787	0.988744
DMR_244	0.0205652	0.0360211	0.202144	0.222024	0.359982	0.525319	0.0222674	0.0373855	0.205178	0.224666	0.35829	0.520217
DMR_245	0.939332	0.955029	0.961327	0.962543	0.968209	0.986703	0.928163	0.953638	0.959901	0.960988	0.966561	0.986595
DMR_246	0.00397793	0.0605435	0.126277	0.394593	0.899455	0.975156	0.0041863	0.0594633	0.125478	0.393946	0.901969	0.975462
DMR_247	0.00725074	0.0358354	0.0508804	0.0963075	0.0788582	0.595459	0.00556629	0.0329178	0.0468323	0.0917273	0.0736727	0.588195
DMR_248	0.00436293	0.00939711	0.0346413	0.0642977	0.0512505	0.319915	0.00351024	0.00899917	0.0344691	0.0649355	0.0534039	0.322408
DMR_249	0.775025	0.844962	0.886291	0.890369	0.951953	0.984132	0.777667	0.846925	0.886158	0.890036	0.950334	0.982641
DMR_250	0.00911836	0.0212857	0.0345394	0.148718	0.154161	0.802987	0.00895629	0.0237579	0.0389736	0.151715	0.157084	0.796392
DMR_251	0.0398789	0.0723525	0.116638	0.163201	0.239332	0.414706	0.0395605	0.0699281	0.112233	0.158273	0.22671	0.406465
DMR_252	0.0236666	0.0743897	0.178767	0.243818	0.462617	0.531232	0.0226172	0.0799222	0.175166	0.243305	0.465396	0.532345
DMR_253	0.0136541	0.0463584	0.0725248	0.0961685	0.124981	0.270074	0.0151917	0.0459755	0.0713797	0.0947107	0.119042	0.264188
DMR_254	0.525664	0.701133	0.832886	0.813272	0.919282	0.963449	0.548897	0.695591	0.823976	0.809034	0.9195	0.961215
DMR_255	0.0612107	0.347563	0.522476	0.477302	0.620589	0.735374	0.0595113	0.341174	0.520396	0.471345	0.608483	0.723431
DMR_256	0.00408621	0.015356	0.0234328	0.0376269	0.0335459	0.149647	0.00428622	0.0162673	0.0238436	0.0381701	0.0349442	0.149832
DMR_257	0.579506	0.640144	0.701311	0.751121	0.877569	0.942466	0.557877	0.628997	0.692025	0.744362	0.875308	0.943403
DMR_258	0.00427583	0.0116907	0.0186722	0.0259126	0.0300167	0.092409	0.00388284	0.0122757	0.0195227	0.0266901	0.0299107	0.0960329
DMR_259	0.743967	0.885262	0.91244	0.90903	0.953271	0.982122	0.744035	0.886548	0.913888	0.909868	0.95318	0.978953
DMR_260	0.00537927	0.0357771	0.0928654	0.289053	0.447751	0.982077	0.00565916	0.0363559	0.0928676	0.288844	0.445239	0.981519
DMR_261	0.323766	0.428565	0.570308	0.632093	0.817319	0.968041	0.295719	0.420751	0.562244	0.624963	0.815439	0.968112
DMR_262	0.00239248	0.00732106	0.0124408	0.0140868	0.0177618	0.0432248	0.00252633	0.00728263	0.0130955	0.0143155	0.0177793	0.0434682
DMR_263	0.0012103	0.0112978	0.0175404	0.0196679	0.0240705	0.063514	0.00159128	0.0115972	0.0177606	0.0198456	0.0243417	0.0635367
DMR_264	0.0152075	0.0287957	0.0367843	0.18062	0.369181	0.758218	0.0148622	0.0291842	0.0379337	0.180942	0.366733	0.754574
DMR_265	0.249138	0.475844	0.837193	0.700726	0.890243	0.972843	0.22089	0.469299	0.834602	0.696317	0.886737	0.971847
DMR_266	0.00392593	0.0182116	0.0249112	0.0291151	0.0396732	0.0774706	0.0043881	0.0189997	0.0252222	0.0294111	0.0404219	0.0768933
DMR_267	0.00540483	0.0210529	0.0404508	0.0419626	0.05949	0.101278	0.00551559	0.0206872	0.0386058	0.0414438	0.0598193	0.102034
DMR_268	0.00187685	0.00568014	0.0127287	0.0579931	0.0778124	0.312822	0.00205915	0.00617506	0.012805	0.0574311	0.0777088	0.304517
DMR_269	0.0050908	0.0135477	0.0287566	0.0292087	0.0340571	0.0859538	0.00458326	0.0137609	0.029269	0.0296004	0.0356104	0.0815892
DMR_270	0.0235693	0.0409391	0.101996	0.213981	0.430767	0.720846	0.0230725	0.0412399	0.0988535	0.211983	0.424519	0.71994
DMR_271	0.00272773	0.0118742	0.0173919	0.0250448	0.0400373	0.0697081	0.00390465	0.0117795	0.0173412	0.0255611	0.0405987	0.0734127
DMR_272	0.00941148	0.0377607	0.0543154	0.0602094	0.0676964	0.135465	0.00850223	0.0383779	0.0557792	0.0603267	0.0692696	0.134005
DMR_273	0.00228908	0.0107583	0.0158553	0.02059	0.0286981	0.053029	0.00220964	0.0109298	0.0164614	0.0207963	0.0288323	0.0543861
DMR_274	0.00456817	0.0157196	0.0334032	0.304355	0.740111	0.986099	0.00459123	0.015112	0.0324566	0.302134	0.726698	0.984661
DMR_275	0.0057629	0.0114201	0.0159813	0.0494368	0.066263	0.309836	0.00511527	0.0109456	0.0148189	0.0480558	0.063614	0.306371
DMR_276	0.00190332	0.0097765	0.0140894	0.114646	0.0272277	0.854902	0.00316523	0.0103263	0.0146454	0.11473	0.0281951	0.836924
DMR_277	0.0085671	0.0773086	0.209262	0.280084	0.455048	0.909111	0.00897507	0.0781168	0.212395	0.279385	0.458183	0.902409
DMR_278	0.00871232	0.0163442	0.0230132	0.0587473	0.0369309	0.305744	0.00847343	0.0166976	0.0232053	0.0583834	0.0358945	0.296977
DMR_279	0.0102405	0.0157928	0.0369383	0.379832	0.968678	0.981568	0.0102653	0.0161841	0.0378593	0.379473	0.967471	0.979774
DMR_280	0.0267763	0.450387	0.803006	0.652708	0.960786	0.991799	0.0256859	0.442448	0.799389	0.65003	0.958941	0.991908
DMR_281	0.00349756	0.0133023	0.020808	0.0932748	0.0383671	0.988036	0.00323736	0.013476	0.0221294	0.093586	0.038757	0.988966
DMR_282	0.0079043	0.0185757	0.0292711	0.0845744	0.0457369	0.850183	0.00655634	0.0185685	0.0290954	0.0845542	0.0462288	0.852516
DMR_283	0.00311626	0.0138425	0.0252543	0.224405	0.399991	0.829236	0.00417424	0.0150531	0.0272298	0.222091	0.393765	0.826756
DMR_284	0.0190577	0.0335972	0.0505655	0.169024	0.0921949	0.890826	0.0204306	0.0350795	0.0519206	0.169657	0.0995834	0.884241
DMR_285	0.574116	0.748325	0.854199	0.828593	0.941835	0.962832	0.571023	0.747179	0.851426	0.827487	0.942719	0.963305
DMR_286	0.00653287	0.0201704	0.0311517	0.0302759	0.0395228	0.0562048	0.0051373	0.0193683	0.0306434	0.0298799	0.040077	0.0560817
DMR_287	0.0127408	0.0316768	0.0550775	0.0639387	0.0751555	0.169788	0.011761	0.0309412	0.053188	0.0627052	0.072148	0.166126
DMR_288	0.00692782	0.0122298	0.0405768	0.132692	0.0479613	0.761742	0.00690835	0.0125552	0.0410615	0.13265	0.0489931	0.761435
DMR_289	0.00593285	0.0172374	0.0246323	0.0304962	0.046634	0.0648564	0.00619227	0.0176239	0.0249266	0.0306741	0.0461739	0.0646006
DMR_290	0.00187982	0.0128789	0.0210595	0.068757	0.0394711	0.69952	0.00209335	0.0133847	0.0223229	0.0692553	0.0378569	0.701984
DMR_291	0.0016412	0.0143231	0.0191204	0.0246468	0.0347879	0.0615747	0.00169012	0.014896	0.0201563	0.0254162	0.0364735	0.0668051
DMR_292	0.00303979	0.0125182	0.0234901	0.0365947	0.0446113	0.170989	0.00249712	0.0132603	0.024083	0.0372801	0.0459659	0.18164
DMR_293	0.870267	0.931971	0.963938	0.951739	0.978422	0.989412	0.866745	0.932682	0.961237	0.950627	0.977523	0.989697
DMR_294	0.00534759	0.0175212	0.0247367	0.100264	0.0307124	0.97644	0.00579449	0.0175301	0.0250558	0.100348	0.0313098	0.9752
DMR_295	0.00296163	0.0103366	0.0139476	0.0210936	0.0325956	0.0738833	0.00263169	0.0100772	0.0146515	0.0215519	0.0327042	0.0698974
DMR_296	0.00275669	0.0147759	0.022769	0.023692	0.0306963	0.051558	0.00331878	0.0152321	0.0229608	0.0242142	0.0313498	0.0542264
DMR_297	0.00226181	0.00981807	0.0184107	0.0226834	0.0313568	0.0825574	0.00226032	0.0102383	0.0193459	0.0230157	0.0312144	0.0837253
DMR_298	0.00797474	0.0591432	0.489983	0.447827	0.772676	0.931899	0.00881685	0.0587046	0.488466	0.445798	0.776381	0.929785
DMR_299	0.0234706	0.0497064	0.130931	0.128869	0.168829	0.317642	0.023051	0.0491514	0.130749	0.128531	0.170852	0.311967
DMR_300	0.870662	0.904214	0.924925	0.924032	0.946018	0.956317	0.873383	0.904807	0.925101	0.923956	0.945039	0.95602
DMR_301	0.238022	0.801832	0.835511	0.786855	0.868358	0.961606	0.233891	0.808092	0.837857	0.791397	0.869252	0.961607
DMR_302	0.00372474	0.00827449	0.0184536	0.0165743	0.0223334	0.032929	0.00367333	0.00842439	0.0185286	0.0167315	0.0224517	0.0324169
DMR_303	0.16761	0.540165	0.583703	0.593819	0.697374	0.885374	0.174749	0.536698	0.576756	0.589015	0.692136	0.879991
DMR_304	0.00674856	0.0118405	0.0145676	0.0147403	0.0173898	0.0252897	0.00638796	0.0117783	0.0146382	0.0149997	0.0179697	0.0259711
DMR_305	0.00413429	0.0165107	0.0247429	0.175259	0.170546	0.970209	0.00489815	0.0173656	0.0258781	0.177438	0.179546	0.969582
DMR_306	0.0105639	0.0220821	0.0302565	0.0396215	0.0634577	0.0940765	0.0104623	0.0229875	0.0314595	0.0406224	0.0641836	0.0980778
DMR_307	0.30881	0.66024	0.78188	0.742808	0.887437	0.954781	0.31804	0.684019	0.788939	0.749711	0.902334	0.955359
DMR_308	0.01076	0.0217162	0.0382754	0.0646216	0.0581749	0.27452	0.0113608	0.0220598	0.0361176	0.0652178	0.0586715	0.278022
DMR_309	0.00292988	0.0133685	0.0209243	0.0969197	0.248234	0.379152	0.00304492	0.0141847	0.0221573	0.0945641	0.238414	0.371212
DMR_310	0.0050296	0.0125598	0.019575	0.0715308	0.04328	0.525062	0.00511599	0.0128335	0.0200708	0.0712079	0.0405844	0.502114
DMR_311	0.0521273	0.179173	0.712089	0.593349	0.890155	0.974672	0.0513003	0.171471	0.712174	0.592753	0.890829	0.973402
DMR_312	0.00371794	0.0122126	0.0216509	0.168556	0.0675299	0.942014	0.00379734	0.011868	0.0219797	0.167533	0.0629722	0.938644
DMR_313	0.00642684	0.0259764	0.0441858	0.178062	0.379237	0.729696	0.00584376	0.0244289	0.0420247	0.172212	0.369114	0.697621
DMR_314	0.00232312	0.0122848	0.0166813	0.0177054	0.0213612	0.0405105	0.00301641	0.0126126	0.0167271	0.0179602	0.0219665	0.0418328
DMR_315	0.00518357	0.012383	0.0714913	0.238123	0.37999	0.895873	0.0056412	0.012428	0.0714049	0.237333	0.380097	0.892986
DMR_316	0.00299794	0.0120408	0.0180075	0.11822	0.0705763	0.69851	0.00336663	0.012468	0.0180336	0.117424	0.0665731	0.695263
DMR_317	0.0019671	0.0100122	0.0134754	0.121096	0.162973	0.554248	0.00228343	0.00971518	0.0141818	0.119192	0.162234	0.538119
DMR_318	0.0021572	0.0171236	0.0315656	0.174202	0.0763558	0.983023	0.00173309	0.0170117	0.0310144	0.17333	0.0747117	0.981512
DMR_319	0.83245	0.917802	0.970167	0.94526	0.978774	0.988099	0.841875	0.916244	0.97031	0.946143	0.978641	0.98738
DMR_320	0.00842342	0.0217204	0.0374739	0.269332	0.798139	0.9544	0.00711883	0.0229844	0.0382587	0.271477	0.807554	0.958276
DMR_321	0.00287334	0.0120949	0.0253902	0.03609	0.0468576	0.158999	0.00244075	0.0124313	0.0267819	0.0359132	0.04487	0.159888
DMR_322	0.857931	0.88861	0.965846	0.939771	0.976772	0.98836	0.861228	0.890164	0.964005	0.93877	0.977019	0.987929
DMR_323	0.830463	0.914122	0.936921	0.937559	0.974583	0.991018	0.82894	0.912298	0.940931	0.93808	0.974598	0.991411
DMR_324	0.00551575	0.0161097	0.0504382	0.108583	0.177858	0.354274	0.00499109	0.016301	0.0506584	0.108135	0.174472	0.363997
DMR_325	0.00300714	0.0105215	0.0173714	0.0202808	0.0267219	0.0614963	0.00310646	0.0107354	0.0183187	0.0206591	0.0263481	0.0617952
DMR_326	0.00430823	0.0122441	0.0343432	0.222864	0.0526243	0.93812	0.00509193	0.0122333	0.0336473	0.222183	0.0536365	0.937202
DMR_327	0.00927724	0.019934	0.0519777	0.191619	0.217806	0.901227	0.0119321	0.021167	0.0520048	0.190466	0.211721	0.894033
DMR_328	0.0140022	0.0220752	0.411186	0.407276	0.879264	0.980241	0.0149409	0.0230009	0.413094	0.407609	0.871242	0.978333
DMR_329	0.00392037	0.0184581	0.0283086	0.148814	0.122383	0.831936	0.00405133	0.0188343	0.0283317	0.147643	0.120874	0.825049
DMR_330	0.662939	0.731278	0.744251	0.769725	0.776794	0.967739	0.661522	0.730905	0.745427	0.770498	0.774855	0.968537
DMR_331	0.00432341	0.0133939	0.0201581	0.0738401	0.0399386	0.743596	0.0042211	0.0135507	0.0200922	0.07427	0.0397455	0.753315
DMR_332	0.00393573	0.0149421	0.0677774	0.261886	0.358218	0.953612	0.00393272	0.0153976	0.0647343	0.261004	0.359569	0.950028
DMR_333	0.00805195	0.0161477	0.0220646	0.140094	0.031676	0.984269	0.0080183	0.0167862	0.0229942	0.142621	0.0322264	0.984749
DMR_334	0.284279	0.367972	0.410152	0.444226	0.468951	0.779888	0.272927	0.358249	0.401844	0.434522	0.457133	0.767582
DMR_335	0.00117127	0.0116455	0.0172913	0.0190504	0.0241791	0.0684785	0.00109029	0.0118503	0.0182327	0.0197242	0.0250731	0.0706029
DMR_336	0.911542	0.944186	0.954275	0.952921	0.962655	0.978727	0.913389	0.943809	0.953533	0.952426	0.961471	0.979035
DMR_337	0.00241382	0.0107707	0.0208014	0.137782	0.066583	0.916165	0.00191082	0.0112811	0.0210093	0.138	0.0674565	0.912801
DMR_338	0.0109722	0.0225164	0.0275231	0.0277877	0.0312088	0.0536444	0.0106747	0.0229598	0.0277751	0.0281447	0.0320193	0.0536951
DMR_339	0.00515989	0.0290517	0.0395767	0.0565621	0.0531621	0.229027	0.00280712	0.0292203	0.0390475	0.0563388	0.0514829	0.22784
DMR_340	0.00437813	0.0157841	0.0192804	0.0238149	0.0259573	0.0661055	0.00432531	0.0156126	0.0192121	0.0239354	0.0265426	0.0653242
DMR_341	0.00368618	0.0103309	0.0155651	0.09004	0.0281923	0.631115	0.0033894	0.0110858	0.016451	0.0907762	0.0298947	0.638101
DMR_342	0.69215	0.798345	0.886223	0.86823	0.925328	0.977693	0.675747	0.791806	0.886576	0.864498	0.92328	0.980565
DMR_343	0.000973976	0.0150287	0.0201377	0.0790449	0.0277929	0.905695	0.00138185	0.0152705	0.019926	0.0790905	0.0278734	0.910715
DMR_344	0.00441916	0.0133206	0.0186923	0.0211288	0.0270544	0.0655242	0.00413441	0.0137516	0.018599	0.0212743	0.0268805	0.0636035
DMR_345	0.00917604	0.0204523	0.0319387	0.228804	0.217233	0.961358	0.00950148	0.0220946	0.034028	0.228559	0.214106	0.964701
DMR_346	0.38659	0.49087	0.82043	0.746626	0.959813	0.978936	0.398098	0.494312	0.824592	0.747385	0.957353	0.979595
DMR_347	0.00560434	0.0148716	0.0293774	0.102278	0.0751001	0.702549	0.00566556	0.014618	0.0297234	0.101829	0.0729515	0.699403
DMR_348	0.00287012	0.0171058	0.038073	0.262662	0.216069	0.982076	0.00460041	0.0178861	0.0385493	0.26278	0.216698	0.980894
DMR_349	0.00297838	0.00858068	0.023394	0.171309	0.0966894	0.976459	0.00261531	0.00906077	0.02348	0.171323	0.0951495	0.974729
DMR_350	0.00651384	0.0188227	0.0222503	0.0250545	0.0281414	0.0634523	0.00560465	0.0183421	0.0217855	0.0243634	0.0280155	0.0582799
DMR_351	0.00299187	0.00959414	0.0234533	0.32941	0.896557	0.990757	0.00314989	0.00979988	0.0244247	0.329385	0.892644	0.990749
DMR_352	0.00639918	0.0142782	0.0311173	0.0306794	0.0404703	0.0810371	0.00590926	0.0141513	0.0317806	0.0307561	0.0406848	0.0859611
DMR_353	0.00430304	0.0164018	0.078367	0.198199	0.153823	0.991136	0.00495622	0.0178645	0.0758329	0.197345	0.153902	0.990537
DMR_354	0.0516112	0.199181	0.346876	0.447872	0.72537	0.930763	0.0500873	0.195602	0.337958	0.444128	0.715423	0.926797
DMR_355	0.0053906	0.00894471	0.0148165	0.0195152	0.028342	0.0534891	0.00523221	0.00912079	0.0156794	0.019802	0.0268372	0.0561459
DMR_356	0.00278255	0.0157512	0.0258452	0.0320823	0.0493822	0.0743826	0.00237938	0.0155251	0.0264031	0.0319172	0.0465556	0.0742556
DMR_357	0.00580561	0.0214325	0.0403391	0.105889	0.0855897	0.658243	0.00636505	0.0217388	0.0373921	0.101323	0.0776391	0.644368
DMR_358	0.00684219	0.0122664	0.0176963	0.04952	0.0428327	0.241218	0.00642418	0.0124085	0.018973	0.0490909	0.043713	0.237607
DMR_359	0.0279862	0.0683982	0.270506	0.469125	0.911167	0.983492	0.029249	0.0694419	0.271102	0.467414	0.908266	0.984005
DMR_360	0.0330503	0.062082	0.149553	0.453358	0.92848	0.956244	0.0328196	0.0620747	0.144892	0.451643	0.929064	0.95402
DMR_361	0.00635529	0.0162844	0.0219074	0.0260834	0.0349552	0.0663206	0.00696179	0.0165414	0.0226702	0.0264505	0.0336628	0.0624251
DMR_362	0.0107799	0.0306513	0.0552816	0.226187	0.377795	0.84416	0.0104025	0.0304724	0.0545014	0.22372	0.36642	0.838773
DMR_363	0.00341617	0.00907044	0.0161083	0.0162631	0.0201986	0.0358102	0.00283631	0.00887258	0.0160536	0.0164898	0.0201628	0.0381096
DMR_364	0.769188	0.878799	0.89379	0.892378	0.933684	0.987819	0.768816	0.877565	0.891306	0.890499	0.93232	0.98735
DMR_365	0.00665269	0.0210584	0.0773876	0.178324	0.291583	0.597648	0.00538413	0.0217839	0.0750638	0.175431	0.298627	0.603246
DMR_366	0.167612	0.313779	0.485874	0.554876	0.829103	0.955072	0.177244	0.327154	0.49148	0.560359	0.827878	0.955233
DMR_367	0.00656731	0.0132738	0.0172949	0.165003	0.0760305	0.973166	0.00658984	0.0134987	0.0180647	0.165141	0.075469	0.972874
DMR_368	0.00397655	0.010234	0.0143127	0.0224287	0.0398951	0.0672759	0.00359429	0.0104087	0.0151018	0.0230944	0.0396241	0.0781011
DMR_369	0.00732511	0.0129027	0.0172599	0.308856	0.708401	0.976774	0.00806139	0.0134382	0.0190251	0.308068	0.707047	0.978287
DMR_370	0.003808	0.00901949	0.0252733	0.0280416	0.0411783	0.0809424	0.00363196	0.00940868	0.0258354	0.0282896	0.04091	0.08149
DMR_371	0.00779372	0.0143702	0.0193701	0.045481	0.0353421	0.293999	0.00736287	0.0139129	0.0193983	0.0452859	0.0342228	0.288655
DMR_372	0.764009	0.853218	0.910297	0.890101	0.938759	0.966916	0.764599	0.854517	0.912612	0.88901	0.937939	0.967125
DMR_373	0.0107619	0.0167015	0.0207934	0.064838	0.0391626	0.350762	0.010541	0.0167421	0.021122	0.0639398	0.0393276	0.337711
DMR_374	0.019218	0.0255849	0.037236	0.0445727	0.0572535	0.0976137	0.0194034	0.0252011	0.0345396	0.0439151	0.0569865	0.0988173
DMR_375	0.0182873	0.0324833	0.0742877	0.0684661	0.0890063	0.147852	0.0186665	0.033165	0.0756618	0.0685589	0.0889251	0.154553
DMR_376	0.00327237	0.00863563	0.0156332	0.033119	0.0207055	0.309653	0.0036932	0.00901598	0.0153321	0.0326997	0.02093	0.296713
DMR_377	0.37469	0.56192	0.656248	0.690293	0.839843	0.965864	0.375487	0.570912	0.669022	0.696608	0.849574	0.963269
DMR_378	0.00514683	0.0109854	0.0133553	0.017643	0.0223723	0.0418628	0.00577229	0.0112971	0.0135774	0.0180696	0.0218375	0.0436498
DMR_379	0.549316	0.866397	0.933775	0.865671	0.949161	0.972995	0.546871	0.865061	0.932991	0.863399	0.948564	0.972896
DMR_380	0.211898	0.814623	0.89185	0.824588	0.958526	0.974893	0.219849	0.816507	0.895178	0.824285	0.95797	0.972811
DMR_381	0.00428621	0.0113618	0.0207143	0.0237369	0.0312168	0.0628106	0.00448912	0.0116546	0.0207801	0.0238318	0.030951	0.0640448
DMR_382	0.00526636	0.0116857	0.0221639	0.151662	0.0432481	0.766734	0.0056138	0.0125815	0.0218087	0.150861	0.0439312	0.754969
DMR_383	0.0775217	0.343757	0.554336	0.566518	0.866266	0.973914	0.0742227	0.325461	0.538817	0.559956	0.864108	0.978282
DMR_384	0.756615	0.918344	0.939338	0.921992	0.962502	0.979382	0.758383	0.917608	0.936355	0.921542	0.960877	0.978051
DMR_385	0.00529401	0.0212235	0.0561801	0.243021	0.445891	0.886098	0.00540276	0.0213509	0.0566975	0.240914	0.441468	0.883406
DMR_386	0.0024033	0.00692308	0.0123558	0.134472	0.0202286	0.964113	0.00207294	0.00649663	0.0128123	0.134197	0.0212634	0.965039
DMR_387	0.869422	0.92871	0.953051	0.946441	0.967562	0.982544	0.874719	0.926954	0.952987	0.94611	0.966856	0.981585
DMR_388	0.00501648	0.0178453	0.0293188	0.209034	0.056648	0.981198	0.00400081	0.0180277	0.0278569	0.208855	0.0581427	0.979243
DMR_389	0.00385638	0.02142	0.0567439	0.342412	0.650787	0.986119	0.00437956	0.0217976	0.0563885	0.34018	0.643772	0.984677
DMR_390	0.00913966	0.0212239	0.0314808	0.0485267	0.0737073	0.141681	0.00792388	0.0201291	0.031124	0.0477859	0.0727584	0.134284
DMR_391	0.874588	0.949542	0.96696	0.960261	0.980805	0.989378	0.876689	0.94837	0.9671	0.959808	0.980742	0.989029
DMR_392	0.00142261	0.00697603	0.0151688	0.0542741	0.0245123	0.449192	0.00140274	0.00698929	0.0150683	0.0544768	0.0250104	0.454331
DMR_393	0.00450229	0.0125628	0.0191745	0.100283	0.0355201	0.735707	0.00501821	0.0140646	0.0203311	0.10078	0.0360755	0.734953
DMR_394	0.0416259	0.0840896	0.184806	0.270303	0.25641	0.983063	0.0422531	0.0802867	0.17394	0.267416	0.256688	0.983345
DMR_395	0.0140971	0.0671372	0.230411	0.196941	0.298397	0.405836	0.0133537	0.0661094	0.226536	0.199476	0.306118	0.405557
DMR_396	0.0126576	0.258955	0.344763	0.407721	0.62976	0.810177	0.0123824	0.248815	0.337769	0.402441	0.626359	0.810324
DMR_397	0.00544706	0.0194832	0.0340002	0.240839	0.213084	0.990988	0.00472591	0.0205687	0.0351183	0.241276	0.214114	0.989456
DMR_398	0.00473366	0.0104718	0.014753	0.0416804	0.0373928	0.256906	0.00500718	0.0109224	0.0154651	0.0426668	0.0362753	0.266529
DMR_399	0.0147646	0.0411964	0.0479165	0.0508172	0.0589513	0.0980818	0.0179513	0.0393855	0.0459093	0.0497284	0.0571291	0.0995335
DMR_400	0.00502307	0.0126155	0.0196496	0.0244974	0.0259388	0.0795935	0.005006	0.0126453	0.0197182	0.0247867	0.0255687	0.0819521
DMR_401	0.00192542	0.0104187	0.014359	0.0881682	0.0322409	0.818289	0.00232483	0.0107154	0.0143145	0.0881096	0.0322789	0.815196
DMR_402	0.863157	0.8994	0.934449	0.927129	0.946374	0.98635	0.858407	0.897396	0.931976	0.925911	0.945418	0.984305
DMR_403	0.464406	0.636068	0.881443	0.78328	0.915828	0.93849	0.452795	0.637912	0.88559	0.782682	0.917693	0.93926
DMR_404	0.0248882	0.0424264	0.0808085	0.0941874	0.0971313	0.296683	0.0255386	0.0418443	0.0785767	0.0907824	0.0936787	0.288063
DMR_405	0.00364384	0.011762	0.0207812	0.191583	0.158429	0.92374	0.00466631	0.0115287	0.0202814	0.190138	0.153349	0.923265
DMR_406	0.00730243	0.0223677	0.0419299	0.100634	0.0593274	0.558802	0.00765379	0.022098	0.0409165	0.099128	0.0584658	0.545086
DMR_407	0.023636	0.0744647	0.135535	0.140024	0.192821	0.306343	0.0274681	0.071538	0.136554	0.139121	0.191995	0.300867
DMR_408	0.00868063	0.0298254	0.0750325	0.0941472	0.0896898	0.376975	0.00825136	0.0302487	0.0752726	0.0946866	0.091649	0.370809
DMR_409	0.00534845	0.0144734	0.0882755	0.206497	0.229535	0.887913	0.00655717	0.014581	0.0815682	0.203139	0.219358	0.883573
DMR_410	0.00156121	0.0104849	0.015896	0.0192874	0.0285246	0.0517435	0.00239128	0.0107092	0.0160138	0.0191903	0.0291278	0.047533
DMR_411	0.00385623	0.00831475	0.028456	0.10804	0.077714	0.9143	0.00422222	0.00892783	0.0290275	0.109006	0.0785754	0.91712
DMR_412	0.00795569	0.0203176	0.0253263	0.0235779	0.0284638	0.0380954	0.00810182	0.0211339	0.0255309	0.0242085	0.0291188	0.036636
DMR_413	0.00959381	0.0178941	0.0352315	0.0496699	0.0532555	0.192378	0.0104885	0.0182204	0.0353779	0.0492127	0.0519984	0.195398
DMR_414	0.00857361	0.020191	0.0271308	0.115159	0.0456539	0.674178	0.00877138	0.0195634	0.0250017	0.113534	0.0420722	0.671989
DMR_415	0.0102609	0.0179046	0.0378962	0.158594	0.132027	0.948951	0.0110637	0.0180803	0.03776	0.159248	0.135641	0.947852
DMR_416	0.00374685	0.0117866	0.019814	0.0247794	0.0274248	0.0837192	0.00422782	0.0122918	0.0195948	0.0250171	0.0284533	0.082479
DMR_417	0.00204046	0.0145793	0.0202473	0.388775	0.888854	0.975064	0.00183126	0.0152559	0.0205588	0.388239	0.886591	0.972221
DMR_418	0.00716226	0.0145614	0.0180448	0.0268618	0.0229858	0.119447	0.00768219	0.0145864	0.0182191	0.0269764	0.0234023	0.112882
