# Supplementary material for: Candidate biomarkers from the integration of methylation and gene expression in discordant autistic sibling pairs
Source: Transl Psychiatry. 2023 Apr 3;13:109. doi: 10.1038/s41398-023-02407-4 (PMC10070641; doi:10.1038/s41398-023-02407-4)
Supplement: Supplementary file 6 — Supplementary File 5 [file 41398_2023_2407_MOESM6_ESM.csv]

ID	Description	Size	enrichmentScore	NES	pvalue	padj	leading_edge			Database
disassembly	synapse disassembly	8	0.811176851	1.451878806	0.009109312	0.042510121	tags=62%	list=18%	signal=52%	SynGO_BP_secondlevel_organization_GSEA_postcell.csv
GO:0030864	cortical actin cytoskeleton	53	0.634813701	1.341631045	0.000999001	0.0142616	tags=45%	list=21%	signal=36%	GO_GSEA_postcell.csv
structural	synapse structure	32	0.647387027	1.325189077	0.005994006	0.041958042	tags=53%	list=22%	signal=42%	SynGO_BP_secondlevel_organization_GSEA_postcell.csv
GO:0031102	neuron projection regeneration	52	0.626032861	1.321573916	0.001998002	0.022016007	tags=44%	list=20%	signal=35%	GO_GSEA_postcell.csv
calcium	calcium	12	0.700891814	1.318945714	0.033033033	0.082582583	tags=50%	list=19%	signal=41%	SynGO_BP_secondlevel_postsynapse_GSEA_postcell.csv
GO:0016266	O-glycan processing	58	0.617834685	1.312864079	0.001998002	0.022016007	tags=48%	list=31%	signal=33%	GO_GSEA_postcell.csv
4971	Gastric acid secretion	72	0.612097799	1.312714308	0.000999001	0.013861139	tags=50%	list=31%	signal=34%	KEGG_GSEA_postcell.csv
GO:0035579	specific granule membrane	88	0.60539769	1.311798665	0.000999001	0.0142616	tags=40%	list=27%	signal=29%	GO_GSEA_postcell.csv
R-HSA-400253	Homo sapiens: Circadian Clock	66	0.610843645	1.304727627	0.001998002	0.072527473	tags=56%	list=29%	signal=40%	Reactome_GSEA_postcell.csv
R-HSA-1655829	Homo sapiens: Regulation of cholesterol biosynthesis by SREBP (SREBF)	53	0.616297654	1.301695491	0.002997003	0.072527473	tags=51%	list=21%	signal=40%	Reactome_GSEA_postcell.csv
GO:0048678	response to axon injury	72	0.60379673	1.295641013	0.000999001	0.0142616	tags=35%	list=15%	signal=30%	GO_GSEA_postcell.csv
R-HSA-6794361	Homo sapiens: Neurexins and neuroligins	51	0.614788932	1.295510513	0.002997003	0.072527473	tags=47%	list=19%	signal=38%	Reactome_GSEA_postcell.csv
R-HSA-913709	Homo sapiens: O-linked glycosylation of mucins	62	0.606843773	1.292061579	0.001998002	0.072527473	tags=42%	list=31%	signal=29%	Reactome_GSEA_postcell.csv
562	Inositol phosphate metabolism	56	0.609564519	1.290607675	0.001998002	0.024642025	tags=45%	list=26%	signal=33%	KEGG_GSEA_postcell.csv
GO:0042472	inner ear morphogenesis	93	0.593174751	1.289548097	0.000999001	0.0142616	tags=47%	list=32%	signal=32%	GO_GSEA_postcell.csv
GO:0051705	multi-organism behavior	60	0.605278447	1.289147542	0.002997003	0.028476442	tags=33%	list=14%	signal=29%	GO_GSEA_postcell.csv
GO:0015081	sodium ion transmembrane transporter activity	113	0.586949374	1.286703072	0.000999001	0.0142616	tags=35%	list=23%	signal=27%	GO_GSEA_postcell.csv
GO:0030863	cortical cytoskeleton	75	0.597247046	1.284493128	0.000999001	0.0142616	tags=40%	list=21%	signal=32%	GO_GSEA_postcell.csv
4916	Melanogenesis	100	0.588768614	1.283179125	0.000999001	0.013861139	tags=50%	list=31%	signal=34%	KEGG_GSEA_postcell.csv
4070	Phosphatidylinositol signaling system	77	0.59595584	1.282811871	0.000999001	0.013861139	tags=55%	list=33%	signal=37%	KEGG_GSEA_postcell.csv
GO:0015370	solute:sodium symporter activity	54	0.605729665	1.281787149	0.003996004	0.03416053	tags=43%	list=25%	signal=32%	GO_GSEA_postcell.csv
GO:0007612	learning	134	0.580654246	1.281685997	0.000999001	0.0142616	tags=42%	list=26%	signal=31%	GO_GSEA_postcell.csv
GO:0005913	cell-cell adherens junction	73	0.595740186	1.279568592	0.000999001	0.0142616	tags=42%	list=25%	signal=32%	GO_GSEA_postcell.csv
GO:0010830	regulation of myotube differentiation	52	0.605222571	1.277642778	0.007992008	0.050680173	tags=52%	list=26%	signal=38%	GO_GSEA_postcell.csv
GO:0086003	cardiac muscle cell contraction	63	0.598231834	1.277624588	0.002997003	0.028476442	tags=40%	list=25%	signal=30%	GO_GSEA_postcell.csv
R-HSA-163685	Homo sapiens: Integration of energy metabolism	105	0.584376973	1.275323297	0.000999001	0.069073783	tags=54%	list=35%	signal=35%	Reactome_GSEA_postcell.csv
GO:1904645	response to amyloid-beta	50	0.603156154	1.269712305	0.011988012	0.064455025	tags=38%	list=18%	signal=31%	GO_GSEA_postcell.csv
GO:0033077	T cell differentiation in thymus	66	0.592539784	1.266175531	0.001998002	0.022016007	tags=44%	list=33%	signal=29%	GO_GSEA_postcell.csv
5223	Non-small cell lung cancer	53	0.598792405	1.264161509	0.003996004	0.040323313	tags=55%	list=28%	signal=39%	KEGG_GSEA_postcell.csv
GO:0046578	regulation of Ras protein signal transduction	203	0.566074938	1.263114044	0.000999001	0.0142616	tags=46%	list=31%	signal=32%	GO_GSEA_postcell.csv
GO:0008135	translation factor activity	59	0.59277647	1.261268531	0.004995005	0.039442846	tags=56%	list=34%	signal=37%	GO_GSEA_postcell.csv
GO:0034332	adherens junction organization	126	0.572462797	1.26039858	0.000999001	0.0142616	tags=49%	list=34%	signal=33%	GO_GSEA_postcell.csv
SFARI	SFARI	296	0.559657453	1.260334521	0.000999001	0.002997003	tags=45%	list=29%	signal=32%	Gandal_SFARI_ATLAS_GSEA_postcell.csv
GO:0021675	nerve development	73	0.585939451	1.25851795	0.001998002	0.022016007	tags=26%	list=11%	signal=23%	GO_GSEA_postcell.csv
exocytosis	exocytosis	19	0.637683478	1.255075578	0.042957043	0.31018981	tags=68%	list=31%	signal=47%	SynGO_BP_secondlevel_presynapse_GSEA_postcell.csv
GO:0016528	sarcoplasm	75	0.583292115	1.254480401	0.001998002	0.022016007	tags=61%	list=36%	signal=39%	GO_GSEA_postcell.csv
GO:0048167	regulation of synaptic plasticity	164	0.564714985	1.254072251	0.000999001	0.0142616	tags=40%	list=26%	signal=30%	GO_GSEA_postcell.csv
GO:0002039	p53 binding	61	0.587775719	1.253073807	0.006993007	0.046803081	tags=56%	list=26%	signal=41%	GO_GSEA_postcell.csv
GO:0046579	positive regulation of Ras protein signal transduction	50	0.595239995	1.253047888	0.012987013	0.066731141	tags=52%	list=34%	signal=34%	GO_GSEA_postcell.csv
GO:0005254	chloride channel activity	56	0.590290672	1.252442449	0.008991009	0.054970346	tags=45%	list=31%	signal=31%	GO_GSEA_postcell.csv
GO:0008306	associative learning	74	0.582552815	1.252189825	0.001998002	0.022016007	tags=43%	list=26%	signal=32%	GO_GSEA_postcell.csv
GO:0017137	Rab GTPase binding	102	0.573286351	1.25093682	0.000999001	0.0142616	tags=46%	list=27%	signal=34%	GO_GSEA_postcell.csv
GO:0018210	peptidyl-threonine modification	102	0.572892312	1.250077009	0.000999001	0.0142616	tags=45%	list=29%	signal=32%	GO_GSEA_postcell.csv
GO:0015914	phospholipid transport	61	0.584774624	1.246675799	0.006993007	0.046803081	tags=43%	list=26%	signal=32%	GO_GSEA_postcell.csv
GO:0090181	regulation of cholesterol metabolic process	61	0.584216161	1.245485218	0.006993007	0.046803081	tags=41%	list=20%	signal=33%	GO_GSEA_postcell.csv
GO:0042147	retrograde transport	63	0.583152411	1.245419946	0.005994006	0.043976277	tags=49%	list=25%	signal=37%	GO_GSEA_postcell.csv
GO:0005938	cell cortex	209	0.557644901	1.245026562	0.000999001	0.0142616	tags=39%	list=22%	signal=31%	GO_GSEA_postcell.csv
R-HSA-1989781	Homo sapiens: PPARA activates gene expression	114	0.568299292	1.243687944	0.000999001	0.069073783	tags=49%	list=32%	signal=34%	Reactome_GSEA_postcell.csv
GO:0007611	learning or memory	235	0.555498308	1.242851422	0.000999001	0.0142616	tags=43%	list=28%	signal=31%	GO_GSEA_postcell.csv
GO:0002456	T cell mediated immunity	82	0.57532649	1.242024491	0.001998002	0.022016007	tags=43%	list=29%	signal=30%	GO_GSEA_postcell.csv
GO:0002027	regulation of heart rate	92	0.571789962	1.241912248	0.001998002	0.022016007	tags=38%	list=25%	signal=29%	GO_GSEA_postcell.csv
GO:0017053	transcriptional repressor complex	72	0.577919339	1.240112708	0.002997003	0.028476442	tags=47%	list=30%	signal=33%	GO_GSEA_postcell.csv
GO:0019217	regulation of fatty acid metabolic process	87	0.572793376	1.23992223	0.002997003	0.028476442	tags=47%	list=34%	signal=31%	GO_GSEA_postcell.csv
GO:0070821	tertiary granule membrane	69	0.578875164	1.239781357	0.002997003	0.028476442	tags=30%	list=19%	signal=25%	GO_GSEA_postcell.csv
GO:0021545	cranial nerve development	50	0.588330593	1.238502812	0.015984016	0.073643368	tags=26%	list=10%	signal=24%	GO_GSEA_postcell.csv
GO:0018107	peptidyl-threonine phosphorylation	94	0.568959164	1.237601331	0.000999001	0.0142616	tags=47%	list=29%	signal=33%	GO_GSEA_postcell.csv
GO:0051651	maintenance of location in cell	70	0.577347309	1.237105239	0.004995005	0.039442846	tags=47%	list=32%	signal=32%	GO_GSEA_postcell.csv
GO:0097110	scaffold protein binding	54	0.584506596	1.236876922	0.012987013	0.066731141	tags=43%	list=31%	signal=30%	GO_GSEA_postcell.csv
GO:0051893	regulation of focal adhesion assembly	59	0.581086065	1.236394503	0.00999001	0.057671412	tags=51%	list=33%	signal=34%	GO_GSEA_postcell.csv
GO:0090109	regulation of cell-substrate junction assembly	59	0.581086065	1.236394503	0.00999001	0.057671412	tags=51%	list=33%	signal=34%	GO_GSEA_postcell.csv
membrane	membrane	110	0.567101822	1.236253603	0.001998002	0.00999001	tags=51%	list=30%	signal=36%	SynGO_BP_secondlevel_postsynapse_GSEA_postcell.csv
GO:0086001	cardiac muscle cell action potential	66	0.57831736	1.235784179	0.007992008	0.050680173	tags=32%	list=20%	signal=26%	GO_GSEA_postcell.csv
GO:0071013	catalytic step 2 spliceosome	78	0.573242654	1.235322892	0.002997003	0.028476442	tags=41%	list=26%	signal=31%	GO_GSEA_postcell.csv
GO:0042136	neurotransmitter biosynthetic process	93	0.567972086	1.23475809	0.001998002	0.022016007	tags=40%	list=29%	signal=28%	GO_GSEA_postcell.csv
4020	Calcium signaling pathway	167	0.556778845	1.234612256	0.000999001	0.013861139	tags=57%	list=39%	signal=35%	KEGG_GSEA_postcell.csv
GO:0004674	protein serine/threonine kinase activity	345	0.547572161	1.233921181	0.000999001	0.0142616	tags=54%	list=36%	signal=35%	GO_GSEA_postcell.csv
GO:0016529	sarcoplasmic reticulum	66	0.577331254	1.233677007	0.007992008	0.050680173	tags=61%	list=36%	signal=39%	GO_GSEA_postcell.csv
GO:0005089	Rho guanyl-nucleotide exchange factor activity	68	0.576141844	1.232513894	0.004995005	0.039442846	tags=51%	list=32%	signal=35%	GO_GSEA_postcell.csv
GO:1901019	regulation of calcium ion transmembrane transporter activity	75	0.572880825	1.232088945	0.004995005	0.039442846	tags=63%	list=37%	signal=40%	GO_GSEA_postcell.csv
GO:1900006	positive regulation of dendrite development	62	0.577408847	1.232051985	0.010989011	0.061479061	tags=56%	list=36%	signal=36%	GO_GSEA_postcell.csv
GO:1902476	chloride transmembrane transport	65	0.576720309	1.231947343	0.008991009	0.054970346	tags=43%	list=30%	signal=30%	GO_GSEA_postcell.csv
GO:0031227	intrinsic component of endoplasmic reticulum membrane	121	0.560111273	1.231594182	0.000999001	0.0142616	tags=44%	list=32%	signal=30%	GO_GSEA_postcell.csv
R-HSA-6802949	Homo sapiens: Signaling by RAS mutants	57	0.58071744	1.231171981	0.008991009	0.145054945	tags=58%	list=31%	signal=40%	Reactome_GSEA_postcell.csv
R-HSA-400206	Homo sapiens: Regulation of lipid metabolism by Peroxisome proliferator-activated receptor alpha (PPARalpha)	116	0.561982376	1.230881248	0.000999001	0.069073783	tags=48%	list=32%	signal=33%	Reactome_GSEA_postcell.csv
GO:0032507	maintenance of protein location in cell	56	0.579929721	1.230459219	0.015984016	0.073643368	tags=48%	list=32%	signal=33%	GO_GSEA_postcell.csv
GO:0008276	protein methyltransferase activity	67	0.574859742	1.229579013	0.006993007	0.046803081	tags=45%	list=32%	signal=31%	GO_GSEA_postcell.csv
GO:0014902	myotube differentiation	96	0.564846761	1.229388634	0.000999001	0.0142616	tags=52%	list=28%	signal=37%	GO_GSEA_postcell.csv
adhesion	adhesion	35	0.595926423	1.229013799	0.022977023	0.08041958	tags=46%	list=27%	signal=33%	SynGO_BP_secondlevel_organization_GSEA_postcell.csv
5214	Glioma	64	0.576076321	1.229009902	0.004995005	0.042649658	tags=53%	list=31%	signal=37%	KEGG_GSEA_postcell.csv
postsynapse	postsynapse	203	0.550264445	1.228794724	0.000999001	0.002997003	tags=48%	list=30%	signal=34%	SynGO_BP_toplevel_GSEA_postcell.csv
4666	Fc gamma R-mediated phagocytosis	86	0.567311501	1.228632968	0.003996004	0.040323313	tags=35%	list=15%	signal=30%	KEGG_GSEA_postcell.csv
GO:0086065	cell communication involved in cardiac conduction	53	0.580990675	1.227880127	0.016983017	0.075951826	tags=40%	list=25%	signal=30%	GO_GSEA_postcell.csv
R-HSA-422356	Homo sapiens: Regulation of insulin secretion	77	0.570048988	1.227630245	0.002997003	0.072527473	tags=51%	list=35%	signal=33%	Reactome_GSEA_postcell.csv
GO:0032663	regulation of interleukin-2 production	51	0.581826394	1.226959805	0.016983017	0.075951826	tags=37%	list=25%	signal=28%	GO_GSEA_postcell.csv
GO:0007030	Golgi organization	93	0.564320909	1.226820516	0.001998002	0.022016007	tags=51%	list=28%	signal=37%	GO_GSEA_postcell.csv
GO:0006493	protein O-linked glycosylation	96	0.56334312	1.226115959	0.000999001	0.0142616	tags=44%	list=32%	signal=30%	GO_GSEA_postcell.csv
GO:0015748	organophosphate ester transport	87	0.565312049	1.223727451	0.002997003	0.028476442	tags=40%	list=26%	signal=30%	GO_GSEA_postcell.csv
GO:0050660	flavin adenine dinucleotide binding	64	0.573043569	1.223702618	0.010989011	0.061479061	tags=50%	list=33%	signal=34%	GO_GSEA_postcell.csv
GO:0010494	cytoplasmic stress granule	51	0.580205381	1.2235414	0.018981019	0.080185121	tags=45%	list=32%	signal=31%	GO_GSEA_postcell.csv
GO:0060996	dendritic spine development	84	0.566032539	1.223427196	0.003996004	0.03416053	tags=54%	list=36%	signal=34%	GO_GSEA_postcell.csv
GO:0010257	NADH dehydrogenase complex assembly	52	0.579358367	1.223042677	0.017982018	0.077432226	tags=48%	list=34%	signal=32%	GO_GSEA_postcell.csv
GO:0032981	mitochondrial respiratory chain complex I assembly	52	0.579358367	1.223042677	0.017982018	0.077432226	tags=48%	list=34%	signal=32%	GO_GSEA_postcell.csv
GO:0010518	positive regulation of phospholipase activity	56	0.576433367	1.223040872	0.017982018	0.077432226	tags=39%	list=23%	signal=30%	GO_GSEA_postcell.csv
GO:0007044	cell-substrate junction assembly	94	0.562218539	1.222939107	0.001998002	0.022016007	tags=49%	list=34%	signal=32%	GO_GSEA_postcell.csv
4270	Vascular smooth muscle contraction	111	0.558258066	1.222368762	0.000999001	0.013861139	tags=44%	list=31%	signal=31%	KEGG_GSEA_postcell.csv
GO:0007584	response to nutrient	201	0.547596012	1.221633074	0.000999001	0.0142616	tags=49%	list=34%	signal=33%	GO_GSEA_postcell.csv
GO:0033619	membrane protein proteolysis	52	0.578668164	1.221585637	0.017982018	0.077432226	tags=56%	list=37%	signal=35%	GO_GSEA_postcell.csv
GO:0034333	adherens junction assembly	88	0.563262643	1.220498848	0.002997003	0.028476442	tags=51%	list=34%	signal=34%	GO_GSEA_postcell.csv
GO:0051057	positive regulation of small GTPase mediated signal transduction	56	0.575097669	1.220206869	0.017982018	0.077432226	tags=52%	list=35%	signal=34%	GO_GSEA_postcell.csv
GO:0007009	plasma membrane organization	83	0.564849125	1.219994555	0.003996004	0.03416053	tags=54%	list=34%	signal=36%	GO_GSEA_postcell.csv
R-HSA-4420097	Homo sapiens: VEGFA-VEGFR2 Pathway	96	0.560461722	1.219823988	0.001998002	0.072527473	tags=51%	list=29%	signal=36%	Reactome_GSEA_postcell.csv
GO:0090575	RNA polymerase II transcription factor complex	118	0.554781374	1.218165811	0.000999001	0.0142616	tags=48%	list=28%	signal=35%	GO_GSEA_postcell.csv
GO:0098661	inorganic anion transmembrane transport	84	0.563561554	1.218086388	0.004995005	0.039442846	tags=45%	list=31%	signal=31%	GO_GSEA_postcell.csv
GO:0030048	actin filament-based movement	126	0.553130898	1.217835294	0.001998002	0.022016007	tags=38%	list=25%	signal=29%	GO_GSEA_postcell.csv
GO:0048839	inner ear development	180	0.547323278	1.217725936	0.000999001	0.0142616	tags=44%	list=32%	signal=30%	GO_GSEA_postcell.csv
GO:0032623	interleukin-2 production	59	0.572306104	1.217713112	0.014985015	0.071661012	tags=34%	list=25%	signal=25%	GO_GSEA_postcell.csv
GO:0005253	anion channel activity	67	0.568924083	1.216883111	0.012987013	0.066731141	tags=40%	list=32%	signal=28%	GO_GSEA_postcell.csv
GO:0007265	Ras protein signal transduction	304	0.540942607	1.216172936	0.000999001	0.0142616	tags=45%	list=32%	signal=31%	GO_GSEA_postcell.csv
GO:0048661	positive regulation of smooth muscle cell proliferation	88	0.561016508	1.215631839	0.003996004	0.03416053	tags=51%	list=32%	signal=35%	GO_GSEA_postcell.csv
GO:1904377	positive regulation of protein localization to cell periphery	58	0.572020273	1.215511021	0.018981019	0.080185121	tags=40%	list=23%	signal=30%	GO_GSEA_postcell.csv
GO:1903035	negative regulation of response to wounding	85	0.562116194	1.215424203	0.003996004	0.03416053	tags=51%	list=30%	signal=35%	GO_GSEA_postcell.csv
GO:0035023	regulation of Rho protein signal transduction	116	0.55378158	1.21520646	0.000999001	0.0142616	tags=45%	list=31%	signal=31%	GO_GSEA_postcell.csv
GO:0042641	actomyosin	61	0.56963373	1.214397064	0.011988012	0.064455025	tags=41%	list=25%	signal=31%	GO_GSEA_postcell.csv
GO:0046777	protein autophosphorylation	199	0.54439396	1.214390411	0.000999001	0.0142616	tags=50%	list=34%	signal=33%	GO_GSEA_postcell.csv
GO:0016571	histone methylation	119	0.552656155	1.214056038	0.000999001	0.0142616	tags=45%	list=33%	signal=30%	GO_GSEA_postcell.csv
GO:0001726	ruffle	159	0.547235696	1.213730904	0.000999001	0.0142616	tags=50%	list=32%	signal=34%	GO_GSEA_postcell.csv
GO:1903078	positive regulation of protein localization to plasma membrane	51	0.575360784	1.21332508	0.020979021	0.085629863	tags=39%	list=23%	signal=30%	GO_GSEA_postcell.csv
GO:0006821	chloride transport	85	0.560991867	1.21299315	0.004995005	0.039442846	tags=44%	list=31%	signal=30%	GO_GSEA_postcell.csv
GO:0015294	solute:cation symporter activity	68	0.566821176	1.212574614	0.014985015	0.071661012	tags=43%	list=27%	signal=31%	GO_GSEA_postcell.csv
GO:0001954	positive regulation of cell-matrix adhesion	51	0.574929553	1.212415695	0.020979021	0.085629863	tags=53%	list=33%	signal=36%	GO_GSEA_postcell.csv
GO:0098727	maintenance of cell number	154	0.547167927	1.212225871	0.000999001	0.0142616	tags=55%	list=35%	signal=35%	GO_GSEA_postcell.csv
GO:1903391	regulation of adherens junction organization	65	0.567483271	1.212215866	0.014985015	0.071661012	tags=48%	list=33%	signal=32%	GO_GSEA_postcell.csv
R-HSA-381340	Homo sapiens: Transcriptional regulation of white adipocyte differentiation	81	0.561314537	1.211511221	0.007992008	0.138147567	tags=49%	list=36%	signal=32%	Reactome_GSEA_postcell.csv
GO:1901888	regulation of cell junction assembly	87	0.559540942	1.21123477	0.003996004	0.03416053	tags=48%	list=33%	signal=33%	GO_GSEA_postcell.csv
GO:0033138	positive regulation of peptidyl-serine phosphorylation	80	0.561479586	1.211078388	0.005994006	0.043976277	tags=51%	list=32%	signal=35%	GO_GSEA_postcell.csv
GO:0051668	localization within membrane	119	0.551221997	1.21090553	0.000999001	0.0142616	tags=40%	list=25%	signal=30%	GO_GSEA_postcell.csv
R-HSA-112040	Homo sapiens: G-protein mediated events	53	0.573096531	1.210449473	0.012987013	0.157142857	tags=45%	list=31%	signal=31%	Reactome_GSEA_postcell.csv
GO:0019827	stem cell population maintenance	152	0.546429291	1.20982976	0.000999001	0.0142616	tags=55%	list=35%	signal=35%	GO_GSEA_postcell.csv
4520	Adherens junction	67	0.565890268	1.20947817	0.004995005	0.042649658	tags=28%	list=10%	signal=26%	KEGG_GSEA_postcell.csv
GO:0015108	chloride transmembrane transporter activity	70	0.564277865	1.209100817	0.012987013	0.066731141	tags=43%	list=31%	signal=30%	GO_GSEA_postcell.csv
GO:0042982	amyloid precursor protein metabolic process	55	0.570449125	1.208832322	0.021978022	0.088094478	tags=44%	list=29%	signal=31%	GO_GSEA_postcell.csv
GO:0051082	unfolded protein binding	80	0.560362732	1.208669402	0.005994006	0.043976277	tags=38%	list=25%	signal=28%	GO_GSEA_postcell.csv
GO:0016811	hydrolase activity	55	0.570365206	1.208654489	0.021978022	0.088094478	tags=40%	list=26%	signal=29%	GO_GSEA_postcell.csv
GO:0050890	cognition	268	0.538593395	1.208567101	0.000999001	0.0142616	tags=47%	list=33%	signal=32%	GO_GSEA_postcell.csv
R-HSA-373080	Homo sapiens: Class B/2 (Secretin family receptors)	93	0.555644454	1.208004871	0.001998002	0.072527473	tags=44%	list=34%	signal=29%	Reactome_GSEA_postcell.csv
GO:0010811	positive regulation of cell-substrate adhesion	106	0.552120294	1.207587303	0.000999001	0.0142616	tags=48%	list=33%	signal=32%	GO_GSEA_postcell.csv
GO:0043647	inositol phosphate metabolic process	64	0.56538712	1.207352697	0.014985015	0.071661012	tags=45%	list=24%	signal=34%	GO_GSEA_postcell.csv
GO:0005903	brush border	92	0.555858214	1.207308925	0.003996004	0.03416053	tags=48%	list=32%	signal=33%	GO_GSEA_postcell.csv
GO:0051056	regulation of small GTPase mediated signal transduction	295	0.537017646	1.206958066	0.000999001	0.0142616	tags=45%	list=33%	signal=31%	GO_GSEA_postcell.csv
GO:0030176	integral component of endoplasmic reticulum membrane	116	0.549766843	1.206396607	0.001998002	0.022016007	tags=41%	list=32%	signal=28%	GO_GSEA_postcell.csv
GO:0046847	filopodium assembly	50	0.573033982	1.206301705	0.021978022	0.088094478	tags=48%	list=34%	signal=32%	GO_GSEA_postcell.csv
GO:1903313	positive regulation of mRNA metabolic process	70	0.562901877	1.206152431	0.013986014	0.0694032	tags=51%	list=30%	signal=36%	GO_GSEA_postcell.csv
GO:0017048	Rho GTPase binding	133	0.546424682	1.205961697	0.000999001	0.0142616	tags=44%	list=31%	signal=31%	GO_GSEA_postcell.csv
GO:0001952	regulation of cell-matrix adhesion	112	0.550260863	1.205812453	0.001998002	0.022016007	tags=47%	list=33%	signal=32%	GO_GSEA_postcell.csv
GO:0051926	negative regulation of calcium ion transport	61	0.565393481	1.205357314	0.012987013	0.066731141	tags=62%	list=38%	signal=39%	GO_GSEA_postcell.csv
GO:0006721	terpenoid metabolic process	99	0.553079018	1.205136183	0.001998002	0.022016007	tags=46%	list=37%	signal=29%	GO_GSEA_postcell.csv
4720	Long-term potentiation	66	0.563951944	1.204946681	0.008991009	0.062375125	tags=58%	list=31%	signal=40%	KEGG_GSEA_postcell.csv
GO:0007045	cell-substrate adherens junction assembly	79	0.558306783	1.203943082	0.004995005	0.039442846	tags=49%	list=34%	signal=33%	GO_GSEA_postcell.csv
GO:0048041	focal adhesion assembly	79	0.558306783	1.203943082	0.004995005	0.039442846	tags=49%	list=34%	signal=33%	GO_GSEA_postcell.csv
uptake	uptake	6	0.707130252	1.203565438	0.168763103	0.391993958	tags=50%	list=17%	signal=41%	SynGO_BP_secondlevel_presynapse_GSEA_postcell.csv
GO:0031594	neuromuscular junction	58	0.56630327	1.203362712	0.023976024	0.093265124	tags=50%	list=34%	signal=33%	GO_GSEA_postcell.csv
GO:0140056	organelle localization by membrane tethering	137	0.544551437	1.203319627	0.000999001	0.0142616	tags=39%	list=27%	signal=29%	GO_GSEA_postcell.csv
4810	Regulation of actin cytoskeleton	200	0.540132499	1.203262134	0.000999001	0.013861139	tags=50%	list=34%	signal=33%	KEGG_GSEA_postcell.csv
GO:0032526	response to retinoic acid	101	0.551591725	1.203220694	0.001998002	0.022016007	tags=40%	list=26%	signal=29%	GO_GSEA_postcell.csv
GO:0022406	membrane docking	145	0.544076998	1.203020105	0.000999001	0.0142616	tags=41%	list=27%	signal=30%	GO_GSEA_postcell.csv
R-HSA-112043	Homo sapiens: PLC beta mediated events	52	0.570235233	1.203005392	0.016983017	0.171245421	tags=44%	list=31%	signal=30%	Reactome_GSEA_postcell.csv
GO:0007163	establishment or maintenance of cell polarity	165	0.541387846	1.202495862	0.000999001	0.0142616	tags=54%	list=32%	signal=37%	GO_GSEA_postcell.csv
GO:0030027	lamellipodium	181	0.540109009	1.201822827	0.000999001	0.0142616	tags=50%	list=35%	signal=33%	GO_GSEA_postcell.csv
GO:0060589	nucleoside-triphosphatase regulator activity	245	0.536408493	1.201690335	0.000999001	0.0142616	tags=46%	list=31%	signal=32%	GO_GSEA_postcell.csv
GO:0016125	sterol metabolic process	147	0.543047468	1.201102887	0.000999001	0.0142616	tags=39%	list=25%	signal=29%	GO_GSEA_postcell.csv
GO:0031668	cellular response to extracellular stimulus	234	0.536887594	1.201068232	0.000999001	0.0142616	tags=47%	list=34%	signal=32%	GO_GSEA_postcell.csv
GO:0051149	positive regulation of muscle cell differentiation	98	0.551319815	1.200566446	0.002997003	0.028476442	tags=57%	list=33%	signal=38%	GO_GSEA_postcell.csv
GO:0007254	JNK cascade	184	0.539266211	1.200452418	0.000999001	0.0142616	tags=46%	list=32%	signal=31%	GO_GSEA_postcell.csv
GO:0051147	regulation of muscle cell differentiation	162	0.540851835	1.200418373	0.000999001	0.0142616	tags=57%	list=36%	signal=36%	GO_GSEA_postcell.csv
GO:0048010	vascular endothelial growth factor receptor signaling pathway	89	0.553545875	1.200287099	0.003996004	0.03416053	tags=51%	list=29%	signal=36%	GO_GSEA_postcell.csv
GO:0016197	endosomal transport	168	0.540294973	1.200227485	0.000999001	0.0142616	tags=44%	list=25%	signal=33%	GO_GSEA_postcell.csv
GO:0042471	ear morphogenesis	113	0.547418352	1.20004366	0.001998002	0.022016007	tags=44%	list=33%	signal=30%	GO_GSEA_postcell.csv
GO:0045296	cadherin binding	280	0.533810823	1.199573477	0.000999001	0.0142616	tags=45%	list=29%	signal=32%	GO_GSEA_postcell.csv
R-HSA-194138	Homo sapiens: Signaling by VEGF	103	0.549779306	1.199401254	0.005994006	0.120879121	tags=50%	list=29%	signal=35%	Reactome_GSEA_postcell.csv
GO:0005096	GTPase activator activity	184	0.538480844	1.198704123	0.000999001	0.0142616	tags=48%	list=31%	signal=34%	GO_GSEA_postcell.csv
GO:0046328	regulation of JNK cascade	158	0.539864933	1.197163755	0.000999001	0.0142616	tags=46%	list=32%	signal=31%	GO_GSEA_postcell.csv
GO:0098862	cluster of actin-based cell projections	137	0.541743888	1.19711566	0.000999001	0.0142616	tags=42%	list=32%	signal=29%	GO_GSEA_postcell.csv
GO:0055117	regulation of cardiac muscle contraction	73	0.557308893	1.19702342	0.017982018	0.077432226	tags=44%	list=29%	signal=31%	GO_GSEA_postcell.csv
GO:0044798	nuclear transcription factor complex	134	0.542179555	1.196760289	0.000999001	0.0142616	tags=47%	list=29%	signal=34%	GO_GSEA_postcell.csv
5217	Basal cell carcinoma	55	0.565716899	1.196629909	0.021978022	0.106067845	tags=56%	list=34%	signal=37%	KEGG_GSEA_postcell.csv
GO:0003713	transcription coactivator activity	270	0.532876419	1.19589147	0.000999001	0.0142616	tags=44%	list=31%	signal=31%	GO_GSEA_postcell.csv
GO:0005876	spindle microtubule	50	0.568086478	1.195886647	0.02997003	0.104516422	tags=44%	list=30%	signal=31%	GO_GSEA_postcell.csv
GO:0031669	cellular response to nutrient levels	205	0.535886894	1.195846078	0.000999001	0.0142616	tags=49%	list=34%	signal=33%	GO_GSEA_postcell.csv
GO:0086002	cardiac muscle cell action potential involved in contraction	51	0.567055616	1.19581108	0.030969031	0.106210949	tags=37%	list=25%	signal=28%	GO_GSEA_postcell.csv
R-HSA-5578775	Homo sapiens: Ion homeostasis	54	0.56516619	1.195053877	0.022977023	0.191739295	tags=50%	list=38%	signal=31%	Reactome_GSEA_postcell.csv
GO:0035306	positive regulation of dephosphorylation	52	0.566010194	1.194864288	0.031968032	0.107599717	tags=38%	list=24%	signal=29%	GO_GSEA_postcell.csv
GO:2000300	regulation of synaptic vesicle exocytosis	65	0.559311341	1.194759593	0.020979021	0.085629863	tags=48%	list=35%	signal=31%	GO_GSEA_postcell.csv
R-HSA-5620912	Homo sapiens: Anchoring of the basal body to the plasma membrane	93	0.549383847	1.194393929	0.002997003	0.072527473	tags=38%	list=27%	signal=28%	Reactome_GSEA_postcell.csv
GO:0045123	cellular extravasation	56	0.562930182	1.194390643	0.025974026	0.096256684	tags=46%	list=32%	signal=31%	GO_GSEA_postcell.csv
GO:0034968	histone lysine methylation	98	0.548419147	1.194249887	0.004995005	0.039442846	tags=49%	list=33%	signal=33%	GO_GSEA_postcell.csv
GO:0004672	protein kinase activity	486	0.526995221	1.194200264	0.000999001	0.0142616	tags=50%	list=36%	signal=33%	GO_GSEA_postcell.csv
GO:1903428	positive regulation of reactive oxygen species biosynthetic process	53	0.565004856	1.1940953	0.028971029	0.102638193	tags=45%	list=31%	signal=31%	GO_GSEA_postcell.csv
GO:0032768	regulation of monooxygenase activity	59	0.561059376	1.193783106	0.024975025	0.094611271	tags=42%	list=34%	signal=28%	GO_GSEA_postcell.csv
R-HSA-6802957	Homo sapiens: Oncogenic MAPK signaling	79	0.55374087	1.193765166	0.011988012	0.157142857	tags=56%	list=31%	signal=38%	Reactome_GSEA_postcell.csv
R-HSA-446728	Homo sapiens: Cell junction organization	83	0.55254435	1.193755509	0.010989011	0.157142857	tags=47%	list=33%	signal=31%	Reactome_GSEA_postcell.csv
GO:0016101	diterpenoid metabolic process	90	0.549870736	1.193104258	0.004995005	0.039442846	tags=46%	list=37%	signal=29%	GO_GSEA_postcell.csv
GO:0070252	actin-mediated cell contraction	109	0.544858279	1.193054625	0.003996004	0.03416053	tags=37%	list=25%	signal=28%	GO_GSEA_postcell.csv
GO:0033108	mitochondrial respiratory chain complex assembly	74	0.554957828	1.192874753	0.015984016	0.073643368	tags=43%	list=34%	signal=29%	GO_GSEA_postcell.csv
GO:0050839	cell adhesion molecule binding	416	0.527377272	1.192502952	0.000999001	0.0142616	tags=44%	list=30%	signal=31%	GO_GSEA_postcell.csv
R-HSA-425393	Homo sapiens: Transport of inorganic cations/anions and amino acids/oligopeptides	103	0.546578268	1.192417854	0.005994006	0.120879121	tags=46%	list=30%	signal=32%	Reactome_GSEA_postcell.csv
GO:0035249	synaptic transmission	60	0.559842949	1.192377103	0.022977023	0.090842309	tags=42%	list=32%	signal=28%	GO_GSEA_postcell.csv
GO:0008344	adult locomotory behavior	73	0.554960747	1.191979925	0.01998002	0.083073311	tags=44%	list=32%	signal=30%	GO_GSEA_postcell.csv
GO:0006720	isoprenoid metabolic process	113	0.543723875	1.191944672	0.002997003	0.028476442	tags=46%	list=37%	signal=29%	GO_GSEA_postcell.csv
GO:0031670	cellular response to nutrient	64	0.558134851	1.191865881	0.024975025	0.094611271	tags=52%	list=34%	signal=34%	GO_GSEA_postcell.csv
GO:0007266	Rho protein signal transduction	147	0.538648656	1.191373672	0.001998002	0.022016007	tags=45%	list=32%	signal=31%	GO_GSEA_postcell.csv
GO:0050773	regulation of dendrite development	129	0.540712189	1.191214786	0.002997003	0.028476442	tags=50%	list=35%	signal=32%	GO_GSEA_postcell.csv
GO:0003712	transcription coregulator activity	463	0.526110376	1.191118171	0.000999001	0.0142616	tags=48%	list=35%	signal=32%	GO_GSEA_postcell.csv
GO:0072686	mitotic spindle	88	0.549507412	1.190693493	0.003996004	0.03416053	tags=38%	list=27%	signal=27%	GO_GSEA_postcell.csv
GO:0043500	muscle adaptation	109	0.543650878	1.190410827	0.003996004	0.03416053	tags=49%	list=33%	signal=33%	GO_GSEA_postcell.csv
GO:0032092	positive regulation of protein binding	89	0.548762638	1.189915314	0.005994006	0.043976277	tags=49%	list=32%	signal=34%	GO_GSEA_postcell.csv
GO:0055038	recycling endosome membrane	70	0.555261827	1.189781791	0.017982018	0.077432226	tags=40%	list=32%	signal=27%	GO_GSEA_postcell.csv
GO:0014897	striated muscle hypertrophy	99	0.546018115	1.189750769	0.006993007	0.046803081	tags=46%	list=31%	signal=32%	GO_GSEA_postcell.csv
R-HSA-71406	Homo sapiens: Pyruvate metabolism and Citric Acid (TCA) cycle	52	0.56391443	1.189670616	0.025974026	0.199546485	tags=40%	list=29%	signal=29%	Reactome_GSEA_postcell.csv
GO:0030695	GTPase regulator activity	215	0.532638745	1.18958678	0.000999001	0.0142616	tags=47%	list=31%	signal=33%	GO_GSEA_postcell.csv
GO:0071300	cellular response to retinoic acid	64	0.557059443	1.189569407	0.025974026	0.096256684	tags=39%	list=25%	signal=29%	GO_GSEA_postcell.csv
GO:0031300	intrinsic component of organelle membrane	166	0.53532527	1.189196434	0.000999001	0.0142616	tags=43%	list=34%	signal=29%	GO_GSEA_postcell.csv
GO:0035418	protein localization to synapse	54	0.56137351	1.187924899	0.030969031	0.106210949	tags=41%	list=20%	signal=33%	GO_GSEA_postcell.csv
GO:0098693	regulation of synaptic vesicle cycle	98	0.54549733	1.187887272	0.006993007	0.046803081	tags=51%	list=35%	signal=33%	GO_GSEA_postcell.csv
GO:0010256	endomembrane system organization	342	0.527096422	1.187591952	0.000999001	0.0142616	tags=47%	list=32%	signal=33%	GO_GSEA_postcell.csv
GO:0007264	small GTPase mediated signal transduction	437	0.52492703	1.187527505	0.000999001	0.0142616	tags=45%	list=33%	signal=31%	GO_GSEA_postcell.csv
GO:0050662	coenzyme binding	244	0.530021769	1.187250389	0.000999001	0.0142616	tags=41%	list=26%	signal=31%	GO_GSEA_postcell.csv
GO:1902803	regulation of synaptic vesicle transport	69	0.554306942	1.187163408	0.020979021	0.085629863	tags=48%	list=35%	signal=31%	GO_GSEA_postcell.csv
GO:0030165	PDZ domain binding	77	0.551273108	1.186927986	0.013986014	0.0694032	tags=49%	list=34%	signal=32%	GO_GSEA_postcell.csv
GO:0106027	neuron projection organization	78	0.550771583	1.186898323	0.013986014	0.0694032	tags=50%	list=35%	signal=33%	GO_GSEA_postcell.csv
GO:0099177	regulation of trans-synaptic signaling	381	0.525518724	1.18677491	0.000999001	0.0142616	tags=46%	list=35%	signal=30%	GO_GSEA_postcell.csv
GO:0030166	proteoglycan biosynthetic process	51	0.562653829	1.186528558	0.03996004	0.121260938	tags=53%	list=33%	signal=35%	GO_GSEA_postcell.csv
GO:0070509	calcium ion import	65	0.55507377	1.185707606	0.023976024	0.093265124	tags=55%	list=40%	signal=34%	GO_GSEA_postcell.csv
GO:0036473	cell death in response to oxidative stress	81	0.549293867	1.185624943	0.010989011	0.061479061	tags=51%	list=36%	signal=33%	GO_GSEA_postcell.csv
GO:0098685	Schaffer collateral - CA1 synapse	78	0.549969034	1.18516885	0.015984016	0.073643368	tags=40%	list=19%	signal=32%	GO_GSEA_postcell.csv
GO:0050804	modulation of chemical synaptic transmission	380	0.524811869	1.185062518	0.000999001	0.0142616	tags=46%	list=35%	signal=30%	GO_GSEA_postcell.csv
GO:0018022	peptidyl-lysine methylation	104	0.542482029	1.184820232	0.004995005	0.039442846	tags=49%	list=33%	signal=33%	GO_GSEA_postcell.csv
R-HSA-6794362	Homo sapiens: Protein-protein interactions at synapses	77	0.550147923	1.184772264	0.012987013	0.157142857	tags=45%	list=28%	signal=33%	Reactome_GSEA_postcell.csv
GO:0043021	ribonucleoprotein complex binding	98	0.543852488	1.184305426	0.007992008	0.050680173	tags=44%	list=26%	signal=33%	GO_GSEA_postcell.csv
GO:0007416	synapse assembly	159	0.533935489	1.184231963	0.000999001	0.0142616	tags=37%	list=28%	signal=27%	GO_GSEA_postcell.csv
GO:0048259	regulation of receptor-mediated endocytosis	95	0.544409086	1.184189834	0.006993007	0.046803081	tags=59%	list=36%	signal=38%	GO_GSEA_postcell.csv
GO:0097711	ciliary basal body-plasma membrane docking	92	0.544927725	1.183568201	0.005994006	0.043976277	tags=37%	list=27%	signal=27%	GO_GSEA_postcell.csv
GO:0032922	circadian regulation of gene expression	57	0.557134022	1.183424147	0.034965035	0.112963959	tags=49%	list=33%	signal=33%	GO_GSEA_postcell.csv
GO:0021782	glial cell development	107	0.540608636	1.182999759	0.004995005	0.039442846	tags=49%	list=33%	signal=33%	GO_GSEA_postcell.csv
GO:0007626	locomotory behavior	187	0.531285201	1.182955251	0.000999001	0.0142616	tags=44%	list=32%	signal=30%	GO_GSEA_postcell.csv
assembly	assembly	85	0.547462543	1.182318474	0.005994006	0.041958042	tags=40%	list=27%	signal=29%	SynGO_BP_secondlevel_organization_GSEA_postcell.csv
4664	Fc epsilon RI signaling pathway	78	0.548935814	1.181966599	0.015984016	0.093380304	tags=46%	list=31%	signal=32%	KEGG_GSEA_postcell.csv
GO:0031301	integral component of organelle membrane	146	0.534331581	1.181788501	0.001998002	0.022016007	tags=46%	list=36%	signal=30%	GO_GSEA_postcell.csv
GO:0099643	signal release from synapse	142	0.534516435	1.181730152	0.002997003	0.028476442	tags=51%	list=35%	signal=33%	GO_GSEA_postcell.csv
GO:0042734	presynaptic membrane	134	0.535356294	1.181699211	0.000999001	0.0142616	tags=44%	list=38%	signal=27%	GO_GSEA_postcell.csv
GO:0007269	neurotransmitter secretion	141	0.534530544	1.181540436	0.001998002	0.022016007	tags=51%	list=35%	signal=34%	GO_GSEA_postcell.csv
5213	Endometrial cancer	50	0.561352744	1.181425978	0.041958042	0.136235193	tags=62%	list=37%	signal=39%	KEGG_GSEA_postcell.csv
GO:1903322	positive regulation of protein modification by small protein conjugation or removal	112	0.539096512	1.181347484	0.004995005	0.039442846	tags=48%	list=31%	signal=33%	GO_GSEA_postcell.csv
GO:0005085	guanyl-nucleotide exchange factor activity	185	0.530577819	1.181165368	0.001998002	0.022016007	tags=47%	list=34%	signal=31%	GO_GSEA_postcell.csv
GO:0051020	GTPase binding	398	0.522522746	1.18087717	0.000999001	0.0142616	tags=45%	list=32%	signal=31%	GO_GSEA_postcell.csv
GO:0070302	regulation of stress-activated protein kinase signaling cascade	207	0.528979681	1.180839544	0.000999001	0.0142616	tags=50%	list=37%	signal=32%	GO_GSEA_postcell.csv
GO:0051153	regulation of striated muscle cell differentiation	101	0.541321544	1.18081772	0.007992008	0.050680173	tags=59%	list=37%	signal=37%	GO_GSEA_postcell.csv
GO:0031345	negative regulation of cell projection organization	150	0.533436212	1.1805945	0.001998002	0.022016007	tags=54%	list=38%	signal=34%	GO_GSEA_postcell.csv
R-HSA-6802952	Homo sapiens: Signaling by BRAF and RAF fusions	64	0.553761461	1.180450517	0.021978022	0.189952904	tags=61%	list=35%	signal=40%	Reactome_GSEA_postcell.csv
GO:0043547	positive regulation of GTPase activity	309	0.524778837	1.180371084	0.000999001	0.0142616	tags=47%	list=33%	signal=32%	GO_GSEA_postcell.csv
GO:0003714	transcription corepressor activity	192	0.529514532	1.180234841	0.000999001	0.0142616	tags=41%	list=28%	signal=30%	GO_GSEA_postcell.csv
GO:0035097	histone methyltransferase complex	59	0.554557894	1.179949704	0.032967033	0.109311741	tags=53%	list=30%	signal=37%	GO_GSEA_postcell.csv
GO:0015103	inorganic anion transmembrane transporter activity	113	0.538186665	1.17980607	0.004995005	0.039442846	tags=41%	list=31%	signal=28%	GO_GSEA_postcell.csv
GO:0015918	sterol transport	100	0.541001528	1.179480031	0.007992008	0.050680173	tags=47%	list=36%	signal=30%	GO_GSEA_postcell.csv
GO:0010770	positive regulation of cell morphogenesis involved in differentiation	127	0.535568415	1.179358786	0.002997003	0.028476442	tags=51%	list=35%	signal=33%	GO_GSEA_postcell.csv
GO:0045665	negative regulation of neuron differentiation	185	0.529719289	1.179254119	0.002997003	0.028476442	tags=52%	list=38%	signal=32%	GO_GSEA_postcell.csv
GO:0060998	regulation of dendritic spine development	64	0.55222703	1.179250058	0.027972028	0.101202169	tags=56%	list=36%	signal=36%	GO_GSEA_postcell.csv
GO:0015276	ligand-gated ion channel activity	109	0.538524606	1.179186031	0.006993007	0.046803081	tags=44%	list=30%	signal=31%	GO_GSEA_postcell.csv
GO:0022834	ligand-gated channel activity	109	0.538524606	1.179186031	0.006993007	0.046803081	tags=44%	list=30%	signal=31%	GO_GSEA_postcell.csv
GO:0003300	cardiac muscle hypertrophy	97	0.541561844	1.179086148	0.00999001	0.057671412	tags=46%	list=31%	signal=32%	GO_GSEA_postcell.csv
GO:0032872	regulation of stress-activated MAPK cascade	205	0.52831647	1.178952472	0.000999001	0.0142616	tags=50%	list=37%	signal=32%	GO_GSEA_postcell.csv
GO:0060997	dendritic spine morphogenesis	50	0.559925941	1.178707789	0.042957043	0.126001529	tags=52%	list=35%	signal=34%	GO_GSEA_postcell.csv
GO:1903522	regulation of blood circulation	272	0.525091352	1.17859099	0.000999001	0.0142616	tags=35%	list=25%	signal=27%	GO_GSEA_postcell.csv
GO:0018105	peptidyl-serine phosphorylation	217	0.527371972	1.178051624	0.000999001	0.0142616	tags=52%	list=37%	signal=33%	GO_GSEA_postcell.csv
GO:0034702	ion channel complex	233	0.526487827	1.17758362	0.000999001	0.0142616	tags=40%	list=31%	signal=28%	GO_GSEA_postcell.csv
GO:1901992	positive regulation of mitotic cell cycle phase transition	74	0.547772109	1.177429142	0.022977023	0.090842309	tags=46%	list=37%	signal=29%	GO_GSEA_postcell.csv
GO:0031398	positive regulation of protein ubiquitination	95	0.541276084	1.177374978	0.008991009	0.054970346	tags=51%	list=31%	signal=35%	GO_GSEA_postcell.csv
GO:0015171	amino acid transmembrane transporter activity	51	0.558283898	1.177313216	0.044955045	0.128989822	tags=45%	list=34%	signal=30%	GO_GSEA_postcell.csv
GO:0014896	muscle hypertrophy	101	0.539579421	1.177017522	0.007992008	0.050680173	tags=47%	list=31%	signal=32%	GO_GSEA_postcell.csv
GO:0007623	circadian rhythm	191	0.528161477	1.177008326	0.000999001	0.0142616	tags=44%	list=31%	signal=31%	GO_GSEA_postcell.csv
GO:0010508	positive regulation of autophagy	106	0.538135642	1.177000331	0.005994006	0.043976277	tags=42%	list=31%	signal=29%	GO_GSEA_postcell.csv
GO:0006479	protein methylation	151	0.53163491	1.17699537	0.001998002	0.022016007	tags=44%	list=34%	signal=30%	GO_GSEA_postcell.csv
GO:0008213	protein alkylation	151	0.53163491	1.17699537	0.001998002	0.022016007	tags=44%	list=34%	signal=30%	GO_GSEA_postcell.csv
GO:0008170	N-methyltransferase activity	71	0.54874078	1.17683915	0.028971029	0.102638193	tags=45%	list=32%	signal=31%	GO_GSEA_postcell.csv
GO:0002431	Fc receptor mediated stimulatory signaling pathway	77	0.546317048	1.176257255	0.021978022	0.088094478	tags=51%	list=32%	signal=35%	GO_GSEA_postcell.csv
GO:0000288	nuclear-transcribed mRNA catabolic process	66	0.550433916	1.176201117	0.02997003	0.104516422	tags=39%	list=23%	signal=30%	GO_GSEA_postcell.csv
reuptake	reuptake	10	0.641598428	1.175868622	0.174219537	0.391993958	tags=20%	list=33%	signal=13%	SynGO_BP_secondlevel_presynapse_GSEA_postcell.csv
5200	Pathways in cancer	314	0.522111112	1.175860896	0.000999001	0.013861139	tags=50%	list=36%	signal=32%	KEGG_GSEA_postcell.csv
GO:0046890	regulation of lipid biosynthetic process	184	0.528192072	1.175800443	0.002997003	0.028476442	tags=45%	list=34%	signal=30%	GO_GSEA_postcell.csv
GO:0034330	cell junction organization	259	0.524172573	1.175726523	0.000999001	0.0142616	tags=49%	list=38%	signal=31%	GO_GSEA_postcell.csv
5210	Colorectal cancer	61	0.552449634	1.175410511	0.021978022	0.106067845	tags=62%	list=37%	signal=40%	KEGG_GSEA_postcell.csv
GO:0043178	alcohol binding	70	0.54855229	1.175404996	0.026973027	0.099072031	tags=41%	list=30%	signal=29%	GO_GSEA_postcell.csv
GO:0043204	perikaryon	118	0.535298485	1.175386096	0.005994006	0.043976277	tags=38%	list=30%	signal=27%	GO_GSEA_postcell.csv
GO:1905897	regulation of response to endoplasmic reticulum stress	75	0.546504802	1.175362302	0.022977023	0.090842309	tags=51%	list=33%	signal=34%	GO_GSEA_postcell.csv
GO:0060401	cytosolic calcium ion transport	148	0.531106698	1.174938907	0.001998002	0.022016007	tags=60%	list=39%	signal=37%	GO_GSEA_postcell.csv
GO:0031644	regulation of neurological system process	125	0.533568897	1.17483072	0.002997003	0.028476442	tags=42%	list=28%	signal=30%	GO_GSEA_postcell.csv
GO:1903034	regulation of response to wounding	161	0.529458954	1.174816877	0.000999001	0.0142616	tags=50%	list=32%	signal=34%	GO_GSEA_postcell.csv
GO:0048813	dendrite morphogenesis	120	0.534508783	1.174489658	0.005994006	0.043976277	tags=50%	list=35%	signal=33%	GO_GSEA_postcell.csv
GO:0031252	cell leading edge	366	0.520450578	1.174228653	0.000999001	0.0142616	tags=46%	list=33%	signal=31%	GO_GSEA_postcell.csv
GO:0051536	iron-sulfur cluster binding	54	0.554842848	1.174105336	0.037962038	0.11791424	tags=50%	list=29%	signal=36%	GO_GSEA_postcell.csv
GO:0051540	metal cluster binding	54	0.554842848	1.174105336	0.037962038	0.11791424	tags=50%	list=29%	signal=36%	GO_GSEA_postcell.csv
GO:0098656	anion transmembrane transport	210	0.525894534	1.17407823	0.000999001	0.0142616	tags=41%	list=32%	signal=28%	GO_GSEA_postcell.csv
GO:0045739	positive regulation of DNA repair	54	0.5548172	1.174051063	0.037962038	0.11791424	tags=50%	list=31%	signal=35%	GO_GSEA_postcell.csv
GO:0006941	striated muscle contraction	158	0.529421211	1.174004544	0.001998002	0.022016007	tags=35%	list=25%	signal=27%	GO_GSEA_postcell.csv
GO:0051961	negative regulation of nervous system development	272	0.522987364	1.173868497	0.000999001	0.0142616	tags=51%	list=38%	signal=32%	GO_GSEA_postcell.csv
GO:0043583	ear development	206	0.525959355	1.173779197	0.000999001	0.0142616	tags=42%	list=32%	signal=29%	GO_GSEA_postcell.csv
GO:0019218	regulation of steroid metabolic process	122	0.53356976	1.173701375	0.002997003	0.028476442	tags=41%	list=31%	signal=28%	GO_GSEA_postcell.csv
GO:0046330	positive regulation of JNK cascade	114	0.535195202	1.173581019	0.006993007	0.046803081	tags=57%	list=41%	signal=34%	GO_GSEA_postcell.csv
GO:0005088	Ras guanyl-nucleotide exchange factor activity	120	0.534086202	1.17356111	0.005994006	0.043976277	tags=49%	list=34%	signal=33%	GO_GSEA_postcell.csv
4310	Wnt signaling pathway	146	0.531757771	1.173356128	0.005994006	0.047523905	tags=53%	list=37%	signal=34%	KEGG_GSEA_postcell.csv
GO:0006809	nitric oxide biosynthetic process	71	0.547033065	1.173176755	0.031968032	0.107599717	tags=38%	list=29%	signal=27%	GO_GSEA_postcell.csv
GO:0060402	calcium ion transport into cytosol	138	0.531004701	1.173158413	0.001998002	0.022016007	tags=60%	list=38%	signal=37%	GO_GSEA_postcell.csv
GO:0010977	negative regulation of neuron projection development	122	0.533262266	1.173024976	0.002997003	0.028476442	tags=55%	list=38%	signal=34%	GO_GSEA_postcell.csv
R-HSA-5619102	Homo sapiens: SLC transporter disorders	91	0.540465645	1.172983575	0.00999001	0.155973059	tags=43%	list=29%	signal=30%	Reactome_GSEA_postcell.csv
4510	Focal adhesion	192	0.527081676	1.172976963	0.000999001	0.013861139	tags=50%	list=34%	signal=33%	KEGG_GSEA_postcell.csv
GO:1990351	transporter complex	259	0.522930536	1.172940616	0.000999001	0.0142616	tags=39%	list=31%	signal=28%	GO_GSEA_postcell.csv
GO:0005912	adherens junction	468	0.517892037	1.172847383	0.000999001	0.0142616	tags=37%	list=26%	signal=28%	GO_GSEA_postcell.csv
maturation	maturation	17	0.603711333	1.17267776	0.124875125	0.34965035	tags=47%	list=31%	signal=33%	SynGO_BP_secondlevel_organization_GSEA_postcell.csv
GO:0048645	animal organ formation	59	0.551126123	1.172647821	0.036963037	0.116055126	tags=34%	list=16%	signal=28%	GO_GSEA_postcell.csv
GO:0035019	somatic stem cell population maintenance	71	0.546714216	1.172492947	0.032967033	0.109311741	tags=58%	list=35%	signal=37%	GO_GSEA_postcell.csv
GO:0018209	peptidyl-serine modification	234	0.524112639	1.172489451	0.000999001	0.0142616	tags=50%	list=37%	signal=32%	GO_GSEA_postcell.csv
GO:0002090	regulation of receptor internalization	51	0.555926161	1.172341201	0.045954046	0.130691683	tags=57%	list=30%	signal=40%	GO_GSEA_postcell.csv
GO:0030279	negative regulation of ossification	71	0.546563268	1.172169221	0.033966034	0.110723922	tags=42%	list=32%	signal=29%	GO_GSEA_postcell.csv
GO:0060291	long-term synaptic potentiation	72	0.546253344	1.172163081	0.027972028	0.101202169	tags=35%	list=22%	signal=27%	GO_GSEA_postcell.csv
GO:0060047	heart contraction	254	0.522900121	1.172084534	0.000999001	0.0142616	tags=35%	list=25%	signal=27%	GO_GSEA_postcell.csv
GO:0010975	regulation of neuron projection development	425	0.518217983	1.171947682	0.000999001	0.0142616	tags=48%	list=35%	signal=32%	GO_GSEA_postcell.csv
R-HSA-442755	Homo sapiens: Activation of NMDA receptors and postsynaptic events	87	0.54095208	1.171895931	0.012987013	0.157142857	tags=55%	list=35%	signal=36%	Reactome_GSEA_postcell.csv
R-HSA-1592230	Homo sapiens: Mitochondrial biogenesis	69	0.547244909	1.171793307	0.022977023	0.191739295	tags=51%	list=31%	signal=35%	Reactome_GSEA_postcell.csv
GO:0015293	symporter activity	107	0.535477219	1.171770814	0.00999001	0.057671412	tags=44%	list=30%	signal=31%	GO_GSEA_postcell.csv
R-HSA-1445148	Homo sapiens: Translocation of SLC2A4 (GLUT4) to the plasma membrane	72	0.545897036	1.171519117	0.01998002	0.185967878	tags=57%	list=35%	signal=37%	Reactome_GSEA_postcell.csv
GO:0032436	positive regulation of proteasomal ubiquitin-dependent protein catabolic process	60	0.550009632	1.171433691	0.037962038	0.11791424	tags=52%	list=32%	signal=35%	GO_GSEA_postcell.csv
GO:0050848	regulation of calcium-mediated signaling	88	0.540617011	1.171429434	0.016983017	0.075951826	tags=59%	list=38%	signal=37%	GO_GSEA_postcell.csv
GO:0005884	actin filament	65	0.548300919	1.171239941	0.034965035	0.112963959	tags=49%	list=31%	signal=34%	GO_GSEA_postcell.csv
GO:0031267	small GTPase binding	312	0.52060239	1.171193623	0.000999001	0.0142616	tags=45%	list=32%	signal=31%	GO_GSEA_postcell.csv
GO:0008203	cholesterol metabolic process	136	0.530214779	1.171192207	0.001998002	0.022016007	tags=35%	list=21%	signal=28%	GO_GSEA_postcell.csv
GO:0003707	steroid hormone receptor activity	52	0.55476835	1.171132422	0.041958042	0.124329658	tags=54%	list=31%	signal=37%	GO_GSEA_postcell.csv
R-HSA-2151201	Homo sapiens: Transcriptional activation of mitochondrial biogenesis	51	0.555692497	1.170979883	0.040959041	0.2541561	tags=51%	list=31%	signal=35%	Reactome_GSEA_postcell.csv
GO:1902495	transmembrane transporter complex	254	0.522308704	1.170758869	0.000999001	0.0142616	tags=39%	list=31%	signal=28%	GO_GSEA_postcell.csv
GO:0015291	secondary active transmembrane transporter activity	163	0.527342871	1.170560084	0.001998002	0.022016007	tags=41%	list=29%	signal=29%	GO_GSEA_postcell.csv
R-HSA-2682334	Homo sapiens: EPH-Ephrin signaling	90	0.539464582	1.170397985	0.010989011	0.157142857	tags=51%	list=35%	signal=33%	Reactome_GSEA_postcell.csv
GO:0010810	regulation of cell-substrate adhesion	189	0.525238929	1.170380049	0.000999001	0.0142616	tags=48%	list=35%	signal=32%	GO_GSEA_postcell.csv
GO:0071230	cellular response to amino acid stimulus	58	0.550735245	1.17028153	0.036963037	0.116055126	tags=36%	list=21%	signal=29%	GO_GSEA_postcell.csv
GO:0098889	intrinsic component of presynaptic membrane	80	0.542414709	1.169956572	0.020979021	0.085629863	tags=41%	list=37%	signal=26%	GO_GSEA_postcell.csv
GO:0050766	positive regulation of phagocytosis	54	0.552825148	1.169835673	0.043956044	0.127003605	tags=43%	list=31%	signal=30%	GO_GSEA_postcell.csv
GO:0045666	positive regulation of neuron differentiation	332	0.519396301	1.169753831	0.000999001	0.0142616	tags=45%	list=33%	signal=31%	GO_GSEA_postcell.csv
R-HSA-383280	Homo sapiens: Nuclear Receptor transcription pathway	50	0.555385486	1.169530546	0.045954046	0.25448236	tags=54%	list=31%	signal=37%	Reactome_GSEA_postcell.csv
GO:0097061	dendritic spine organization	71	0.545184454	1.169212191	0.033966034	0.110723922	tags=49%	list=35%	signal=32%	GO_GSEA_postcell.csv
R-HSA-72172	Homo sapiens: mRNA Splicing	178	0.526495064	1.169035202	0.001998002	0.072527473	tags=41%	list=28%	signal=30%	Reactome_GSEA_postcell.csv
GO:0043507	positive regulation of JUN kinase activity	66	0.547011119	1.168887075	0.033966034	0.110723922	tags=55%	list=37%	signal=35%	GO_GSEA_postcell.csv
GO:0070161	anchoring junction	485	0.515816525	1.168877644	0.000999001	0.0142616	tags=37%	list=26%	signal=28%	GO_GSEA_postcell.csv
GO:0050768	negative regulation of neurogenesis	253	0.521439572	1.168699231	0.000999001	0.0142616	tags=52%	list=38%	signal=32%	GO_GSEA_postcell.csv
GO:0009135	purine nucleoside diphosphate metabolic process	124	0.530891774	1.168587178	0.003996004	0.03416053	tags=45%	list=30%	signal=32%	GO_GSEA_postcell.csv
GO:0009179	purine ribonucleoside diphosphate metabolic process	124	0.530891774	1.168587178	0.003996004	0.03416053	tags=45%	list=30%	signal=32%	GO_GSEA_postcell.csv
GO:0001892	embryonic placenta development	82	0.541276254	1.16851627	0.015984016	0.073643368	tags=37%	list=28%	signal=26%	GO_GSEA_postcell.csv
organization	organization	282	0.519638257	1.168427533	0.000999001	0.002997003	tags=46%	list=35%	signal=30%	SynGO_BP_toplevel_GSEA_postcell.csv
GO:1902652	secondary alcohol metabolic process	140	0.528715256	1.168275199	0.002997003	0.028476442	tags=37%	list=25%	signal=28%	GO_GSEA_postcell.csv
GO:0006469	negative regulation of protein kinase activity	209	0.52326766	1.168274173	0.000999001	0.0142616	tags=49%	list=35%	signal=32%	GO_GSEA_postcell.csv
GO:0001570	vasculogenesis	75	0.543071682	1.167978725	0.025974026	0.096256684	tags=57%	list=36%	signal=37%	GO_GSEA_postcell.csv
GO:0008016	regulation of heart contraction	229	0.522154249	1.167804855	0.000999001	0.0142616	tags=34%	list=25%	signal=26%	GO_GSEA_postcell.csv
GO:0017158	regulation of calcium ion-dependent exocytosis	84	0.540264525	1.167732006	0.016983017	0.075951826	tags=46%	list=35%	signal=30%	GO_GSEA_postcell.csv
GO:0005795	Golgi stack	119	0.531527217	1.167640714	0.006993007	0.046803081	tags=45%	list=36%	signal=29%	GO_GSEA_postcell.csv
GO:0016358	dendrite development	199	0.523337906	1.167420254	0.001998002	0.022016007	tags=48%	list=35%	signal=32%	GO_GSEA_postcell.csv
GO:0033267	axon part	333	0.518289762	1.167416998	0.000999001	0.0142616	tags=47%	list=35%	signal=31%	GO_GSEA_postcell.csv
GO:0034329	cell junction assembly	204	0.523127638	1.167291889	0.000999001	0.0142616	tags=46%	list=34%	signal=30%	GO_GSEA_postcell.csv
GO:0042826	histone deacetylase binding	92	0.537398632	1.167215214	0.013986014	0.0694032	tags=54%	list=40%	signal=33%	GO_GSEA_postcell.csv
GO:1905207	regulation of cardiocyte differentiation	58	0.549275168	1.167178949	0.03996004	0.121260938	tags=59%	list=37%	signal=37%	GO_GSEA_postcell.csv
GO:0043502	regulation of muscle adaptation	94	0.536554296	1.167114183	0.012987013	0.066731141	tags=49%	list=36%	signal=32%	GO_GSEA_postcell.csv
GO:0006282	regulation of DNA repair	96	0.536223342	1.167089778	0.013986014	0.0694032	tags=49%	list=33%	signal=33%	GO_GSEA_postcell.csv
GO:1905954	positive regulation of lipid localization	77	0.541963338	1.166883425	0.025974026	0.096256684	tags=55%	list=43%	signal=31%	GO_GSEA_postcell.csv
GO:1902554	serine/threonine protein kinase complex	63	0.546316394	1.166750444	0.035964036	0.114405901	tags=48%	list=29%	signal=34%	GO_GSEA_postcell.csv
GO:0070304	positive regulation of stress-activated protein kinase signaling cascade	144	0.527770583	1.166743089	0.002997003	0.028476442	tags=57%	list=41%	signal=34%	GO_GSEA_postcell.csv
GO:0010517	regulation of phospholipase activity	64	0.546320234	1.166636425	0.033966034	0.110723922	tags=39%	list=23%	signal=30%	GO_GSEA_postcell.csv
R-HSA-8876198	Homo sapiens: RAB GEFs exchange GTP for GDP on RABs	81	0.540512551	1.166613329	0.020979021	0.188034188	tags=42%	list=28%	signal=30%	Reactome_GSEA_postcell.csv
GO:0003682	chromatin binding	402	0.516088583	1.166293838	0.000999001	0.0142616	tags=41%	list=30%	signal=29%	GO_GSEA_postcell.csv
GO:0002011	morphogenesis of an epithelial sheet	50	0.554027632	1.166291177	0.053946054	0.142902801	tags=50%	list=34%	signal=33%	GO_GSEA_postcell.csv
GO:0030010	establishment of cell polarity	121	0.5303141	1.166075013	0.005994006	0.043976277	tags=52%	list=32%	signal=35%	GO_GSEA_postcell.csv
GO:0003015	heart process	263	0.519751957	1.165782992	0.000999001	0.0142616	tags=35%	list=25%	signal=27%	GO_GSEA_postcell.csv
GO:0006942	regulation of striated muscle contraction	87	0.538539044	1.165772094	0.01998002	0.083073311	tags=41%	list=29%	signal=30%	GO_GSEA_postcell.csv
GO:0030902	hindbrain development	138	0.527644753	1.165735216	0.002997003	0.028476442	tags=43%	list=34%	signal=29%	GO_GSEA_postcell.csv
GO:0032874	positive regulation of stress-activated MAPK cascade	143	0.527198176	1.16571793	0.002997003	0.028476442	tags=57%	list=41%	signal=33%	GO_GSEA_postcell.csv
GO:0046686	response to cadmium ion	53	0.551575555	1.165713482	0.044955045	0.128989822	tags=43%	list=33%	signal=29%	GO_GSEA_postcell.csv
GO:0033344	cholesterol efflux	51	0.55273427	1.165610118	0.050949051	0.138638826	tags=41%	list=36%	signal=26%	GO_GSEA_postcell.csv
GO:0070382	exocytic vesicle	159	0.525385301	1.165268239	0.002997003	0.028476442	tags=40%	list=31%	signal=27%	GO_GSEA_postcell.csv
GO:0001659	temperature homeostasis	168	0.524508683	1.165159347	0.001998002	0.022016007	tags=50%	list=37%	signal=32%	GO_GSEA_postcell.csv
GO:0060048	cardiac muscle contraction	121	0.529874523	1.165108456	0.005994006	0.043976277	tags=38%	list=25%	signal=29%	GO_GSEA_postcell.csv
GO:1901989	positive regulation of cell cycle phase transition	88	0.537599043	1.164889987	0.018981019	0.080185121	tags=49%	list=38%	signal=31%	GO_GSEA_postcell.csv
GO:0099504	synaptic vesicle cycle	154	0.525671685	1.164601915	0.002997003	0.028476442	tags=50%	list=35%	signal=33%	GO_GSEA_postcell.csv
GO:0034703	cation channel complex	172	0.5237589	1.164353541	0.001998002	0.022016007	tags=39%	list=31%	signal=27%	GO_GSEA_postcell.csv
R-HSA-204998	Homo sapiens: Cell death signalling via NRAGE NRIF and NADE	69	0.543750245	1.164310324	0.024975025	0.199546485	tags=42%	list=34%	signal=28%	Reactome_GSEA_postcell.csv
GO:0072384	organelle transport along microtubule	68	0.544235129	1.164257319	0.035964036	0.114405901	tags=46%	list=31%	signal=31%	GO_GSEA_postcell.csv
GO:0005643	nuclear pore	54	0.550182181	1.16424288	0.04995005	0.137338942	tags=44%	list=32%	signal=30%	GO_GSEA_postcell.csv
GO:0061564	axon development	412	0.514913042	1.164234279	0.000999001	0.0142616	tags=39%	list=26%	signal=29%	GO_GSEA_postcell.csv
GO:0098589	membrane region	302	0.517906804	1.164143404	0.000999001	0.0142616	tags=45%	list=33%	signal=31%	GO_GSEA_postcell.csv
GO:0097479	synaptic vesicle localization	128	0.528493742	1.164031893	0.004995005	0.039442846	tags=50%	list=35%	signal=33%	GO_GSEA_postcell.csv
GO:0070603	SWI/SNF superfamily-type complex	64	0.545067484	1.163961247	0.036963037	0.116055126	tags=36%	list=20%	signal=29%	GO_GSEA_postcell.csv
GO:0150034	distal axon	243	0.519596883	1.16388123	0.000999001	0.0142616	tags=46%	list=34%	signal=30%	GO_GSEA_postcell.csv
R-HSA-1500931	Homo sapiens: Cell-Cell communication	118	0.53113032	1.163803924	0.008991009	0.145054945	tags=47%	list=33%	signal=31%	Reactome_GSEA_postcell.csv
4730	Long-term depression	66	0.544632441	1.163668393	0.031968032	0.126184161	tags=45%	list=31%	signal=31%	KEGG_GSEA_postcell.csv
GO:1902117	positive regulation of organelle assembly	68	0.543946268	1.16363937	0.035964036	0.114405901	tags=54%	list=41%	signal=32%	GO_GSEA_postcell.csv
GO:0046209	nitric oxide metabolic process	75	0.54102179	1.163570044	0.027972028	0.101202169	tags=37%	list=29%	signal=27%	GO_GSEA_postcell.csv
GO:0030032	lamellipodium assembly	53	0.550553787	1.163554052	0.050949051	0.138638826	tags=45%	list=34%	signal=30%	GO_GSEA_postcell.csv
GO:0051155	positive regulation of striated muscle cell differentiation	60	0.546305583	1.163544651	0.041958042	0.124329658	tags=60%	list=38%	signal=37%	GO_GSEA_postcell.csv
R-HSA-418346	Homo sapiens: Platelet homeostasis	85	0.537562951	1.163433665	0.015984016	0.168179646	tags=47%	list=31%	signal=33%	Reactome_GSEA_postcell.csv
GO:0009416	response to light stimulus	282	0.517712894	1.163420279	0.000999001	0.0142616	tags=44%	list=31%	signal=31%	GO_GSEA_postcell.csv
GO:0048667	cell morphogenesis involved in neuron differentiation	471	0.513620228	1.163339525	0.000999001	0.0142616	tags=48%	list=35%	signal=32%	GO_GSEA_postcell.csv
R-HSA-112315	Homo sapiens: Transmission across Chemical Synapses	257	0.51863896	1.163298769	0.000999001	0.069073783	tags=47%	list=35%	signal=31%	Reactome_GSEA_postcell.csv
GO:0046928	regulation of neurotransmitter secretion	89	0.536425663	1.163164303	0.018981019	0.080185121	tags=49%	list=36%	signal=32%	GO_GSEA_postcell.csv
GO:0033866	nucleoside bisphosphate biosynthetic process	63	0.544611809	1.163110015	0.037962038	0.11791424	tags=38%	list=28%	signal=27%	GO_GSEA_postcell.csv
GO:0034030	ribonucleoside bisphosphate biosynthetic process	63	0.544611809	1.163110015	0.037962038	0.11791424	tags=38%	list=28%	signal=27%	GO_GSEA_postcell.csv
GO:0034033	purine nucleoside bisphosphate biosynthetic process	63	0.544611809	1.163110015	0.037962038	0.11791424	tags=38%	list=28%	signal=27%	GO_GSEA_postcell.csv
GO:0006513	protein monoubiquitination	61	0.545574777	1.163105995	0.03996004	0.121260938	tags=49%	list=30%	signal=34%	GO_GSEA_postcell.csv
GO:0008080	N-acetyltransferase activity	61	0.545481957	1.162908113	0.03996004	0.121260938	tags=54%	list=37%	signal=34%	GO_GSEA_postcell.csv
GO:0005604	basement membrane	86	0.537384698	1.162843083	0.022977023	0.090842309	tags=43%	list=27%	signal=31%	GO_GSEA_postcell.csv
GO:0006836	neurotransmitter transport	223	0.520133886	1.162715173	0.000999001	0.0142616	tags=49%	list=35%	signal=32%	GO_GSEA_postcell.csv
R-HSA-72163	Homo sapiens: mRNA Splicing - Major Pathway	171	0.524055922	1.162482168	0.002997003	0.072527473	tags=42%	list=28%	signal=30%	Reactome_GSEA_postcell.csv
GO:0017156	calcium ion regulated exocytosis	119	0.529175927	1.162475481	0.007992008	0.050680173	tags=49%	list=35%	signal=32%	GO_GSEA_postcell.csv
GO:0033673	negative regulation of kinase activity	228	0.519737975	1.162384569	0.000999001	0.0142616	tags=47%	list=35%	signal=31%	GO_GSEA_postcell.csv
GO:0045621	positive regulation of lymphocyte differentiation	86	0.53711917	1.162268508	0.023976024	0.093265124	tags=47%	list=34%	signal=31%	GO_GSEA_postcell.csv
GO:0043492	ATPase activity coupled to movement of substances	60	0.545697872	1.162250322	0.041958042	0.124329658	tags=53%	list=38%	signal=33%	GO_GSEA_postcell.csv
GO:0005911	cell-cell junction	386	0.514489176	1.16219558	0.000999001	0.0142616	tags=42%	list=33%	signal=28%	GO_GSEA_postcell.csv
GO:0017016	Ras GTPase binding	299	0.517023784	1.162186644	0.000999001	0.0142616	tags=44%	list=32%	signal=30%	GO_GSEA_postcell.csv
5218	Melanoma	68	0.543210519	1.162013388	0.031968032	0.126184161	tags=53%	list=34%	signal=35%	KEGG_GSEA_postcell.csv
GO:0044448	cell cortex part	110	0.530488577	1.161915377	0.010989011	0.061479061	tags=35%	list=22%	signal=28%	GO_GSEA_postcell.csv
R-HSA-380270	Homo sapiens: Recruitment of mitotic centrosome proteins and complexes	74	0.540459284	1.161886898	0.025974026	0.199546485	tags=38%	list=27%	signal=28%	Reactome_GSEA_postcell.csv
R-HSA-380287	Homo sapiens: Centrosome maturation	74	0.540459284	1.161886898	0.025974026	0.199546485	tags=38%	list=27%	signal=28%	Reactome_GSEA_postcell.csv
GO:0098857	membrane microdomain	291	0.516846368	1.161868788	0.000999001	0.0142616	tags=45%	list=33%	signal=30%	GO_GSEA_postcell.csv
5100	Bacterial invasion of epithelial cells	68	0.543137255	1.161856664	0.031968032	0.126184161	tags=51%	list=33%	signal=34%	KEGG_GSEA_postcell.csv
R-HSA-983712	Homo sapiens: Ion channel transport	175	0.523431615	1.161833683	0.002997003	0.072527473	tags=52%	list=38%	signal=32%	Reactome_GSEA_postcell.csv
GO:0001523	retinoid metabolic process	84	0.53743671	1.161619945	0.022977023	0.090842309	tags=43%	list=37%	signal=27%	GO_GSEA_postcell.csv
GO:0005791	rough endoplasmic reticulum	67	0.543061115	1.161564292	0.03996004	0.121260938	tags=46%	list=36%	signal=30%	GO_GSEA_postcell.csv
GO:0035257	nuclear hormone receptor binding	139	0.525811991	1.161515438	0.004995005	0.039442846	tags=44%	list=30%	signal=31%	GO_GSEA_postcell.csv
GO:1902911	protein kinase complex	75	0.540048937	1.161477739	0.028971029	0.102638193	tags=49%	list=30%	signal=35%	GO_GSEA_postcell.csv
GO:0048814	regulation of dendrite morphogenesis	74	0.540342102	1.161458438	0.030969031	0.106210949	tags=47%	list=31%	signal=33%	GO_GSEA_postcell.csv
GO:0006909	phagocytosis	232	0.519300539	1.161439196	0.001998002	0.022016007	tags=43%	list=31%	signal=30%	GO_GSEA_postcell.csv
GO:0032413	negative regulation of ion transmembrane transporter activity	64	0.54363336	1.160898754	0.03996004	0.121260938	tags=52%	list=38%	signal=32%	GO_GSEA_postcell.csv
GO:0033135	regulation of peptidyl-serine phosphorylation	110	0.529997411	1.16083959	0.010989011	0.061479061	tags=53%	list=37%	signal=33%	GO_GSEA_postcell.csv
GO:0019751	polyol metabolic process	108	0.530292333	1.160795447	0.011988012	0.064455025	tags=44%	list=27%	signal=32%	GO_GSEA_postcell.csv
GO:0035773	insulin secretion involved in cellular response to glucose stimulus	57	0.546479814	1.160793243	0.046953047	0.132235112	tags=49%	list=32%	signal=34%	GO_GSEA_postcell.csv
GO:0007605	sensory perception of sound	134	0.525869266	1.160758366	0.003996004	0.03416053	tags=44%	list=32%	signal=30%	GO_GSEA_postcell.csv
5010	Alzheimer disease	143	0.526494988	1.160751294	0.007992008	0.059140859	tags=46%	list=34%	signal=31%	KEGG_GSEA_postcell.csv
GO:0050808	synapse organization	362	0.514477769	1.160551161	0.000999001	0.0142616	tags=44%	list=36%	signal=29%	GO_GSEA_postcell.csv
GO:0043406	positive regulation of MAP kinase activity	236	0.518716285	1.160533483	0.000999001	0.0142616	tags=51%	list=37%	signal=33%	GO_GSEA_postcell.csv
GO:0009952	anterior/posterior pattern specification	175	0.521576433	1.160143475	0.001998002	0.022016007	tags=46%	list=37%	signal=29%	GO_GSEA_postcell.csv
GO:0071236	cellular response to antibiotic	135	0.525425393	1.160100368	0.003996004	0.03416053	tags=53%	list=40%	signal=32%	GO_GSEA_postcell.csv
GO:0019897	extrinsic component of plasma membrane	93	0.53352908	1.159879796	0.015984016	0.073643368	tags=53%	list=33%	signal=35%	GO_GSEA_postcell.csv
GO:0038094	Fc-gamma receptor signaling pathway	76	0.538991264	1.159578326	0.028971029	0.102638193	tags=50%	list=32%	signal=34%	GO_GSEA_postcell.csv
GO:0045121	membrane raft	290	0.515809862	1.15954003	0.000999001	0.0142616	tags=45%	list=33%	signal=30%	GO_GSEA_postcell.csv
GO:0099565	chemical synaptic transmission	96	0.532701912	1.159425389	0.014985015	0.071661012	tags=54%	list=40%	signal=33%	GO_GSEA_postcell.csv
R-HSA-438064	Homo sapiens: Post NMDA receptor activation events	77	0.538286792	1.159228699	0.027972028	0.208284024	tags=57%	list=35%	signal=37%	Reactome_GSEA_postcell.csv
GO:0031965	nuclear membrane	256	0.517066951	1.159076622	0.000999001	0.0142616	tags=37%	list=27%	signal=27%	GO_GSEA_postcell.csv
GO:0090502	RNA phosphodiester bond hydrolysis	63	0.542719341	1.159068333	0.040959041	0.122750052	tags=49%	list=37%	signal=31%	GO_GSEA_postcell.csv
GO:0001228	DNA-binding transcription activator activity	373	0.513492298	1.158951922	0.000999001	0.0142616	tags=45%	list=35%	signal=29%	GO_GSEA_postcell.csv
GO:0007160	cell-matrix adhesion	206	0.519216794	1.158731878	0.001998002	0.022016007	tags=46%	list=35%	signal=30%	GO_GSEA_postcell.csv
GO:0050954	sensory perception of mechanical stimulus	154	0.522986854	1.158653795	0.003996004	0.03416053	tags=44%	list=32%	signal=30%	GO_GSEA_postcell.csv
GO:0045445	myoblast differentiation	79	0.537219613	1.158470318	0.031968032	0.107599717	tags=53%	list=37%	signal=33%	GO_GSEA_postcell.csv
GO:0006446	regulation of translational initiation	66	0.542102726	1.158398517	0.044955045	0.128989822	tags=45%	list=32%	signal=31%	GO_GSEA_postcell.csv
GO:0016126	sterol biosynthetic process	69	0.54066116	1.157938133	0.033966034	0.110723922	tags=45%	list=28%	signal=32%	GO_GSEA_postcell.csv
GO:0051091	positive regulation of DNA-binding transcription factor activity	239	0.517286156	1.157905291	0.000999001	0.0142616	tags=49%	list=38%	signal=30%	GO_GSEA_postcell.csv
GO:0043462	regulation of ATPase activity	66	0.541847795	1.157853765	0.045954046	0.130691683	tags=41%	list=32%	signal=28%	GO_GSEA_postcell.csv
R-HSA-977443	Homo sapiens: GABA receptor activation	53	0.548140027	1.157738306	0.042957043	0.25448236	tags=51%	list=35%	signal=33%	Reactome_GSEA_postcell.csv
R-HSA-5173105	Homo sapiens: O-linked glycosylation	107	0.530248355	1.157733039	0.012987013	0.157142857	tags=38%	list=32%	signal=26%	Reactome_GSEA_postcell.csv
R-HSA-111885	Homo sapiens: Opioid Signalling	89	0.533855865	1.157720668	0.018981019	0.185967878	tags=52%	list=39%	signal=31%	Reactome_GSEA_postcell.csv
R-HSA-1980143	Homo sapiens: Signaling by NOTCH1	68	0.541093916	1.157698963	0.02997003	0.216499918	tags=47%	list=32%	signal=32%	Reactome_GSEA_postcell.csv
R-HSA-2672351	Homo sapiens: Stimuli-sensing channels	103	0.530629609	1.15762418	0.015984016	0.168179646	tags=50%	list=37%	signal=31%	Reactome_GSEA_postcell.csv
GO:1903725	regulation of phospholipid metabolic process	80	0.536575261	1.157361227	0.02997003	0.104516422	tags=54%	list=36%	signal=34%	GO_GSEA_postcell.csv
GO:0070851	growth factor receptor binding	118	0.527064395	1.157306024	0.00999001	0.057671412	tags=49%	list=36%	signal=32%	GO_GSEA_postcell.csv
GO:0044304	main axon	65	0.541711845	1.157164849	0.042957043	0.126001529	tags=34%	list=20%	signal=27%	GO_GSEA_postcell.csv
GO:0005178	integrin binding	109	0.52837615	1.156964359	0.011988012	0.064455025	tags=48%	list=33%	signal=32%	GO_GSEA_postcell.csv
GO:0032370	positive regulation of lipid transport	57	0.544672332	1.156953919	0.04995005	0.137338942	tags=58%	list=43%	signal=33%	GO_GSEA_postcell.csv
GO:0030534	adult behavior	131	0.524544192	1.156633847	0.006993007	0.046803081	tags=43%	list=33%	signal=29%	GO_GSEA_postcell.csv
GO:0007032	endosome organization	68	0.540579273	1.156436513	0.038961039	0.119988407	tags=47%	list=31%	signal=33%	GO_GSEA_postcell.csv
GO:0008083	growth factor activity	136	0.523510928	1.156384062	0.006993007	0.046803081	tags=48%	list=37%	signal=30%	GO_GSEA_postcell.csv
GO:0030674	protein binding	148	0.522617475	1.156158653	0.005994006	0.043976277	tags=42%	list=31%	signal=29%	GO_GSEA_postcell.csv
GO:0098982	GABA-ergic synapse	66	0.541050086	1.15614917	0.046953047	0.132235112	tags=48%	list=34%	signal=32%	GO_GSEA_postcell.csv
GO:0051899	membrane depolarization	74	0.53770206	1.1557837	0.032967033	0.109311741	tags=45%	list=33%	signal=30%	GO_GSEA_postcell.csv
5211	Renal cell carcinoma	64	0.54175244	1.155782819	0.040959041	0.136235193	tags=41%	list=25%	signal=30%	KEGG_GSEA_postcell.csv
GO:1990845	adaptive thermogenesis	149	0.522229942	1.155499111	0.005994006	0.043976277	tags=44%	list=29%	signal=31%	GO_GSEA_postcell.csv
R-HSA-112314	Homo sapiens: Neurotransmitter receptors and postsynaptic signal transmission	194	0.518831294	1.155437119	0.001998002	0.072527473	tags=47%	list=35%	signal=31%	Reactome_GSEA_postcell.csv
GO:0048736	appendage development	169	0.520032261	1.155405679	0.002997003	0.028476442	tags=46%	list=36%	signal=30%	GO_GSEA_postcell.csv
GO:0060173	limb development	169	0.520032261	1.155405679	0.002997003	0.028476442	tags=46%	list=36%	signal=30%	GO_GSEA_postcell.csv
GO:0106106	cold-induced thermogenesis	140	0.522883298	1.155388616	0.006993007	0.046803081	tags=43%	list=29%	signal=30%	GO_GSEA_postcell.csv
GO:0120161	regulation of cold-induced thermogenesis	140	0.522883298	1.155388616	0.006993007	0.046803081	tags=43%	list=29%	signal=30%	GO_GSEA_postcell.csv
GO:0010769	regulation of cell morphogenesis involved in differentiation	240	0.515977728	1.155371293	0.000999001	0.0142616	tags=50%	list=35%	signal=33%	GO_GSEA_postcell.csv
GO:0043393	regulation of protein binding	207	0.517523777	1.155266568	0.000999001	0.0142616	tags=45%	list=32%	signal=31%	GO_GSEA_postcell.csv
R-HSA-193704	Homo sapiens: p75 NTR receptor-mediated signalling	89	0.532712187	1.155240486	0.020979021	0.188034188	tags=40%	list=34%	signal=27%	Reactome_GSEA_postcell.csv
GO:0031623	receptor internalization	95	0.531085858	1.155209362	0.01998002	0.083073311	tags=41%	list=24%	signal=31%	GO_GSEA_postcell.csv
GO:0008021	synaptic vesicle	149	0.522051581	1.155104464	0.005994006	0.043976277	tags=40%	list=31%	signal=27%	GO_GSEA_postcell.csv
GO:0010721	negative regulation of cell development	297	0.513855022	1.155081505	0.000999001	0.0142616	tags=50%	list=38%	signal=31%	GO_GSEA_postcell.csv
GO:0003170	heart valve development	59	0.542834351	1.155005166	0.051948052	0.140434193	tags=53%	list=36%	signal=34%	GO_GSEA_postcell.csv
GO:0001704	formation of primary germ layer	114	0.526559469	1.154644502	0.013986014	0.0694032	tags=48%	list=33%	signal=32%	GO_GSEA_postcell.csv
GO:2001021	negative regulation of response to DNA damage stimulus	67	0.539811912	1.154614508	0.043956044	0.127003605	tags=51%	list=36%	signal=33%	GO_GSEA_postcell.csv
GO:0006898	receptor-mediated endocytosis	228	0.516200808	1.154473759	0.001998002	0.022016007	tags=44%	list=33%	signal=30%	GO_GSEA_postcell.csv
GO:0031646	positive regulation of neurological system process	59	0.542541946	1.154383007	0.051948052	0.140434193	tags=58%	list=35%	signal=37%	GO_GSEA_postcell.csv
GO:0043087	regulation of GTPase activity	376	0.51132143	1.154249154	0.000999001	0.0142616	tags=46%	list=35%	signal=30%	GO_GSEA_postcell.csv
4512	ECM-receptor interaction	83	0.534075006	1.154170741	0.02997003	0.126184161	tags=42%	list=27%	signal=31%	KEGG_GSEA_postcell.csv
R-HSA-445717	Homo sapiens: Aquaporin-mediated transport	51	0.547610714	1.153949591	0.04995005	0.25448236	tags=35%	list=30%	signal=25%	Reactome_GSEA_postcell.csv
GO:0048593	camera-type eye morphogenesis	105	0.528034496	1.15388061	0.017982018	0.077432226	tags=48%	list=37%	signal=30%	GO_GSEA_postcell.csv
GO:1904019	epithelial cell apoptotic process	107	0.527269755	1.153810634	0.015984016	0.073643368	tags=51%	list=34%	signal=34%	GO_GSEA_postcell.csv
GO:0014743	regulation of muscle hypertrophy	68	0.539273144	1.153642371	0.041958042	0.124329658	tags=49%	list=36%	signal=31%	GO_GSEA_postcell.csv
GO:0048489	synaptic vesicle transport	118	0.525394868	1.153640149	0.010989011	0.061479061	tags=50%	list=35%	signal=33%	GO_GSEA_postcell.csv
GO:0097480	establishment of synaptic vesicle localization	118	0.525394868	1.153640149	0.010989011	0.061479061	tags=50%	list=35%	signal=33%	GO_GSEA_postcell.csv
R-HSA-1483255	Homo sapiens: PI Metabolism	78	0.535259761	1.15351303	0.025974026	0.199546485	tags=47%	list=34%	signal=32%	Reactome_GSEA_postcell.csv
GO:0021700	developmental maturation	248	0.514578289	1.152964167	0.000999001	0.0142616	tags=48%	list=39%	signal=29%	GO_GSEA_postcell.csv
GO:0001650	fibrillar center	123	0.52392603	1.152905011	0.006993007	0.046803081	tags=40%	list=29%	signal=28%	GO_GSEA_postcell.csv
R-HSA-3108232	Homo sapiens: SUMO E3 ligases SUMOylate target proteins	170	0.519719254	1.152606353	0.004995005	0.10989011	tags=39%	list=30%	signal=28%	Reactome_GSEA_postcell.csv
GO:0061045	negative regulation of wound healing	71	0.537385811	1.152487084	0.043956044	0.127003605	tags=46%	list=30%	signal=32%	GO_GSEA_postcell.csv
GO:0006457	protein folding	170	0.518759047	1.15244116	0.002997003	0.028476442	tags=35%	list=25%	signal=26%	GO_GSEA_postcell.csv
GO:0035591	signaling adaptor activity	71	0.537343636	1.152396635	0.043956044	0.127003605	tags=52%	list=33%	signal=35%	GO_GSEA_postcell.csv
GO:0002433	immune response-regulating cell surface receptor signaling pathway involved in phagocytosis	74	0.536097195	1.152334064	0.035964036	0.114405901	tags=50%	list=32%	signal=34%	GO_GSEA_postcell.csv
GO:0038096	Fc-gamma receptor signaling pathway involved in phagocytosis	74	0.536097195	1.152334064	0.035964036	0.114405901	tags=50%	list=32%	signal=34%	GO_GSEA_postcell.csv
4012	ErbB signaling pathway	83	0.533212909	1.152307693	0.031968032	0.126184161	tags=49%	list=32%	signal=34%	KEGG_GSEA_postcell.csv
GO:0043405	regulation of MAP kinase activity	307	0.512196417	1.151727415	0.000999001	0.0142616	tags=56%	list=43%	signal=33%	GO_GSEA_postcell.csv
R-HSA-8986944	Homo sapiens: Transcriptional Regulation by MECP2	59	0.542151025	1.151614133	0.040959041	0.2541561	tags=69%	list=42%	signal=41%	Reactome_GSEA_postcell.csv
GO:0003774	motor activity	102	0.527584928	1.151214242	0.016983017	0.075951826	tags=48%	list=35%	signal=31%	GO_GSEA_postcell.csv
GO:2001057	reactive nitrogen species metabolic process	78	0.534170013	1.151122374	0.038961039	0.119988407	tags=37%	list=29%	signal=27%	GO_GSEA_postcell.csv
GO:0060079	excitatory postsynaptic potential	90	0.530474256	1.151017961	0.024975025	0.094611271	tags=52%	list=40%	signal=32%	GO_GSEA_postcell.csv
GO:0045428	regulation of nitric oxide biosynthetic process	60	0.540420571	1.151010505	0.050949051	0.138638826	tags=37%	list=31%	signal=25%	GO_GSEA_postcell.csv
GO:0051225	spindle assembly	83	0.532851247	1.150883645	0.02997003	0.104516422	tags=43%	list=32%	signal=29%	GO_GSEA_postcell.csv
R-HSA-166658	Homo sapiens: Complement cascade	53	0.544832197	1.150751766	0.047952048	0.25448236	tags=51%	list=33%	signal=34%	Reactome_GSEA_postcell.csv
GO:1902883	negative regulation of response to oxidative stress	51	0.54567275	1.150718732	0.067932068	0.16697806	tags=55%	list=42%	signal=32%	GO_GSEA_postcell.csv
GO:0060078	regulation of postsynaptic membrane potential	119	0.523578896	1.150180115	0.011988012	0.064455025	tags=55%	list=41%	signal=33%	GO_GSEA_postcell.csv
GO:0005546	phosphatidylinositol-4	56	0.542036039	1.150058737	0.054945055	0.144755245	tags=50%	list=27%	signal=37%	GO_GSEA_postcell.csv
4910	Insulin signaling pathway	132	0.523009055	1.150026512	0.012987013	0.08008658	tags=58%	list=40%	signal=35%	KEGG_GSEA_postcell.csv
GO:0043679	axon terminus	95	0.528678757	1.149973476	0.022977023	0.090842309	tags=47%	list=32%	signal=32%	GO_GSEA_postcell.csv
GO:0099094	ligand-gated cation channel activity	89	0.530341405	1.149971438	0.025974026	0.096256684	tags=44%	list=31%	signal=30%	GO_GSEA_postcell.csv
GO:0008238	exopeptidase activity	87	0.531147313	1.14977126	0.028971029	0.102638193	tags=53%	list=43%	signal=30%	GO_GSEA_postcell.csv
R-HSA-936837	Homo sapiens: Ion transport by P-type ATPases	53	0.544360841	1.149756205	0.047952048	0.25448236	tags=42%	list=29%	signal=30%	Reactome_GSEA_postcell.csv
GO:0014910	regulation of smooth muscle cell migration	70	0.536558205	1.149704788	0.043956044	0.127003605	tags=33%	list=17%	signal=27%	GO_GSEA_postcell.csv
R-HSA-193648	Homo sapiens: NRAGE signals death through JNK	53	0.544261472	1.149546327	0.048951049	0.25448236	tags=30%	list=17%	signal=25%	Reactome_GSEA_postcell.csv
GO:0050810	regulation of steroid biosynthetic process	93	0.528735431	1.149458516	0.022977023	0.090842309	tags=44%	list=33%	signal=29%	GO_GSEA_postcell.csv
GO:0015078	proton transmembrane transporter activity	53	0.543780979	1.14924023	0.06993007	0.167623939	tags=53%	list=38%	signal=33%	GO_GSEA_postcell.csv
GO:0000226	microtubule cytoskeleton organization	425	0.508116463	1.149103138	0.000999001	0.0142616	tags=44%	list=32%	signal=30%	GO_GSEA_postcell.csv
R-HSA-1428517	Homo sapiens: The citric acid (TCA) cycle and respiratory electron transport	138	0.521364963	1.149051998	0.012987013	0.157142857	tags=44%	list=37%	signal=28%	Reactome_GSEA_postcell.csv
GO:0099568	cytoplasmic region	373	0.509033316	1.148888	0.000999001	0.0142616	tags=36%	list=23%	signal=28%	GO_GSEA_postcell.csv
GO:2001243	negative regulation of intrinsic apoptotic signaling pathway	87	0.530689789	1.14878086	0.028971029	0.102638193	tags=48%	list=41%	signal=29%	GO_GSEA_postcell.csv
GO:0050806	positive regulation of synaptic transmission	142	0.519604895	1.148763126	0.004995005	0.039442846	tags=46%	list=35%	signal=30%	GO_GSEA_postcell.csv
GO:0022839	ion gated channel activity	254	0.512483502	1.148735604	0.000999001	0.0142616	tags=40%	list=31%	signal=28%	GO_GSEA_postcell.csv
GO:0048511	rhythmic process	274	0.511574002	1.148694173	0.000999001	0.0142616	tags=47%	list=35%	signal=31%	GO_GSEA_postcell.csv
folding	folding	3	0.750424929	1.14860745	0.259833135	0.467699642	tags=67%	list=25%	signal=50%	SynGO_BP_secondlevel_presynapse_GSEA_postcell.csv
GO:0005244	voltage-gated ion channel activity	150	0.518922896	1.148473808	0.004995005	0.039442846	tags=42%	list=32%	signal=29%	GO_GSEA_postcell.csv
GO:0022832	voltage-gated channel activity	150	0.518922896	1.148473808	0.004995005	0.039442846	tags=42%	list=32%	signal=29%	GO_GSEA_postcell.csv
presynapse	presynapse	2	0.80506657	1.148444835	0.269709544	0.419548179	tags=50%	list=19%	signal=40%	SynGO_BP_secondlevel_organization_GSEA_postcell.csv
GO:0007409	axonogenesis	371	0.508930404	1.148439321	0.000999001	0.0142616	tags=39%	list=26%	signal=29%	GO_GSEA_postcell.csv
4920	Adipocytokine signaling pathway	65	0.538083242	1.148411477	0.051948052	0.155844156	tags=46%	list=31%	signal=32%	KEGG_GSEA_postcell.csv
GO:1902936	phosphatidylinositol bisphosphate binding	86	0.530679741	1.148334272	0.030969031	0.106210949	tags=49%	list=29%	signal=35%	GO_GSEA_postcell.csv
GO:0030100	regulation of endocytosis	248	0.512500637	1.148308979	0.000999001	0.0142616	tags=52%	list=36%	signal=33%	GO_GSEA_postcell.csv
GO:0034704	calcium channel complex	53	0.543317815	1.148261369	0.070929071	0.169318326	tags=51%	list=33%	signal=34%	GO_GSEA_postcell.csv
GO:0051289	protein homotetramerization	85	0.531043196	1.14823725	0.032967033	0.109311741	tags=45%	list=32%	signal=30%	GO_GSEA_postcell.csv
GO:0050684	regulation of mRNA processing	100	0.526660864	1.14821482	0.018981019	0.080185121	tags=59%	list=44%	signal=33%	GO_GSEA_postcell.csv
GO:0009132	nucleoside diphosphate metabolic process	144	0.519379822	1.148193623	0.006993007	0.046803081	tags=47%	list=34%	signal=31%	GO_GSEA_postcell.csv
GO:0060688	regulation of morphogenesis of a branching structure	54	0.542590319	1.148177708	0.062937063	0.158877708	tags=54%	list=31%	signal=37%	GO_GSEA_postcell.csv
4976	Bile secretion	69	0.536557505	1.14814967	0.04995005	0.154012654	tags=42%	list=31%	signal=29%	KEGG_GSEA_postcell.csv
GO:0006165	nucleoside diphosphate phosphorylation	122	0.521788066	1.147785008	0.011988012	0.064455025	tags=48%	list=34%	signal=32%	GO_GSEA_postcell.csv
GO:0043484	regulation of RNA splicing	104	0.525503536	1.147737968	0.01998002	0.083073311	tags=46%	list=30%	signal=32%	GO_GSEA_postcell.csv
GO:0044306	neuron projection terminus	112	0.523754633	1.147728107	0.012987013	0.066731141	tags=47%	list=34%	signal=31%	GO_GSEA_postcell.csv
GO:0030136	clathrin-coated vesicle	171	0.516396779	1.147724766	0.004995005	0.039442846	tags=37%	list=25%	signal=28%	GO_GSEA_postcell.csv
GO:0071901	negative regulation of protein serine/threonine kinase activity	127	0.521157362	1.147624647	0.00999001	0.057671412	tags=45%	list=31%	signal=31%	GO_GSEA_postcell.csv
GO:0051963	regulation of synapse assembly	95	0.527571234	1.14756441	0.022977023	0.090842309	tags=37%	list=28%	signal=27%	GO_GSEA_postcell.csv
GO:0007224	smoothened signaling pathway	123	0.521438674	1.147431557	0.011988012	0.064455025	tags=51%	list=39%	signal=32%	GO_GSEA_postcell.csv
R-HSA-72203	Homo sapiens: Processing of Capped Intron-Containing Pre-mRNA	225	0.512780146	1.147059534	0.000999001	0.069073783	tags=39%	list=28%	signal=28%	Reactome_GSEA_postcell.csv
GO:0016779	nucleotidyltransferase activity	83	0.531070588	1.147037674	0.030969031	0.106210949	tags=46%	list=35%	signal=30%	GO_GSEA_postcell.csv
GO:0048662	negative regulation of smooth muscle cell proliferation	60	0.538517205	1.146956635	0.052947053	0.141811977	tags=40%	list=29%	signal=28%	GO_GSEA_postcell.csv
GO:0050795	regulation of behavior	68	0.536044778	1.146736075	0.047952048	0.134136134	tags=49%	list=40%	signal=29%	GO_GSEA_postcell.csv
GO:0046635	positive regulation of alpha-beta T cell activation	58	0.539643514	1.146712223	0.05994006	0.15291047	tags=47%	list=34%	signal=31%	GO_GSEA_postcell.csv
GO:0008047	enzyme activator activity	386	0.507589736	1.146610221	0.000999001	0.0142616	tags=44%	list=31%	signal=31%	GO_GSEA_postcell.csv
GO:0031985	Golgi cisterna	90	0.528394964	1.146506334	0.026973027	0.099072031	tags=47%	list=36%	signal=30%	GO_GSEA_postcell.csv
GO:0061337	cardiac conduction	137	0.518826412	1.146473889	0.008991009	0.054970346	tags=34%	list=25%	signal=25%	GO_GSEA_postcell.csv
GO:0097306	cellular response to alcohol	83	0.530768017	1.146384163	0.030969031	0.106210949	tags=43%	list=37%	signal=27%	GO_GSEA_postcell.csv
GO:0043410	positive regulation of MAPK cascade	464	0.506249674	1.146233543	0.000999001	0.0142616	tags=55%	list=42%	signal=33%	GO_GSEA_postcell.csv
GO:2001257	regulation of cation channel activity	151	0.517528691	1.145765377	0.006993007	0.046803081	tags=52%	list=37%	signal=33%	GO_GSEA_postcell.csv
GO:0048659	smooth muscle cell proliferation	152	0.51746974	1.145711442	0.006993007	0.046803081	tags=45%	list=34%	signal=30%	GO_GSEA_postcell.csv
GO:0048660	regulation of smooth muscle cell proliferation	151	0.517483545	1.145665429	0.006993007	0.046803081	tags=46%	list=34%	signal=30%	GO_GSEA_postcell.csv
GO:0004386	helicase activity	119	0.521498482	1.145609934	0.013986014	0.0694032	tags=52%	list=39%	signal=32%	GO_GSEA_postcell.csv
GO:0099173	postsynapse organization	145	0.517998377	1.145357118	0.007992008	0.050680173	tags=35%	list=25%	signal=26%	GO_GSEA_postcell.csv
GO:0042752	regulation of circadian rhythm	107	0.523394262	1.145329995	0.020979021	0.085629863	tags=50%	list=35%	signal=33%	GO_GSEA_postcell.csv
GO:1902930	regulation of alcohol biosynthetic process	79	0.531120021	1.145317045	0.038961039	0.119988407	tags=49%	list=33%	signal=33%	GO_GSEA_postcell.csv
GO:0005681	spliceosomal complex	149	0.51743911	1.144898795	0.007992008	0.050680173	tags=35%	list=26%	signal=26%	GO_GSEA_postcell.csv
GO:0001678	cellular glucose homeostasis	133	0.518748627	1.14488052	0.008991009	0.054970346	tags=48%	list=32%	signal=33%	GO_GSEA_postcell.csv
GO:0009267	cellular response to starvation	128	0.519794568	1.14487156	0.011988012	0.064455025	tags=45%	list=31%	signal=31%	GO_GSEA_postcell.csv
GO:0016079	synaptic vesicle exocytosis	94	0.526273771	1.144751961	0.023976024	0.093265124	tags=50%	list=35%	signal=33%	GO_GSEA_postcell.csv
GO:0010976	positive regulation of neuron projection development	245	0.510968494	1.144698321	0.001998002	0.022016007	tags=47%	list=35%	signal=31%	GO_GSEA_postcell.csv
GO:0031346	positive regulation of cell projection organization	331	0.508242859	1.144693773	0.000999001	0.0142616	tags=46%	list=35%	signal=30%	GO_GSEA_postcell.csv
GO:0046873	metal ion transmembrane transporter activity	323	0.50840309	1.144689114	0.000999001	0.0142616	tags=47%	list=37%	signal=30%	GO_GSEA_postcell.csv
R-HSA-112316	Homo sapiens: Neuronal System	390	0.506410776	1.144568216	0.000999001	0.069073783	tags=50%	list=40%	signal=30%	Reactome_GSEA_postcell.csv
GO:0009185	ribonucleoside diphosphate metabolic process	126	0.519846899	1.144553492	0.014985015	0.071661012	tags=44%	list=30%	signal=31%	GO_GSEA_postcell.csv
GO:0048024	regulation of mRNA splicing	69	0.534338853	1.1443976	0.051948052	0.140434193	tags=46%	list=30%	signal=33%	GO_GSEA_postcell.csv
GO:1903008	organelle disassembly	72	0.533296072	1.144359067	0.04995005	0.137338942	tags=42%	list=31%	signal=29%	GO_GSEA_postcell.csv
GO:0000987	proximal promoter sequence-specific DNA binding	432	0.505841868	1.144344872	0.000999001	0.0142616	tags=39%	list=29%	signal=28%	GO_GSEA_postcell.csv
GO:0071241	cellular response to inorganic substance	180	0.514087647	1.143780808	0.003996004	0.03416053	tags=43%	list=36%	signal=28%	GO_GSEA_postcell.csv
GO:0042692	muscle cell differentiation	329	0.50786389	1.143713233	0.000999001	0.0142616	tags=54%	list=38%	signal=34%	GO_GSEA_postcell.csv
GO:0030098	lymphocyte differentiation	309	0.508472889	1.143694549	0.000999001	0.0142616	tags=45%	list=34%	signal=30%	GO_GSEA_postcell.csv
GO:0019216	regulation of lipid metabolic process	378	0.50654179	1.143659721	0.000999001	0.0142616	tags=43%	list=34%	signal=29%	GO_GSEA_postcell.csv
GO:0002040	sprouting angiogenesis	159	0.515637869	1.143649109	0.00999001	0.057671412	tags=40%	list=33%	signal=27%	GO_GSEA_postcell.csv
GO:0070665	positive regulation of leukocyte proliferation	127	0.519323884	1.143587202	0.012987013	0.066731141	tags=43%	list=34%	signal=28%	GO_GSEA_postcell.csv
GO:0097553	calcium ion transmembrane import into cytosol	119	0.520571529	1.143573635	0.013986014	0.0694032	tags=59%	list=38%	signal=37%	GO_GSEA_postcell.csv
GO:1901981	phosphatidylinositol phosphate binding	129	0.519079988	1.143558014	0.011988012	0.064455025	tags=45%	list=29%	signal=32%	GO_GSEA_postcell.csv
GO:0051087	chaperone binding	86	0.528452538	1.143514842	0.033966034	0.110723922	tags=55%	list=42%	signal=32%	GO_GSEA_postcell.csv
GO:0032587	ruffle membrane	86	0.528415621	1.143434957	0.033966034	0.110723922	tags=49%	list=31%	signal=34%	GO_GSEA_postcell.csv
GO:0022836	gated channel activity	255	0.510085897	1.143375307	0.000999001	0.0142616	tags=40%	list=31%	signal=28%	GO_GSEA_postcell.csv
GO:0006367	transcription initiation from RNA polymerase II promoter	168	0.514699603	1.143369161	0.005994006	0.043976277	tags=46%	list=32%	signal=32%	GO_GSEA_postcell.csv
GO:0008076	voltage-gated potassium channel complex	75	0.531610499	1.143329277	0.040959041	0.122750052	tags=41%	list=31%	signal=29%	GO_GSEA_postcell.csv
GO:0032412	regulation of ion transmembrane transporter activity	212	0.511919082	1.14318352	0.003996004	0.03416053	tags=52%	list=38%	signal=32%	GO_GSEA_postcell.csv
GO:0005216	ion channel activity	315	0.508017928	1.143155395	0.000999001	0.0142616	tags=45%	list=37%	signal=29%	GO_GSEA_postcell.csv
GO:0005684	U2-type spliceosomal complex	73	0.532169495	1.143027425	0.047952048	0.134136134	tags=40%	list=25%	signal=30%	GO_GSEA_postcell.csv
R-HSA-194840	Homo sapiens: Rho GTPase cycle	125	0.52046834	1.142815807	0.016983017	0.171245421	tags=42%	list=33%	signal=28%	Reactome_GSEA_postcell.csv
GO:2001022	positive regulation of response to DNA damage stimulus	82	0.529337884	1.142743517	0.036963037	0.116055126	tags=46%	list=31%	signal=32%	GO_GSEA_postcell.csv
GO:0022037	metencephalon development	96	0.525021173	1.142708265	0.023976024	0.093265124	tags=42%	list=32%	signal=28%	GO_GSEA_postcell.csv
GO:0071496	cellular response to external stimulus	299	0.508341388	1.142670008	0.000999001	0.0142616	tags=44%	list=34%	signal=29%	GO_GSEA_postcell.csv
GO:0071320	cellular response to cAMP	52	0.541264376	1.142625133	0.082917083	0.183851344	tags=44%	list=25%	signal=33%	GO_GSEA_postcell.csv
GO:0060491	regulation of cell projection assembly	148	0.516495384	1.142615078	0.006993007	0.046803081	tags=50%	list=40%	signal=30%	GO_GSEA_postcell.csv
GO:0010038	response to metal ion	318	0.507801967	1.142610893	0.000999001	0.0142616	tags=44%	list=36%	signal=28%	GO_GSEA_postcell.csv
R-HSA-3371556	Homo sapiens: Cellular response to heat stress	85	0.527928634	1.14258236	0.026973027	0.203983516	tags=38%	list=26%	signal=28%	Reactome_GSEA_postcell.csv
GO:0004519	endonuclease activity	93	0.525570763	1.142578601	0.025974026	0.096256684	tags=44%	list=37%	signal=28%	GO_GSEA_postcell.csv
GO:1990778	protein localization to cell periphery	262	0.509314574	1.142419123	0.000999001	0.0142616	tags=47%	list=34%	signal=31%	GO_GSEA_postcell.csv
R-HSA-8848021	Homo sapiens: Signaling by PTK6	54	0.540248467	1.142364914	0.055944056	0.273504274	tags=50%	list=28%	signal=36%	Reactome_GSEA_postcell.csv
R-HSA-9006927	Homo sapiens: Signaling by Non-Receptor Tyrosine Kinases	54	0.540248467	1.142364914	0.055944056	0.273504274	tags=50%	list=28%	signal=36%	Reactome_GSEA_postcell.csv
GO:0007272	ensheathment of neurons	121	0.51939135	1.142057652	0.016983017	0.075951826	tags=47%	list=33%	signal=32%	GO_GSEA_postcell.csv
GO:0008366	axon ensheathment	121	0.51939135	1.142057652	0.016983017	0.075951826	tags=47%	list=33%	signal=32%	GO_GSEA_postcell.csv
GO:0019915	lipid storage	64	0.534796193	1.142027475	0.061938062	0.156902538	tags=42%	list=34%	signal=28%	GO_GSEA_postcell.csv
4114	Oocyte meiosis	106	0.522524864	1.142001031	0.01998002	0.105608677	tags=50%	list=37%	signal=31%	KEGG_GSEA_postcell.csv
GO:0005776	autophagosome	79	0.529577251	1.141990188	0.040959041	0.122750052	tags=46%	list=40%	signal=28%	GO_GSEA_postcell.csv
GO:0007599	hemostasis	314	0.507477897	1.141844122	0.000999001	0.0142616	tags=44%	list=31%	signal=31%	GO_GSEA_postcell.csv
GO:0009991	response to extracellular stimulus	469	0.504140115	1.141729374	0.000999001	0.0142616	tags=43%	list=34%	signal=29%	GO_GSEA_postcell.csv
GO:0007596	blood coagulation	310	0.50751889	1.141616373	0.000999001	0.0142616	tags=44%	list=31%	signal=31%	GO_GSEA_postcell.csv
GO:0006892	post-Golgi vesicle-mediated transport	71	0.532254588	1.141482573	0.053946054	0.142902801	tags=39%	list=24%	signal=30%	GO_GSEA_postcell.csv
GO:0022843	voltage-gated cation channel activity	101	0.523216708	1.141324538	0.023976024	0.093265124	tags=46%	list=32%	signal=31%	GO_GSEA_postcell.csv
GO:0019229	regulation of vasoconstriction	51	0.541197267	1.141280802	0.077922078	0.177530017	tags=43%	list=35%	signal=28%	GO_GSEA_postcell.csv
GO:1902882	regulation of response to oxidative stress	82	0.528563806	1.141072422	0.036963037	0.116055126	tags=56%	list=44%	signal=32%	GO_GSEA_postcell.csv
GO:0000978	RNA polymerase II proximal promoter sequence-specific DNA binding	414	0.504620373	1.141040008	0.000999001	0.0142616	tags=39%	list=29%	signal=28%	GO_GSEA_postcell.csv
GO:0006399	tRNA metabolic process	149	0.515691235	1.141031403	0.007992008	0.050680173	tags=55%	list=38%	signal=34%	GO_GSEA_postcell.csv
GO:1901655	cellular response to ketone	83	0.528284259	1.141019594	0.035964036	0.114405901	tags=49%	list=40%	signal=30%	GO_GSEA_postcell.csv
GO:0051897	positive regulation of protein kinase B signaling	166	0.513596383	1.140926874	0.005994006	0.043976277	tags=54%	list=39%	signal=33%	GO_GSEA_postcell.csv
GO:0007204	positive regulation of cytosolic calcium ion concentration	242	0.509254723	1.140589345	0.001998002	0.022016007	tags=58%	list=43%	signal=34%	GO_GSEA_postcell.csv
GO:0097060	synaptic membrane	365	0.505563562	1.140575498	0.000999001	0.0142616	tags=47%	list=38%	signal=29%	GO_GSEA_postcell.csv
GO:0000922	spindle pole	141	0.515887714	1.140331833	0.007992008	0.050680173	tags=38%	list=27%	signal=28%	GO_GSEA_postcell.csv
GO:0045806	negative regulation of endocytosis	61	0.53488861	1.140324253	0.065934066	0.162895928	tags=51%	list=36%	signal=32%	GO_GSEA_postcell.csv
GO:0120032	regulation of plasma membrane bounded cell projection assembly	146	0.515513634	1.140168589	0.007992008	0.050680173	tags=46%	list=37%	signal=29%	GO_GSEA_postcell.csv
GO:0043506	regulation of JUN kinase activity	80	0.52851733	1.139980745	0.042957043	0.126001529	tags=51%	list=38%	signal=32%	GO_GSEA_postcell.csv
GO:0042552	myelination	118	0.519163463	1.139957489	0.015984016	0.073643368	tags=47%	list=33%	signal=31%	GO_GSEA_postcell.csv
GO:0031667	response to nutrient levels	439	0.503856447	1.139903576	0.000999001	0.0142616	tags=44%	list=34%	signal=30%	GO_GSEA_postcell.csv
GO:0051193	regulation of cofactor metabolic process	105	0.52159965	1.139818945	0.01998002	0.083073311	tags=32%	list=21%	signal=26%	GO_GSEA_postcell.csv
GO:0045860	positive regulation of protein kinase activity	473	0.503027025	1.139396663	0.000999001	0.0142616	tags=50%	list=37%	signal=32%	GO_GSEA_postcell.csv
ASD_silent	ASD_silent	321	0.505254733	1.139166608	0.000999001	0.002997003	tags=45%	list=36%	signal=29%	Gandal_SFARI_ATLAS_GSEA_postcell.csv
GO:0007569	cell aging	108	0.520386891	1.139112706	0.020979021	0.085629863	tags=44%	list=33%	signal=30%	GO_GSEA_postcell.csv
GO:0043025	neuronal cell body	425	0.503695933	1.139106129	0.000999001	0.0142616	tags=40%	list=34%	signal=27%	GO_GSEA_postcell.csv
GO:0002020	protease binding	117	0.519016718	1.139063135	0.015984016	0.073643368	tags=41%	list=27%	signal=30%	GO_GSEA_postcell.csv
R-HSA-5663202	Homo sapiens: Diseases of signal transduction	372	0.504419585	1.139045584	0.000999001	0.069073783	tags=47%	list=34%	signal=32%	Reactome_GSEA_postcell.csv
GO:0005874	microtubule	333	0.505689879	1.139036508	0.000999001	0.0142616	tags=48%	list=36%	signal=31%	GO_GSEA_postcell.csv
GO:0099056	integral component of presynaptic membrane	72	0.530790553	1.138982666	0.052947053	0.141811977	tags=35%	list=32%	signal=24%	GO_GSEA_postcell.csv
GO:0030424	axon	494	0.502497566	1.138951424	0.000999001	0.0142616	tags=45%	list=34%	signal=30%	GO_GSEA_postcell.csv
GO:0033500	carbohydrate homeostasis	216	0.509878033	1.138805642	0.006993007	0.046803081	tags=49%	list=33%	signal=33%	GO_GSEA_postcell.csv
GO:0042593	glucose homeostasis	216	0.509878033	1.138805642	0.006993007	0.046803081	tags=49%	list=33%	signal=33%	GO_GSEA_postcell.csv
GO:0031098	stress-activated protein kinase signaling cascade	258	0.50770346	1.138659922	0.000999001	0.0142616	tags=44%	list=32%	signal=30%	GO_GSEA_postcell.csv
GO:0042108	positive regulation of cytokine biosynthetic process	60	0.534587372	1.138586711	0.064935065	0.161668229	tags=38%	list=32%	signal=26%	GO_GSEA_postcell.csv
GO:0031058	positive regulation of histone modification	82	0.527385763	1.138529243	0.03996004	0.121260938	tags=57%	list=40%	signal=34%	GO_GSEA_postcell.csv
GO:0006304	DNA modification	109	0.519910456	1.138427364	0.022977023	0.090842309	tags=48%	list=42%	signal=28%	GO_GSEA_postcell.csv
GO:0120034	positive regulation of plasma membrane bounded cell projection assembly	83	0.52706069	1.138376858	0.041958042	0.124329658	tags=54%	list=40%	signal=32%	GO_GSEA_postcell.csv
GO:0010611	regulation of cardiac muscle hypertrophy	66	0.532723029	1.138355403	0.063936064	0.160282624	tags=42%	list=31%	signal=30%	GO_GSEA_postcell.csv
GO:0042594	response to starvation	164	0.512526172	1.138175658	0.00999001	0.057671412	tags=44%	list=31%	signal=30%	GO_GSEA_postcell.csv
GO:0051146	striated muscle cell differentiation	243	0.508094379	1.138115971	0.002997003	0.028476442	tags=55%	list=38%	signal=34%	GO_GSEA_postcell.csv
GO:0046031	ADP metabolic process	114	0.519008467	1.138086595	0.016983017	0.075951826	tags=43%	list=30%	signal=30%	GO_GSEA_postcell.csv
GO:0007051	spindle organization	137	0.515018464	1.138059298	0.00999001	0.057671412	tags=42%	list=32%	signal=29%	GO_GSEA_postcell.csv
GO:0051588	regulation of neurotransmitter transport	117	0.518484741	1.137895626	0.015984016	0.073643368	tags=47%	list=36%	signal=30%	GO_GSEA_postcell.csv
R-HSA-72165	Homo sapiens: mRNA Splicing - Minor Pathway	50	0.540342576	1.137853192	0.074925075	0.326700327	tags=40%	list=27%	signal=29%	Reactome_GSEA_postcell.csv
GO:0006631	fatty acid metabolic process	322	0.505332418	1.137674219	0.000999001	0.0142616	tags=44%	list=37%	signal=28%	GO_GSEA_postcell.csv
GO:0051403	stress-activated MAPK cascade	251	0.507653219	1.137557868	0.001998002	0.022016007	tags=48%	list=37%	signal=31%	GO_GSEA_postcell.csv
GO:0140097	catalytic activity	133	0.515414438	1.137521951	0.013986014	0.0694032	tags=51%	list=39%	signal=31%	GO_GSEA_postcell.csv
3015	mRNA surveillance pathway	71	0.530666328	1.137506917	0.055944056	0.162068701	tags=55%	list=43%	signal=31%	KEGG_GSEA_postcell.csv
GO:0021915	neural tube development	151	0.513761158	1.137424375	0.00999001	0.057671412	tags=43%	list=32%	signal=29%	GO_GSEA_postcell.csv
4360	Axon guidance	123	0.518139553	1.137237412	0.016983017	0.094255744	tags=46%	list=32%	signal=31%	KEGG_GSEA_postcell.csv
GO:0071902	positive regulation of protein serine/threonine kinase activity	303	0.50582231	1.137112461	0.000999001	0.0142616	tags=50%	list=37%	signal=32%	GO_GSEA_postcell.csv
R-HSA-416482	Homo sapiens: G alpha (12/13) signalling events	74	0.528893793	1.137023245	0.04995005	0.25448236	tags=41%	list=34%	signal=27%	Reactome_GSEA_postcell.csv
GO:0007411	axon guidance	201	0.509587058	1.13683882	0.004995005	0.039442846	tags=39%	list=25%	signal=29%	GO_GSEA_postcell.csv
GO:0046939	nucleotide phosphorylation	124	0.516467432	1.136836638	0.01998002	0.083073311	tags=47%	list=34%	signal=31%	GO_GSEA_postcell.csv
GO:0045185	maintenance of protein location	81	0.526690016	1.136835595	0.044955045	0.128989822	tags=42%	list=32%	signal=29%	GO_GSEA_postcell.csv
GO:0030193	regulation of blood coagulation	74	0.528871376	1.13680226	0.045954046	0.130691683	tags=45%	list=28%	signal=32%	GO_GSEA_postcell.csv
GO:2000060	positive regulation of ubiquitin-dependent protein catabolic process	73	0.529253205	1.136763633	0.053946054	0.142902801	tags=59%	list=41%	signal=35%	GO_GSEA_postcell.csv
GO:0015077	monovalent inorganic cation transmembrane transporter activity	244	0.507376667	1.136525291	0.002997003	0.028476442	tags=45%	list=38%	signal=28%	GO_GSEA_postcell.csv
5142	Chagas disease	99	0.521636277	1.136335906	0.035964036	0.133066933	tags=48%	list=39%	signal=30%	KEGG_GSEA_postcell.csv
GO:0006397	mRNA processing	426	0.502428405	1.136316571	0.000999001	0.0142616	tags=40%	list=30%	signal=28%	GO_GSEA_postcell.csv
GO:0010035	response to inorganic substance	491	0.501130636	1.135741208	0.000999001	0.0142616	tags=45%	list=36%	signal=29%	GO_GSEA_postcell.csv
GO:0030031	cell projection assembly	471	0.501431542	1.135732397	0.000999001	0.0142616	tags=43%	list=36%	signal=28%	GO_GSEA_postcell.csv
GO:0120031	plasma membrane bounded cell projection assembly	465	0.501491278	1.135521529	0.000999001	0.0142616	tags=43%	list=36%	signal=28%	GO_GSEA_postcell.csv
5212	Pancreatic cancer	66	0.531433837	1.135468093	0.063936064	0.17579981	tags=56%	list=37%	signal=35%	KEGG_GSEA_postcell.csv
GO:0015718	monocarboxylic acid transport	130	0.51519921	1.135397047	0.017982018	0.077432226	tags=42%	list=33%	signal=28%	GO_GSEA_postcell.csv
GO:0055088	lipid homeostasis	123	0.515924044	1.135296552	0.020979021	0.085629863	tags=47%	list=37%	signal=30%	GO_GSEA_postcell.csv
GO:1901653	cellular response to peptide	348	0.503669198	1.135280929	0.000999001	0.0142616	tags=59%	list=44%	signal=34%	GO_GSEA_postcell.csv
GO:0061041	regulation of wound healing	133	0.514336659	1.135143288	0.015984016	0.073643368	tags=49%	list=32%	signal=33%	GO_GSEA_postcell.csv
GO:0022890	inorganic cation transmembrane transporter activity	412	0.50203198	1.1351098	0.000999001	0.0142616	tags=47%	list=38%	signal=29%	GO_GSEA_postcell.csv
GO:0010522	regulation of calcium ion transport into cytosol	93	0.522118551	1.135073572	0.02997003	0.104516422	tags=68%	list=44%	signal=38%	GO_GSEA_postcell.csv
GO:0043197	dendritic spine	138	0.513760525	1.135060537	0.010989011	0.061479061	tags=49%	list=34%	signal=32%	GO_GSEA_postcell.csv
GO:0051427	hormone receptor binding	162	0.511385518	1.135018007	0.010989011	0.061479061	tags=40%	list=30%	signal=28%	GO_GSEA_postcell.csv
GO:0050817	coagulation	314	0.504401413	1.134921918	0.000999001	0.0142616	tags=46%	list=33%	signal=31%	GO_GSEA_postcell.csv
R-HSA-2029480	Homo sapiens: Fcgamma receptor (FCGR) dependent phagocytosis	81	0.525826982	1.134916784	0.03996004	0.2541561	tags=48%	list=31%	signal=34%	Reactome_GSEA_postcell.csv
GO:0031023	microtubule organizing center organization	115	0.517305999	1.134854843	0.018981019	0.080185121	tags=47%	list=31%	signal=33%	GO_GSEA_postcell.csv
GO:1902115	regulation of organelle assembly	174	0.510230499	1.134784438	0.007992008	0.050680173	tags=43%	list=32%	signal=29%	GO_GSEA_postcell.csv
GO:0098793	presynapse	415	0.501795788	1.134659526	0.000999001	0.0142616	tags=44%	list=35%	signal=29%	GO_GSEA_postcell.csv
GO:0002062	chondrocyte differentiation	91	0.522489608	1.134481097	0.040959041	0.122750052	tags=48%	list=34%	signal=32%	GO_GSEA_postcell.csv
GO:0035770	ribonucleoprotein granule	178	0.509880886	1.134385546	0.004995005	0.039442846	tags=48%	list=39%	signal=30%	GO_GSEA_postcell.csv
GO:0022898	regulation of transmembrane transporter activity	220	0.50760928	1.134308311	0.007992008	0.050680173	tags=51%	list=38%	signal=32%	GO_GSEA_postcell.csv
GO:1905952	regulation of lipid localization	139	0.513492211	1.134301119	0.010989011	0.061479061	tags=51%	list=43%	signal=29%	GO_GSEA_postcell.csv
GO:0110110	positive regulation of animal organ morphogenesis	74	0.527640741	1.134157024	0.050949051	0.138638826	tags=53%	list=36%	signal=34%	GO_GSEA_postcell.csv
GO:0001505	regulation of neurotransmitter levels	302	0.504542386	1.134103059	0.000999001	0.0142616	tags=43%	list=35%	signal=29%	GO_GSEA_postcell.csv
GO:0008013	beta-catenin binding	70	0.529218269	1.133977213	0.055944056	0.146322991	tags=46%	list=32%	signal=31%	GO_GSEA_postcell.csv
GO:0034705	potassium channel complex	79	0.525830247	1.133910079	0.046953047	0.132235112	tags=41%	list=31%	signal=28%	GO_GSEA_postcell.csv
GO:0006633	fatty acid biosynthetic process	136	0.513331118	1.133897863	0.013986014	0.0694032	tags=53%	list=41%	signal=32%	GO_GSEA_postcell.csv
GO:0044325	ion channel binding	109	0.517784639	1.133772547	0.026973027	0.099072031	tags=47%	list=37%	signal=30%	GO_GSEA_postcell.csv
GO:0004197	cysteine-type endopeptidase activity	55	0.535014013	1.133742174	0.075924076	0.174764076	tags=45%	list=31%	signal=31%	GO_GSEA_postcell.csv
GO:0045995	regulation of embryonic development	117	0.516513201	1.133568775	0.01998002	0.083073311	tags=44%	list=35%	signal=28%	GO_GSEA_postcell.csv
GO:0120111	neuron projection cytoplasm	76	0.526876471	1.13351473	0.052947053	0.141811977	tags=49%	list=31%	signal=34%	GO_GSEA_postcell.csv
GO:1901652	response to peptide	462	0.50064897	1.133513084	0.000999001	0.0142616	tags=46%	list=35%	signal=31%	GO_GSEA_postcell.csv
GO:0033613	activating transcription factor binding	61	0.531692662	1.13351084	0.076923077	0.176084579	tags=43%	list=34%	signal=28%	GO_GSEA_postcell.csv
GO:0035904	aorta development	56	0.534232432	1.133501523	0.072927073	0.170575188	tags=48%	list=35%	signal=32%	GO_GSEA_postcell.csv
3008	Ribosome biogenesis in eukaryotes	65	0.53097328	1.133236945	0.06993007	0.184815185	tags=51%	list=36%	signal=33%	KEGG_GSEA_postcell.csv
GO:0098573	intrinsic component of mitochondrial membrane	53	0.536187799	1.133192615	0.08991009	0.194302342	tags=49%	list=34%	signal=33%	GO_GSEA_postcell.csv
GO:0005635	nuclear envelope	383	0.501713654	1.133190941	0.000999001	0.0142616	tags=47%	list=38%	signal=30%	GO_GSEA_postcell.csv
GO:0002709	regulation of T cell mediated immunity	56	0.534082495	1.133183395	0.073926074	0.171802536	tags=27%	list=19%	signal=22%	GO_GSEA_postcell.csv
GO:0016410	N-acyltransferase activity	72	0.528051743	1.133105666	0.057942058	0.149657829	tags=51%	list=35%	signal=33%	GO_GSEA_postcell.csv
GO:0019902	phosphatase binding	172	0.509694939	1.133088349	0.008991009	0.054970346	tags=49%	list=37%	signal=31%	GO_GSEA_postcell.csv
GO:0015800	acidic amino acid transport	60	0.531997684	1.133071084	0.072927073	0.170575188	tags=60%	list=44%	signal=34%	GO_GSEA_postcell.csv
GO:0030879	mammary gland development	131	0.51385592	1.133065926	0.016983017	0.075951826	tags=50%	list=34%	signal=33%	GO_GSEA_postcell.csv
GO:0044452	nucleolar part	143	0.51243075	1.133064832	0.011988012	0.064455025	tags=39%	list=29%	signal=28%	GO_GSEA_postcell.csv
GO:0051784	negative regulation of nuclear division	50	0.538215885	1.133005652	0.087912088	0.190838375	tags=52%	list=35%	signal=34%	GO_GSEA_postcell.csv
GO:0006695	cholesterol biosynthetic process	66	0.530187104	1.132936481	0.065934066	0.162895928	tags=44%	list=28%	signal=32%	GO_GSEA_postcell.csv
GO:1902653	secondary alcohol biosynthetic process	66	0.530187104	1.132936481	0.065934066	0.162895928	tags=44%	list=28%	signal=32%	GO_GSEA_postcell.csv
GO:1900407	regulation of cellular response to oxidative stress	74	0.527056881	1.132902025	0.054945055	0.144755245	tags=55%	list=44%	signal=31%	GO_GSEA_postcell.csv
GO:0097447	dendritic tree	479	0.499969639	1.132742392	0.000999001	0.0142616	tags=43%	list=35%	signal=29%	GO_GSEA_postcell.csv
GO:0048568	embryonic organ development	399	0.50121885	1.132704821	0.000999001	0.0142616	tags=42%	list=33%	signal=29%	GO_GSEA_postcell.csv
GO:0045582	positive regulation of T cell differentiation	79	0.525171831	1.132490258	0.048951049	0.135621549	tags=44%	list=34%	signal=29%	GO_GSEA_postcell.csv
GO:0008033	tRNA processing	94	0.520618867	1.1324514	0.033966034	0.110723922	tags=55%	list=38%	signal=34%	GO_GSEA_postcell.csv
R-HSA-380259	Homo sapiens: Loss of Nlp from mitotic centrosomes	66	0.530174301	1.132422451	0.057942058	0.274940746	tags=36%	list=27%	signal=27%	Reactome_GSEA_postcell.csv
R-HSA-380284	Homo sapiens: Loss of proteins required for interphase microtubule organization from the centrosome	66	0.530174301	1.132422451	0.057942058	0.274940746	tags=36%	list=27%	signal=27%	Reactome_GSEA_postcell.csv
GO:0071826	ribonucleoprotein complex subunit organization	175	0.50909641	1.132384135	0.006993007	0.046803081	tags=44%	list=33%	signal=30%	GO_GSEA_postcell.csv
GO:0060193	positive regulation of lipase activity	69	0.528702206	1.13232555	0.064935065	0.161668229	tags=35%	list=23%	signal=27%	GO_GSEA_postcell.csv
GO:0019842	vitamin binding	120	0.515289673	1.132259023	0.021978022	0.088094478	tags=45%	list=37%	signal=28%	GO_GSEA_postcell.csv
GO:0007041	lysosomal transport	89	0.522155936	1.132222388	0.046953047	0.132235112	tags=46%	list=29%	signal=33%	GO_GSEA_postcell.csv
GO:0002521	leukocyte differentiation	457	0.500152539	1.132118293	0.000999001	0.0142616	tags=44%	list=34%	signal=29%	GO_GSEA_postcell.csv
5012	Parkinson disease	96	0.520010247	1.132088903	0.037962038	0.135928588	tags=39%	list=28%	signal=28%	KEGG_GSEA_postcell.csv
GO:0005319	lipid transporter activity	101	0.518968865	1.132058458	0.02997003	0.104516422	tags=43%	list=32%	signal=29%	GO_GSEA_postcell.csv
GO:0001763	morphogenesis of a branching structure	187	0.508407861	1.132016754	0.007992008	0.050680173	tags=52%	list=37%	signal=33%	GO_GSEA_postcell.csv
GO:0003779	actin binding	336	0.502550541	1.131907875	0.000999001	0.0142616	tags=35%	list=24%	signal=27%	GO_GSEA_postcell.csv
GO:0030521	androgen receptor signaling pathway	53	0.535576885	1.131901493	0.091908092	0.196278298	tags=58%	list=42%	signal=34%	GO_GSEA_postcell.csv
GO:1901570	fatty acid derivative biosynthetic process	86	0.523051409	1.131827378	0.044955045	0.128989822	tags=60%	list=46%	signal=33%	GO_GSEA_postcell.csv
GO:0048013	ephrin receptor signaling pathway	84	0.523597951	1.131708742	0.046953047	0.132235112	tags=45%	list=32%	signal=31%	GO_GSEA_postcell.csv
GO:0071900	regulation of protein serine/threonine kinase activity	452	0.500127786	1.131692263	0.000999001	0.0142616	tags=54%	list=42%	signal=32%	GO_GSEA_postcell.csv
GO:0036464	cytoplasmic ribonucleoprotein granule	166	0.509402891	1.131611257	0.012987013	0.066731141	tags=48%	list=39%	signal=30%	GO_GSEA_postcell.csv
GO:0016324	apical plasma membrane	281	0.503390677	1.131252561	0.000999001	0.0142616	tags=44%	list=40%	signal=27%	GO_GSEA_postcell.csv
GO:0097193	intrinsic apoptotic signaling pathway	260	0.504219938	1.131120201	0.001998002	0.022016007	tags=46%	list=33%	signal=31%	GO_GSEA_postcell.csv
GO:0016407	acetyltransferase activity	78	0.524876687	1.1310955	0.048951049	0.135621549	tags=50%	list=35%	signal=32%	GO_GSEA_postcell.csv
GO:0051781	positive regulation of cell division	78	0.524803261	1.130937271	0.048951049	0.135621549	tags=47%	list=36%	signal=30%	GO_GSEA_postcell.csv
R-HSA-2990846	Homo sapiens: SUMOylation	176	0.509367523	1.130883586	0.006993007	0.130177515	tags=39%	list=30%	signal=27%	Reactome_GSEA_postcell.csv
GO:0009798	axis specification	74	0.526090105	1.130823952	0.054945055	0.144755245	tags=54%	list=38%	signal=34%	GO_GSEA_postcell.csv
GO:0030496	midbody	157	0.510020189	1.130804552	0.012987013	0.066731141	tags=48%	list=41%	signal=29%	GO_GSEA_postcell.csv
GO:0010632	regulation of epithelial cell migration	266	0.504055783	1.130790149	0.001998002	0.022016007	tags=41%	list=33%	signal=28%	GO_GSEA_postcell.csv
GO:0030425	dendrite	477	0.499084595	1.130674974	0.000999001	0.0142616	tags=43%	list=35%	signal=29%	GO_GSEA_postcell.csv
GO:1904427	positive regulation of calcium ion transmembrane transport	66	0.529118186	1.130652351	0.068931069	0.167445296	tags=53%	list=35%	signal=35%	GO_GSEA_postcell.csv
GO:0030427	site of polarized growth	155	0.510183809	1.130381178	0.014985015	0.071661012	tags=43%	list=34%	signal=29%	GO_GSEA_postcell.csv
GO:0090596	sensory organ morphogenesis	244	0.50463213	1.13037752	0.002997003	0.028476442	tags=41%	list=32%	signal=28%	GO_GSEA_postcell.csv
GO:0044450	microtubule organizing center part	158	0.509697977	1.13026779	0.012987013	0.066731141	tags=41%	list=32%	signal=28%	GO_GSEA_postcell.csv
GO:0032409	regulation of transporter activity	234	0.505210614	1.130203836	0.003996004	0.03416053	tags=50%	list=38%	signal=31%	GO_GSEA_postcell.csv
GO:0060090	molecular adaptor activity	200	0.506646553	1.130135585	0.00999001	0.057671412	tags=44%	list=34%	signal=29%	GO_GSEA_postcell.csv
GO:0005746	mitochondrial respiratory chain	64	0.529201472	1.130080262	0.077922078	0.177530017	tags=47%	list=34%	signal=31%	GO_GSEA_postcell.csv
GO:0042626	ATPase activity coupled to transmembrane movement of substances	53	0.534707279	1.130063647	0.091908092	0.196278298	tags=51%	list=38%	signal=32%	GO_GSEA_postcell.csv
GO:0035064	methylated histone binding	52	0.535305788	1.130046376	0.097902098	0.203968569	tags=42%	list=21%	signal=33%	GO_GSEA_postcell.csv
GO:0140034	methylation-dependent protein binding	52	0.535305788	1.130046376	0.097902098	0.203968569	tags=42%	list=21%	signal=33%	GO_GSEA_postcell.csv
GO:0051648	vesicle localization	253	0.504169029	1.12999087	0.002997003	0.028476442	tags=46%	list=35%	signal=30%	GO_GSEA_postcell.csv
GO:1904115	axon cytoplasm	51	0.535798124	1.129895049	0.093906094	0.198642234	tags=57%	list=35%	signal=37%	GO_GSEA_postcell.csv
GO:0043491	protein kinase B signaling	253	0.504111237	1.129861343	0.002997003	0.028476442	tags=51%	list=39%	signal=31%	GO_GSEA_postcell.csv
maintenance	maintenance	16	0.584892826	1.129823347	0.190809191	0.395604396	tags=69%	list=35%	signal=44%	SynGO_BP_secondlevel_organization_GSEA_postcell.csv
GO:0030670	phagocytic vesicle membrane	66	0.528703848	1.129766969	0.070929071	0.169318326	tags=39%	list=26%	signal=29%	GO_GSEA_postcell.csv
GO:0015698	inorganic anion transport	141	0.511096338	1.129740848	0.013986014	0.0694032	tags=40%	list=32%	signal=27%	GO_GSEA_postcell.csv
GO:0051928	positive regulation of calcium ion transport	112	0.515516231	1.12967491	0.021978022	0.088094478	tags=59%	list=44%	signal=33%	GO_GSEA_postcell.csv
GO:0046888	negative regulation of hormone secretion	58	0.531548322	1.129510394	0.071928072	0.169331887	tags=43%	list=36%	signal=28%	GO_GSEA_postcell.csv
GO:0016575	histone deacetylation	58	0.531454626	1.129311296	0.071928072	0.169331887	tags=45%	list=30%	signal=31%	GO_GSEA_postcell.csv
GO:0006816	calcium ion transport	390	0.4998531	1.12922805	0.000999001	0.0142616	tags=58%	list=44%	signal=33%	GO_GSEA_postcell.csv
GO:0008630	intrinsic apoptotic signaling pathway in response to DNA damage	90	0.520422659	1.129208102	0.04995005	0.137338942	tags=62%	list=44%	signal=35%	GO_GSEA_postcell.csv
GO:0050770	regulation of axonogenesis	138	0.511074345	1.129125912	0.014985015	0.071661012	tags=53%	list=35%	signal=35%	GO_GSEA_postcell.csv
GO:0072330	monocarboxylic acid biosynthetic process	302	0.502306484	1.12907723	0.000999001	0.0142616	tags=37%	list=26%	signal=27%	GO_GSEA_postcell.csv
GO:0016607	nuclear speck	352	0.500807243	1.129067225	0.000999001	0.0142616	tags=47%	list=36%	signal=31%	GO_GSEA_postcell.csv
GO:0050769	positive regulation of neurogenesis	428	0.499070845	1.128929888	0.000999001	0.0142616	tags=43%	list=32%	signal=30%	GO_GSEA_postcell.csv
GO:0051924	regulation of calcium ion transport	229	0.504769611	1.128923884	0.006993007	0.046803081	tags=60%	list=44%	signal=34%	GO_GSEA_postcell.csv
GO:0000790	nuclear chromatin	291	0.502124688	1.128774504	0.000999001	0.0142616	tags=44%	list=34%	signal=30%	GO_GSEA_postcell.csv
GO:0032147	activation of protein kinase activity	291	0.502111947	1.128745864	0.000999001	0.0142616	tags=49%	list=37%	signal=31%	GO_GSEA_postcell.csv
GO:0050818	regulation of coagulation	77	0.524243234	1.128730853	0.053946054	0.142902801	tags=49%	list=34%	signal=33%	GO_GSEA_postcell.csv
GO:1905330	regulation of morphogenesis of an epithelium	172	0.507719805	1.128697483	0.008991009	0.054970346	tags=49%	list=34%	signal=33%	GO_GSEA_postcell.csv
GO:0000287	magnesium ion binding	194	0.506200134	1.128666568	0.008991009	0.054970346	tags=52%	list=37%	signal=33%	GO_GSEA_postcell.csv
GO:0060627	regulation of vesicle-mediated transport	448	0.498737101	1.128546361	0.000999001	0.0142616	tags=49%	list=36%	signal=32%	GO_GSEA_postcell.csv
GO:0070482	response to oxygen levels	362	0.500285754	1.128537028	0.000999001	0.0142616	tags=52%	list=40%	signal=31%	GO_GSEA_postcell.csv
GO:0061178	regulation of insulin secretion involved in cellular response to glucose stimulus	51	0.535145848	1.128519524	0.094905095	0.200025429	tags=57%	list=40%	signal=34%	GO_GSEA_postcell.csv
GO:0044853	plasma membrane raft	100	0.517591033	1.128440968	0.035964036	0.114405901	tags=56%	list=40%	signal=34%	GO_GSEA_postcell.csv
R-HSA-388841	Homo sapiens: Costimulation by the CD28 family	64	0.529319585	1.128347894	0.066933067	0.302762658	tags=38%	list=25%	signal=28%	Reactome_GSEA_postcell.csv
GO:0061097	regulation of protein tyrosine kinase activity	77	0.524044314	1.128302565	0.053946054	0.142902801	tags=53%	list=35%	signal=35%	GO_GSEA_postcell.csv
GO:0001666	response to hypoxia	332	0.500982953	1.12828437	0.001998002	0.022016007	tags=52%	list=40%	signal=31%	GO_GSEA_postcell.csv
GO:0060191	regulation of lipase activity	91	0.519633803	1.12828029	0.045954046	0.130691683	tags=46%	list=36%	signal=30%	GO_GSEA_postcell.csv
GO:0003073	regulation of systemic arterial blood pressure	73	0.525278199	1.128225864	0.061938062	0.156902538	tags=47%	list=37%	signal=30%	GO_GSEA_postcell.csv
R-HSA-196854	Homo sapiens: Metabolism of vitamins and cofactors	181	0.508070253	1.128172669	0.007992008	0.138147567	tags=46%	list=41%	signal=27%	Reactome_GSEA_postcell.csv
GO:2001020	regulation of response to DNA damage stimulus	180	0.507044843	1.12811145	0.008991009	0.054970346	tags=48%	list=37%	signal=30%	GO_GSEA_postcell.csv
GO:0008589	regulation of smoothened signaling pathway	75	0.5245234	1.128087125	0.05994006	0.15291047	tags=49%	list=37%	signal=31%	GO_GSEA_postcell.csv
GO:0048871	multicellular organismal homeostasis	452	0.49850542	1.128021164	0.000999001	0.0142616	tags=47%	list=37%	signal=30%	GO_GSEA_postcell.csv
R-HSA-428157	Homo sapiens: Sphingolipid metabolism	80	0.522912184	1.127935792	0.045954046	0.25448236	tags=35%	list=26%	signal=26%	Reactome_GSEA_postcell.csv
GO:0030018	Z disc	99	0.517635849	1.127906992	0.031968032	0.107599717	tags=27%	list=18%	signal=22%	GO_GSEA_postcell.csv
GO:0018108	peptidyl-tyrosine phosphorylation	330	0.50079599	1.127849562	0.001998002	0.022016007	tags=48%	list=38%	signal=30%	GO_GSEA_postcell.csv
GO:0015629	actin cytoskeleton	410	0.498781825	1.127731043	0.000999001	0.0142616	tags=41%	list=32%	signal=28%	GO_GSEA_postcell.csv
GO:0071322	cellular response to carbohydrate stimulus	131	0.511421043	1.127696956	0.021978022	0.088094478	tags=47%	list=32%	signal=32%	GO_GSEA_postcell.csv
GO:0030168	platelet activation	144	0.510106698	1.127693517	0.016983017	0.075951826	tags=53%	list=40%	signal=32%	GO_GSEA_postcell.csv
R-HSA-2644602	Homo sapiens: Signaling by NOTCH1 PEST Domain Mutants in Cancer	54	0.533291357	1.127653981	0.080919081	0.331905383	tags=41%	list=29%	signal=29%	Reactome_GSEA_postcell.csv
R-HSA-2644603	Homo sapiens: Signaling by NOTCH1 in Cancer	54	0.533291357	1.127653981	0.080919081	0.331905383	tags=41%	list=29%	signal=29%	Reactome_GSEA_postcell.csv
R-HSA-2644606	Homo sapiens: Constitutive Signaling by NOTCH1 PEST Domain Mutants	54	0.533291357	1.127653981	0.080919081	0.331905383	tags=41%	list=29%	signal=29%	Reactome_GSEA_postcell.csv
R-HSA-2894858	Homo sapiens: Signaling by NOTCH1 HD+PEST Domain Mutants in Cancer	54	0.533291357	1.127653981	0.080919081	0.331905383	tags=41%	list=29%	signal=29%	Reactome_GSEA_postcell.csv
R-HSA-2894862	Homo sapiens: Constitutive Signaling by NOTCH1 HD+PEST Domain Mutants	54	0.533291357	1.127653981	0.080919081	0.331905383	tags=41%	list=29%	signal=29%	Reactome_GSEA_postcell.csv
GO:1903825	organic acid transmembrane transport	106	0.515541584	1.127583025	0.02997003	0.104516422	tags=42%	list=33%	signal=28%	GO_GSEA_postcell.csv
GO:1905039	carboxylic acid transmembrane transport	106	0.515541584	1.127583025	0.02997003	0.104516422	tags=42%	list=33%	signal=28%	GO_GSEA_postcell.csv
GO:0001649	osteoblast differentiation	209	0.504936408	1.12734688	0.00999001	0.057671412	tags=44%	list=37%	signal=28%	GO_GSEA_postcell.csv
GO:0097485	neuron projection guidance	203	0.505164884	1.1272021	0.008991009	0.054970346	tags=38%	list=25%	signal=29%	GO_GSEA_postcell.csv
GO:0005777	peroxisome	123	0.512222948	1.12715225	0.024975025	0.094611271	tags=44%	list=33%	signal=30%	GO_GSEA_postcell.csv
GO:0042579	microbody	123	0.512222948	1.12715225	0.024975025	0.094611271	tags=44%	list=33%	signal=30%	GO_GSEA_postcell.csv
GO:0043536	positive regulation of blood vessel endothelial cell migration	71	0.525571912	1.127150788	0.063936064	0.160282624	tags=39%	list=29%	signal=28%	GO_GSEA_postcell.csv
GO:0034708	methyltransferase complex	80	0.522555887	1.127122264	0.053946054	0.142902801	tags=46%	list=30%	signal=32%	GO_GSEA_postcell.csv
GO:0009101	glycoprotein biosynthetic process	285	0.501420888	1.127013966	0.002997003	0.028476442	tags=42%	list=34%	signal=28%	GO_GSEA_postcell.csv
GO:0048754	branching morphogenesis of an epithelial tube	141	0.509854646	1.126996181	0.013986014	0.0694032	tags=53%	list=37%	signal=34%	GO_GSEA_postcell.csv
R-HSA-446219	Homo sapiens: Synthesis of substrates in N-glycan biosythesis	61	0.529584411	1.126658196	0.06993007	0.307692308	tags=59%	list=39%	signal=36%	Reactome_GSEA_postcell.csv
GO:0030307	positive regulation of cell growth	151	0.508887329	1.126634124	0.011988012	0.064455025	tags=36%	list=24%	signal=28%	GO_GSEA_postcell.csv
GO:0043434	response to peptide hormone	383	0.498706102	1.126397962	0.000999001	0.0142616	tags=47%	list=34%	signal=31%	GO_GSEA_postcell.csv
GO:0032508	DNA duplex unwinding	69	0.52590567	1.126336188	0.072927073	0.170575188	tags=59%	list=39%	signal=36%	GO_GSEA_postcell.csv
GO:0031256	leading edge membrane	147	0.509243329	1.126335485	0.014985015	0.071661012	tags=44%	list=31%	signal=31%	GO_GSEA_postcell.csv
GO:0048469	cell maturation	156	0.508090673	1.126272883	0.012987013	0.066731141	tags=49%	list=41%	signal=29%	GO_GSEA_postcell.csv
GO:0030301	cholesterol transport	91	0.518701777	1.126256583	0.046953047	0.132235112	tags=43%	list=36%	signal=28%	GO_GSEA_postcell.csv
GO:0032272	negative regulation of protein polymerization	54	0.532215552	1.126223619	0.090909091	0.195151515	tags=35%	list=23%	signal=27%	GO_GSEA_postcell.csv
GO:0035725	sodium ion transmembrane transport	107	0.514657223	1.12621096	0.033966034	0.110723922	tags=42%	list=33%	signal=28%	GO_GSEA_postcell.csv
R-HSA-1852241	Homo sapiens: Organelle biogenesis and maintenance	262	0.501858869	1.126114803	0.002997003	0.072527473	tags=47%	list=36%	signal=30%	Reactome_GSEA_postcell.csv
GO:0071375	cellular response to peptide hormone stimulus	287	0.500959835	1.126112606	0.001998002	0.022016007	tags=56%	list=40%	signal=34%	GO_GSEA_postcell.csv
R-HSA-170834	Homo sapiens: Signaling by TGF-beta Receptor Complex	71	0.524961564	1.126004819	0.058941059	0.276965753	tags=51%	list=36%	signal=32%	Reactome_GSEA_postcell.csv
GO:0050730	regulation of peptidyl-tyrosine phosphorylation	230	0.5033828	1.125890389	0.005994006	0.043976277	tags=58%	list=44%	signal=33%	GO_GSEA_postcell.csv
GO:0000302	response to reactive oxygen species	213	0.504126907	1.125819354	0.00999001	0.057671412	tags=48%	list=36%	signal=31%	GO_GSEA_postcell.csv
GO:0007492	endoderm development	72	0.524539139	1.125568238	0.062937063	0.158877708	tags=53%	list=36%	signal=34%	GO_GSEA_postcell.csv
GO:0051015	actin filament binding	134	0.509917154	1.125547052	0.022977023	0.090842309	tags=38%	list=24%	signal=29%	GO_GSEA_postcell.csv
GO:0009314	response to radiation	403	0.498026386	1.125460622	0.000999001	0.0142616	tags=48%	list=37%	signal=30%	GO_GSEA_postcell.csv
GO:0008509	anion transmembrane transporter activity	228	0.503189127	1.125373371	0.008991009	0.054970346	tags=39%	list=31%	signal=28%	GO_GSEA_postcell.csv
R-HSA-429914	Homo sapiens: Deadenylation-dependent mRNA decay	53	0.532782998	1.125302396	0.084915085	0.33966034	tags=47%	list=37%	signal=30%	Reactome_GSEA_postcell.csv
GO:0036293	response to decreased oxygen levels	341	0.499476573	1.125263396	0.002997003	0.028476442	tags=52%	list=40%	signal=31%	GO_GSEA_postcell.csv
GO:0002573	myeloid leukocyte differentiation	188	0.505210665	1.125253772	0.012987013	0.066731141	tags=46%	list=36%	signal=30%	GO_GSEA_postcell.csv
GO:0045732	positive regulation of protein catabolic process	172	0.506135911	1.125176375	0.008991009	0.054970346	tags=50%	list=37%	signal=32%	GO_GSEA_postcell.csv
GO:0043470	regulation of carbohydrate catabolic process	79	0.521763496	1.125140461	0.058941059	0.151160344	tags=34%	list=23%	signal=26%	GO_GSEA_postcell.csv
GO:0043535	regulation of blood vessel endothelial cell migration	134	0.50971857	1.125108716	0.023976024	0.093265124	tags=40%	list=33%	signal=27%	GO_GSEA_postcell.csv
GO:0043271	negative regulation of ion transport	128	0.51080403	1.125069485	0.024975025	0.094611271	tags=48%	list=37%	signal=30%	GO_GSEA_postcell.csv
GO:1903670	regulation of sprouting angiogenesis	121	0.511664067	1.125066605	0.027972028	0.101202169	tags=40%	list=33%	signal=27%	GO_GSEA_postcell.csv
GO:0001657	ureteric bud development	94	0.51720558	1.12502681	0.041958042	0.124329658	tags=53%	list=37%	signal=34%	GO_GSEA_postcell.csv
GO:0061180	mammary gland epithelium development	66	0.526445612	1.124941432	0.075924076	0.174764076	tags=55%	list=37%	signal=34%	GO_GSEA_postcell.csv
GO:0045807	positive regulation of endocytosis	132	0.509801901	1.124930812	0.025974026	0.096256684	tags=52%	list=36%	signal=34%	GO_GSEA_postcell.csv
GO:0030017	sarcomere	166	0.506359716	1.124851005	0.013986014	0.0694032	tags=36%	list=29%	signal=25%	GO_GSEA_postcell.csv
GO:0007219	Notch signaling pathway	168	0.506337428	1.124793175	0.011988012	0.064455025	tags=49%	list=35%	signal=32%	GO_GSEA_postcell.csv
GO:0006937	regulation of muscle contraction	153	0.507950773	1.124777078	0.014985015	0.071661012	tags=37%	list=25%	signal=28%	GO_GSEA_postcell.csv
GO:0032410	negative regulation of transporter activity	74	0.523266241	1.124754092	0.065934066	0.162895928	tags=50%	list=38%	signal=31%	GO_GSEA_postcell.csv
GO:1903671	negative regulation of sprouting angiogenesis	62	0.527109972	1.12472625	0.082917083	0.183851344	tags=40%	list=32%	signal=27%	GO_GSEA_postcell.csv
GO:0022838	substrate-specific channel activity	324	0.499468565	1.124709586	0.002997003	0.028476442	tags=44%	list=37%	signal=28%	GO_GSEA_postcell.csv
GO:0032371	regulation of sterol transport	54	0.531432139	1.124565834	0.093906094	0.198642234	tags=43%	list=36%	signal=27%	GO_GSEA_postcell.csv
GO:0032374	regulation of cholesterol transport	54	0.531432139	1.124565834	0.093906094	0.198642234	tags=43%	list=36%	signal=27%	GO_GSEA_postcell.csv
R-HSA-5576891	Homo sapiens: Cardiac conduction	135	0.510757392	1.124526045	0.01998002	0.185967878	tags=32%	list=22%	signal=25%	Reactome_GSEA_postcell.csv
R-HSA-72649	Homo sapiens: Translation initiation complex formation	51	0.533626339	1.124481095	0.088911089	0.349861521	tags=43%	list=32%	signal=29%	Reactome_GSEA_postcell.csv
R-HSA-72702	Homo sapiens: Ribosomal scanning and start codon recognition	51	0.533626339	1.124481095	0.088911089	0.349861521	tags=43%	list=32%	signal=29%	Reactome_GSEA_postcell.csv
GO:0038034	signal transduction in absence of ligand	60	0.527945616	1.12444082	0.086913087	0.189236759	tags=48%	list=36%	signal=31%	GO_GSEA_postcell.csv
GO:0097192	extrinsic apoptotic signaling pathway in absence of ligand	60	0.527945616	1.12444082	0.086913087	0.189236759	tags=48%	list=36%	signal=31%	GO_GSEA_postcell.csv
GO:0045335	phagocytic vesicle	117	0.512352808	1.124438143	0.027972028	0.101202169	tags=47%	list=34%	signal=31%	GO_GSEA_postcell.csv
GO:0000980	RNA polymerase II distal enhancer sequence-specific DNA binding	81	0.520906119	1.124351326	0.055944056	0.146322991	tags=35%	list=26%	signal=26%	GO_GSEA_postcell.csv
GO:1905269	positive regulation of chromatin organization	93	0.517155587	1.124284204	0.043956044	0.127003605	tags=55%	list=40%	signal=33%	GO_GSEA_postcell.csv
GO:0035107	appendage morphogenesis	140	0.508804635	1.124279712	0.015984016	0.073643368	tags=46%	list=36%	signal=30%	GO_GSEA_postcell.csv
GO:0035108	limb morphogenesis	140	0.508804635	1.124279712	0.015984016	0.073643368	tags=46%	list=36%	signal=30%	GO_GSEA_postcell.csv
GO:0051896	regulation of protein kinase B signaling	226	0.502731106	1.124225321	0.007992008	0.050680173	tags=51%	list=39%	signal=32%	GO_GSEA_postcell.csv
GO:0018212	peptidyl-tyrosine modification	333	0.499032634	1.124041458	0.001998002	0.022016007	tags=48%	list=38%	signal=30%	GO_GSEA_postcell.csv
GO:0009896	positive regulation of catabolic process	362	0.498245351	1.123934318	0.001998002	0.022016007	tags=47%	list=36%	signal=30%	GO_GSEA_postcell.csv
4540	Gap junction	85	0.519351291	1.123867415	0.064935065	0.17579981	tags=49%	list=40%	signal=30%	KEGG_GSEA_postcell.csv
GO:0070838	divalent metal ion transport	427	0.496855766	1.12385607	0.000999001	0.0142616	tags=51%	list=38%	signal=32%	GO_GSEA_postcell.csv
R-HSA-9009391	Homo sapiens: Non-genomic estrogen signaling	76	0.521946638	1.123755627	0.04995005	0.25448236	tags=47%	list=34%	signal=32%	Reactome_GSEA_postcell.csv
GO:0044291	cell-cell contact zone	64	0.526220542	1.123714653	0.085914086	0.187908695	tags=27%	list=20%	signal=21%	GO_GSEA_postcell.csv
GO:0001942	hair follicle development	82	0.520513413	1.123693098	0.05994006	0.15291047	tags=54%	list=43%	signal=31%	GO_GSEA_postcell.csv
GO:0048786	presynaptic active zone	57	0.528972151	1.123604719	0.088911089	0.192862527	tags=53%	list=34%	signal=35%	GO_GSEA_postcell.csv
GO:0032273	positive regulation of protein polymerization	106	0.513695069	1.123544362	0.031968032	0.107599717	tags=48%	list=32%	signal=33%	GO_GSEA_postcell.csv
GO:0072511	divalent inorganic cation transport	430	0.496639469	1.123521846	0.000999001	0.0142616	tags=50%	list=38%	signal=32%	GO_GSEA_postcell.csv
GO:0005924	cell-substrate adherens junction	382	0.497418236	1.12347599	0.000999001	0.0142616	tags=42%	list=33%	signal=28%	GO_GSEA_postcell.csv
GO:0005925	focal adhesion	380	0.497445177	1.12326658	0.000999001	0.0142616	tags=42%	list=33%	signal=29%	GO_GSEA_postcell.csv
GO:0030016	myofibril	189	0.503999766	1.123053221	0.013986014	0.0694032	tags=34%	list=29%	signal=24%	GO_GSEA_postcell.csv
GO:0043010	camera-type eye development	288	0.499655115	1.123045475	0.002997003	0.028476442	tags=51%	list=39%	signal=32%	GO_GSEA_postcell.csv
GO:0030426	growth cone	152	0.507199549	1.122972575	0.014985015	0.071661012	tags=43%	list=34%	signal=28%	GO_GSEA_postcell.csv
GO:0006029	proteoglycan metabolic process	75	0.522106928	1.122890043	0.072927073	0.170575188	tags=49%	list=33%	signal=33%	GO_GSEA_postcell.csv
GO:0010720	positive regulation of cell development	495	0.495399969	1.122833375	0.000999001	0.0142616	tags=43%	list=34%	signal=29%	GO_GSEA_postcell.csv
GO:1903201	regulation of oxidative stress-induced cell death	64	0.525753524	1.122717361	0.086913087	0.189236759	tags=52%	list=42%	signal=30%	GO_GSEA_postcell.csv
GO:0061138	morphogenesis of a branching epithelium	173	0.504897762	1.122671811	0.00999001	0.057671412	tags=51%	list=37%	signal=33%	GO_GSEA_postcell.csv
GO:0045211	postsynaptic membrane	275	0.49983498	1.122476981	0.003996004	0.03416053	tags=49%	list=40%	signal=30%	GO_GSEA_postcell.csv
GO:0050886	endocrine process	72	0.523095354	1.122470131	0.064935065	0.161668229	tags=49%	list=42%	signal=28%	GO_GSEA_postcell.csv
GO:0051865	protein autoubiquitination	66	0.52527619	1.122442537	0.080919081	0.181785656	tags=41%	list=29%	signal=29%	GO_GSEA_postcell.csv
GO:0032535	regulation of cellular component size	290	0.499304442	1.122435865	0.001998002	0.022016007	tags=45%	list=32%	signal=31%	GO_GSEA_postcell.csv
GO:0009749	response to glucose	179	0.504470087	1.122383744	0.011988012	0.064455025	tags=53%	list=40%	signal=32%	GO_GSEA_postcell.csv
GO:0098800	inner mitochondrial membrane protein complex	76	0.521687411	1.122351059	0.065934066	0.162895928	tags=49%	list=34%	signal=32%	GO_GSEA_postcell.csv
GO:0000422	autophagy of mitochondrion	51	0.532215933	1.122340897	0.112887113	0.220004609	tags=43%	list=31%	signal=30%	GO_GSEA_postcell.csv
GO:0061726	mitochondrion disassembly	51	0.532215933	1.122340897	0.112887113	0.220004609	tags=43%	list=31%	signal=30%	GO_GSEA_postcell.csv
GO:0010634	positive regulation of epithelial cell migration	160	0.505922374	1.122332378	0.015984016	0.073643368	tags=44%	list=34%	signal=29%	GO_GSEA_postcell.csv
GO:0006636	unsaturated fatty acid biosynthetic process	50	0.533129655	1.122298558	0.101898102	0.209284691	tags=52%	list=40%	signal=31%	GO_GSEA_postcell.csv
R-HSA-1296071	Homo sapiens: Potassium Channels	98	0.51520297	1.122291528	0.037962038	0.248292248	tags=43%	list=37%	signal=27%	Reactome_GSEA_postcell.csv
GO:0001667	ameboidal-type cell migration	409	0.496401999	1.122270867	0.000999001	0.0142616	tags=40%	list=33%	signal=27%	GO_GSEA_postcell.csv
GO:0035264	multicellular organism growth	144	0.507634275	1.122227727	0.018981019	0.080185121	tags=50%	list=40%	signal=30%	GO_GSEA_postcell.csv
GO:0032592	integral component of mitochondrial membrane	52	0.531559394	1.122137628	0.113886114	0.220321734	tags=48%	list=34%	signal=32%	GO_GSEA_postcell.csv
GO:1901681	sulfur compound binding	211	0.502603169	1.122124277	0.010989011	0.061479061	tags=48%	list=40%	signal=29%	GO_GSEA_postcell.csv
GO:0032182	ubiquitin-like protein binding	67	0.524596144	1.122069196	0.082917083	0.183851344	tags=39%	list=29%	signal=27%	GO_GSEA_postcell.csv
GO:0051341	regulation of oxidoreductase activity	95	0.515840304	1.122047481	0.045954046	0.130691683	tags=46%	list=35%	signal=30%	GO_GSEA_postcell.csv
GO:0006066	alcohol metabolic process	322	0.498379318	1.122020439	0.003996004	0.03416053	tags=35%	list=25%	signal=27%	GO_GSEA_postcell.csv
GO:0070988	demethylation	53	0.530833751	1.121877237	0.103896104	0.211291866	tags=43%	list=33%	signal=29%	GO_GSEA_postcell.csv
GO:0005200	structural constituent of cytoskeleton	73	0.522302961	1.121835457	0.070929071	0.169318326	tags=42%	list=33%	signal=28%	GO_GSEA_postcell.csv
GO:0031099	regeneration	182	0.504096865	1.121830549	0.012987013	0.066731141	tags=48%	list=38%	signal=30%	GO_GSEA_postcell.csv
GO:0044309	neuron spine	140	0.507640953	1.121708383	0.016983017	0.075951826	tags=49%	list=34%	signal=32%	GO_GSEA_postcell.csv
GO:0030055	cell-substrate junction	385	0.496587068	1.121623428	0.001998002	0.022016007	tags=42%	list=33%	signal=28%	GO_GSEA_postcell.csv
GO:0034763	negative regulation of transmembrane transport	110	0.512086725	1.121610279	0.031968032	0.107599717	tags=47%	list=37%	signal=30%	GO_GSEA_postcell.csv
GO:0051282	regulation of sequestering of calcium ion	106	0.512754852	1.121487935	0.035964036	0.114405901	tags=66%	list=45%	signal=36%	GO_GSEA_postcell.csv
R-HSA-114608	Homo sapiens: Platelet degranulation	118	0.511814338	1.121479067	0.030969031	0.217232043	tags=53%	list=43%	signal=30%	Reactome_GSEA_postcell.csv
GO:0034766	negative regulation of ion transmembrane transport	87	0.518045243	1.121409291	0.05994006	0.15291047	tags=49%	list=38%	signal=31%	GO_GSEA_postcell.csv
GO:0016747	transferase activity	159	0.505602694	1.121391785	0.016983017	0.075951826	tags=43%	list=32%	signal=29%	GO_GSEA_postcell.csv
GO:0032946	positive regulation of mononuclear cell proliferation	119	0.510417169	1.121266885	0.027972028	0.101202169	tags=42%	list=34%	signal=28%	GO_GSEA_postcell.csv
GO:0022604	regulation of cell morphogenesis	399	0.496094052	1.121123285	0.000999001	0.0142616	tags=47%	list=35%	signal=31%	GO_GSEA_postcell.csv
GO:0035637	multicellular organismal signaling	185	0.503596933	1.121100876	0.013986014	0.0694032	tags=32%	list=25%	signal=25%	GO_GSEA_postcell.csv
GO:0038127	ERBB signaling pathway	129	0.5088829	1.12109334	0.025974026	0.096256684	tags=41%	list=29%	signal=29%	GO_GSEA_postcell.csv
GO:0050671	positive regulation of lymphocyte proliferation	118	0.510430903	1.120782898	0.030969031	0.106210949	tags=42%	list=34%	signal=28%	GO_GSEA_postcell.csv
GO:0034605	cellular response to heat	111	0.51145335	1.120774598	0.030969031	0.106210949	tags=41%	list=29%	signal=30%	GO_GSEA_postcell.csv
GO:0005249	voltage-gated potassium channel activity	61	0.525710923	1.120758424	0.091908092	0.196278298	tags=44%	list=32%	signal=30%	GO_GSEA_postcell.csv
GO:0022600	digestive system process	92	0.515996044	1.120729374	0.052947053	0.141811977	tags=50%	list=43%	signal=29%	GO_GSEA_postcell.csv
GO:0051302	regulation of cell division	150	0.506365086	1.120681016	0.015984016	0.073643368	tags=43%	list=36%	signal=27%	GO_GSEA_postcell.csv
GO:0005543	phospholipid binding	333	0.497516633	1.120626755	0.003996004	0.03416053	tags=42%	list=29%	signal=30%	GO_GSEA_postcell.csv
GO:0051209	release of sequestered calcium ion into cytosol	105	0.512773155	1.120530959	0.040959041	0.122750052	tags=67%	list=45%	signal=37%	GO_GSEA_postcell.csv
GO:0051283	negative regulation of sequestering of calcium ion	105	0.512773155	1.120530959	0.040959041	0.122750052	tags=67%	list=45%	signal=37%	GO_GSEA_postcell.csv
GO:0051235	maintenance of location	273	0.49897154	1.120343638	0.003996004	0.03416053	tags=44%	list=34%	signal=30%	GO_GSEA_postcell.csv
GO:0008593	regulation of Notch signaling pathway	90	0.51633408	1.120336743	0.054945055	0.144755245	tags=54%	list=34%	signal=36%	GO_GSEA_postcell.csv
GO:0035091	phosphatidylinositol binding	200	0.502172438	1.120155538	0.012987013	0.066731141	tags=44%	list=29%	signal=31%	GO_GSEA_postcell.csv
GO:0006757	ATP generation from ADP	104	0.512868597	1.120142343	0.03996004	0.121260938	tags=44%	list=31%	signal=31%	GO_GSEA_postcell.csv
GO:0017124	SH3 domain binding	113	0.510960974	1.120122252	0.031968032	0.107599717	tags=58%	list=40%	signal=35%	GO_GSEA_postcell.csv
GO:1903426	regulation of reactive oxygen species biosynthetic process	92	0.515686092	1.120056169	0.055944056	0.146322991	tags=39%	list=33%	signal=26%	GO_GSEA_postcell.csv
GO:0048037	cofactor binding	415	0.495220009	1.119790389	0.000999001	0.0142616	tags=40%	list=30%	signal=28%	GO_GSEA_postcell.csv
GO:0030217	T cell differentiation	227	0.500624225	1.119676922	0.00999001	0.057671412	tags=44%	list=35%	signal=29%	GO_GSEA_postcell.csv
GO:0051148	negative regulation of muscle cell differentiation	57	0.527083776	1.119593568	0.091908092	0.196278298	tags=51%	list=36%	signal=33%	GO_GSEA_postcell.csv
GO:0019226	transmission of nerve impulse	53	0.529750408	1.119587673	0.104895105	0.21242908	tags=38%	list=28%	signal=27%	GO_GSEA_postcell.csv
GO:0045669	positive regulation of osteoblast differentiation	62	0.524700011	1.119583972	0.095904096	0.201690907	tags=50%	list=37%	signal=32%	GO_GSEA_postcell.csv
GO:0099003	vesicle-mediated transport in synapse	165	0.504042234	1.119546191	0.013986014	0.0694032	tags=48%	list=35%	signal=31%	GO_GSEA_postcell.csv
R-HSA-8854518	Homo sapiens: AURKA Activation by TPX2	69	0.522813051	1.119478362	0.06993007	0.307692308	tags=35%	list=27%	signal=26%	Reactome_GSEA_postcell.csv
GO:1904018	positive regulation of vasculature development	220	0.500956581	1.119442129	0.00999001	0.057671412	tags=51%	list=42%	signal=30%	GO_GSEA_postcell.csv
GO:1903900	regulation of viral life cycle	135	0.506999223	1.119416749	0.028971029	0.102638193	tags=43%	list=39%	signal=27%	GO_GSEA_postcell.csv
GO:0031331	positive regulation of cellular catabolic process	315	0.497407351	1.119279195	0.003996004	0.03416053	tags=42%	list=31%	signal=29%	GO_GSEA_postcell.csv
R-HSA-5663220	Homo sapiens: RHO GTPases Activate Formins	130	0.508812064	1.119268361	0.030969031	0.217232043	tags=45%	list=36%	signal=29%	Reactome_GSEA_postcell.csv
GO:2000058	regulation of ubiquitin-dependent protein catabolic process	125	0.508306175	1.119206373	0.033966034	0.110723922	tags=52%	list=41%	signal=31%	GO_GSEA_postcell.csv
GO:0019935	cyclic-nucleotide-mediated signaling	159	0.504582407	1.11912886	0.017982018	0.077432226	tags=44%	list=37%	signal=28%	GO_GSEA_postcell.csv
GO:0060041	retina development in camera-type eye	131	0.507510024	1.119073056	0.027972028	0.101202169	tags=54%	list=39%	signal=33%	GO_GSEA_postcell.csv
GO:0031589	cell-substrate adhesion	305	0.49765044	1.119017326	0.001998002	0.022016007	tags=45%	list=35%	signal=30%	GO_GSEA_postcell.csv
GO:0051480	regulation of cytosolic calcium ion concentration	274	0.498287123	1.118859661	0.003996004	0.03416053	tags=57%	list=44%	signal=32%	GO_GSEA_postcell.csv
GO:0090257	regulation of muscle system process	230	0.50023442	1.11884857	0.00999001	0.057671412	tags=47%	list=37%	signal=30%	GO_GSEA_postcell.csv
GO:0008026	ATP-dependent helicase activity	50	0.531429505	1.118719551	0.113886114	0.220321734	tags=56%	list=39%	signal=34%	GO_GSEA_postcell.csv
GO:0070035	purine NTP-dependent helicase activity	50	0.531429505	1.118719551	0.113886114	0.220321734	tags=56%	list=39%	signal=34%	GO_GSEA_postcell.csv
GO:0045824	negative regulation of innate immune response	54	0.5286652	1.118710702	0.105894106	0.213111888	tags=44%	list=33%	signal=30%	GO_GSEA_postcell.csv
GO:1902107	positive regulation of leukocyte differentiation	134	0.506785887	1.118635365	0.028971029	0.102638193	tags=43%	list=34%	signal=28%	GO_GSEA_postcell.csv
GO:0061035	regulation of cartilage development	61	0.52460218	1.118394704	0.098901099	0.205018158	tags=44%	list=36%	signal=28%	GO_GSEA_postcell.csv
GO:1905818	regulation of chromosome separation	52	0.52977102	1.118362317	0.117882118	0.224899524	tags=46%	list=31%	signal=32%	GO_GSEA_postcell.csv
GO:0098773	skin epidermis development	84	0.517396815	1.118305557	0.067932068	0.16697806	tags=52%	list=43%	signal=30%	GO_GSEA_postcell.csv
GO:0062012	regulation of small molecule metabolic process	409	0.494538229	1.118057236	0.000999001	0.0142616	tags=41%	list=34%	signal=28%	GO_GSEA_postcell.csv
GO:0033627	cell adhesion mediated by integrin	59	0.525437285	1.1179889	0.098901099	0.205018158	tags=46%	list=29%	signal=33%	GO_GSEA_postcell.csv
GO:0060349	bone morphogenesis	88	0.515894693	1.117860178	0.061938062	0.156902538	tags=51%	list=40%	signal=31%	GO_GSEA_postcell.csv
GO:0030811	regulation of nucleotide catabolic process	72	0.52094352	1.117852676	0.06993007	0.167623939	tags=31%	list=18%	signal=25%	GO_GSEA_postcell.csv
GO:0051208	sequestering of calcium ion	109	0.510494264	1.1178091	0.03996004	0.121260938	tags=57%	list=38%	signal=35%	GO_GSEA_postcell.csv
GO:1903039	positive regulation of leukocyte cell-cell adhesion	201	0.501021264	1.117729372	0.014985015	0.071661012	tags=43%	list=34%	signal=28%	GO_GSEA_postcell.csv
GO:0070059	intrinsic apoptotic signaling pathway in response to endoplasmic reticulum stress	54	0.528160519	1.117642745	0.105894106	0.213111888	tags=46%	list=31%	signal=32%	GO_GSEA_postcell.csv
GO:0022804	active transmembrane transporter activity	222	0.500136811	1.11763998	0.010989011	0.061479061	tags=47%	list=38%	signal=29%	GO_GSEA_postcell.csv
GO:0000377	RNA splicing	290	0.497068981	1.11741055	0.003996004	0.03416053	tags=40%	list=30%	signal=28%	GO_GSEA_postcell.csv
GO:0000398	mRNA splicing	290	0.497068981	1.11741055	0.003996004	0.03416053	tags=40%	list=30%	signal=28%	GO_GSEA_postcell.csv
GO:0051348	negative regulation of transferase activity	256	0.498435736	1.117312191	0.007992008	0.050680173	tags=45%	list=35%	signal=30%	GO_GSEA_postcell.csv
GO:0030838	positive regulation of actin filament polymerization	76	0.519328133	1.11727534	0.06993007	0.167623939	tags=50%	list=32%	signal=34%	GO_GSEA_postcell.csv
GO:0043112	receptor metabolic process	165	0.503018288	1.117271867	0.014985015	0.071661012	tags=47%	list=34%	signal=31%	GO_GSEA_postcell.csv
GO:1901800	positive regulation of proteasomal protein catabolic process	83	0.517286414	1.117265799	0.071928072	0.169331887	tags=48%	list=32%	signal=33%	GO_GSEA_postcell.csv
R-HSA-76005	Homo sapiens: Response to elevated platelet cytosolic Ca2+	123	0.509047325	1.11721806	0.035964036	0.238446485	tags=53%	list=43%	signal=31%	Reactome_GSEA_postcell.csv
GO:0051051	negative regulation of transport	457	0.493562948	1.117202451	0.000999001	0.0142616	tags=46%	list=37%	signal=30%	GO_GSEA_postcell.csv
GO:0007422	peripheral nervous system development	68	0.522187397	1.117091613	0.085914086	0.187908695	tags=38%	list=22%	signal=30%	GO_GSEA_postcell.csv
GO:0098876	vesicle-mediated transport to the plasma membrane	60	0.524494647	1.1170908	0.105894106	0.213111888	tags=52%	list=34%	signal=34%	GO_GSEA_postcell.csv
R-HSA-397014	Homo sapiens: Muscle contraction	200	0.501062011	1.117074972	0.013986014	0.157423971	tags=32%	list=23%	signal=25%	Reactome_GSEA_postcell.csv
GO:0051962	positive regulation of nervous system development	488	0.492891334	1.117024225	0.000999001	0.0142616	tags=44%	list=35%	signal=29%	GO_GSEA_postcell.csv
R-HSA-446193	Homo sapiens: Biosynthesis of the N-glycan precursor (dolichol lipid-linked oligosaccharide LLO) and transfer to a nascent protein	75	0.519209101	1.117003185	0.064935065	0.299319728	tags=44%	list=30%	signal=31%	Reactome_GSEA_postcell.csv
GO:0045766	positive regulation of angiogenesis	194	0.500950342	1.11696119	0.015984016	0.073643368	tags=50%	list=42%	signal=29%	GO_GSEA_postcell.csv
GO:0000775	chromosome centromeric region	164	0.50291821	1.116839092	0.017982018	0.077432226	tags=35%	list=30%	signal=25%	GO_GSEA_postcell.csv
GO:0005496	steroid binding	79	0.517846699	1.116694209	0.071928072	0.169331887	tags=44%	list=30%	signal=31%	GO_GSEA_postcell.csv
GO:0009581	detection of external stimulus	116	0.508877263	1.116669387	0.033966034	0.110723922	tags=50%	list=38%	signal=31%	GO_GSEA_postcell.csv
GO:0051196	regulation of coenzyme metabolic process	84	0.516616695	1.116619401	0.071928072	0.169331887	tags=38%	list=29%	signal=27%	GO_GSEA_postcell.csv
GO:0010565	regulation of cellular ketone metabolic process	169	0.50253151	1.116522578	0.015984016	0.073643368	tags=41%	list=34%	signal=27%	GO_GSEA_postcell.csv
GO:0006869	lipid transport	310	0.49632832	1.11644423	0.002997003	0.028476442	tags=46%	list=37%	signal=29%	GO_GSEA_postcell.csv
GO:0015908	fatty acid transport	84	0.5165223	1.116415375	0.071928072	0.169331887	tags=35%	list=28%	signal=25%	GO_GSEA_postcell.csv
GO:0030335	positive regulation of cell migration	474	0.492853938	1.116403592	0.000999001	0.0142616	tags=45%	list=35%	signal=30%	GO_GSEA_postcell.csv
GO:0005905	clathrin-coated pit	64	0.522786757	1.116381996	0.0999001	0.206057288	tags=64%	list=39%	signal=39%	GO_GSEA_postcell.csv
GO:0072659	protein localization to plasma membrane	225	0.499301775	1.116346506	0.012987013	0.066731141	tags=45%	list=34%	signal=30%	GO_GSEA_postcell.csv
GO:1900046	regulation of hemostasis	75	0.519060232	1.116337544	0.076923077	0.176084579	tags=44%	list=28%	signal=32%	GO_GSEA_postcell.csv
GO:0030183	B cell differentiation	105	0.510787668	1.1161922	0.045954046	0.130691683	tags=58%	list=44%	signal=32%	GO_GSEA_postcell.csv
R-HSA-163200	Homo sapiens: Respiratory electron transport	90	0.51445274	1.116133421	0.044955045	0.25448236	tags=44%	list=37%	signal=28%	Reactome_GSEA_postcell.csv
GO:0001658	branching involved in ureteric bud morphogenesis	56	0.526028917	1.116095809	0.104895105	0.21242908	tags=55%	list=36%	signal=35%	GO_GSEA_postcell.csv
GO:0005261	cation channel activity	246	0.49813865	1.116086208	0.005994006	0.043976277	tags=46%	list=37%	signal=29%	GO_GSEA_postcell.csv
R-HSA-432722	Homo sapiens: Golgi Associated Vesicle Biogenesis	51	0.529602412	1.116001699	0.105894106	0.397308118	tags=47%	list=30%	signal=33%	Reactome_GSEA_postcell.csv
GO:0022803	passive transmembrane transporter activity	352	0.494975208	1.115918933	0.003996004	0.03416053	tags=44%	list=37%	signal=28%	GO_GSEA_postcell.csv
GO:0015267	channel activity	351	0.494990385	1.115910768	0.004995005	0.039442846	tags=44%	list=37%	signal=28%	GO_GSEA_postcell.csv
GO:0051650	establishment of vesicle localization	237	0.498538089	1.115746281	0.008991009	0.054970346	tags=46%	list=35%	signal=30%	GO_GSEA_postcell.csv
GO:1990204	oxidoreductase complex	76	0.518587352	1.115681635	0.071928072	0.169331887	tags=38%	list=28%	signal=28%	GO_GSEA_postcell.csv
R-HSA-3928665	Homo sapiens: EPH-ephrin mediated repulsion of cells	50	0.52979032	1.115632255	0.111888112	0.407171776	tags=54%	list=37%	signal=34%	Reactome_GSEA_postcell.csv
GO:0006885	regulation of pH	72	0.519883394	1.115577833	0.078921079	0.179242388	tags=57%	list=39%	signal=35%	GO_GSEA_postcell.csv
GO:0042278	purine nucleoside metabolic process	62	0.522819996	1.115572471	0.102897103	0.209701691	tags=50%	list=33%	signal=33%	GO_GSEA_postcell.csv
GO:0005881	cytoplasmic microtubule	54	0.527120059	1.115441024	0.108891109	0.215845714	tags=30%	list=21%	signal=23%	GO_GSEA_postcell.csv
GO:0022618	ribonucleoprotein complex assembly	163	0.502456585	1.115319186	0.01998002	0.083073311	tags=44%	list=33%	signal=30%	GO_GSEA_postcell.csv
GO:0009584	detection of visible light	54	0.527037896	1.115267158	0.108891109	0.215845714	tags=35%	list=24%	signal=27%	GO_GSEA_postcell.csv
GO:0071248	cellular response to metal ion	159	0.502833646	1.115250228	0.021978022	0.088094478	tags=43%	list=36%	signal=27%	GO_GSEA_postcell.csv
GO:0010594	regulation of endothelial cell migration	205	0.499769945	1.115250131	0.014985015	0.071661012	tags=41%	list=35%	signal=27%	GO_GSEA_postcell.csv
GO:0033116	endoplasmic reticulum-Golgi intermediate compartment membrane	66	0.521901977	1.115232311	0.0999001	0.206057288	tags=48%	list=33%	signal=32%	GO_GSEA_postcell.csv
GO:0034599	cellular response to oxidative stress	273	0.496659164	1.115151647	0.007992008	0.050680173	tags=50%	list=40%	signal=30%	GO_GSEA_postcell.csv
GO:0032868	response to insulin	239	0.498150883	1.115072454	0.007992008	0.050680173	tags=58%	list=42%	signal=34%	GO_GSEA_postcell.csv
GO:0032434	regulation of proteasomal ubiquitin-dependent protein catabolic process	99	0.511733854	1.115046791	0.052947053	0.141811977	tags=53%	list=41%	signal=31%	GO_GSEA_postcell.csv
GO:0016482	cytosolic transport	128	0.506150236	1.114819289	0.033966034	0.110723922	tags=40%	list=26%	signal=30%	GO_GSEA_postcell.csv
R-HSA-196849	Homo sapiens: Metabolism of water-soluble vitamins and cofactors	117	0.50885496	1.114810945	0.040959041	0.2541561	tags=47%	list=41%	signal=28%	Reactome_GSEA_postcell.csv
GO:0001654	eye development	334	0.494825568	1.114655346	0.004995005	0.039442846	tags=49%	list=39%	signal=31%	GO_GSEA_postcell.csv
GO:0150063	visual system development	338	0.494800632	1.114650621	0.005994006	0.043976277	tags=49%	list=39%	signal=31%	GO_GSEA_postcell.csv
R-HSA-3000171	Homo sapiens: Non-integrin membrane-ECM interactions	55	0.52642209	1.11453207	0.110889111	0.407171776	tags=47%	list=28%	signal=34%	Reactome_GSEA_postcell.csv
GO:1904949	ATPase complex	87	0.514848307	1.114488903	0.072927073	0.170575188	tags=32%	list=20%	signal=26%	GO_GSEA_postcell.csv
GO:1901568	fatty acid derivative metabolic process	141	0.504175742	1.114443381	0.024975025	0.094611271	tags=56%	list=46%	signal=31%	GO_GSEA_postcell.csv
GO:0031334	positive regulation of protein complex assembly	221	0.498606564	1.114279494	0.013986014	0.0694032	tags=48%	list=33%	signal=32%	GO_GSEA_postcell.csv
GO:0009100	glycoprotein metabolic process	348	0.494345898	1.114266015	0.005994006	0.043976277	tags=40%	list=34%	signal=27%	GO_GSEA_postcell.csv
GO:0009746	response to hexose	184	0.500483848	1.114119582	0.017982018	0.077432226	tags=46%	list=34%	signal=31%	GO_GSEA_postcell.csv
GO:0044297	cell body	489	0.491559735	1.11400851	0.000999001	0.0142616	tags=39%	list=34%	signal=26%	GO_GSEA_postcell.csv
GO:0032869	cellular response to insulin stimulus	190	0.499894894	1.113978574	0.017982018	0.077432226	tags=50%	list=34%	signal=33%	GO_GSEA_postcell.csv
R-HSA-6811442	Homo sapiens: Intra-Golgi and retrograde Golgi-to-ER traffic	198	0.499920775	1.113977178	0.013986014	0.157423971	tags=55%	list=40%	signal=33%	Reactome_GSEA_postcell.csv
GO:0060840	artery development	98	0.511506763	1.113868648	0.055944056	0.146322991	tags=56%	list=39%	signal=34%	GO_GSEA_postcell.csv
GO:0019898	extrinsic component of membrane	181	0.500548149	1.113794034	0.017982018	0.077432226	tags=48%	list=33%	signal=32%	GO_GSEA_postcell.csv
GO:1904063	negative regulation of cation transmembrane transport	76	0.517699057	1.113770569	0.075924076	0.174764076	tags=51%	list=38%	signal=32%	GO_GSEA_postcell.csv
GO:0050772	positive regulation of axonogenesis	68	0.520609885	1.113716915	0.091908092	0.196278298	tags=66%	list=44%	signal=37%	GO_GSEA_postcell.csv
GO:0016247	channel regulator activity	118	0.507205364	1.113700393	0.03996004	0.121260938	tags=42%	list=32%	signal=28%	GO_GSEA_postcell.csv
GO:0045785	positive regulation of cell adhesion	367	0.493617549	1.113611125	0.004995005	0.039442846	tags=43%	list=34%	signal=29%	GO_GSEA_postcell.csv
GO:0019787	ubiquitin-like protein transferase activity	312	0.494984575	1.113561498	0.003996004	0.03416053	tags=47%	list=37%	signal=30%	GO_GSEA_postcell.csv
GO:0006096	glycolytic process	103	0.510081281	1.113442848	0.047952048	0.134136134	tags=44%	list=31%	signal=30%	GO_GSEA_postcell.csv
GO:0001933	negative regulation of protein phosphorylation	388	0.492890976	1.113436269	0.001998002	0.022016007	tags=45%	list=35%	signal=30%	GO_GSEA_postcell.csv
GO:0043621	protein self-association	55	0.525417121	1.113405509	0.108891109	0.215845714	tags=47%	list=34%	signal=31%	GO_GSEA_postcell.csv
GO:0019932	second-messenger-mediated signaling	340	0.494215217	1.113358876	0.005994006	0.043976277	tags=48%	list=38%	signal=30%	GO_GSEA_postcell.csv
GO:1903364	positive regulation of cellular protein catabolic process	113	0.507858185	1.113320355	0.040959041	0.122750052	tags=58%	list=43%	signal=33%	GO_GSEA_postcell.csv
GO:0007034	vacuolar transport	97	0.511261229	1.113115777	0.056943057	0.148133733	tags=44%	list=29%	signal=32%	GO_GSEA_postcell.csv
GO:0120162	positive regulation of cold-induced thermogenesis	96	0.511412377	1.113088729	0.060939061	0.155049516	tags=32%	list=18%	signal=26%	GO_GSEA_postcell.csv
GO:0140101	catalytic activity acting on a tRNA	92	0.512346376	1.112802396	0.068931069	0.167445296	tags=54%	list=38%	signal=34%	GO_GSEA_postcell.csv
GO:0002066	columnar/cuboidal epithelial cell development	52	0.527121476	1.112769052	0.122877123	0.230334995	tags=38%	list=32%	signal=26%	GO_GSEA_postcell.csv
GO:0030324	lung development	161	0.501440733	1.112647226	0.021978022	0.088094478	tags=43%	list=33%	signal=29%	GO_GSEA_postcell.csv
GO:0044728	DNA methylation or demethylation	84	0.514774577	1.112637832	0.076923077	0.176084579	tags=44%	list=42%	signal=26%	GO_GSEA_postcell.csv
GO:0051262	protein tetramerization	158	0.501726813	1.112591536	0.024975025	0.094611271	tags=35%	list=24%	signal=27%	GO_GSEA_postcell.csv
GO:1901861	regulation of muscle tissue development	140	0.503491613	1.112539798	0.024975025	0.094611271	tags=47%	list=36%	signal=30%	GO_GSEA_postcell.csv
GO:0000785	chromatin	462	0.491362033	1.112486647	0.000999001	0.0142616	tags=40%	list=31%	signal=28%	GO_GSEA_postcell.csv
GO:0099240	intrinsic component of synaptic membrane	155	0.502093723	1.112456499	0.020979021	0.085629863	tags=44%	list=38%	signal=27%	GO_GSEA_postcell.csv
GO:0045177	apical part of cell	343	0.493698076	1.112423546	0.005994006	0.043976277	tags=45%	list=40%	signal=28%	GO_GSEA_postcell.csv
3040	Spliceosome	121	0.506897314	1.11233959	0.042957043	0.136235193	tags=38%	list=25%	signal=29%	KEGG_GSEA_postcell.csv
GO:0042326	negative regulation of phosphorylation	424	0.491910301	1.112285111	0.000999001	0.0142616	tags=45%	list=35%	signal=29%	GO_GSEA_postcell.csv
GO:0019903	protein phosphatase binding	128	0.504947398	1.112169982	0.038961039	0.119988407	tags=48%	list=37%	signal=30%	GO_GSEA_postcell.csv
GO:1900076	regulation of cellular response to insulin stimulus	64	0.52080542	1.11215096	0.108891109	0.215845714	tags=50%	list=34%	signal=33%	GO_GSEA_postcell.csv
GO:0005230	extracellular ligand-gated ion channel activity	58	0.523366645	1.112124788	0.106893107	0.214229754	tags=40%	list=29%	signal=28%	GO_GSEA_postcell.csv
GO:1905953	negative regulation of lipid localization	51	0.52732765	1.112032451	0.12987013	0.239264867	tags=41%	list=34%	signal=27%	GO_GSEA_postcell.csv
GO:0023061	signal release	409	0.491853057	1.111986571	0.001998002	0.022016007	tags=49%	list=40%	signal=30%	GO_GSEA_postcell.csv
GO:0140029	exocytic process	59	0.522611262	1.111975884	0.114885115	0.221515012	tags=59%	list=44%	signal=34%	GO_GSEA_postcell.csv
GO:0046849	bone remodeling	80	0.515506652	1.111917479	0.07992008	0.180661772	tags=41%	list=28%	signal=30%	GO_GSEA_postcell.csv
GO:0007613	memory	108	0.507944536	1.11187673	0.045954046	0.130691683	tags=43%	list=31%	signal=30%	GO_GSEA_postcell.csv
GO:0001540	amyloid-beta binding	66	0.520329662	1.111872493	0.107892108	0.215190178	tags=41%	list=34%	signal=27%	GO_GSEA_postcell.csv
GO:2001235	positive regulation of apoptotic signaling pathway	168	0.500502694	1.111831722	0.018981019	0.080185121	tags=45%	list=33%	signal=30%	GO_GSEA_postcell.csv
R-HSA-9006925	Homo sapiens: Intracellular signaling by second messengers	295	0.494650671	1.111779246	0.004995005	0.10989011	tags=44%	list=34%	signal=30%	Reactome_GSEA_postcell.csv
GO:0017038	protein import	134	0.503652892	1.111719862	0.031968032	0.107599717	tags=48%	list=37%	signal=30%	GO_GSEA_postcell.csv
GO:0051092	positive regulation of NF-kappaB transcription factor activity	139	0.50326824	1.111716429	0.028971029	0.102638193	tags=49%	list=40%	signal=30%	GO_GSEA_postcell.csv
GO:0009743	response to carbohydrate	213	0.497799744	1.111689495	0.016983017	0.075951826	tags=45%	list=34%	signal=30%	GO_GSEA_postcell.csv
GO:1903169	regulation of calcium ion transmembrane transport	134	0.503624027	1.111656149	0.031968032	0.107599717	tags=63%	list=44%	signal=36%	GO_GSEA_postcell.csv
GO:0006939	smooth muscle contraction	103	0.509240756	1.111608089	0.051948052	0.140434193	tags=50%	list=40%	signal=30%	GO_GSEA_postcell.csv
GO:0031396	regulation of protein ubiquitination	175	0.499752642	1.111600772	0.016983017	0.075951826	tags=56%	list=41%	signal=33%	GO_GSEA_postcell.csv
GO:0000187	activation of MAPK activity	138	0.503133333	1.111581688	0.032967033	0.109311741	tags=53%	list=40%	signal=32%	GO_GSEA_postcell.csv
GO:0009582	detection of abiotic stimulus	119	0.506008156	1.111581318	0.040959041	0.122750052	tags=55%	list=43%	signal=31%	GO_GSEA_postcell.csv
GO:0072001	renal system development	281	0.494630715	1.1115666	0.007992008	0.050680173	tags=53%	list=40%	signal=32%	GO_GSEA_postcell.csv
BRAIN	BRAIN	295	0.49361465	1.111537031	0.007992008	0.015984016	tags=46%	list=41%	signal=27%	Gandal_SFARI_ATLAS_GSEA_postcell.csv
GO:0033045	regulation of sister chromatid segregation	66	0.520172058	1.111535714	0.10989011	0.216787977	tags=55%	list=36%	signal=35%	GO_GSEA_postcell.csv
GO:0030323	respiratory tube development	165	0.500412996	1.111485161	0.020979021	0.085629863	tags=44%	list=33%	signal=29%	GO_GSEA_postcell.csv
GO:0019233	sensory perception of pain	94	0.51083057	1.111159873	0.071928072	0.169331887	tags=41%	list=32%	signal=28%	GO_GSEA_postcell.csv
GO:0006979	response to oxidative stress	410	0.491423959	1.111095126	0.000999001	0.0142616	tags=45%	list=36%	signal=29%	GO_GSEA_postcell.csv
GO:0042133	neurotransmitter metabolic process	135	0.503225025	1.111083599	0.030969031	0.106210949	tags=34%	list=29%	signal=24%	GO_GSEA_postcell.csv
GO:0070588	calcium ion transmembrane transport	274	0.49477034	1.110963036	0.008991009	0.054970346	tags=52%	list=38%	signal=32%	GO_GSEA_postcell.csv
GO:1903708	positive regulation of hemopoiesis	168	0.500080883	1.110894698	0.01998002	0.083073311	tags=44%	list=36%	signal=28%	GO_GSEA_postcell.csv
GO:1901862	negative regulation of muscle tissue development	60	0.521569799	1.110861335	0.11988012	0.226918738	tags=48%	list=36%	signal=31%	GO_GSEA_postcell.csv
GO:0016874	ligase activity	130	0.504062414	1.110853754	0.031968032	0.107599717	tags=53%	list=42%	signal=31%	GO_GSEA_postcell.csv
GO:0030326	embryonic limb morphogenesis	119	0.505639211	1.110770833	0.041958042	0.124329658	tags=53%	list=42%	signal=31%	GO_GSEA_postcell.csv
GO:0035113	embryonic appendage morphogenesis	119	0.505639211	1.110770833	0.041958042	0.124329658	tags=53%	list=42%	signal=31%	GO_GSEA_postcell.csv
GO:0048708	astrocyte differentiation	76	0.516250263	1.110653653	0.082917083	0.183851344	tags=47%	list=33%	signal=32%	GO_GSEA_postcell.csv
GO:0019933	cAMP-mediated signaling	139	0.502765288	1.110605412	0.02997003	0.104516422	tags=45%	list=37%	signal=29%	GO_GSEA_postcell.csv
GO:0033273	response to vitamin	90	0.511684567	1.110248274	0.076923077	0.176084579	tags=41%	list=37%	signal=26%	GO_GSEA_postcell.csv
GO:0048705	skeletal system morphogenesis	200	0.497636039	1.110036558	0.018981019	0.080185121	tags=50%	list=40%	signal=31%	GO_GSEA_postcell.csv
GO:0048880	sensory system development	343	0.492628748	1.110014085	0.005994006	0.043976277	tags=49%	list=39%	signal=31%	GO_GSEA_postcell.csv
GO:0044455	mitochondrial membrane part	151	0.501365439	1.109981286	0.025974026	0.096256684	tags=46%	list=34%	signal=31%	GO_GSEA_postcell.csv
GO:0071383	cellular response to steroid hormone stimulus	226	0.496349085	1.109953617	0.014985015	0.071661012	tags=42%	list=31%	signal=30%	GO_GSEA_postcell.csv
GO:0035258	steroid hormone receptor binding	83	0.513835204	1.10981167	0.080919081	0.181785656	tags=55%	list=40%	signal=33%	GO_GSEA_postcell.csv
GO:0071333	cellular response to glucose stimulus	120	0.504963615	1.109569314	0.046953047	0.132235112	tags=47%	list=32%	signal=32%	GO_GSEA_postcell.csv
GO:0035326	enhancer binding	115	0.505733678	1.109467732	0.03996004	0.121260938	tags=36%	list=28%	signal=26%	GO_GSEA_postcell.csv
GO:0006476	protein deacetylation	75	0.515816238	1.10936072	0.084915085	0.186993857	tags=56%	list=41%	signal=33%	GO_GSEA_postcell.csv
GO:0008094	DNA-dependent ATPase activity	65	0.519313519	1.109319197	0.114885115	0.221515012	tags=46%	list=28%	signal=33%	GO_GSEA_postcell.csv
GO:0000228	nuclear chromosome	470	0.489755073	1.109217428	0.000999001	0.0142616	tags=47%	list=38%	signal=30%	GO_GSEA_postcell.csv
GO:0042277	peptide binding	199	0.497213298	1.109143571	0.017982018	0.077432226	tags=47%	list=41%	signal=28%	GO_GSEA_postcell.csv
GO:0098742	cell-cell adhesion via plasma-membrane adhesion molecules	219	0.496456632	1.109143088	0.017982018	0.077432226	tags=41%	list=35%	signal=27%	GO_GSEA_postcell.csv
GO:1903320	regulation of protein modification by small protein conjugation or removal	201	0.497136761	1.109063428	0.017982018	0.077432226	tags=55%	list=41%	signal=32%	GO_GSEA_postcell.csv
GO:2000147	positive regulation of cell motility	495	0.489298001	1.109003148	0.000999001	0.0142616	tags=44%	list=35%	signal=29%	GO_GSEA_postcell.csv
GO:0000375	RNA splicing	294	0.49340558	1.108969949	0.006993007	0.046803081	tags=40%	list=30%	signal=28%	GO_GSEA_postcell.csv
GO:0009755	hormone-mediated signaling pathway	201	0.497067614	1.108909167	0.017982018	0.077432226	tags=54%	list=40%	signal=33%	GO_GSEA_postcell.csv
GO:1904705	regulation of vascular smooth muscle cell proliferation	70	0.517516432	1.108903219	0.102897103	0.209701691	tags=43%	list=31%	signal=30%	GO_GSEA_postcell.csv
GO:1990874	vascular smooth muscle cell proliferation	70	0.517516432	1.108903219	0.102897103	0.209701691	tags=43%	list=31%	signal=30%	GO_GSEA_postcell.csv
GO:0061448	connective tissue development	227	0.495806644	1.108902104	0.011988012	0.064455025	tags=51%	list=41%	signal=31%	GO_GSEA_postcell.csv
GO:0043534	blood vessel endothelial cell migration	157	0.500111226	1.108834638	0.025974026	0.096256684	tags=38%	list=29%	signal=27%	GO_GSEA_postcell.csv
GO:0001823	mesonephros development	99	0.508813939	1.108684418	0.063936064	0.160282624	tags=53%	list=37%	signal=33%	GO_GSEA_postcell.csv
GO:0008217	regulation of blood pressure	153	0.500660025	1.108632863	0.030969031	0.106210949	tags=42%	list=37%	signal=27%	GO_GSEA_postcell.csv
GO:0051260	protein homooligomerization	331	0.49221077	1.10858538	0.005994006	0.043976277	tags=43%	list=37%	signal=28%	GO_GSEA_postcell.csv
GO:0072593	reactive oxygen species metabolic process	241	0.495020505	1.108539883	0.00999001	0.057671412	tags=48%	list=40%	signal=29%	GO_GSEA_postcell.csv
GO:0034113	heterotypic cell-cell adhesion	60	0.520464426	1.108507066	0.121878122	0.229501493	tags=40%	list=37%	signal=25%	GO_GSEA_postcell.csv
GO:0003407	neural retina development	60	0.520435363	1.108445166	0.121878122	0.229501493	tags=48%	list=39%	signal=29%	GO_GSEA_postcell.csv
GO:0055037	recycling endosome	151	0.50066507	1.108430727	0.027972028	0.101202169	tags=38%	list=32%	signal=26%	GO_GSEA_postcell.csv
GO:0045580	regulation of T cell differentiation	133	0.502105662	1.108149423	0.03996004	0.121260938	tags=46%	list=36%	signal=29%	GO_GSEA_postcell.csv
GO:0044449	contractile fiber part	184	0.497782577	1.108106323	0.020979021	0.085629863	tags=35%	list=29%	signal=25%	GO_GSEA_postcell.csv
R-HSA-8957322	Homo sapiens: Metabolism of steroids	143	0.501990925	1.108094119	0.033966034	0.234850863	tags=41%	list=30%	signal=29%	Reactome_GSEA_postcell.csv
GO:0032368	regulation of lipid transport	110	0.505881527	1.108019195	0.050949051	0.138638826	tags=45%	list=37%	signal=28%	GO_GSEA_postcell.csv
GO:0044242	cellular lipid catabolic process	184	0.497740958	1.108013675	0.021978022	0.088094478	tags=33%	list=26%	signal=25%	GO_GSEA_postcell.csv
GO:0098803	respiratory chain complex	54	0.52359827	1.107988551	0.127872128	0.236939531	tags=48%	list=34%	signal=32%	GO_GSEA_postcell.csv
GO:0032890	regulation of organic acid transport	53	0.524247927	1.107958594	0.12987013	0.239264867	tags=42%	list=41%	signal=24%	GO_GSEA_postcell.csv
GO:0009895	negative regulation of catabolic process	267	0.493743438	1.107885468	0.011988012	0.064455025	tags=49%	list=40%	signal=30%	GO_GSEA_postcell.csv
GO:2001252	positive regulation of chromosome organization	155	0.499981438	1.107776447	0.025974026	0.096256684	tags=54%	list=40%	signal=33%	GO_GSEA_postcell.csv
GO:0015085	calcium ion transmembrane transporter activity	99	0.508386371	1.107752764	0.065934066	0.162895928	tags=49%	list=32%	signal=34%	GO_GSEA_postcell.csv
GO:0043524	negative regulation of neuron apoptotic process	139	0.501471731	1.107747953	0.033966034	0.110723922	tags=44%	list=32%	signal=30%	GO_GSEA_postcell.csv
GO:0035577	azurophil granule membrane	55	0.522746932	1.107747142	0.12987013	0.239264867	tags=42%	list=33%	signal=28%	GO_GSEA_postcell.csv
GO:0032970	regulation of actin filament-based process	316	0.492303421	1.10773454	0.005994006	0.043976277	tags=41%	list=32%	signal=28%	GO_GSEA_postcell.csv
GO:0045600	positive regulation of fat cell differentiation	61	0.519575247	1.107677831	0.120879121	0.228064904	tags=34%	list=24%	signal=26%	GO_GSEA_postcell.csv
GO:0097730	non-motile cilium	110	0.505715641	1.107655859	0.050949051	0.138638826	tags=47%	list=41%	signal=28%	GO_GSEA_postcell.csv
GO:0051656	establishment of organelle localization	420	0.489854622	1.107648637	0.000999001	0.0142616	tags=45%	list=35%	signal=30%	GO_GSEA_postcell.csv
GO:0072163	mesonephric epithelium development	95	0.509207257	1.107619385	0.071928072	0.169331887	tags=53%	list=37%	signal=33%	GO_GSEA_postcell.csv
GO:0072164	mesonephric tubule development	95	0.509207257	1.107619385	0.071928072	0.169331887	tags=53%	list=37%	signal=33%	GO_GSEA_postcell.csv
GO:0048592	eye morphogenesis	141	0.501087906	1.107617946	0.031968032	0.107599717	tags=46%	list=38%	signal=29%	GO_GSEA_postcell.csv
GO:0010595	positive regulation of endothelial cell migration	118	0.504400265	1.107541074	0.04995005	0.137338942	tags=42%	list=35%	signal=27%	GO_GSEA_postcell.csv
GO:0022612	gland morphogenesis	113	0.505186876	1.107464345	0.047952048	0.134136134	tags=46%	list=36%	signal=29%	GO_GSEA_postcell.csv
GO:0008324	cation transmembrane transporter activity	452	0.489418546	1.107459328	0.000999001	0.0142616	tags=46%	list=38%	signal=29%	GO_GSEA_postcell.csv
GO:0010876	lipid localization	344	0.491443438	1.107424222	0.005994006	0.043976277	tags=48%	list=40%	signal=30%	GO_GSEA_postcell.csv
R-HSA-5617472	Homo sapiens: Activation of anterior HOX genes in hindbrain development during early embryogenesis	111	0.506550033	1.1073337	0.04995005	0.25448236	tags=37%	list=30%	signal=26%	Reactome_GSEA_postcell.csv
R-HSA-5619507	Homo sapiens: Activation of HOX genes during differentiation	111	0.506550033	1.1073337	0.04995005	0.25448236	tags=37%	list=30%	signal=26%	Reactome_GSEA_postcell.csv
GO:0044089	positive regulation of cellular component biogenesis	467	0.488963783	1.107295421	0.000999001	0.0142616	tags=44%	list=35%	signal=30%	GO_GSEA_postcell.csv
GO:0016570	histone modification	381	0.490294974	1.107229384	0.003996004	0.03416053	tags=41%	list=33%	signal=28%	GO_GSEA_postcell.csv
GO:0034504	protein localization to nucleus	215	0.495743683	1.107185944	0.018981019	0.080185121	tags=51%	list=41%	signal=30%	GO_GSEA_postcell.csv
GO:0009166	nucleotide catabolic process	160	0.499086042	1.107166736	0.026973027	0.099072031	tags=46%	list=34%	signal=30%	GO_GSEA_postcell.csv
GO:0098858	actin-based cell projection	189	0.496841712	1.107103062	0.024975025	0.094611271	tags=39%	list=30%	signal=27%	GO_GSEA_postcell.csv
R-HSA-9007101	Homo sapiens: Rab regulation of trafficking	110	0.506525976	1.107068213	0.045954046	0.25448236	tags=56%	list=43%	signal=32%	Reactome_GSEA_postcell.csv
GO:0015850	organic hydroxy compound transport	214	0.495670787	1.107004605	0.018981019	0.080185121	tags=43%	list=36%	signal=28%	GO_GSEA_postcell.csv
GO:0034614	cellular response to reactive oxygen species	150	0.500116603	1.106851951	0.033966034	0.110723922	tags=49%	list=36%	signal=31%	GO_GSEA_postcell.csv
GO:0043297	apical junction assembly	59	0.520134365	1.106705715	0.126873127	0.236297122	tags=47%	list=33%	signal=32%	GO_GSEA_postcell.csv
GO:0030641	regulation of cellular pH	63	0.518193004	1.106688219	0.11988012	0.226918738	tags=59%	list=39%	signal=36%	GO_GSEA_postcell.csv
GO:0016925	protein sumoylation	72	0.515670934	1.106538639	0.096903097	0.203055079	tags=38%	list=31%	signal=26%	GO_GSEA_postcell.csv
GO:1903052	positive regulation of proteolysis involved in cellular protein catabolic process	96	0.508391422	1.106513623	0.068931069	0.167445296	tags=60%	list=43%	signal=34%	GO_GSEA_postcell.csv
GO:0140014	mitotic nuclear division	226	0.494767255	1.106416272	0.015984016	0.073643368	tags=43%	list=34%	signal=29%	GO_GSEA_postcell.csv
GO:0006814	sodium ion transport	181	0.497153453	1.106240329	0.023976024	0.093265124	tags=39%	list=33%	signal=26%	GO_GSEA_postcell.csv
GO:0001935	endothelial cell proliferation	169	0.497903603	1.106240313	0.023976024	0.093265124	tags=46%	list=35%	signal=30%	GO_GSEA_postcell.csv
GO:1905477	positive regulation of protein localization to membrane	114	0.504480857	1.106230316	0.046953047	0.132235112	tags=58%	list=45%	signal=32%	GO_GSEA_postcell.csv
GO:0001706	endoderm formation	50	0.525491835	1.106220079	0.141858142	0.250216004	tags=52%	list=36%	signal=33%	GO_GSEA_postcell.csv
GO:2000779	regulation of double-strand break repair	59	0.519868594	1.106140225	0.127872128	0.236939531	tags=51%	list=37%	signal=32%	GO_GSEA_postcell.csv
R-HSA-373760	Homo sapiens: L1CAM interactions	111	0.506003844	1.106139713	0.054945055	0.273504274	tags=44%	list=35%	signal=29%	Reactome_GSEA_postcell.csv
R-HSA-983231	Homo sapiens: Factors involved in megakaryocyte development and platelet production	157	0.499728011	1.106021978	0.02997003	0.216499918	tags=52%	list=40%	signal=31%	Reactome_GSEA_postcell.csv
GO:0016042	lipid catabolic process	289	0.491931668	1.105694918	0.008991009	0.054970346	tags=46%	list=41%	signal=28%	GO_GSEA_postcell.csv
3013	RNA transport	133	0.502594338	1.105587655	0.041958042	0.136235193	tags=38%	list=34%	signal=25%	KEGG_GSEA_postcell.csv
GO:0008015	blood circulation	488	0.487762626	1.105401194	0.000999001	0.0142616	tags=50%	list=42%	signal=29%	GO_GSEA_postcell.csv
GO:0070301	cellular response to hydrogen peroxide	90	0.509444446	1.10538768	0.085914086	0.187908695	tags=56%	list=40%	signal=34%	GO_GSEA_postcell.csv
GO:0042176	regulation of protein catabolic process	327	0.49086992	1.105386934	0.006993007	0.046803081	tags=56%	list=43%	signal=32%	GO_GSEA_postcell.csv
GO:0060541	respiratory system development	184	0.496555005	1.105373642	0.024975025	0.094611271	tags=42%	list=33%	signal=28%	GO_GSEA_postcell.csv
GO:0008380	RNA splicing	376	0.489643983	1.105314818	0.004995005	0.039442846	tags=39%	list=30%	signal=27%	GO_GSEA_postcell.csv
GO:0022404	molting cycle process	84	0.511358526	1.105254351	0.087912088	0.190838375	tags=52%	list=43%	signal=30%	GO_GSEA_postcell.csv
GO:0022405	hair cycle process	84	0.511358526	1.105254351	0.087912088	0.190838375	tags=52%	list=43%	signal=30%	GO_GSEA_postcell.csv
GO:0016569	covalent chromatin modification	392	0.489183674	1.105205092	0.003996004	0.03416053	tags=42%	list=34%	signal=28%	GO_GSEA_postcell.csv
GO:0048562	embryonic organ morphogenesis	270	0.492467481	1.105204959	0.011988012	0.064455025	tags=41%	list=33%	signal=28%	GO_GSEA_postcell.csv
GO:0010001	glial cell differentiation	207	0.495082329	1.105170601	0.023976024	0.093265124	tags=52%	list=39%	signal=32%	GO_GSEA_postcell.csv
GO:0090303	positive regulation of wound healing	54	0.522244125	1.105123038	0.135864136	0.243346271	tags=67%	list=42%	signal=39%	GO_GSEA_postcell.csv
GO:0007631	feeding behavior	94	0.508045993	1.105102856	0.085914086	0.187908695	tags=50%	list=42%	signal=29%	GO_GSEA_postcell.csv
GO:0034284	response to monosaccharide	189	0.49594312	1.105100748	0.028971029	0.102638193	tags=45%	list=34%	signal=30%	GO_GSEA_postcell.csv
GO:0004222	metalloendopeptidase activity	83	0.511636983	1.105063823	0.092907093	0.197683374	tags=40%	list=31%	signal=27%	GO_GSEA_postcell.csv
GO:0060675	ureteric bud morphogenesis	62	0.517883671	1.105039538	0.124875125	0.233025185	tags=56%	list=36%	signal=36%	GO_GSEA_postcell.csv
GO:0098797	plasma membrane protein complex	430	0.488465003	1.105029174	0.001998002	0.022016007	tags=45%	list=40%	signal=28%	GO_GSEA_postcell.csv
GO:0043542	endothelial cell migration	246	0.493155399	1.10492117	0.012987013	0.066731141	tags=41%	list=35%	signal=27%	GO_GSEA_postcell.csv
R-HSA-76002	Homo sapiens: Platelet activation signaling and aggregation	249	0.492795428	1.104858953	0.014985015	0.164835165	tags=53%	list=43%	signal=31%	Reactome_GSEA_postcell.csv
GO:0006694	steroid biosynthetic process	180	0.496580798	1.104830256	0.021978022	0.088094478	tags=41%	list=33%	signal=27%	GO_GSEA_postcell.csv
4080	Neuroactive ligand-receptor interaction	252	0.493113692	1.104783597	0.010989011	0.071751778	tags=49%	list=40%	signal=30%	KEGG_GSEA_postcell.csv
GO:0043154	negative regulation of cysteine-type endopeptidase activity involved in apoptotic process	71	0.515121651	1.104738974	0.102897103	0.209701691	tags=37%	list=24%	signal=28%	GO_GSEA_postcell.csv
GO:0071326	cellular response to monosaccharide stimulus	123	0.50201776	1.104695622	0.055944056	0.146322991	tags=46%	list=32%	signal=31%	GO_GSEA_postcell.csv
GO:0007389	pattern specification process	393	0.488959851	1.104690463	0.002997003	0.028476442	tags=48%	list=40%	signal=29%	GO_GSEA_postcell.csv
GO:0000776	kinetochore	117	0.503310558	1.104593516	0.056943057	0.148133733	tags=38%	list=30%	signal=27%	GO_GSEA_postcell.csv
GO:0050657	nucleic acid transport	156	0.498285903	1.104538874	0.032967033	0.109311741	tags=52%	list=43%	signal=30%	GO_GSEA_postcell.csv
GO:0050658	RNA transport	156	0.498285903	1.104538874	0.032967033	0.109311741	tags=52%	list=43%	signal=30%	GO_GSEA_postcell.csv
GO:0016052	carbohydrate catabolic process	174	0.496620231	1.104514354	0.025974026	0.096256684	tags=41%	list=31%	signal=29%	GO_GSEA_postcell.csv
GO:0044454	nuclear chromosome part	436	0.48816934	1.104344708	0.001998002	0.022016007	tags=47%	list=38%	signal=30%	GO_GSEA_postcell.csv
GO:0043130	ubiquitin binding	51	0.523674488	1.104328634	0.142857143	0.25136612	tags=39%	list=29%	signal=28%	GO_GSEA_postcell.csv
GO:0071331	cellular response to hexose stimulus	122	0.502030678	1.104324385	0.050949051	0.138638826	tags=46%	list=32%	signal=31%	GO_GSEA_postcell.csv
GO:0034765	regulation of ion transmembrane transport	424	0.488367977	1.10427537	0.001998002	0.022016007	tags=47%	list=38%	signal=30%	GO_GSEA_postcell.csv
GO:0016239	positive regulation of macroautophagy	62	0.517487049	1.104193241	0.127872128	0.236939531	tags=45%	list=33%	signal=31%	GO_GSEA_postcell.csv
GO:0001158	enhancer sequence-specific DNA binding	101	0.506168491	1.10413622	0.068931069	0.167445296	tags=35%	list=28%	signal=25%	GO_GSEA_postcell.csv
GO:0046626	regulation of insulin receptor signaling pathway	56	0.520391822	1.104135366	0.133866134	0.24261667	tags=59%	list=41%	signal=35%	GO_GSEA_postcell.csv
GO:0006497	protein lipidation	71	0.514810388	1.104071435	0.104895105	0.21242908	tags=31%	list=26%	signal=23%	GO_GSEA_postcell.csv
GO:1903901	negative regulation of viral life cycle	76	0.513180741	1.104049926	0.096903097	0.203055079	tags=46%	list=39%	signal=28%	GO_GSEA_postcell.csv
GO:0032204	regulation of telomere maintenance	70	0.515239356	1.104024036	0.114885115	0.221515012	tags=64%	list=42%	signal=37%	GO_GSEA_postcell.csv
GO:0004518	nuclease activity	154	0.498310164	1.1039837	0.036963037	0.116055126	tags=42%	list=37%	signal=27%	GO_GSEA_postcell.csv
GO:0010324	membrane invagination	55	0.520946185	1.103931198	0.138861139	0.246883178	tags=53%	list=37%	signal=34%	GO_GSEA_postcell.csv
GO:0016331	morphogenesis of embryonic epithelium	142	0.499237737	1.103734605	0.032967033	0.109311741	tags=37%	list=31%	signal=26%	GO_GSEA_postcell.csv
GO:0006874	cellular calcium ion homeostasis	354	0.489514362	1.103633503	0.006993007	0.046803081	tags=54%	list=44%	signal=31%	GO_GSEA_postcell.csv
GO:0051236	establishment of RNA localization	159	0.497551122	1.103533957	0.032967033	0.109311741	tags=52%	list=43%	signal=30%	GO_GSEA_postcell.csv
GO:0016202	regulation of striated muscle tissue development	137	0.499369903	1.103479973	0.037962038	0.11791424	tags=47%	list=36%	signal=30%	GO_GSEA_postcell.csv
GO:0002576	platelet degranulation	116	0.502866667	1.103479865	0.054945055	0.144755245	tags=53%	list=43%	signal=30%	GO_GSEA_postcell.csv
GO:0072332	intrinsic apoptotic signaling pathway by p53 class mediator	72	0.514223001	1.10343163	0.104895105	0.21242908	tags=50%	list=33%	signal=34%	GO_GSEA_postcell.csv
GO:0002673	regulation of acute inflammatory response	91	0.508177015	1.103404179	0.084915085	0.186993857	tags=56%	list=43%	signal=32%	GO_GSEA_postcell.csv
GO:0042063	gliogenesis	274	0.491376524	1.103342522	0.011988012	0.064455025	tags=50%	list=38%	signal=32%	GO_GSEA_postcell.csv
GO:0048634	regulation of muscle organ development	141	0.499146105	1.103325737	0.036963037	0.116055126	tags=47%	list=36%	signal=30%	GO_GSEA_postcell.csv
GO:0050870	positive regulation of T cell activation	187	0.495521611	1.103324336	0.025974026	0.096256684	tags=42%	list=34%	signal=28%	GO_GSEA_postcell.csv
GO:0048332	mesoderm morphogenesis	70	0.514887136	1.103269319	0.115884116	0.222552795	tags=43%	list=31%	signal=30%	GO_GSEA_postcell.csv
GO:0033218	amide binding	248	0.492382806	1.103232964	0.014985015	0.071661012	tags=47%	list=41%	signal=28%	GO_GSEA_postcell.csv
receptor	receptor	18	0.563961987	1.103124634	0.221778222	0.277222777	tags=50%	list=35%	signal=33%	SynGO_BP_secondlevel_postsynapse_GSEA_postcell.csv
GO:0004842	ubiquitin-protein transferase activity	290	0.490684407	1.103058033	0.008991009	0.054970346	tags=48%	list=38%	signal=30%	GO_GSEA_postcell.csv
GO:1901654	response to ketone	181	0.495704574	1.103016359	0.02997003	0.104516422	tags=46%	list=40%	signal=28%	GO_GSEA_postcell.csv
GO:0043401	steroid hormone mediated signaling pathway	168	0.496532483	1.103012175	0.026973027	0.099072031	tags=45%	list=31%	signal=31%	GO_GSEA_postcell.csv
GO:1903362	regulation of cellular protein catabolic process	210	0.49406083	1.103008355	0.024975025	0.094611271	tags=54%	list=43%	signal=31%	GO_GSEA_postcell.csv
GO:0098978	glutamatergic synapse	326	0.489779032	1.102920051	0.006993007	0.046803081	tags=43%	list=34%	signal=28%	GO_GSEA_postcell.csv
GO:0006940	regulation of smooth muscle contraction	58	0.519029331	1.102908239	0.133866134	0.24261667	tags=53%	list=40%	signal=32%	GO_GSEA_postcell.csv
GO:0070507	regulation of microtubule cytoskeleton organization	159	0.497194591	1.102743196	0.034965035	0.112963959	tags=43%	list=29%	signal=31%	GO_GSEA_postcell.csv
GO:0008237	metallopeptidase activity	141	0.49887157	1.102718898	0.036963037	0.116055126	tags=49%	list=44%	signal=28%	GO_GSEA_postcell.csv
GO:0043627	response to estrogen	71	0.514158973	1.102674399	0.107892108	0.215190178	tags=44%	list=34%	signal=29%	GO_GSEA_postcell.csv
GO:0001655	urogenital system development	313	0.490103935	1.102641433	0.006993007	0.046803081	tags=50%	list=39%	signal=31%	GO_GSEA_postcell.csv
GO:0048635	negative regulation of muscle organ development	58	0.518894686	1.102622127	0.133866134	0.24261667	tags=50%	list=36%	signal=32%	GO_GSEA_postcell.csv
GO:0010827	regulation of glucose transmembrane transport	73	0.513331463	1.102565906	0.102897103	0.209701691	tags=47%	list=33%	signal=31%	GO_GSEA_postcell.csv
GO:0099601	regulation of neurotransmitter receptor activity	63	0.51626127	1.102562677	0.130869131	0.240037178	tags=44%	list=29%	signal=32%	GO_GSEA_postcell.csv
GO:0007188	adenylate cyclase-modulating G protein-coupled receptor signaling pathway	157	0.497256617	1.102505466	0.036963037	0.116055126	tags=45%	list=42%	signal=26%	GO_GSEA_postcell.csv
GO:1900449	regulation of glutamate receptor signaling pathway	53	0.521638256	1.102443249	0.144855145	0.253649674	tags=42%	list=24%	signal=32%	GO_GSEA_postcell.csv
GO:0010631	epithelial cell migration	323	0.489637638	1.102437977	0.007992008	0.050680173	tags=43%	list=35%	signal=28%	GO_GSEA_postcell.csv
R-HSA-4086398	Homo sapiens: Ca2+ pathway	61	0.518120704	1.102269866	0.124875125	0.433150183	tags=56%	list=39%	signal=34%	Reactome_GSEA_postcell.csv
GO:0051090	regulation of DNA-binding transcription factor activity	394	0.487858631	1.102269493	0.002997003	0.028476442	tags=47%	list=38%	signal=29%	GO_GSEA_postcell.csv
GO:0042393	histone binding	153	0.497781197	1.10225815	0.042957043	0.126001529	tags=46%	list=34%	signal=31%	GO_GSEA_postcell.csv
GO:0098562	cytoplasmic side of membrane	129	0.500323135	1.10223577	0.046953047	0.132235112	tags=47%	list=35%	signal=31%	GO_GSEA_postcell.csv
4660	T cell receptor signaling pathway	104	0.504544163	1.102122359	0.075924076	0.191535737	tags=40%	list=31%	signal=28%	KEGG_GSEA_postcell.csv
R-HSA-73887	Homo sapiens: Death Receptor Signalling	129	0.501157881	1.102043601	0.045954046	0.25448236	tags=40%	list=34%	signal=27%	Reactome_GSEA_postcell.csv
GO:0003013	circulatory system process	497	0.486260256	1.102021293	0.001998002	0.022016007	tags=50%	list=42%	signal=29%	GO_GSEA_postcell.csv
GO:0003018	vascular process in circulatory system	155	0.497381407	1.102015728	0.035964036	0.114405901	tags=53%	list=42%	signal=31%	GO_GSEA_postcell.csv
R-HSA-72662	Homo sapiens: Activation of the mRNA upon binding of the cap-binding complex and eIFs and subsequent binding to 43S	52	0.522331252	1.101944034	0.131868132	0.437151889	tags=42%	list=32%	signal=29%	Reactome_GSEA_postcell.csv
GO:0048524	positive regulation of viral process	100	0.505434852	1.101938321	0.06993007	0.167623939	tags=39%	list=30%	signal=27%	GO_GSEA_postcell.csv
GO:0019395	fatty acid oxidation	91	0.507447558	1.10182031	0.08991009	0.194302342	tags=30%	list=24%	signal=23%	GO_GSEA_postcell.csv
GO:0051048	negative regulation of secretion	207	0.493525238	1.101694711	0.024975025	0.094611271	tags=47%	list=37%	signal=30%	GO_GSEA_postcell.csv
GO:0030705	cytoskeleton-dependent intracellular transport	146	0.498116915	1.101692027	0.035964036	0.114405901	tags=49%	list=37%	signal=31%	GO_GSEA_postcell.csv
R-HSA-6781823	Homo sapiens: Formation of TC-NER Pre-Incision Complex	51	0.522785676	1.101637171	0.134865135	0.441045441	tags=51%	list=28%	signal=37%	Reactome_GSEA_postcell.csv
R-HSA-611105	Homo sapiens: Respiratory electron transport	86	0.50866356	1.101561255	0.077922078	0.331905383	tags=44%	list=37%	signal=28%	Reactome_GSEA_postcell.csv
GO:0001707	mesoderm formation	68	0.514912272	1.101528271	0.114885115	0.221515012	tags=44%	list=31%	signal=31%	GO_GSEA_postcell.csv
GO:0051304	chromosome separation	64	0.515827161	1.101520165	0.127872128	0.236939531	tags=47%	list=37%	signal=30%	GO_GSEA_postcell.csv
GO:0060348	bone development	177	0.495078307	1.10147728	0.023976024	0.093265124	tags=53%	list=43%	signal=31%	GO_GSEA_postcell.csv
GO:0042391	regulation of membrane potential	344	0.488795326	1.101456936	0.006993007	0.046803081	tags=51%	list=44%	signal=29%	GO_GSEA_postcell.csv
GO:0010812	negative regulation of cell-substrate adhesion	61	0.51665184	1.101445444	0.135864136	0.243346271	tags=49%	list=35%	signal=32%	GO_GSEA_postcell.csv
GO:0045619	regulation of lymphocyte differentiation	154	0.497139197	1.101389476	0.040959041	0.122750052	tags=47%	list=36%	signal=30%	GO_GSEA_postcell.csv
GO:0090287	regulation of cellular response to growth factor stimulus	257	0.491151877	1.101328504	0.017982018	0.077432226	tags=52%	list=41%	signal=31%	GO_GSEA_postcell.csv
GO:0010771	negative regulation of cell morphogenesis involved in differentiation	69	0.514202988	1.101272465	0.120879121	0.228064904	tags=45%	list=32%	signal=30%	GO_GSEA_postcell.csv
GO:0090132	epithelium migration	326	0.488957068	1.101069093	0.006993007	0.046803081	tags=43%	list=35%	signal=29%	GO_GSEA_postcell.csv
GO:0030139	endocytic vesicle	268	0.490684214	1.101062144	0.014985015	0.071661012	tags=40%	list=33%	signal=27%	GO_GSEA_postcell.csv
GO:0007189	adenylate cyclase-activating G protein-coupled receptor signaling pathway	91	0.5070681	1.100996393	0.093906094	0.198642234	tags=44%	list=37%	signal=28%	GO_GSEA_postcell.csv
GO:0031674	I band	108	0.502966187	1.100979259	0.057942058	0.149657829	tags=33%	list=29%	signal=24%	GO_GSEA_postcell.csv
4210	Apoptosis	81	0.510118002	1.100971923	0.091908092	0.217059536	tags=49%	list=40%	signal=30%	KEGG_GSEA_postcell.csv
GO:0007586	digestion	125	0.499976045	1.100864798	0.057942058	0.149657829	tags=49%	list=43%	signal=28%	GO_GSEA_postcell.csv
GO:0050731	positive regulation of peptidyl-tyrosine phosphorylation	172	0.495188716	1.100839976	0.028971029	0.102638193	tags=57%	list=44%	signal=32%	GO_GSEA_postcell.csv
GO:0006352	DNA-templated transcription	218	0.492722272	1.100757916	0.023976024	0.093265124	tags=43%	list=32%	signal=29%	GO_GSEA_postcell.csv
GO:0042581	specific granule	155	0.496791762	1.100709289	0.036963037	0.116055126	tags=32%	list=28%	signal=23%	GO_GSEA_postcell.csv
GO:0030532	small nuclear ribonucleoprotein complex	55	0.519420412	1.100697949	0.146853147	0.254838575	tags=33%	list=24%	signal=25%	GO_GSEA_postcell.csv
GO:0046677	response to antibiotic	309	0.489321623	1.100618114	0.007992008	0.050680173	tags=46%	list=40%	signal=28%	GO_GSEA_postcell.csv
GO:0051098	regulation of binding	348	0.488285692	1.100606182	0.006993007	0.046803081	tags=43%	list=34%	signal=29%	GO_GSEA_postcell.csv
GO:0048193	Golgi vesicle transport	290	0.489579628	1.100574493	0.00999001	0.057671412	tags=41%	list=29%	signal=29%	GO_GSEA_postcell.csv
GO:0031330	negative regulation of cellular catabolic process	226	0.492152454	1.100568961	0.018981019	0.080185121	tags=47%	list=39%	signal=29%	GO_GSEA_postcell.csv
4144	Endocytosis	196	0.494392439	1.100541596	0.032967033	0.126184161	tags=59%	list=44%	signal=34%	KEGG_GSEA_postcell.csv
GO:0007156	homophilic cell adhesion via plasma membrane adhesion molecules	122	0.500289081	1.100493369	0.060939061	0.155049516	tags=43%	list=39%	signal=26%	GO_GSEA_postcell.csv
R-HSA-174824	Homo sapiens: Plasma lipoprotein assembly	67	0.514669313	1.100447349	0.115884116	0.418566508	tags=31%	list=29%	signal=22%	Reactome_GSEA_postcell.csv
GO:0016234	inclusion body	76	0.511482236	1.100395785	0.107892108	0.215190178	tags=59%	list=40%	signal=36%	GO_GSEA_postcell.csv
GO:0030315	T-tubule	51	0.521806893	1.100390236	0.146853147	0.254838575	tags=57%	list=41%	signal=33%	GO_GSEA_postcell.csv
R-HSA-2187338	Homo sapiens: Visual phototransduction	95	0.505744548	1.100383068	0.06993007	0.307692308	tags=45%	list=39%	signal=28%	Reactome_GSEA_postcell.csv
GO:0001894	tissue homeostasis	199	0.49327869	1.100366563	0.025974026	0.096256684	tags=55%	list=43%	signal=32%	GO_GSEA_postcell.csv
GO:0008236	serine-type peptidase activity	149	0.497302928	1.100344973	0.043956044	0.127003605	tags=44%	list=39%	signal=27%	GO_GSEA_postcell.csv
GO:0030003	cellular cation homeostasis	486	0.485560072	1.100305929	0.001998002	0.022016007	tags=55%	list=44%	signal=32%	GO_GSEA_postcell.csv
GO:0014706	striated muscle tissue development	354	0.487999498	1.100218169	0.006993007	0.046803081	tags=47%	list=36%	signal=30%	GO_GSEA_postcell.csv
GO:0016887	ATPase activity	252	0.490919876	1.100204103	0.017982018	0.077432226	tags=40%	list=31%	signal=28%	GO_GSEA_postcell.csv
GO:0042623	ATPase activity	202	0.493183527	1.100147983	0.02997003	0.104516422	tags=50%	list=40%	signal=30%	GO_GSEA_postcell.csv
GO:0030278	regulation of ossification	186	0.494136964	1.100139761	0.028971029	0.102638193	tags=41%	list=35%	signal=27%	GO_GSEA_postcell.csv
regulation	regulation	24	0.549188796	1.100134504	0.197802198	0.395604396	tags=38%	list=27%	signal=27%	SynGO_BP_secondlevel_organization_GSEA_postcell.csv
GO:0043550	regulation of lipid kinase activity	60	0.51648866	1.100039313	0.141858142	0.250216004	tags=50%	list=36%	signal=32%	GO_GSEA_postcell.csv
GO:0010906	regulation of glucose metabolic process	101	0.504285831	1.10002946	0.074925075	0.173428808	tags=48%	list=40%	signal=29%	GO_GSEA_postcell.csv
GO:0042113	B cell activation	199	0.49307117	1.099903645	0.025974026	0.096256684	tags=57%	list=45%	signal=32%	GO_GSEA_postcell.csv
5146	Amoebiasis	102	0.504095511	1.099844129	0.078921079	0.194671995	tags=44%	list=36%	signal=28%	KEGG_GSEA_postcell.csv
GO:0043967	histone H4 acetylation	59	0.516863526	1.099746252	0.142857143	0.25136612	tags=58%	list=41%	signal=34%	GO_GSEA_postcell.csv
GO:0042866	pyruvate biosynthetic process	107	0.502561466	1.099742131	0.063936064	0.160282624	tags=42%	list=31%	signal=29%	GO_GSEA_postcell.csv
GO:0002696	positive regulation of leukocyte activation	282	0.489372662	1.099733241	0.011988012	0.064455025	tags=42%	list=34%	signal=28%	GO_GSEA_postcell.csv
GO:0034440	lipid oxidation	93	0.505859216	1.099726156	0.094905095	0.200025429	tags=29%	list=24%	signal=22%	GO_GSEA_postcell.csv
GO:0004175	endopeptidase activity	305	0.489065423	1.099713047	0.008991009	0.054970346	tags=50%	list=44%	signal=28%	GO_GSEA_postcell.csv
GO:0048306	calcium-dependent protein binding	56	0.518275758	1.099645632	0.143856144	0.252510663	tags=34%	list=33%	signal=23%	GO_GSEA_postcell.csv
GO:1901615	organic hydroxy compound metabolic process	473	0.485464294	1.099615664	0.001998002	0.022016007	tags=36%	list=28%	signal=26%	GO_GSEA_postcell.csv
GO:0099055	integral component of postsynaptic membrane	109	0.502171017	1.099584016	0.063936064	0.160282624	tags=43%	list=36%	signal=28%	GO_GSEA_postcell.csv
GO:0001822	kidney development	266	0.490120481	1.099527931	0.015984016	0.073643368	tags=53%	list=40%	signal=32%	GO_GSEA_postcell.csv
GO:0071695	anatomical structure maturation	147	0.497031801	1.09932624	0.042957043	0.126001529	tags=50%	list=41%	signal=30%	GO_GSEA_postcell.csv
GO:0016236	macroautophagy	256	0.490363677	1.099217564	0.017982018	0.077432226	tags=51%	list=40%	signal=31%	GO_GSEA_postcell.csv
GO:0090150	establishment of protein localization to membrane	259	0.490028659	1.099141237	0.016983017	0.075951826	tags=39%	list=33%	signal=27%	GO_GSEA_postcell.csv
GO:0006914	autophagy	445	0.485693239	1.099064231	0.002997003	0.028476442	tags=50%	list=40%	signal=31%	GO_GSEA_postcell.csv
GO:0061919	process utilizing autophagic mechanism	445	0.485693239	1.099064231	0.002997003	0.028476442	tags=50%	list=40%	signal=31%	GO_GSEA_postcell.csv
GO:0042562	hormone binding	78	0.509988727	1.099012336	0.112887113	0.220004609	tags=64%	list=42%	signal=37%	GO_GSEA_postcell.csv
GO:0033002	muscle cell proliferation	215	0.492082716	1.099009599	0.024975025	0.094611271	tags=42%	list=33%	signal=28%	GO_GSEA_postcell.csv
GO:0071242	cellular response to ammonium ion	61	0.515500841	1.09899164	0.143856144	0.252510663	tags=44%	list=32%	signal=30%	GO_GSEA_postcell.csv
GO:1903036	positive regulation of response to wounding	64	0.514614306	1.098930182	0.131868132	0.240954506	tags=62%	list=42%	signal=36%	GO_GSEA_postcell.csv
GO:0022617	extracellular matrix disassembly	71	0.512394042	1.098889295	0.113886114	0.220321734	tags=44%	list=38%	signal=27%	GO_GSEA_postcell.csv
GO:0019722	calcium-mediated signaling	175	0.493960637	1.098717605	0.028971029	0.102638193	tags=61%	list=45%	signal=33%	GO_GSEA_postcell.csv
GO:0006090	pyruvate metabolic process	138	0.497300689	1.098695521	0.043956044	0.127003605	tags=38%	list=30%	signal=27%	GO_GSEA_postcell.csv
GO:0006767	water-soluble vitamin metabolic process	79	0.509460509	1.098610073	0.10989011	0.216787977	tags=32%	list=20%	signal=25%	GO_GSEA_postcell.csv
GO:0001938	positive regulation of endothelial cell proliferation	102	0.503458834	1.098570012	0.072927073	0.170575188	tags=48%	list=35%	signal=31%	GO_GSEA_postcell.csv
GO:0030672	synaptic vesicle membrane	83	0.508612673	1.09853174	0.105894106	0.213111888	tags=43%	list=35%	signal=28%	GO_GSEA_postcell.csv
GO:0099501	exocytic vesicle membrane	83	0.508612673	1.09853174	0.105894106	0.213111888	tags=43%	list=35%	signal=28%	GO_GSEA_postcell.csv
GO:0071456	cellular response to hypoxia	196	0.492608496	1.098488529	0.031968032	0.107599717	tags=41%	list=31%	signal=29%	GO_GSEA_postcell.csv
GO:0031397	negative regulation of protein ubiquitination	71	0.512204502	1.098482805	0.113886114	0.220321734	tags=55%	list=41%	signal=33%	GO_GSEA_postcell.csv
GO:1902850	microtubule cytoskeleton organization involved in mitosis	109	0.501598223	1.098329791	0.066933067	0.164942201	tags=43%	list=32%	signal=29%	GO_GSEA_postcell.csv
GO:0048771	tissue remodeling	161	0.494906203	1.098147753	0.045954046	0.130691683	tags=40%	list=30%	signal=28%	GO_GSEA_postcell.csv
GO:0030073	insulin secretion	190	0.492760513	1.098080135	0.031968032	0.107599717	tags=51%	list=43%	signal=30%	GO_GSEA_postcell.csv
GO:0001725	stress fiber	50	0.521598962	1.098025138	0.15984016	0.268843171	tags=38%	list=25%	signal=28%	GO_GSEA_postcell.csv
GO:0097517	contractile actin filament bundle	50	0.521598962	1.098025138	0.15984016	0.268843171	tags=38%	list=25%	signal=28%	GO_GSEA_postcell.csv
GO:0030433	ubiquitin-dependent ERAD pathway	53	0.519509717	1.097944742	0.152847153	0.261482319	tags=38%	list=32%	signal=26%	GO_GSEA_postcell.csv
GO:0050878	regulation of body fluid levels	469	0.484727615	1.097765759	0.001998002	0.022016007	tags=47%	list=39%	signal=30%	GO_GSEA_postcell.csv
GO:0005516	calmodulin binding	161	0.494721069	1.097736957	0.048951049	0.135621549	tags=50%	list=40%	signal=30%	GO_GSEA_postcell.csv
potential	potential	51	0.520749376	1.097646452	0.135864136	0.226440226	tags=41%	list=28%	signal=30%	SynGO_BP_secondlevel_postsynapse_GSEA_postcell.csv
GO:0045216	cell-cell junction organization	118	0.499881304	1.097618528	0.071928072	0.169331887	tags=51%	list=38%	signal=32%	GO_GSEA_postcell.csv
GO:0006875	cellular metal ion homeostasis	437	0.485097982	1.097423382	0.003996004	0.03416053	tags=54%	list=44%	signal=31%	GO_GSEA_postcell.csv
presynapse	presynapse	254	0.489267906	1.097408376	0.01998002	0.03996004	tags=48%	list=40%	signal=29%	SynGO_BP_toplevel_GSEA_postcell.csv
GO:0097755	positive regulation of blood vessel diameter	50	0.521292485	1.09737997	0.160839161	0.269584666	tags=52%	list=42%	signal=30%	GO_GSEA_postcell.csv
GO:0006873	cellular ion homeostasis	499	0.484198175	1.097379498	0.003996004	0.03416053	tags=55%	list=44%	signal=32%	GO_GSEA_postcell.csv
4142	Lysosome	116	0.500862381	1.097357379	0.075924076	0.191535737	tags=53%	list=41%	signal=31%	KEGG_GSEA_postcell.csv
GO:0007517	muscle organ development	374	0.486183841	1.097342151	0.00999001	0.057671412	tags=45%	list=36%	signal=30%	GO_GSEA_postcell.csv
GO:0010656	negative regulation of muscle cell apoptotic process	50	0.521270383	1.097333443	0.161838162	0.270165319	tags=50%	list=33%	signal=33%	GO_GSEA_postcell.csv
GO:0016651	oxidoreductase activity	80	0.508730565	1.09730186	0.106893107	0.214229754	tags=51%	list=40%	signal=31%	GO_GSEA_postcell.csv
GO:0007098	centrosome cycle	107	0.501401698	1.09720424	0.073926074	0.171802536	tags=45%	list=31%	signal=31%	GO_GSEA_postcell.csv
GO:0034446	substrate adhesion-dependent cell spreading	82	0.508239845	1.097196714	0.113886114	0.220321734	tags=55%	list=44%	signal=31%	GO_GSEA_postcell.csv
GO:0005813	centrosome	444	0.484873632	1.097162327	0.002997003	0.028476442	tags=39%	list=31%	signal=27%	GO_GSEA_postcell.csv
GO:0090130	tissue migration	331	0.487130018	1.097142218	0.006993007	0.046803081	tags=43%	list=35%	signal=28%	GO_GSEA_postcell.csv
GO:0061695	transferase phosphorus-containing groups complex	174	0.493297509	1.097124414	0.032967033	0.109311741	tags=43%	list=31%	signal=30%	GO_GSEA_postcell.csv
GO:0002088	lens development in camera-type eye	64	0.513759406	1.097104591	0.134865135	0.24321043	tags=55%	list=36%	signal=35%	GO_GSEA_postcell.csv
R-HSA-6782210	Homo sapiens: Gap-filling DNA repair synthesis and ligation in TC-NER	62	0.515262481	1.097071245	0.127872128	0.433150183	tags=53%	list=31%	signal=37%	Reactome_GSEA_postcell.csv
R-HSA-3906995	Homo sapiens: Diseases associated with O-glycosylation of proteins	65	0.514361326	1.097016174	0.126873127	0.433150183	tags=46%	list=39%	signal=28%	Reactome_GSEA_postcell.csv
GO:0042058	regulation of epidermal growth factor receptor signaling pathway	79	0.508714803	1.097002018	0.113886114	0.220321734	tags=47%	list=34%	signal=31%	GO_GSEA_postcell.csv
R-HSA-5673001	Homo sapiens: RAF/MAP kinase cascade	238	0.489606915	1.096959934	0.01998002	0.185967878	tags=46%	list=34%	signal=30%	Reactome_GSEA_postcell.csv
GO:0016055	Wnt signaling pathway	470	0.484332179	1.096935435	0.001998002	0.022016007	tags=51%	list=40%	signal=31%	GO_GSEA_postcell.csv
GO:0031225	anchored component of membrane	147	0.495930675	1.096890788	0.048951049	0.135621549	tags=46%	list=41%	signal=27%	GO_GSEA_postcell.csv
GO:2000106	regulation of leukocyte apoptotic process	78	0.508954017	1.096782565	0.118881119	0.22606134	tags=47%	list=34%	signal=31%	GO_GSEA_postcell.csv
GO:0031929	TOR signaling	102	0.502547508	1.096581456	0.080919081	0.181785656	tags=39%	list=28%	signal=28%	GO_GSEA_postcell.csv
GO:0006949	syncytium formation	51	0.51997108	1.096518861	0.151848152	0.2605423	tags=35%	list=21%	signal=28%	GO_GSEA_postcell.csv
GO:1903312	negative regulation of mRNA metabolic process	62	0.513870105	1.09647555	0.145854146	0.254170364	tags=50%	list=38%	signal=31%	GO_GSEA_postcell.csv
4340	Hedgehog signaling pathway	55	0.518353635	1.096444997	0.133866134	0.277222777	tags=45%	list=34%	signal=30%	KEGG_GSEA_postcell.csv
GO:0048017	inositol lipid-mediated signaling	157	0.494455142	1.096294103	0.043956044	0.127003605	tags=48%	list=39%	signal=30%	GO_GSEA_postcell.csv
GO:0002460	adaptive immune response based on somatic recombination of immune receptors built from immunoglobulin superfamily domains	219	0.490662795	1.096198967	0.02997003	0.104516422	tags=36%	list=29%	signal=25%	GO_GSEA_postcell.csv
GO:0035924	cellular response to vascular endothelial growth factor stimulus	60	0.514659444	1.096143371	0.14985015	0.258491508	tags=40%	list=28%	signal=29%	GO_GSEA_postcell.csv
GO:0006865	amino acid transport	125	0.49783087	1.096141478	0.065934066	0.162895928	tags=54%	list=44%	signal=31%	GO_GSEA_postcell.csv
4914	Progesterone-mediated oocyte maturation	81	0.507873217	1.096127073	0.098901099	0.228708791	tags=46%	list=35%	signal=30%	KEGG_GSEA_postcell.csv
GO:0000792	heterochromatin	67	0.512450049	1.096089671	0.131868132	0.240954506	tags=39%	list=30%	signal=27%	GO_GSEA_postcell.csv
GO:0030004	cellular monovalent inorganic cation homeostasis	77	0.509048714	1.096016031	0.118881119	0.22606134	tags=55%	list=39%	signal=33%	GO_GSEA_postcell.csv
GO:0032355	response to estradiol	126	0.497775837	1.095959355	0.061938062	0.156902538	tags=48%	list=39%	signal=29%	GO_GSEA_postcell.csv
GO:0007187	G protein-coupled receptor signaling pathway	172	0.492991722	1.095955901	0.038961039	0.119988407	tags=45%	list=42%	signal=27%	GO_GSEA_postcell.csv
GO:0006690	icosanoid metabolic process	94	0.503809713	1.09588809	0.097902098	0.203968569	tags=53%	list=44%	signal=30%	GO_GSEA_postcell.csv
GO:0090398	cellular senescence	69	0.511667342	1.095841851	0.128871129	0.238638039	tags=45%	list=32%	signal=31%	GO_GSEA_postcell.csv
GO:0051216	cartilage development	171	0.49305148	1.09583835	0.036963037	0.116055126	tags=50%	list=40%	signal=30%	GO_GSEA_postcell.csv
GO:0051251	positive regulation of lymphocyte activation	240	0.489389541	1.095835335	0.01998002	0.083073311	tags=42%	list=34%	signal=28%	GO_GSEA_postcell.csv
GO:0043242	negative regulation of protein complex disassembly	53	0.518508291	1.095828304	0.157842158	0.26750092	tags=43%	list=31%	signal=30%	GO_GSEA_postcell.csv
GO:0034250	positive regulation of cellular amide metabolic process	127	0.497591706	1.095731438	0.058941059	0.151160344	tags=46%	list=33%	signal=31%	GO_GSEA_postcell.csv
GO:0032580	Golgi cisterna membrane	70	0.511367038	1.095726666	0.123876124	0.231907627	tags=46%	list=36%	signal=29%	GO_GSEA_postcell.csv
GO:0045444	fat cell differentiation	216	0.490557352	1.095653164	0.027972028	0.101202169	tags=47%	list=37%	signal=30%	GO_GSEA_postcell.csv
GO:0060537	muscle tissue development	370	0.485496133	1.095617846	0.00999001	0.057671412	tags=46%	list=36%	signal=30%	GO_GSEA_postcell.csv
GO:0043409	negative regulation of MAPK cascade	164	0.493348431	1.095587319	0.03996004	0.121260938	tags=41%	list=34%	signal=28%	GO_GSEA_postcell.csv
GO:0046632	alpha-beta T cell differentiation	95	0.503673456	1.095582349	0.097902098	0.203968569	tags=42%	list=34%	signal=28%	GO_GSEA_postcell.csv
GO:0055007	cardiac muscle cell differentiation	113	0.49975007	1.095545847	0.066933067	0.164942201	tags=52%	list=38%	signal=32%	GO_GSEA_postcell.csv
GO:0003333	amino acid transmembrane transport	67	0.512185544	1.095523915	0.132867133	0.242321555	tags=43%	list=33%	signal=29%	GO_GSEA_postcell.csv
GO:0007173	epidermal growth factor receptor signaling pathway	107	0.500615955	1.095484819	0.075924076	0.174764076	tags=34%	list=20%	signal=27%	GO_GSEA_postcell.csv
GO:0070206	protein trimerization	52	0.518931096	1.095478918	0.151848152	0.2605423	tags=46%	list=37%	signal=29%	GO_GSEA_postcell.csv
GO:0001676	long-chain fatty acid metabolic process	89	0.505150507	1.095348485	0.102897103	0.209701691	tags=54%	list=45%	signal=30%	GO_GSEA_postcell.csv
GO:0045843	negative regulation of striated muscle tissue development	57	0.515669237	1.095347623	0.158841159	0.268722521	tags=49%	list=36%	signal=31%	GO_GSEA_postcell.csv
GO:0140030	modification-dependent protein binding	113	0.499614676	1.095249038	0.06993007	0.167623939	tags=50%	list=34%	signal=34%	GO_GSEA_postcell.csv
GO:0099699	integral component of synaptic membrane	144	0.49536301	1.095099627	0.048951049	0.135621549	tags=43%	list=38%	signal=27%	GO_GSEA_postcell.csv
GO:0046879	hormone secretion	284	0.487271617	1.095049814	0.012987013	0.066731141	tags=50%	list=43%	signal=29%	GO_GSEA_postcell.csv
GO:1902532	negative regulation of intracellular signal transduction	500	0.483127059	1.095029068	0.003996004	0.03416053	tags=54%	list=44%	signal=31%	GO_GSEA_postcell.csv
GO:0061387	regulation of extent of cell growth	82	0.507138301	1.094818683	0.120879121	0.228064904	tags=72%	list=49%	signal=37%	GO_GSEA_postcell.csv
GO:0014909	smooth muscle cell migration	75	0.509041673	1.094790732	0.124875125	0.233025185	tags=31%	list=17%	signal=26%	GO_GSEA_postcell.csv
GO:1901184	regulation of ERBB signaling pathway	85	0.506286218	1.094706983	0.111888112	0.219385486	tags=46%	list=34%	signal=31%	GO_GSEA_postcell.csv
GO:0072503	cellular divalent inorganic cation homeostasis	371	0.485084384	1.094629004	0.00999001	0.057671412	tags=53%	list=44%	signal=31%	GO_GSEA_postcell.csv
GO:0001503	ossification	366	0.485163819	1.094615476	0.00999001	0.057671412	tags=43%	list=37%	signal=27%	GO_GSEA_postcell.csv
GO:0014013	regulation of gliogenesis	123	0.497421139	1.094580705	0.06993007	0.167623939	tags=59%	list=42%	signal=34%	GO_GSEA_postcell.csv
GO:0042383	sarcolemma	122	0.497592848	1.094562426	0.068931069	0.167445296	tags=52%	list=43%	signal=30%	GO_GSEA_postcell.csv
GO:0051279	regulation of release of sequestered calcium ion into cytosol	73	0.509572787	1.094492782	0.126873127	0.236297122	tags=66%	list=45%	signal=36%	GO_GSEA_postcell.csv
GO:0004713	protein tyrosine kinase activity	118	0.498429384	1.094430462	0.074925075	0.173428808	tags=46%	list=40%	signal=28%	GO_GSEA_postcell.csv
R-HSA-5684996	Homo sapiens: MAPK1/MAPK3 signaling	244	0.488358339	1.094363612	0.021978022	0.189952904	tags=45%	list=34%	signal=30%	Reactome_GSEA_postcell.csv
R-HSA-421270	Homo sapiens: Cell-cell junction organization	58	0.51558942	1.094351534	0.147852148	0.470792366	tags=45%	list=33%	signal=30%	Reactome_GSEA_postcell.csv
GO:0001578	microtubule bundle formation	69	0.510947055	1.094299208	0.130869131	0.240037178	tags=43%	list=31%	signal=30%	GO_GSEA_postcell.csv
GO:0005262	calcium channel activity	84	0.506254216	1.094221855	0.118881119	0.22606134	tags=55%	list=37%	signal=35%	GO_GSEA_postcell.csv
GO:0098936	intrinsic component of postsynaptic membrane	114	0.498996943	1.094205139	0.068931069	0.167445296	tags=42%	list=36%	signal=27%	GO_GSEA_postcell.csv
GO:2001234	negative regulation of apoptotic signaling pathway	209	0.490062973	1.094139687	0.031968032	0.107599717	tags=50%	list=40%	signal=30%	GO_GSEA_postcell.csv
GO:0030072	peptide hormone secretion	229	0.489212856	1.094130998	0.028971029	0.102638193	tags=51%	list=43%	signal=29%	GO_GSEA_postcell.csv
GO:1904659	glucose transmembrane transport	99	0.502099804	1.094054595	0.08991009	0.194302342	tags=47%	list=33%	signal=32%	GO_GSEA_postcell.csv
GO:0031253	cell projection membrane	296	0.486762019	1.094015082	0.011988012	0.064455025	tags=51%	list=42%	signal=30%	GO_GSEA_postcell.csv
GO:0015807	L-amino acid transport	55	0.516260725	1.094002292	0.170829171	0.278751654	tags=42%	list=33%	signal=28%	GO_GSEA_postcell.csv
GO:0031091	platelet alpha granule	82	0.506726789	1.093930303	0.122877123	0.230334995	tags=55%	list=42%	signal=32%	GO_GSEA_postcell.csv
GO:0014065	phosphatidylinositol 3-kinase signaling	134	0.495568882	1.093875918	0.058941059	0.151160344	tags=46%	list=39%	signal=29%	GO_GSEA_postcell.csv
GO:1902105	regulation of leukocyte differentiation	249	0.488118409	1.093839713	0.024975025	0.094611271	tags=45%	list=36%	signal=29%	GO_GSEA_postcell.csv
GO:1903902	positive regulation of viral life cycle	57	0.514897132	1.093707573	0.15984016	0.268843171	tags=39%	list=30%	signal=27%	GO_GSEA_postcell.csv
GO:0021549	cerebellum development	87	0.505234526	1.093678011	0.111888112	0.219385486	tags=44%	list=34%	signal=29%	GO_GSEA_postcell.csv
R-HSA-70171	Homo sapiens: Glycolysis	67	0.511501255	1.093673522	0.12987013	0.433497537	tags=39%	list=31%	signal=27%	Reactome_GSEA_postcell.csv
GO:0071453	cellular response to oxygen levels	220	0.489351543	1.093509405	0.030969031	0.106210949	tags=50%	list=40%	signal=30%	GO_GSEA_postcell.csv
GO:0004252	serine-type endopeptidase activity	125	0.49662681	1.093490335	0.06993007	0.167623939	tags=44%	list=39%	signal=27%	GO_GSEA_postcell.csv
GO:0031625	ubiquitin protein ligase binding	254	0.487832512	1.093480226	0.024975025	0.094611271	tags=44%	list=31%	signal=31%	GO_GSEA_postcell.csv
GO:0008201	heparin binding	142	0.494590749	1.093460859	0.04995005	0.137338942	tags=48%	list=40%	signal=29%	GO_GSEA_postcell.csv
GO:0000932	P-body	61	0.512878894	1.093401935	0.152847153	0.261482319	tags=54%	list=43%	signal=31%	GO_GSEA_postcell.csv
GO:0017171	serine hydrolase activity	154	0.493492501	1.093310386	0.056943057	0.148133733	tags=44%	list=39%	signal=27%	GO_GSEA_postcell.csv
GO:0033044	regulation of chromosome organization	288	0.486407774	1.093270204	0.016983017	0.075951826	tags=52%	list=40%	signal=32%	GO_GSEA_postcell.csv
GO:1901292	nucleoside phosphate catabolic process	166	0.492098452	1.09317037	0.042957043	0.126001529	tags=45%	list=34%	signal=30%	GO_GSEA_postcell.csv
GO:0198738	cell-cell signaling by wnt	472	0.482645562	1.09313409	0.001998002	0.022016007	tags=51%	list=40%	signal=31%	GO_GSEA_postcell.csv
GO:0042158	lipoprotein biosynthetic process	76	0.508089461	1.093096617	0.122877123	0.230334995	tags=30%	list=26%	signal=23%	GO_GSEA_postcell.csv
GO:0061351	neural precursor cell proliferation	138	0.494744368	1.093047795	0.055944056	0.146322991	tags=54%	list=45%	signal=30%	GO_GSEA_postcell.csv
GO:0006305	DNA alkylation	67	0.511006716	1.093002496	0.137862138	0.246012608	tags=45%	list=42%	signal=26%	GO_GSEA_postcell.csv
GO:0006306	DNA methylation	67	0.511006716	1.093002496	0.137862138	0.246012608	tags=45%	list=42%	signal=26%	GO_GSEA_postcell.csv
GO:0003012	muscle system process	421	0.483332764	1.092955344	0.006993007	0.046803081	tags=38%	list=31%	signal=27%	GO_GSEA_postcell.csv
GO:0035296	regulation of tube diameter	119	0.497527941	1.092952273	0.075924076	0.174764076	tags=48%	list=42%	signal=28%	GO_GSEA_postcell.csv
GO:0097746	regulation of blood vessel diameter	119	0.497527941	1.092952273	0.075924076	0.174764076	tags=48%	list=42%	signal=28%	GO_GSEA_postcell.csv
GO:0043270	positive regulation of ion transport	249	0.487706789	1.092917301	0.025974026	0.096256684	tags=51%	list=44%	signal=29%	GO_GSEA_postcell.csv
GO:2001233	regulation of apoptotic signaling pathway	373	0.484195359	1.092828742	0.00999001	0.057671412	tags=47%	list=37%	signal=30%	GO_GSEA_postcell.csv
GO:0070160	tight junction	112	0.498696404	1.092816832	0.073926074	0.171802536	tags=42%	list=33%	signal=28%	GO_GSEA_postcell.csv
GO:0045667	regulation of osteoblast differentiation	120	0.497311308	1.092754706	0.074925075	0.173428808	tags=41%	list=35%	signal=27%	GO_GSEA_postcell.csv
GO:1903305	regulation of regulated secretory pathway	126	0.496289153	1.092686105	0.068931069	0.167445296	tags=44%	list=35%	signal=28%	GO_GSEA_postcell.csv
GO:0097327	response to antineoplastic agent	89	0.503898963	1.092634687	0.106893107	0.214229754	tags=45%	list=33%	signal=30%	GO_GSEA_postcell.csv
GO:0043255	regulation of carbohydrate biosynthetic process	88	0.504242302	1.092611337	0.110889111	0.218016719	tags=52%	list=39%	signal=32%	GO_GSEA_postcell.csv
GO:0015631	tubulin binding	229	0.488477118	1.092485508	0.034965035	0.112963959	tags=43%	list=33%	signal=29%	GO_GSEA_postcell.csv
GO:0030666	endocytic vesicle membrane	148	0.493822644	1.092457389	0.057942058	0.149657829	tags=36%	list=28%	signal=26%	GO_GSEA_postcell.csv
GO:1903557	positive regulation of tumor necrosis factor superfamily cytokine production	77	0.507384554	1.092432983	0.12987013	0.239264867	tags=48%	list=41%	signal=28%	GO_GSEA_postcell.csv
R-HSA-195721	Homo sapiens: Signaling by WNT	313	0.485726242	1.09242301	0.012987013	0.157142857	tags=41%	list=31%	signal=29%	Reactome_GSEA_postcell.csv
GO:0034976	response to endoplasmic reticulum stress	236	0.488272075	1.092420092	0.024975025	0.094611271	tags=44%	list=32%	signal=30%	GO_GSEA_postcell.csv
GO:0008361	regulation of cell size	143	0.494021809	1.092359773	0.056943057	0.148133733	tags=45%	list=32%	signal=31%	GO_GSEA_postcell.csv
GO:0055074	calcium ion homeostasis	367	0.484187114	1.092335876	0.010989011	0.061479061	tags=54%	list=44%	signal=31%	GO_GSEA_postcell.csv
GO:0051898	negative regulation of protein kinase B signaling	54	0.516184385	1.092299998	0.165834166	0.274464542	tags=44%	list=33%	signal=30%	GO_GSEA_postcell.csv
GO:1900034	regulation of cellular response to heat	76	0.507713164	1.092287058	0.124875125	0.233025185	tags=36%	list=26%	signal=26%	GO_GSEA_postcell.csv
GO:1903050	regulation of proteolysis involved in cellular protein catabolic process	181	0.490857574	1.092231063	0.043956044	0.127003605	tags=55%	list=43%	signal=31%	GO_GSEA_postcell.csv
GO:2000377	regulation of reactive oxygen species metabolic process	177	0.490869594	1.092113505	0.043956044	0.127003605	tags=46%	list=40%	signal=28%	GO_GSEA_postcell.csv
GO:0046717	acid secretion	110	0.498614767	1.092102998	0.074925075	0.173428808	tags=48%	list=44%	signal=27%	GO_GSEA_postcell.csv
GO:0015931	nucleobase-containing compound transport	195	0.489757364	1.092056902	0.042957043	0.126001529	tags=50%	list=43%	signal=28%	GO_GSEA_postcell.csv
GO:0003002	regionalization	310	0.485485044	1.092053294	0.014985015	0.071661012	tags=46%	list=40%	signal=28%	GO_GSEA_postcell.csv
GO:0051493	regulation of cytoskeleton organization	437	0.482699574	1.091997532	0.004995005	0.039442846	tags=41%	list=32%	signal=28%	GO_GSEA_postcell.csv
GO:0006661	phosphatidylinositol biosynthetic process	106	0.499248794	1.091947736	0.08991009	0.194302342	tags=42%	list=34%	signal=27%	GO_GSEA_postcell.csv
GO:0030968	endoplasmic reticulum unfolded protein response	106	0.49918718	1.091812974	0.090909091	0.195151515	tags=49%	list=33%	signal=33%	GO_GSEA_postcell.csv
4141	Protein processing in endoplasmic reticulum	156	0.493444764	1.091771291	0.056943057	0.162068701	tags=43%	list=31%	signal=30%	KEGG_GSEA_postcell.csv
GO:0070011	peptidase activity	468	0.482062932	1.091706779	0.004995005	0.039442846	tags=48%	list=43%	signal=28%	GO_GSEA_postcell.csv
GO:0000151	ubiquitin ligase complex	208	0.488975813	1.091693143	0.034965035	0.112963959	tags=45%	list=37%	signal=29%	GO_GSEA_postcell.csv
GO:0018205	peptidyl-lysine modification	337	0.484630258	1.091647278	0.00999001	0.057671412	tags=39%	list=32%	signal=27%	GO_GSEA_postcell.csv
5416	Viral myocarditis	66	0.510906144	1.09160837	0.126873127	0.270825329	tags=29%	list=20%	signal=23%	KEGG_GSEA_postcell.csv
GO:0048016	inositol phosphate-mediated signaling	51	0.517570786	1.091457103	0.160839161	0.269584666	tags=55%	list=39%	signal=34%	GO_GSEA_postcell.csv
GO:0009411	response to UV	128	0.495527431	1.09142207	0.072927073	0.170575188	tags=49%	list=37%	signal=31%	GO_GSEA_postcell.csv
GO:0050679	positive regulation of epithelial cell proliferation	190	0.489769861	1.09141569	0.044955045	0.128989822	tags=44%	list=35%	signal=29%	GO_GSEA_postcell.csv
GO:0034103	regulation of tissue remodeling	81	0.505631944	1.091382738	0.127872128	0.236939531	tags=41%	list=30%	signal=29%	GO_GSEA_postcell.csv
GO:0032729	positive regulation of interferon-gamma production	58	0.513579164	1.091326941	0.167832168	0.276822779	tags=40%	list=33%	signal=27%	GO_GSEA_postcell.csv
GO:0045861	negative regulation of proteolysis	290	0.48546461	1.091323935	0.016983017	0.075951826	tags=49%	list=43%	signal=28%	GO_GSEA_postcell.csv
GO:0007043	cell-cell junction assembly	92	0.502405265	1.091210572	0.110889111	0.218016719	tags=50%	list=38%	signal=31%	GO_GSEA_postcell.csv
GO:0006110	regulation of glycolytic process	70	0.509240215	1.091169437	0.132867133	0.242321555	tags=30%	list=18%	signal=25%	GO_GSEA_postcell.csv
GO:0008233	peptidase activity	493	0.481367433	1.091057239	0.005994006	0.043976277	tags=47%	list=43%	signal=27%	GO_GSEA_postcell.csv
R-HSA-5617833	Homo sapiens: Cilium Assembly	193	0.490063417	1.091011137	0.035964036	0.238446485	tags=44%	list=35%	signal=29%	Reactome_GSEA_postcell.csv
GO:0031461	cullin-RING ubiquitin ligase complex	116	0.49716105	1.090959581	0.077922078	0.177530017	tags=39%	list=29%	signal=28%	GO_GSEA_postcell.csv
GO:0008202	steroid metabolic process	303	0.485249564	1.090863957	0.017982018	0.077432226	tags=38%	list=33%	signal=25%	GO_GSEA_postcell.csv
GO:0031093	platelet alpha granule lumen	60	0.512176385	1.090854847	0.15984016	0.268843171	tags=58%	list=42%	signal=34%	GO_GSEA_postcell.csv
GO:1903037	regulation of leukocyte cell-cell adhesion	275	0.485717367	1.090773128	0.016983017	0.075951826	tags=41%	list=34%	signal=27%	GO_GSEA_postcell.csv
GO:0031570	DNA integrity checkpoint	132	0.494311343	1.090749288	0.06993007	0.167623939	tags=48%	list=32%	signal=32%	GO_GSEA_postcell.csv
GO:0070374	positive regulation of ERK1 and ERK2 cascade	173	0.490540721	1.09074803	0.045954046	0.130691683	tags=54%	list=42%	signal=32%	GO_GSEA_postcell.csv
GO:0002792	negative regulation of peptide secretion	131	0.494664013	1.090747261	0.070929071	0.169318326	tags=44%	list=35%	signal=28%	GO_GSEA_postcell.csv
GO:0009880	embryonic pattern specification	55	0.514711936	1.090720272	0.177822178	0.285975955	tags=55%	list=43%	signal=31%	GO_GSEA_postcell.csv
GO:0006639	acylglycerol metabolic process	100	0.50027277	1.090684059	0.096903097	0.203055079	tags=52%	list=44%	signal=29%	GO_GSEA_postcell.csv
GO:0007519	skeletal muscle tissue development	147	0.493123158	1.090681171	0.061938062	0.156902538	tags=54%	list=42%	signal=32%	GO_GSEA_postcell.csv
GO:0003179	heart valve morphogenesis	50	0.518109947	1.090680366	0.171828172	0.279437734	tags=50%	list=36%	signal=32%	GO_GSEA_postcell.csv
GO:0048644	muscle organ morphogenesis	82	0.505211649	1.090659395	0.133866134	0.24261667	tags=51%	list=36%	signal=33%	GO_GSEA_postcell.csv
GO:2000278	regulation of DNA biosynthetic process	99	0.500517916	1.090607728	0.097902098	0.203968569	tags=59%	list=42%	signal=34%	GO_GSEA_postcell.csv
GO:0098732	macromolecule deacylation	84	0.504525495	1.090485386	0.122877123	0.230334995	tags=42%	list=30%	signal=29%	GO_GSEA_postcell.csv
R-HSA-2219528	Homo sapiens: PI3K/AKT Signaling in Cancer	99	0.500371378	1.090402309	0.084915085	0.33966034	tags=48%	list=34%	signal=32%	Reactome_GSEA_postcell.csv
GO:0005667	transcription factor complex	258	0.486136584	1.09029047	0.025974026	0.096256684	tags=45%	list=36%	signal=29%	GO_GSEA_postcell.csv
GO:0032432	actin filament bundle	53	0.515875193	1.090263449	0.168831169	0.277522818	tags=38%	list=25%	signal=28%	GO_GSEA_postcell.csv
GO:0010507	negative regulation of autophagy	79	0.505570832	1.0902223	0.135864136	0.243346271	tags=43%	list=32%	signal=29%	GO_GSEA_postcell.csv
GO:0043900	regulation of multi-organism process	381	0.482742503	1.090173696	0.012987013	0.066731141	tags=41%	list=39%	signal=25%	GO_GSEA_postcell.csv
GO:0003158	endothelium development	119	0.496245905	1.09013594	0.085914086	0.187908695	tags=49%	list=38%	signal=30%	GO_GSEA_postcell.csv
GO:0051117	ATPase binding	72	0.508026568	1.09013518	0.133866134	0.24261667	tags=47%	list=32%	signal=32%	GO_GSEA_postcell.csv
GO:0035303	regulation of dephosphorylation	193	0.488932802	1.090079924	0.048951049	0.135621549	tags=45%	list=37%	signal=28%	GO_GSEA_postcell.csv
GO:0007033	vacuole organization	125	0.495057195	1.090034301	0.07992008	0.180661772	tags=41%	list=32%	signal=28%	GO_GSEA_postcell.csv
GO:0010657	muscle cell apoptotic process	88	0.502923927	1.08975463	0.116883117	0.223877907	tags=45%	list=33%	signal=30%	GO_GSEA_postcell.csv
GO:1903409	reactive oxygen species biosynthetic process	110	0.497533512	1.089734754	0.080919081	0.181785656	tags=39%	list=33%	signal=26%	GO_GSEA_postcell.csv
GO:0009914	hormone transport	292	0.484716219	1.089634197	0.016983017	0.075951826	tags=50%	list=43%	signal=29%	GO_GSEA_postcell.csv
GO:0042177	negative regulation of protein catabolic process	117	0.496466798	1.089573818	0.081918082	0.183319383	tags=51%	list=40%	signal=31%	GO_GSEA_postcell.csv
GO:0032386	regulation of intracellular transport	368	0.482895596	1.089552352	0.010989011	0.061479061	tags=43%	list=35%	signal=28%	GO_GSEA_postcell.csv
GO:0007005	mitochondrion organization	402	0.482086026	1.08945243	0.010989011	0.061479061	tags=51%	list=44%	signal=29%	GO_GSEA_postcell.csv
GO:0046128	purine ribonucleoside metabolic process	59	0.512021962	1.089444708	0.16983017	0.278533012	tags=47%	list=33%	signal=32%	GO_GSEA_postcell.csv
GO:0099106	ion channel regulator activity	96	0.500542643	1.08943076	0.107892108	0.215190178	tags=46%	list=37%	signal=29%	GO_GSEA_postcell.csv
GO:0032677	regulation of interleukin-8 production	68	0.509254323	1.089424479	0.143856144	0.252510663	tags=57%	list=40%	signal=34%	GO_GSEA_postcell.csv
GO:0001501	skeletal system development	449	0.481428342	1.089416403	0.007992008	0.050680173	tags=48%	list=40%	signal=29%	GO_GSEA_postcell.csv
GO:0060562	epithelial tube morphogenesis	303	0.484524077	1.089233027	0.021978022	0.088094478	tags=50%	list=40%	signal=31%	GO_GSEA_postcell.csv
GO:0022411	cellular component disassembly	463	0.481104158	1.089223727	0.006993007	0.046803081	tags=43%	list=38%	signal=27%	GO_GSEA_postcell.csv
GO:0006023	aminoglycan biosynthetic process	103	0.498963564	1.089174281	0.094905095	0.200025429	tags=47%	list=36%	signal=30%	GO_GSEA_postcell.csv
GO:0034644	cellular response to UV	72	0.507550993	1.08911468	0.137862138	0.246012608	tags=47%	list=37%	signal=30%	GO_GSEA_postcell.csv
GO:0001701	in utero embryonic development	324	0.483653964	1.089098068	0.012987013	0.066731141	tags=45%	list=39%	signal=28%	GO_GSEA_postcell.csv
GO:0019207	kinase regulator activity	143	0.492523089	1.089045868	0.062937063	0.158877708	tags=52%	list=37%	signal=33%	GO_GSEA_postcell.csv
GO:0001738	morphogenesis of a polarized epithelium	131	0.493889891	1.089040303	0.073926074	0.171802536	tags=46%	list=34%	signal=30%	GO_GSEA_postcell.csv
GO:0006400	tRNA modification	54	0.514628123	1.089006784	0.170829171	0.278751654	tags=50%	list=32%	signal=34%	GO_GSEA_postcell.csv
GO:0030900	forebrain development	352	0.483032351	1.088993826	0.012987013	0.066731141	tags=53%	list=43%	signal=31%	GO_GSEA_postcell.csv
R-HSA-380320	Homo sapiens: Recruitment of NuMA to mitotic centrosomes	87	0.5026322	1.088881348	0.103896104	0.395950506	tags=44%	list=35%	signal=28%	Reactome_GSEA_postcell.csv
GO:0060415	muscle tissue morphogenesis	76	0.506129056	1.088879029	0.134865135	0.24321043	tags=51%	list=36%	signal=33%	GO_GSEA_postcell.csv
GO:0044438	microbody part	94	0.50056058	1.088820567	0.113886114	0.220321734	tags=44%	list=33%	signal=29%	GO_GSEA_postcell.csv
GO:0044439	peroxisomal part	94	0.50056058	1.088820567	0.113886114	0.220321734	tags=44%	list=33%	signal=29%	GO_GSEA_postcell.csv
GO:0051591	response to cAMP	91	0.501453042	1.088804424	0.112887113	0.220004609	tags=34%	list=25%	signal=26%	GO_GSEA_postcell.csv
GO:0016049	cell growth	433	0.48132588	1.088774909	0.005994006	0.043976277	tags=50%	list=40%	signal=30%	GO_GSEA_postcell.csv
GO:0005901	caveola	73	0.506874923	1.088698139	0.140859141	0.249060275	tags=53%	list=40%	signal=32%	GO_GSEA_postcell.csv
GO:0030295	protein kinase activator activity	61	0.510619176	1.088584462	0.167832168	0.276822779	tags=61%	list=37%	signal=38%	GO_GSEA_postcell.csv
GO:0001756	somitogenesis	58	0.512286846	1.088580838	0.175824176	0.284023669	tags=40%	list=25%	signal=30%	GO_GSEA_postcell.csv
GO:0030145	manganese ion binding	54	0.51442629	1.088579684	0.170829171	0.278751654	tags=48%	list=36%	signal=31%	GO_GSEA_postcell.csv
R-HSA-5633007	Homo sapiens: Regulation of TP53 Activity	153	0.492156292	1.088561881	0.057942058	0.274940746	tags=40%	list=28%	signal=29%	Reactome_GSEA_postcell.csv
GO:0032392	DNA geometric change	77	0.505541617	1.088465016	0.138861139	0.246883178	tags=58%	list=40%	signal=35%	GO_GSEA_postcell.csv
GO:0044070	regulation of anion transport	87	0.502743063	1.088284757	0.124875125	0.233025185	tags=44%	list=41%	signal=26%	GO_GSEA_postcell.csv
GO:0051052	regulation of DNA metabolic process	364	0.482449101	1.088248715	0.012987013	0.066731141	tags=46%	list=37%	signal=29%	GO_GSEA_postcell.csv
GO:0048844	artery morphogenesis	74	0.506265058	1.088210268	0.13986014	0.248202502	tags=55%	list=39%	signal=34%	GO_GSEA_postcell.csv
GO:0050796	regulation of insulin secretion	161	0.490421397	1.088196413	0.068931069	0.167445296	tags=39%	list=32%	signal=27%	GO_GSEA_postcell.csv
GO:0032637	interleukin-8 production	76	0.505781877	1.088132113	0.135864136	0.243346271	tags=53%	list=40%	signal=32%	GO_GSEA_postcell.csv
GO:0035690	cellular response to drug	334	0.483033375	1.088091984	0.015984016	0.073643368	tags=50%	list=40%	signal=31%	GO_GSEA_postcell.csv
GO:0001936	regulation of endothelial cell proliferation	155	0.491088917	1.088073865	0.06993007	0.167623939	tags=48%	list=40%	signal=29%	GO_GSEA_postcell.csv
GO:1905037	autophagosome organization	69	0.508026666	1.088044588	0.140859141	0.249060275	tags=46%	list=38%	signal=29%	GO_GSEA_postcell.csv
GO:0072171	mesonephric tubule morphogenesis	63	0.509387957	1.087883562	0.15984016	0.268843171	tags=56%	list=36%	signal=35%	GO_GSEA_postcell.csv
R-HSA-9614085	Homo sapiens: FOXO-mediated transcription	64	0.510310285	1.087825865	0.148851149	0.47087553	tags=45%	list=35%	signal=29%	Reactome_GSEA_postcell.csv
4970	Salivary secretion	79	0.504913694	1.087819727	0.124875125	0.270825329	tags=43%	list=39%	signal=26%	KEGG_GSEA_postcell.csv
GO:0010959	regulation of metal ion transport	342	0.482791691	1.087769717	0.010989011	0.061479061	tags=55%	list=44%	signal=31%	GO_GSEA_postcell.csv
GO:0060538	skeletal muscle organ development	154	0.490984594	1.08775423	0.06993007	0.167623939	tags=54%	list=42%	signal=31%	GO_GSEA_postcell.csv
GO:0033559	unsaturated fatty acid metabolic process	92	0.500808131	1.087741641	0.11988012	0.226918738	tags=52%	list=46%	signal=29%	GO_GSEA_postcell.csv
GO:0043292	contractile fiber	201	0.487509041	1.087584926	0.044955045	0.128989822	tags=32%	list=29%	signal=23%	GO_GSEA_postcell.csv
GO:0051099	positive regulation of binding	170	0.489548308	1.087548493	0.050949051	0.138638826	tags=51%	list=41%	signal=31%	GO_GSEA_postcell.csv
GO:0070997	neuron death	328	0.482892072	1.087486571	0.014985015	0.071661012	tags=41%	list=32%	signal=28%	GO_GSEA_postcell.csv
GO:0051213	dioxygenase activity	76	0.505444066	1.08740535	0.136863137	0.24498417	tags=39%	list=33%	signal=26%	GO_GSEA_postcell.csv
GO:0030832	regulation of actin filament length	134	0.492595588	1.087312925	0.078921079	0.179242388	tags=43%	list=32%	signal=29%	GO_GSEA_postcell.csv
GO:0010970	transport along microtubule	135	0.49238035	1.087139359	0.071928072	0.169331887	tags=49%	list=37%	signal=31%	GO_GSEA_postcell.csv
GO:0099111	microtubule-based transport	135	0.49238035	1.087139359	0.071928072	0.169331887	tags=49%	list=37%	signal=31%	GO_GSEA_postcell.csv
GO:0040013	negative regulation of locomotion	336	0.482607922	1.086990587	0.012987013	0.066731141	tags=42%	list=37%	signal=27%	GO_GSEA_postcell.csv
GO:0042110	T cell activation	421	0.480668106	1.086929781	0.00999001	0.057671412	tags=43%	list=35%	signal=28%	GO_GSEA_postcell.csv
GO:0034248	regulation of cellular amide metabolic process	415	0.480678459	1.086909068	0.00999001	0.057671412	tags=50%	list=43%	signal=29%	GO_GSEA_postcell.csv
GO:0009898	cytoplasmic side of plasma membrane	106	0.496940514	1.086899108	0.102897103	0.209701691	tags=45%	list=35%	signal=30%	GO_GSEA_postcell.csv
GO:0030135	coated vesicle	244	0.485160812	1.086761709	0.028971029	0.102638193	tags=35%	list=25%	signal=26%	GO_GSEA_postcell.csv
GO:0036294	cellular response to decreased oxygen levels	205	0.486991249	1.086734126	0.041958042	0.124329658	tags=50%	list=40%	signal=30%	GO_GSEA_postcell.csv
GO:0010675	regulation of cellular carbohydrate metabolic process	126	0.493560391	1.086678155	0.080919081	0.181785656	tags=49%	list=40%	signal=30%	GO_GSEA_postcell.csv
GO:0016746	transferase activity transferring acyl groups	188	0.487889221	1.086673785	0.047952048	0.134136134	tags=42%	list=32%	signal=29%	GO_GSEA_postcell.csv
GO:0045833	negative regulation of lipid metabolic process	84	0.502756694	1.086662284	0.12987013	0.239264867	tags=33%	list=33%	signal=22%	GO_GSEA_postcell.csv
GO:0050803	regulation of synapse structure or activity	205	0.48692833	1.086593719	0.041958042	0.124329658	tags=33%	list=28%	signal=24%	GO_GSEA_postcell.csv
GO:0005774	vacuolar membrane	354	0.481914378	1.086498975	0.013986014	0.0694032	tags=48%	list=40%	signal=29%	GO_GSEA_postcell.csv
GO:0001841	neural tube formation	97	0.499026989	1.086479442	0.117882118	0.224899524	tags=51%	list=43%	signal=29%	GO_GSEA_postcell.csv
R-HSA-983189	Homo sapiens: Kinesins	58	0.511833488	1.086379475	0.165834166	0.504803373	tags=55%	list=40%	signal=33%	Reactome_GSEA_postcell.csv
R-HSA-1650814	Homo sapiens: Collagen biosynthesis and modifying enzymes	65	0.509372158	1.086375409	0.146853147	0.470792366	tags=37%	list=25%	signal=28%	Reactome_GSEA_postcell.csv
GO:0044389	ubiquitin-like protein ligase binding	270	0.484073044	1.086366001	0.027972028	0.101202169	tags=55%	list=42%	signal=32%	GO_GSEA_postcell.csv
GO:0072507	divalent inorganic cation homeostasis	390	0.480825152	1.086241634	0.011988012	0.064455025	tags=53%	list=44%	signal=30%	GO_GSEA_postcell.csv
GO:0010524	positive regulation of calcium ion transport into cytosol	54	0.513309068	1.086215527	0.175824176	0.284023669	tags=67%	list=44%	signal=38%	GO_GSEA_postcell.csv
GO:0001508	action potential	114	0.495353141	1.086214976	0.086913087	0.189236759	tags=48%	list=43%	signal=27%	GO_GSEA_postcell.csv
GO:0051983	regulation of chromosome segregation	87	0.501741102	1.086115819	0.131868132	0.240954506	tags=51%	list=36%	signal=33%	GO_GSEA_postcell.csv
GO:0016323	basolateral plasma membrane	193	0.487078415	1.085945554	0.055944056	0.146322991	tags=48%	list=40%	signal=29%	GO_GSEA_postcell.csv
GO:0051346	negative regulation of hydrolase activity	380	0.480871406	1.085841827	0.013986014	0.0694032	tags=49%	list=43%	signal=28%	GO_GSEA_postcell.csv
GO:0000075	cell cycle checkpoint	187	0.487639889	1.085774959	0.053946054	0.142902801	tags=45%	list=32%	signal=31%	GO_GSEA_postcell.csv
GO:0030516	regulation of axon extension	70	0.506720179	1.085769654	0.145854146	0.254170364	tags=76%	list=49%	signal=39%	GO_GSEA_postcell.csv
GO:0035148	tube formation	140	0.491371072	1.085757655	0.073926074	0.171802536	tags=38%	list=31%	signal=26%	GO_GSEA_postcell.csv
GO:0002768	immune response-regulating cell surface receptor signaling pathway	344	0.481777685	1.085643302	0.014985015	0.071661012	tags=40%	list=32%	signal=28%	GO_GSEA_postcell.csv
GO:0045017	glycerolipid biosynthetic process	228	0.485424347	1.085642762	0.038961039	0.119988407	tags=40%	list=34%	signal=27%	GO_GSEA_postcell.csv
GO:0061025	membrane fusion	105	0.496803107	1.085632617	0.103896104	0.211291866	tags=58%	list=44%	signal=33%	GO_GSEA_postcell.csv
GO:1902017	regulation of cilium assembly	50	0.515693212	1.085592864	0.184815185	0.293315666	tags=50%	list=45%	signal=28%	GO_GSEA_postcell.csv
GO:0051592	response to calcium ion	120	0.494044972	1.085577504	0.094905095	0.200025429	tags=45%	list=37%	signal=29%	GO_GSEA_postcell.csv
GO:0051053	negative regulation of DNA metabolic process	119	0.494165325	1.085565393	0.0999001	0.206057288	tags=57%	list=42%	signal=33%	GO_GSEA_postcell.csv
R-HSA-199418	Homo sapiens: Negative regulation of the PI3K/AKT network	108	0.497013844	1.085537939	0.093906094	0.366536689	tags=45%	list=34%	signal=30%	Reactome_GSEA_postcell.csv
GO:0051170	import into nucleus	119	0.494089696	1.085399254	0.100899101	0.207822029	tags=51%	list=41%	signal=31%	GO_GSEA_postcell.csv
GO:0005819	spindle	295	0.48292226	1.085377587	0.024975025	0.094611271	tags=38%	list=30%	signal=27%	GO_GSEA_postcell.csv
GO:0045638	negative regulation of myeloid cell differentiation	87	0.501399676	1.085376736	0.134865135	0.24321043	tags=48%	list=39%	signal=29%	GO_GSEA_postcell.csv
GO:0090100	positive regulation of transmembrane receptor protein serine/threonine kinase signaling pathway	81	0.502819063	1.085311267	0.140859141	0.249060275	tags=64%	list=44%	signal=36%	GO_GSEA_postcell.csv
GO:0006626	protein targeting to mitochondrion	77	0.504070106	1.085296755	0.142857143	0.25136612	tags=32%	list=28%	signal=24%	GO_GSEA_postcell.csv
GO:0030203	glycosaminoglycan metabolic process	149	0.490501047	1.08529496	0.073926074	0.171802536	tags=46%	list=37%	signal=29%	GO_GSEA_postcell.csv
GO:0055065	metal ion homeostasis	497	0.478875106	1.085284179	0.006993007	0.046803081	tags=49%	list=41%	signal=30%	GO_GSEA_postcell.csv
GO:0070469	respiratory chain	69	0.506717136	1.085239957	0.145854146	0.254170364	tags=43%	list=34%	signal=29%	GO_GSEA_postcell.csv
GO:0021537	telencephalon development	234	0.485077043	1.085163137	0.034965035	0.112963959	tags=55%	list=43%	signal=32%	GO_GSEA_postcell.csv
GO:2001242	regulation of intrinsic apoptotic signaling pathway	150	0.490290877	1.085105774	0.071928072	0.169331887	tags=51%	list=43%	signal=29%	GO_GSEA_postcell.csv
GO:0097756	negative regulation of blood vessel diameter	76	0.504358141	1.085069107	0.13986014	0.248202502	tags=38%	list=35%	signal=25%	GO_GSEA_postcell.csv
GO:0071897	DNA biosynthetic process	175	0.487776509	1.084962237	0.053946054	0.142902801	tags=51%	list=41%	signal=30%	GO_GSEA_postcell.csv
GO:0045834	positive regulation of lipid metabolic process	136	0.491151699	1.084905712	0.077922078	0.177530017	tags=52%	list=43%	signal=30%	GO_GSEA_postcell.csv
GO:0002250	adaptive immune response	343	0.481471057	1.084873056	0.015984016	0.073643368	tags=34%	list=29%	signal=25%	GO_GSEA_postcell.csv
R-HSA-3371453	Homo sapiens: Regulation of HSF1-mediated heat shock response	66	0.507911708	1.084870807	0.151848152	0.477237049	tags=36%	list=26%	signal=27%	Reactome_GSEA_postcell.csv
GO:0006403	RNA localization	187	0.487230698	1.084863856	0.055944056	0.146322991	tags=52%	list=43%	signal=30%	GO_GSEA_postcell.csv
GO:2000146	negative regulation of cell motility	308	0.482361888	1.084859552	0.024975025	0.094611271	tags=38%	list=32%	signal=26%	GO_GSEA_postcell.csv
R-HSA-68877	Homo sapiens: Mitotic Prometaphase	181	0.488528881	1.08478095	0.052947053	0.266941392	tags=42%	list=36%	signal=27%	Reactome_GSEA_postcell.csv
GO:1903321	negative regulation of protein modification by small protein conjugation or removal	79	0.503000721	1.084680066	0.147852148	0.256265266	tags=56%	list=41%	signal=33%	GO_GSEA_postcell.csv
GO:0051604	protein maturation	262	0.483524468	1.084570573	0.02997003	0.104516422	tags=41%	list=35%	signal=27%	GO_GSEA_postcell.csv
5215	Prostate cancer	86	0.500786181	1.084558324	0.117882118	0.261698302	tags=38%	list=28%	signal=28%	KEGG_GSEA_postcell.csv
GO:0000045	autophagosome assembly	66	0.507544287	1.084551914	0.152847153	0.261482319	tags=47%	list=38%	signal=29%	GO_GSEA_postcell.csv
GO:0071229	cellular response to acid chemical	189	0.486717151	1.084542693	0.058941059	0.151160344	tags=32%	list=25%	signal=24%	GO_GSEA_postcell.csv
GO:0061659	ubiquitin-like protein ligase activity	138	0.490856268	1.084457743	0.070929071	0.169318326	tags=46%	list=37%	signal=29%	GO_GSEA_postcell.csv
GO:0003205	cardiac chamber development	167	0.488111242	1.084373856	0.06993007	0.167623939	tags=49%	list=36%	signal=31%	GO_GSEA_postcell.csv
R-HSA-6782135	Homo sapiens: Dual incision in TC-NER	63	0.509131816	1.084332083	0.163836164	0.501877869	tags=48%	list=28%	signal=34%	Reactome_GSEA_postcell.csv
R-HSA-5628897	Homo sapiens: TP53 Regulates Metabolic Genes	80	0.50269602	1.084328978	0.125874126	0.433150183	tags=56%	list=44%	signal=31%	Reactome_GSEA_postcell.csv
GO:0050709	negative regulation of protein secretion	126	0.492492633	1.084327259	0.090909091	0.195151515	tags=44%	list=35%	signal=28%	GO_GSEA_postcell.csv
GO:0006956	complement activation	63	0.507692972	1.084263637	0.171828172	0.279437734	tags=59%	list=43%	signal=33%	GO_GSEA_postcell.csv
GO:0044262	cellular carbohydrate metabolic process	236	0.484605737	1.084217325	0.034965035	0.112963959	tags=50%	list=40%	signal=30%	GO_GSEA_postcell.csv
GO:0043254	regulation of protein complex assembly	379	0.480215372	1.084208949	0.015984016	0.073643368	tags=43%	list=33%	signal=29%	GO_GSEA_postcell.csv
GO:0046943	carboxylic acid transmembrane transporter activity	93	0.498703681	1.084170191	0.124875125	0.233025185	tags=35%	list=29%	signal=25%	GO_GSEA_postcell.csv
GO:0046785	microtubule polymerization	60	0.509016565	1.08412493	0.181818182	0.289351505	tags=45%	list=30%	signal=32%	GO_GSEA_postcell.csv
GO:0055072	iron ion homeostasis	68	0.506578024	1.083699196	0.157842158	0.26750092	tags=56%	list=42%	signal=32%	GO_GSEA_postcell.csv
GO:0045598	regulation of fat cell differentiation	126	0.492186249	1.083652688	0.092907093	0.197683374	tags=34%	list=24%	signal=26%	GO_GSEA_postcell.csv
GO:0032760	positive regulation of tumor necrosis factor production	74	0.504084324	1.083522807	0.153846154	0.262416806	tags=47%	list=41%	signal=28%	GO_GSEA_postcell.csv
GO:0019210	kinase inhibitor activity	61	0.508229465	1.083489859	0.181818182	0.289351505	tags=52%	list=35%	signal=34%	GO_GSEA_postcell.csv
GO:0070585	protein localization to mitochondrion	117	0.493661677	1.083417543	0.096903097	0.203055079	tags=39%	list=34%	signal=26%	GO_GSEA_postcell.csv
GO:0051453	regulation of intracellular pH	59	0.509184729	1.08340784	0.188811189	0.296411065	tags=58%	list=39%	signal=35%	GO_GSEA_postcell.csv
GO:0048015	phosphatidylinositol-mediated signaling	154	0.488996998	1.0833508	0.081918082	0.183319383	tags=47%	list=39%	signal=29%	GO_GSEA_postcell.csv
GO:0006986	response to unfolded protein	153	0.489134006	1.083110307	0.082917083	0.183851344	tags=45%	list=32%	signal=31%	GO_GSEA_postcell.csv
GO:0001101	response to acid chemical	314	0.481352698	1.083061453	0.024975025	0.094611271	tags=41%	list=36%	signal=27%	GO_GSEA_postcell.csv
GO:0043296	apical junction complex	122	0.492336457	1.082999864	0.100899101	0.207822029	tags=40%	list=33%	signal=27%	GO_GSEA_postcell.csv
GO:0004860	protein kinase inhibitor activity	57	0.509827275	1.082938546	0.187812188	0.295804196	tags=54%	list=35%	signal=36%	GO_GSEA_postcell.csv
GO:0001764	neuron migration	142	0.489810873	1.08289332	0.078921079	0.179242388	tags=45%	list=35%	signal=29%	GO_GSEA_postcell.csv
GO:0046394	carboxylic acid biosynthetic process	397	0.47921089	1.082891404	0.012987013	0.066731141	tags=34%	list=26%	signal=26%	GO_GSEA_postcell.csv
GO:0019209	kinase activator activity	67	0.506229187	1.082783743	0.162837163	0.271208102	tags=58%	list=37%	signal=37%	GO_GSEA_postcell.csv
GO:0006766	vitamin metabolic process	125	0.491758679	1.082771514	0.0999001	0.206057288	tags=44%	list=41%	signal=26%	GO_GSEA_postcell.csv
GO:0002831	regulation of response to biotic stimulus	128	0.491588361	1.082746086	0.095904096	0.201690907	tags=41%	list=38%	signal=26%	GO_GSEA_postcell.csv
GO:0045333	cellular respiration	149	0.48934057	1.082727258	0.07992008	0.180661772	tags=43%	list=37%	signal=27%	GO_GSEA_postcell.csv
GO:0043551	regulation of phosphatidylinositol 3-kinase activity	51	0.513409812	1.08268241	0.17982018	0.287117841	tags=51%	list=36%	signal=32%	GO_GSEA_postcell.csv
GO:0031060	regulation of histone methylation	59	0.508787458	1.082562556	0.18981019	0.297656889	tags=49%	list=38%	signal=31%	GO_GSEA_postcell.csv
GO:0021766	hippocampus development	76	0.503179968	1.082534401	0.145854146	0.254170364	tags=42%	list=32%	signal=29%	GO_GSEA_postcell.csv
GO:0060993	kidney morphogenesis	90	0.498893148	1.082493574	0.127872128	0.236939531	tags=54%	list=40%	signal=33%	GO_GSEA_postcell.csv
GO:0045727	positive regulation of translation	106	0.49491434	1.082467497	0.10989011	0.216787977	tags=48%	list=37%	signal=31%	GO_GSEA_postcell.csv
GO:0035966	response to topologically incorrect protein	164	0.487412557	1.082405422	0.072927073	0.170575188	tags=46%	list=34%	signal=31%	GO_GSEA_postcell.csv
GO:0007052	mitotic spindle organization	88	0.499530334	1.082401265	0.131868132	0.240954506	tags=40%	list=32%	signal=27%	GO_GSEA_postcell.csv
GO:1905475	regulation of protein localization to membrane	168	0.487238286	1.082365766	0.06993007	0.167623939	tags=55%	list=45%	signal=30%	GO_GSEA_postcell.csv
GO:0090066	regulation of anatomical structure size	411	0.478625604	1.082307881	0.012987013	0.066731141	tags=43%	list=33%	signal=29%	GO_GSEA_postcell.csv
GO:0042542	response to hydrogen peroxide	133	0.49038518	1.082282267	0.093906094	0.198642234	tags=52%	list=40%	signal=31%	GO_GSEA_postcell.csv
GO:0055001	muscle cell development	149	0.489137688	1.082278357	0.082917083	0.183851344	tags=54%	list=42%	signal=32%	GO_GSEA_postcell.csv
GO:0043414	macromolecule methylation	244	0.483159277	1.082278262	0.038961039	0.119988407	tags=47%	list=41%	signal=28%	GO_GSEA_postcell.csv
GO:0046683	response to organophosphorus	126	0.491549213	1.082250119	0.097902098	0.203968569	tags=35%	list=25%	signal=26%	GO_GSEA_postcell.csv
GO:0120193	tight junction organization	55	0.510704135	1.082227386	0.196803197	0.304503825	tags=49%	list=33%	signal=33%	GO_GSEA_postcell.csv
vesicle	vesicle	178	0.486783253	1.082178449	0.068931069	0.31018981	tags=53%	list=40%	signal=32%	SynGO_BP_secondlevel_presynapse_GSEA_postcell.csv
GO:0007405	neuroblast proliferation	56	0.510037188	1.082165541	0.192807193	0.301053472	tags=57%	list=44%	signal=32%	GO_GSEA_postcell.csv
GO:0070371	ERK1 and ERK2 cascade	269	0.482148987	1.082080024	0.032967033	0.109311741	tags=48%	list=38%	signal=30%	GO_GSEA_postcell.csv
GO:0097194	execution phase of apoptosis	64	0.506699562	1.082028686	0.168831169	0.277522818	tags=47%	list=31%	signal=32%	GO_GSEA_postcell.csv
GO:0032421	stereocilium bundle	51	0.513062103	1.081949159	0.17982018	0.287117841	tags=35%	list=32%	signal=24%	GO_GSEA_postcell.csv
GO:0048545	response to steroid hormone	353	0.47989209	1.081926841	0.013986014	0.0694032	tags=48%	list=40%	signal=29%	GO_GSEA_postcell.csv
GO:0046982	protein heterodimerization activity	456	0.477949428	1.081833313	0.011988012	0.064455025	tags=45%	list=41%	signal=27%	GO_GSEA_postcell.csv
GO:0050863	regulation of T cell activation	290	0.48122546	1.08179433	0.028971029	0.102638193	tags=42%	list=35%	signal=28%	GO_GSEA_postcell.csv
GO:0048857	neural nucleus development	55	0.510497803	1.081790151	0.196803197	0.304503825	tags=38%	list=35%	signal=25%	GO_GSEA_postcell.csv
GO:1903779	regulation of cardiac conduction	69	0.505069022	1.081710179	0.153846154	0.262416806	tags=42%	list=38%	signal=26%	GO_GSEA_postcell.csv
GO:0034404	nucleobase-containing small molecule biosynthetic process	198	0.484956075	1.081603534	0.057942058	0.149657829	tags=55%	list=44%	signal=31%	GO_GSEA_postcell.csv
GO:0030198	extracellular matrix organization	314	0.480692078	1.081575033	0.027972028	0.101202169	tags=51%	list=42%	signal=30%	GO_GSEA_postcell.csv
GO:0001558	regulation of cell growth	367	0.47941446	1.081568671	0.017982018	0.077432226	tags=49%	list=40%	signal=30%	GO_GSEA_postcell.csv
GO:0140098	catalytic activity	247	0.482670124	1.081506166	0.034965035	0.112963959	tags=48%	list=38%	signal=30%	GO_GSEA_postcell.csv
GO:0043632	modification-dependent macromolecule catabolic process	468	0.477499531	1.081372245	0.00999001	0.057671412	tags=50%	list=41%	signal=30%	GO_GSEA_postcell.csv
GO:0008514	organic anion transmembrane transporter activity	132	0.490053663	1.081354275	0.093906094	0.198642234	tags=38%	list=29%	signal=27%	GO_GSEA_postcell.csv
GO:0035601	protein deacylation	83	0.500631371	1.081293252	0.144855145	0.253649674	tags=41%	list=30%	signal=29%	GO_GSEA_postcell.csv
GO:0006813	potassium ion transport	186	0.485656036	1.08125794	0.063936064	0.160282624	tags=49%	list=43%	signal=28%	GO_GSEA_postcell.csv
GO:1903531	negative regulation of secretion by cell	186	0.485643715	1.081230509	0.063936064	0.160282624	tags=45%	list=36%	signal=29%	GO_GSEA_postcell.csv
GO:1901224	positive regulation of NIK/NF-kappaB signaling	71	0.504107308	1.08111742	0.154845155	0.263500446	tags=54%	list=44%	signal=30%	GO_GSEA_postcell.csv
GO:0071482	cellular response to light stimulus	104	0.494992281	1.081099168	0.115884116	0.222552795	tags=47%	list=38%	signal=29%	GO_GSEA_postcell.csv
GO:0030258	lipid modification	181	0.485831526	1.08104736	0.058941059	0.151160344	tags=34%	list=34%	signal=23%	GO_GSEA_postcell.csv
GO:0006081	cellular aldehyde metabolic process	71	0.50406858	1.081034364	0.154845155	0.263500446	tags=41%	list=32%	signal=28%	GO_GSEA_postcell.csv
GO:0071478	cellular response to radiation	162	0.487055219	1.081017011	0.076923077	0.176084579	tags=47%	list=38%	signal=29%	GO_GSEA_postcell.csv
GO:0006024	glycosaminoglycan biosynthetic process	102	0.495412624	1.081012815	0.11988012	0.226918738	tags=46%	list=36%	signal=29%	GO_GSEA_postcell.csv
R-HSA-446203	Homo sapiens: Asparagine N-linked glycosylation	298	0.480821215	1.081004275	0.035964036	0.238446485	tags=49%	list=39%	signal=30%	Reactome_GSEA_postcell.csv
GO:0051402	neuron apoptotic process	225	0.483490856	1.080996214	0.051948052	0.140434193	tags=44%	list=35%	signal=29%	GO_GSEA_postcell.csv
R-HSA-9006934	Homo sapiens: Signaling by Receptor Tyrosine Kinases	444	0.47736867	1.080867722	0.006993007	0.130177515	tags=55%	list=43%	signal=32%	Reactome_GSEA_postcell.csv
GO:0007369	gastrulation	168	0.486562105	1.080863679	0.071928072	0.169331887	tags=46%	list=36%	signal=30%	GO_GSEA_postcell.csv
GO:0016053	organic acid biosynthetic process	398	0.478255851	1.080836041	0.014985015	0.071661012	tags=34%	list=26%	signal=26%	GO_GSEA_postcell.csv
GO:0005796	Golgi lumen	90	0.498116154	1.080807662	0.133866134	0.24261667	tags=43%	list=37%	signal=27%	GO_GSEA_postcell.csv
GO:0005778	peroxisomal membrane	54	0.510751699	1.080803867	0.187812188	0.295804196	tags=56%	list=37%	signal=35%	GO_GSEA_postcell.csv
GO:0031903	microbody membrane	54	0.510751699	1.080803867	0.187812188	0.295804196	tags=56%	list=37%	signal=35%	GO_GSEA_postcell.csv
GO:0008064	regulation of actin polymerization or depolymerization	133	0.489714481	1.080802033	0.098901099	0.205018158	tags=43%	list=32%	signal=29%	GO_GSEA_postcell.csv
GO:0007601	visual perception	193	0.484762504	1.08078221	0.067932068	0.16697806	tags=50%	list=39%	signal=31%	GO_GSEA_postcell.csv
R-HSA-9006936	Homo sapiens: Signaling by TGF-beta family members	99	0.495949332	1.080765849	0.10989011	0.407171776	tags=49%	list=37%	signal=31%	Reactome_GSEA_postcell.csv
GO:0019887	protein kinase regulator activity	125	0.490819218	1.080702976	0.105894106	0.213111888	tags=52%	list=35%	signal=34%	GO_GSEA_postcell.csv
GO:0099634	postsynaptic specialization membrane	81	0.500635059	1.080597196	0.158841159	0.268722521	tags=49%	list=36%	signal=32%	GO_GSEA_postcell.csv
GO:0097237	cellular response to toxic substance	217	0.483662788	1.080413376	0.052947053	0.141811977	tags=49%	list=40%	signal=30%	GO_GSEA_postcell.csv
GO:0022409	positive regulation of cell-cell adhesion	236	0.482894848	1.080389524	0.043956044	0.127003605	tags=42%	list=37%	signal=27%	GO_GSEA_postcell.csv
GO:0099572	postsynaptic specialization	296	0.480684423	1.080355468	0.035964036	0.114405901	tags=44%	list=34%	signal=30%	GO_GSEA_postcell.csv
GO:0004540	ribonuclease activity	87	0.498997806	1.080177423	0.14985015	0.258491508	tags=43%	list=37%	signal=27%	GO_GSEA_postcell.csv
GO:0007200	phospholipase C-activating G protein-coupled receptor signaling pathway	67	0.505002217	1.080159352	0.170829171	0.278751654	tags=46%	list=35%	signal=30%	GO_GSEA_postcell.csv
GO:0048738	cardiac muscle tissue development	208	0.483782412	1.080098296	0.058941059	0.151160344	tags=49%	list=38%	signal=31%	GO_GSEA_postcell.csv
signaling	signaling	186	0.484358223	1.080064327	0.064935065	0.097402597	tags=51%	list=42%	signal=29%	SynGO_BP_toplevel_GSEA_postcell.csv
GO:0098984	neuron to neuron synapse	294	0.480543416	1.080061169	0.035964036	0.114405901	tags=49%	list=38%	signal=30%	GO_GSEA_postcell.csv
GO:0006109	regulation of carbohydrate metabolic process	183	0.485263122	1.080014501	0.060939061	0.155049516	tags=48%	list=40%	signal=29%	GO_GSEA_postcell.csv
GO:0008088	axo-dendritic transport	59	0.507488527	1.07979878	0.196803197	0.304503825	tags=49%	list=31%	signal=34%	GO_GSEA_postcell.csv
GO:0006879	cellular iron ion homeostasis	52	0.511492178	1.079775141	0.190809191	0.298577233	tags=56%	list=39%	signal=34%	GO_GSEA_postcell.csv
230	Purine metabolism	152	0.488346582	1.079674121	0.088911089	0.214546323	tags=34%	list=24%	signal=26%	KEGG_GSEA_postcell.csv
GO:0050764	regulation of phagocytosis	83	0.499878581	1.079667331	0.151848152	0.2605423	tags=40%	list=31%	signal=27%	GO_GSEA_postcell.csv
GO:0005342	organic acid transmembrane transporter activity	94	0.496305648	1.079565229	0.130869131	0.240037178	tags=35%	list=29%	signal=25%	GO_GSEA_postcell.csv
GO:0043235	receptor complex	278	0.480459157	1.079518398	0.035964036	0.114405901	tags=53%	list=44%	signal=30%	GO_GSEA_postcell.csv
GO:1905710	positive regulation of membrane permeability	61	0.506309585	1.079396885	0.188811189	0.296411065	tags=61%	list=44%	signal=34%	GO_GSEA_postcell.csv
GO:0032153	cell division site	52	0.511308911	1.079388259	0.191808192	0.299816688	tags=50%	list=36%	signal=32%	GO_GSEA_postcell.csv
GO:0032155	cell division site part	52	0.511308911	1.079388259	0.191808192	0.299816688	tags=50%	list=36%	signal=32%	GO_GSEA_postcell.csv
GO:0043062	extracellular structure organization	367	0.478436187	1.079361668	0.021978022	0.088094478	tags=44%	list=36%	signal=29%	GO_GSEA_postcell.csv
GO:0062014	negative regulation of small molecule metabolic process	101	0.494784213	1.079302999	0.11988012	0.226918738	tags=38%	list=34%	signal=25%	GO_GSEA_postcell.csv
GO:0070491	repressing transcription factor binding	57	0.508114543	1.079300485	0.194805195	0.302867733	tags=54%	list=38%	signal=34%	GO_GSEA_postcell.csv
GO:0009108	coenzyme biosynthetic process	228	0.482572174	1.079263928	0.047952048	0.134136134	tags=53%	list=44%	signal=30%	GO_GSEA_postcell.csv
GO:0005741	mitochondrial outer membrane	148	0.487848924	1.079242048	0.090909091	0.195151515	tags=38%	list=32%	signal=26%	GO_GSEA_postcell.csv
GO:0048565	digestive tract development	129	0.489882137	1.079233752	0.108891109	0.215845714	tags=53%	list=42%	signal=31%	GO_GSEA_postcell.csv
GO:0001085	RNA polymerase II transcription factor binding	107	0.493127617	1.079098286	0.11988012	0.226918738	tags=46%	list=34%	signal=30%	GO_GSEA_postcell.csv
GO:0043407	negative regulation of MAP kinase activity	68	0.504355617	1.078944901	0.170829171	0.278751654	tags=40%	list=31%	signal=28%	GO_GSEA_postcell.csv
GO:0009583	detection of light stimulus	66	0.504896406	1.07889376	0.170829171	0.278751654	tags=47%	list=38%	signal=29%	GO_GSEA_postcell.csv
GO:0061136	regulation of proteasomal protein catabolic process	153	0.487220442	1.07887302	0.090909091	0.195151515	tags=51%	list=41%	signal=30%	GO_GSEA_postcell.csv
GO:0002920	regulation of humoral immune response	68	0.504285582	1.078795079	0.170829171	0.278751654	tags=54%	list=43%	signal=31%	GO_GSEA_postcell.csv
GO:0042445	hormone metabolic process	202	0.483607884	1.078787527	0.063936064	0.160282624	tags=33%	list=31%	signal=23%	GO_GSEA_postcell.csv
R-HSA-141424	Homo sapiens: Amplification of signal from the kinetochores	88	0.497630857	1.07869254	0.128871129	0.433150183	tags=42%	list=34%	signal=28%	Reactome_GSEA_postcell.csv
R-HSA-141444	Homo sapiens: Amplification of signal from unattached kinetochores via a MAD2 inhibitory signal	88	0.497630857	1.07869254	0.128871129	0.433150183	tags=42%	list=34%	signal=28%	Reactome_GSEA_postcell.csv
GO:0019941	modification-dependent protein catabolic process	464	0.476419044	1.078692031	0.014985015	0.071661012	tags=49%	list=41%	signal=30%	GO_GSEA_postcell.csv
GO:0022900	electron transport chain	149	0.487515448	1.078688948	0.092907093	0.197683374	tags=42%	list=34%	signal=28%	GO_GSEA_postcell.csv
GO:0043901	negative regulation of multi-organism process	165	0.485629822	1.078649726	0.080919081	0.181785656	tags=33%	list=31%	signal=23%	GO_GSEA_postcell.csv
GO:2000573	positive regulation of DNA biosynthetic process	64	0.505115922	1.078646911	0.178821179	0.287104585	tags=59%	list=42%	signal=34%	GO_GSEA_postcell.csv
GO:0006022	aminoglycan metabolic process	153	0.487093599	1.078592147	0.090909091	0.195151515	tags=46%	list=37%	signal=29%	GO_GSEA_postcell.csv
GO:0006417	regulation of translation	362	0.478110227	1.078513812	0.020979021	0.085629863	tags=50%	list=43%	signal=29%	GO_GSEA_postcell.csv
GO:0030667	secretory granule membrane	281	0.479884455	1.078427835	0.036963037	0.116055126	tags=32%	list=28%	signal=24%	GO_GSEA_postcell.csv
GO:0016579	protein deubiquitination	229	0.482159508	1.07835609	0.048951049	0.135621549	tags=49%	list=40%	signal=29%	GO_GSEA_postcell.csv
GO:0006638	neutral lipid metabolic process	101	0.494345389	1.078345768	0.122877123	0.230334995	tags=51%	list=44%	signal=29%	GO_GSEA_postcell.csv
GO:0003206	cardiac chamber morphogenesis	127	0.4896873	1.078325389	0.10989011	0.216787977	tags=50%	list=36%	signal=32%	GO_GSEA_postcell.csv
GO:0070227	lymphocyte apoptotic process	65	0.504780351	1.078274517	0.173826174	0.281266472	tags=48%	list=37%	signal=30%	GO_GSEA_postcell.csv
GO:0009152	purine ribonucleotide biosynthetic process	227	0.482106789	1.078261535	0.056943057	0.148133733	tags=38%	list=31%	signal=26%	GO_GSEA_postcell.csv
GO:0061630	ubiquitin protein ligase activity	132	0.488606919	1.078161884	0.103896104	0.211291866	tags=45%	list=37%	signal=29%	GO_GSEA_postcell.csv
GO:0017157	regulation of exocytosis	171	0.485052257	1.078059567	0.073926074	0.171802536	tags=44%	list=35%	signal=29%	GO_GSEA_postcell.csv
GO:0090092	regulation of transmembrane receptor protein serine/threonine kinase signaling pathway	203	0.483135858	1.078047528	0.064935065	0.161668229	tags=55%	list=44%	signal=31%	GO_GSEA_postcell.csv
GO:0050891	multicellular organismal water homeostasis	67	0.503981129	1.077975327	0.177822178	0.285975955	tags=33%	list=30%	signal=23%	GO_GSEA_postcell.csv
GO:0006641	triglyceride metabolic process	86	0.498129291	1.077898575	0.153846154	0.262416806	tags=53%	list=44%	signal=30%	GO_GSEA_postcell.csv
GO:0014074	response to purine-containing compound	141	0.487581765	1.077763615	0.092907093	0.197683374	tags=35%	list=25%	signal=27%	GO_GSEA_postcell.csv
GO:0050867	positive regulation of cell activation	294	0.479476778	1.077663812	0.040959041	0.122750052	tags=41%	list=34%	signal=27%	GO_GSEA_postcell.csv
GO:0031514	motile cilium	141	0.48753011	1.077649436	0.093906094	0.198642234	tags=45%	list=40%	signal=27%	GO_GSEA_postcell.csv
GO:0071559	response to transforming growth factor beta	231	0.481841783	1.077640398	0.057942058	0.149657829	tags=52%	list=41%	signal=31%	GO_GSEA_postcell.csv
GO:0002429	immune response-activating cell surface receptor signaling pathway	312	0.478976694	1.07754874	0.032967033	0.109311741	tags=41%	list=32%	signal=28%	GO_GSEA_postcell.csv
GO:0035304	regulation of protein dephosphorylation	130	0.488931459	1.077508125	0.106893107	0.214229754	tags=44%	list=38%	signal=27%	GO_GSEA_postcell.csv
GO:0019359	nicotinamide nucleotide biosynthetic process	133	0.488124607	1.077293173	0.106893107	0.214229754	tags=53%	list=43%	signal=31%	GO_GSEA_postcell.csv
GO:0019363	pyridine nucleotide biosynthetic process	133	0.488124607	1.077293173	0.106893107	0.214229754	tags=53%	list=43%	signal=31%	GO_GSEA_postcell.csv
GO:2000379	positive regulation of reactive oxygen species metabolic process	94	0.495193993	1.077147154	0.13986014	0.248202502	tags=46%	list=39%	signal=28%	GO_GSEA_postcell.csv
3018	RNA degradation	65	0.504670247	1.077099339	0.154845155	0.306925218	tags=55%	list=42%	signal=32%	KEGG_GSEA_postcell.csv
GO:0030510	regulation of BMP signaling pathway	73	0.501460048	1.077067726	0.165834166	0.274464542	tags=53%	list=38%	signal=33%	GO_GSEA_postcell.csv
GO:0070663	regulation of leukocyte proliferation	202	0.48281159	1.07701123	0.064935065	0.161668229	tags=42%	list=35%	signal=27%	GO_GSEA_postcell.csv
GO:0004843	thiol-dependent ubiquitin-specific protease activity	60	0.505653386	1.07696189	0.194805195	0.302867733	tags=52%	list=40%	signal=31%	GO_GSEA_postcell.csv
GO:0003007	heart morphogenesis	242	0.480827536	1.076920331	0.042957043	0.126001529	tags=43%	list=35%	signal=28%	GO_GSEA_postcell.csv
GO:0035967	cellular response to topologically incorrect protein	125	0.489096948	1.076910822	0.115884116	0.222552795	tags=48%	list=34%	signal=32%	GO_GSEA_postcell.csv
GO:1901136	carbohydrate derivative catabolic process	164	0.484936578	1.076906973	0.085914086	0.187908695	tags=40%	list=34%	signal=27%	GO_GSEA_postcell.csv
GO:0005902	microvillus	77	0.500132892	1.076819669	0.163836164	0.272246103	tags=51%	list=38%	signal=31%	GO_GSEA_postcell.csv
GO:0055024	regulation of cardiac muscle tissue development	92	0.495777812	1.076815925	0.140859141	0.249060275	tags=49%	list=37%	signal=31%	GO_GSEA_postcell.csv
GO:0000910	cytokinesis	137	0.48723106	1.07665623	0.094905095	0.200025429	tags=40%	list=34%	signal=26%	GO_GSEA_postcell.csv
GO:0009145	purine nucleoside triphosphate biosynthetic process	128	0.488815192	1.076638054	0.111888112	0.219385486	tags=55%	list=44%	signal=31%	GO_GSEA_postcell.csv
GO:0007568	aging	300	0.479012456	1.076627933	0.035964036	0.114405901	tags=49%	list=41%	signal=29%	GO_GSEA_postcell.csv
GO:0031532	actin cytoskeleton reorganization	83	0.498465034	1.076614268	0.161838162	0.270165319	tags=40%	list=29%	signal=28%	GO_GSEA_postcell.csv
R-HSA-5683057	Homo sapiens: MAPK family signaling cascades	281	0.479229299	1.076585997	0.041958042	0.25448236	tags=44%	list=34%	signal=29%	Reactome_GSEA_postcell.csv
GO:0001882	nucleoside binding	277	0.479187401	1.076404971	0.03996004	0.121260938	tags=45%	list=37%	signal=29%	GO_GSEA_postcell.csv
R-HSA-3247509	Homo sapiens: Chromatin modifying enzymes	242	0.48031008	1.076367168	0.04995005	0.25448236	tags=35%	list=30%	signal=24%	Reactome_GSEA_postcell.csv
R-HSA-4839726	Homo sapiens: Chromatin organization	242	0.48031008	1.076367168	0.04995005	0.25448236	tags=35%	list=30%	signal=24%	Reactome_GSEA_postcell.csv
GO:0009260	ribonucleotide biosynthetic process	238	0.480790712	1.076270793	0.047952048	0.134136134	tags=38%	list=31%	signal=26%	GO_GSEA_postcell.csv
GO:0005525	GTP binding	262	0.479809842	1.076238473	0.040959041	0.122750052	tags=50%	list=42%	signal=30%	GO_GSEA_postcell.csv
GO:0006511	ubiquitin-dependent protein catabolic process	459	0.475380814	1.076234115	0.015984016	0.073643368	tags=49%	list=41%	signal=30%	GO_GSEA_postcell.csv
GO:0090559	regulation of membrane permeability	80	0.498935049	1.076173509	0.16983017	0.278533012	tags=56%	list=44%	signal=32%	GO_GSEA_postcell.csv
4912	GnRH signaling pathway	98	0.494216943	1.076061326	0.134865135	0.277222777	tags=40%	list=32%	signal=27%	KEGG_GSEA_postcell.csv
GO:0072089	stem cell proliferation	110	0.491284234	1.076047121	0.116883117	0.223877907	tags=55%	list=45%	signal=30%	GO_GSEA_postcell.csv
GO:0006091	generation of precursor metabolites and energy	430	0.475649673	1.076037712	0.018981019	0.080185121	tags=47%	list=40%	signal=28%	GO_GSEA_postcell.csv
R-HSA-1630316	Homo sapiens: Glycosaminoglycan metabolism	118	0.491032698	1.075942683	0.111888112	0.407171776	tags=45%	list=35%	signal=29%	Reactome_GSEA_postcell.csv
GO:0051702	interaction with symbiont	73	0.500881696	1.075825505	0.171828172	0.279437734	tags=38%	list=30%	signal=27%	GO_GSEA_postcell.csv
GO:0098798	mitochondrial protein complex	190	0.482771872	1.075821193	0.081918082	0.183319383	tags=43%	list=41%	signal=25%	GO_GSEA_postcell.csv
GO:0072525	pyridine-containing compound biosynthetic process	136	0.486971257	1.075671528	0.105894106	0.213111888	tags=54%	list=43%	signal=31%	GO_GSEA_postcell.csv
GO:0046488	phosphatidylinositol metabolic process	148	0.486216138	1.075629925	0.101898102	0.209284691	tags=36%	list=34%	signal=24%	GO_GSEA_postcell.csv
GO:0010660	regulation of muscle cell apoptotic process	84	0.497607457	1.075532682	0.162837163	0.271208102	tags=45%	list=33%	signal=30%	GO_GSEA_postcell.csv
GO:0030041	actin filament polymerization	132	0.487409198	1.075518988	0.112887113	0.220004609	tags=43%	list=32%	signal=29%	GO_GSEA_postcell.csv
GO:0060560	developmental growth involved in morphogenesis	199	0.482087576	1.075402323	0.068931069	0.167445296	tags=65%	list=49%	signal=33%	GO_GSEA_postcell.csv
GO:0010817	regulation of hormone levels	472	0.474785437	1.075331852	0.01998002	0.083073311	tags=43%	list=40%	signal=26%	GO_GSEA_postcell.csv
GO:0001227	DNA-binding transcription repressor activity	216	0.481446702	1.07530465	0.064935065	0.161668229	tags=44%	list=38%	signal=28%	GO_GSEA_postcell.csv
GO:0090276	regulation of peptide hormone secretion	188	0.482783573	1.075301994	0.07992008	0.180661772	tags=42%	list=35%	signal=27%	GO_GSEA_postcell.csv
GO:0072594	establishment of protein localization to organelle	422	0.475555103	1.075297158	0.017982018	0.077432226	tags=39%	list=33%	signal=26%	GO_GSEA_postcell.csv
GO:0015399	primary active transmembrane transporter activity	58	0.506026867	1.075278733	0.207792208	0.315940093	tags=48%	list=38%	signal=30%	GO_GSEA_postcell.csv
GO:0015405	P-P-bond-hydrolysis-driven transmembrane transporter activity	58	0.506026867	1.075278733	0.207792208	0.315940093	tags=48%	list=38%	signal=30%	GO_GSEA_postcell.csv
GO:0009636	response to toxic substance	465	0.474851979	1.075202437	0.017982018	0.077432226	tags=43%	list=36%	signal=28%	GO_GSEA_postcell.csv
GO:0005267	potassium channel activity	94	0.494276733	1.075151928	0.146853147	0.254838575	tags=52%	list=45%	signal=29%	GO_GSEA_postcell.csv
GO:0038093	Fc receptor signaling pathway	170	0.483900438	1.075001555	0.083916084	0.185498712	tags=42%	list=31%	signal=29%	GO_GSEA_postcell.csv
GO:0051224	negative regulation of protein transport	175	0.483273079	1.07494525	0.076923077	0.176084579	tags=45%	list=37%	signal=28%	GO_GSEA_postcell.csv
GO:0005765	lysosomal membrane	317	0.477767307	1.07488092	0.031968032	0.107599717	tags=48%	list=40%	signal=29%	GO_GSEA_postcell.csv
GO:0098852	lytic vacuole membrane	317	0.477767307	1.07488092	0.031968032	0.107599717	tags=48%	list=40%	signal=29%	GO_GSEA_postcell.csv
GO:0008286	insulin receptor signaling pathway	124	0.488320504	1.074880245	0.11988012	0.226918738	tags=56%	list=40%	signal=34%	GO_GSEA_postcell.csv
GO:0016072	rRNA metabolic process	172	0.483482707	1.074816679	0.085914086	0.187908695	tags=42%	list=31%	signal=29%	GO_GSEA_postcell.csv
GO:0016459	myosin complex	65	0.503128258	1.074745438	0.182817183	0.290781666	tags=43%	list=34%	signal=28%	GO_GSEA_postcell.csv
GO:0014069	postsynaptic density	273	0.478650468	1.074716619	0.043956044	0.127003605	tags=49%	list=38%	signal=30%	GO_GSEA_postcell.csv
GO:0050900	leukocyte migration	386	0.475746174	1.074677809	0.027972028	0.101202169	tags=40%	list=35%	signal=27%	GO_GSEA_postcell.csv
GO:0043161	proteasome-mediated ubiquitin-dependent protein catabolic process	310	0.477750235	1.074654562	0.037962038	0.11791424	tags=46%	list=37%	signal=29%	GO_GSEA_postcell.csv
R-HSA-194315	Homo sapiens: Signaling by Rho GTPases	416	0.475137999	1.074638417	0.013986014	0.157423971	tags=40%	list=35%	signal=27%	Reactome_GSEA_postcell.csv
GO:0072522	purine-containing compound biosynthetic process	251	0.47952094	1.074518585	0.046953047	0.132235112	tags=37%	list=31%	signal=26%	GO_GSEA_postcell.csv
ASD_nonsyn	ASD_nonsyn	314	0.476703544	1.074456717	0.037962038	0.056943057	tags=46%	list=41%	signal=27%	Gandal_SFARI_ATLAS_GSEA_postcell.csv
GO:0000315	organellar large ribosomal subunit	54	0.507707953	1.074362984	0.202797203	0.310955711	tags=41%	list=38%	signal=25%	GO_GSEA_postcell.csv
GO:0005762	mitochondrial large ribosomal subunit	54	0.507707953	1.074362984	0.202797203	0.310955711	tags=41%	list=38%	signal=25%	GO_GSEA_postcell.csv
4640	Hematopoietic cell lineage	81	0.497774106	1.074330472	0.152847153	0.306925218	tags=56%	list=46%	signal=30%	KEGG_GSEA_postcell.csv
GO:0003725	double-stranded RNA binding	57	0.505772751	1.074326218	0.204795205	0.313025582	tags=32%	list=25%	signal=24%	GO_GSEA_postcell.csv
R-HSA-69618	Homo sapiens: Mitotic Spindle Checkpoint	104	0.492510692	1.074293332	0.121878122	0.433150183	tags=42%	list=34%	signal=28%	Reactome_GSEA_postcell.csv
GO:0097731	9+0 non-motile cilium	87	0.496188726	1.074096625	0.15984016	0.268843171	tags=47%	list=41%	signal=28%	GO_GSEA_postcell.csv
GO:0002181	cytoplasmic translation	63	0.502866712	1.073956348	0.194805195	0.302867733	tags=38%	list=30%	signal=27%	GO_GSEA_postcell.csv
GO:2000401	regulation of lymphocyte migration	55	0.506727489	1.07380052	0.210789211	0.319324168	tags=27%	list=20%	signal=22%	GO_GSEA_postcell.csv
GO:0046434	organophosphate catabolic process	215	0.48078728	1.073782553	0.06993007	0.167623939	tags=55%	list=44%	signal=31%	GO_GSEA_postcell.csv
GO:0009206	purine ribonucleoside triphosphate biosynthetic process	127	0.487606225	1.073742718	0.122877123	0.230334995	tags=55%	list=44%	signal=31%	GO_GSEA_postcell.csv
GO:0007159	leukocyte cell-cell adhesion	307	0.477508184	1.073727283	0.038961039	0.119988407	tags=40%	list=34%	signal=27%	GO_GSEA_postcell.csv
GO:0046889	positive regulation of lipid biosynthetic process	75	0.499215328	1.073657313	0.176823177	0.285160582	tags=48%	list=42%	signal=28%	GO_GSEA_postcell.csv
GO:0006900	vesicle budding from membrane	87	0.495970481	1.073624193	0.160839161	0.269584666	tags=49%	list=40%	signal=30%	GO_GSEA_postcell.csv
GO:2000117	negative regulation of cysteine-type endopeptidase activity	79	0.497806884	1.07347998	0.177822178	0.285975955	tags=51%	list=43%	signal=29%	GO_GSEA_postcell.csv
GO:0009953	dorsal/ventral pattern formation	89	0.495058116	1.073464543	0.150849151	0.259596698	tags=47%	list=39%	signal=29%	GO_GSEA_postcell.csv
GO:0035914	skeletal muscle cell differentiation	61	0.503478404	1.073361114	0.203796204	0.31182756	tags=43%	list=33%	signal=28%	GO_GSEA_postcell.csv
GO:0016051	carbohydrate biosynthetic process	184	0.482128101	1.073258129	0.083916084	0.185498712	tags=46%	list=36%	signal=29%	GO_GSEA_postcell.csv
GO:0042770	signal transduction in response to DNA damage	122	0.48787696	1.073190241	0.123876124	0.231907627	tags=44%	list=33%	signal=30%	GO_GSEA_postcell.csv
R-HSA-199992	Homo sapiens: trans-Golgi Network Vesicle Budding	67	0.50189145	1.073126182	0.188811189	0.567606307	tags=43%	list=30%	signal=30%	Reactome_GSEA_postcell.csv
GO:0061005	cell differentiation involved in kidney development	50	0.509757732	1.073098003	0.211788212	0.320335197	tags=54%	list=35%	signal=35%	GO_GSEA_postcell.csv
GO:0032838	plasma membrane bounded cell projection cytoplasm	169	0.482986509	1.073097571	0.085914086	0.187908695	tags=49%	list=39%	signal=30%	GO_GSEA_postcell.csv
GO:0015711	organic anion transport	406	0.474720302	1.073089673	0.020979021	0.085629863	tags=40%	list=34%	signal=27%	GO_GSEA_postcell.csv
GO:0048525	negative regulation of viral process	89	0.494875404	1.073068356	0.150849151	0.259596698	tags=42%	list=39%	signal=26%	GO_GSEA_postcell.csv
GO:0009062	fatty acid catabolic process	91	0.49413919	1.072923866	0.14985015	0.258491508	tags=33%	list=37%	signal=21%	GO_GSEA_postcell.csv
GO:0055123	digestive system development	140	0.485557005	1.072910607	0.107892108	0.215190178	tags=52%	list=42%	signal=31%	GO_GSEA_postcell.csv
GO:0034767	positive regulation of ion transmembrane transport	141	0.485352627	1.072836269	0.108891109	0.215845714	tags=47%	list=35%	signal=31%	GO_GSEA_postcell.csv
5110	Vibrio cholerae infection	52	0.508417904	1.072757741	0.1998002	0.34802121	tags=65%	list=43%	signal=37%	KEGG_GSEA_postcell.csv
GO:0001883	purine nucleoside binding	270	0.477988598	1.072711172	0.04995005	0.137338942	tags=50%	list=42%	signal=29%	GO_GSEA_postcell.csv
GO:0046390	ribose phosphate biosynthetic process	240	0.479056098	1.072696811	0.053946054	0.142902801	tags=38%	list=31%	signal=26%	GO_GSEA_postcell.csv
GO:0042775	mitochondrial ATP synthesis coupled electron transport	69	0.500834192	1.072640411	0.187812188	0.295804196	tags=42%	list=34%	signal=28%	GO_GSEA_postcell.csv
GO:0034764	positive regulation of transmembrane transport	186	0.481765017	1.072595028	0.082917083	0.183851344	tags=46%	list=35%	signal=30%	GO_GSEA_postcell.csv
GO:0070265	necrotic cell death	53	0.507415867	1.072385299	0.207792208	0.315940093	tags=51%	list=40%	signal=31%	GO_GSEA_postcell.csv
GO:0045765	regulation of angiogenesis	345	0.475847063	1.072292953	0.030969031	0.106210949	tags=46%	list=41%	signal=27%	GO_GSEA_postcell.csv
GO:0140053	mitochondrial gene expression	142	0.485013406	1.072286889	0.110889111	0.218016719	tags=43%	list=42%	signal=25%	GO_GSEA_postcell.csv
GO:0030330	DNA damage response	100	0.491811911	1.072237873	0.148851149	0.257842576	tags=43%	list=33%	signal=29%	GO_GSEA_postcell.csv
GO:0000819	sister chromatid segregation	144	0.485014308	1.072221739	0.116883117	0.223877907	tags=45%	list=36%	signal=29%	GO_GSEA_postcell.csv
GO:0030099	myeloid cell differentiation	382	0.474676012	1.072110075	0.030969031	0.106210949	tags=50%	list=44%	signal=29%	GO_GSEA_postcell.csv
GO:0060350	endochondral bone morphogenesis	51	0.50837399	1.072062832	0.1998002	0.308153794	tags=51%	list=43%	signal=29%	GO_GSEA_postcell.csv
GO:0070372	regulation of ERK1 and ERK2 cascade	252	0.478360295	1.072056734	0.058941059	0.151160344	tags=52%	list=42%	signal=31%	GO_GSEA_postcell.csv
GO:0032984	protein-containing complex disassembly	280	0.47705122	1.072023956	0.050949051	0.138638826	tags=42%	list=37%	signal=27%	GO_GSEA_postcell.csv
GO:1901342	regulation of vasculature development	384	0.474614956	1.071949405	0.030969031	0.106210949	tags=47%	list=42%	signal=28%	GO_GSEA_postcell.csv
5412	Arrhythmogenic right ventricular cardiomyopathy	71	0.50007433	1.071931608	0.175824176	0.327122877	tags=38%	list=27%	signal=28%	KEGG_GSEA_postcell.csv
GO:0030808	regulation of nucleotide biosynthetic process	99	0.491944829	1.071927329	0.150849151	0.259596698	tags=26%	list=18%	signal=22%	GO_GSEA_postcell.csv
GO:0043902	positive regulation of multi-organism process	175	0.481908988	1.0719111	0.086913087	0.189236759	tags=43%	list=40%	signal=26%	GO_GSEA_postcell.csv
GO:0072091	regulation of stem cell proliferation	64	0.501896128	1.07177122	0.197802198	0.305723077	tags=55%	list=44%	signal=31%	GO_GSEA_postcell.csv
GO:0090068	positive regulation of cell cycle process	266	0.477712302	1.071691633	0.053946054	0.142902801	tags=45%	list=37%	signal=29%	GO_GSEA_postcell.csv
GO:0032279	asymmetric synapse	276	0.477157201	1.071687315	0.050949051	0.138638826	tags=49%	list=38%	signal=30%	GO_GSEA_postcell.csv
GO:0030111	regulation of Wnt signaling pathway	321	0.476045417	1.07168423	0.041958042	0.124329658	tags=55%	list=44%	signal=31%	GO_GSEA_postcell.csv
GO:0005539	glycosaminoglycan binding	190	0.480838769	1.071513417	0.093906094	0.198642234	tags=45%	list=40%	signal=27%	GO_GSEA_postcell.csv
GO:0033293	monocarboxylic acid binding	58	0.504247184	1.071497006	0.216783217	0.324838553	tags=47%	list=40%	signal=28%	GO_GSEA_postcell.csv
GO:0030665	clathrin-coated vesicle membrane	104	0.490593538	1.071491992	0.145854146	0.254170364	tags=56%	list=46%	signal=30%	GO_GSEA_postcell.csv
GO:0051291	protein heterooligomerization	121	0.487298612	1.071490906	0.134865135	0.24321043	tags=57%	list=42%	signal=34%	GO_GSEA_postcell.csv
GO:0051188	cofactor biosynthetic process	286	0.47665358	1.071341621	0.048951049	0.135621549	tags=54%	list=44%	signal=30%	GO_GSEA_postcell.csv
GO:1900371	regulation of purine nucleotide biosynthetic process	98	0.491952262	1.071286325	0.15984016	0.268843171	tags=27%	list=18%	signal=22%	GO_GSEA_postcell.csv
R-HSA-112382	Homo sapiens: Formation of RNA Pol II elongation complex	53	0.507135545	1.071131859	0.226773227	0.623626374	tags=66%	list=44%	signal=37%	Reactome_GSEA_postcell.csv
R-HSA-75955	Homo sapiens: RNA Polymerase II Transcription Elongation	53	0.507135545	1.071131859	0.226773227	0.623626374	tags=66%	list=44%	signal=37%	Reactome_GSEA_postcell.csv
GO:0015849	organic acid transport	276	0.476858329	1.071016054	0.053946054	0.142902801	tags=39%	list=34%	signal=26%	GO_GSEA_postcell.csv
GO:0046942	carboxylic acid transport	276	0.476858329	1.071016054	0.053946054	0.142902801	tags=39%	list=34%	signal=26%	GO_GSEA_postcell.csv
GO:0071560	cellular response to transforming growth factor beta stimulus	226	0.478931536	1.071003871	0.077922078	0.177530017	tags=51%	list=41%	signal=31%	GO_GSEA_postcell.csv
GO:1900542	regulation of purine nucleotide metabolic process	114	0.488385648	1.070936593	0.134865135	0.24321043	tags=25%	list=19%	signal=21%	GO_GSEA_postcell.csv
GO:0000077	DNA damage checkpoint	124	0.48650647	1.070887234	0.12987013	0.239264867	tags=47%	list=32%	signal=32%	GO_GSEA_postcell.csv
R-HSA-186797	Homo sapiens: Signaling by PDGF	57	0.505093065	1.070841663	0.207792208	0.59509721	tags=39%	list=25%	signal=29%	Reactome_GSEA_postcell.csv
GO:0009156	ribonucleoside monophosphate biosynthetic process	152	0.483638614	1.070807143	0.115884116	0.222552795	tags=41%	list=31%	signal=28%	GO_GSEA_postcell.csv
GO:0050807	regulation of synapse organization	201	0.479969734	1.070765471	0.082917083	0.183851344	tags=38%	list=35%	signal=25%	GO_GSEA_postcell.csv
GO:0099060	integral component of postsynaptic specialization membrane	67	0.500580902	1.070702514	0.196803197	0.304503825	tags=51%	list=36%	signal=33%	GO_GSEA_postcell.csv
GO:0097733	photoreceptor cell cilium	86	0.4947958	1.070685258	0.172827173	0.280432893	tags=47%	list=41%	signal=28%	GO_GSEA_postcell.csv
GO:0030522	intracellular receptor signaling pathway	247	0.47779435	1.070581147	0.05994006	0.15291047	tags=50%	list=41%	signal=30%	GO_GSEA_postcell.csv
GO:0051249	regulation of lymphocyte activation	376	0.474235433	1.070531794	0.032967033	0.109311741	tags=45%	list=37%	signal=29%	GO_GSEA_postcell.csv
GO:1902600	proton transmembrane transport	113	0.488317039	1.0704825	0.135864136	0.243346271	tags=53%	list=43%	signal=31%	GO_GSEA_postcell.csv
GO:0006754	ATP biosynthetic process	118	0.487499095	1.07043019	0.135864136	0.243346271	tags=56%	list=44%	signal=32%	GO_GSEA_postcell.csv
GO:0050880	regulation of blood vessel size	127	0.486099746	1.070425347	0.133866134	0.24261667	tags=48%	list=42%	signal=28%	GO_GSEA_postcell.csv
GO:0009266	response to temperature stimulus	208	0.479420608	1.070360081	0.083916084	0.185498712	tags=50%	list=40%	signal=30%	GO_GSEA_postcell.csv
GO:0032956	regulation of actin cytoskeleton organization	275	0.47659568	1.0702886	0.052947053	0.141811977	tags=40%	list=32%	signal=27%	GO_GSEA_postcell.csv
R-HSA-6811558	Homo sapiens: PI5P PP2A and IER3 Regulate PI3K/AKT Signaling	101	0.490988124	1.070216054	0.143856144	0.467291098	tags=45%	list=34%	signal=30%	Reactome_GSEA_postcell.csv
240	Pyrimidine metabolism	94	0.49213073	1.070204075	0.158841159	0.309322257	tags=45%	list=36%	signal=29%	KEGG_GSEA_postcell.csv
GO:0002694	regulation of leukocyte activation	461	0.4726592	1.070182375	0.026973027	0.099072031	tags=43%	list=35%	signal=29%	GO_GSEA_postcell.csv
GO:0008154	actin polymerization or depolymerization	155	0.483008323	1.070170217	0.112887113	0.220004609	tags=43%	list=32%	signal=29%	GO_GSEA_postcell.csv
GO:0008643	carbohydrate transport	139	0.484459773	1.070168643	0.118881119	0.22606134	tags=45%	list=33%	signal=30%	GO_GSEA_postcell.csv
GO:1903363	negative regulation of cellular protein catabolic process	76	0.49740578	1.070111894	0.184815185	0.293315666	tags=47%	list=40%	signal=28%	GO_GSEA_postcell.csv
GO:0033143	regulation of intracellular steroid hormone receptor signaling pathway	70	0.499407501	1.070100485	0.195804196	0.303606506	tags=63%	list=44%	signal=35%	GO_GSEA_postcell.csv
GO:0055002	striated muscle cell development	135	0.484640424	1.070050174	0.122877123	0.230334995	tags=50%	list=38%	signal=31%	GO_GSEA_postcell.csv
GO:0001750	photoreceptor outer segment	66	0.500748651	1.07003058	0.201798202	0.310574184	tags=52%	list=42%	signal=30%	GO_GSEA_postcell.csv
GO:0006112	energy reserve metabolic process	75	0.497430542	1.069818792	0.186813187	0.2953544	tags=51%	list=41%	signal=30%	GO_GSEA_postcell.csv
GO:0010506	regulation of autophagy	296	0.475983157	1.069789205	0.051948052	0.140434193	tags=40%	list=31%	signal=28%	GO_GSEA_postcell.csv
GO:0048709	oligodendrocyte differentiation	90	0.493014822	1.069738839	0.16983017	0.278533012	tags=56%	list=39%	signal=34%	GO_GSEA_postcell.csv
GO:0019867	outer membrane	170	0.481493552	1.069654573	0.101898102	0.209284691	tags=38%	list=32%	signal=26%	GO_GSEA_postcell.csv
GO:0001736	establishment of planar polarity	117	0.487386099	1.069644807	0.135864136	0.243346271	tags=45%	list=34%	signal=30%	GO_GSEA_postcell.csv
GO:0007164	establishment of tissue polarity	117	0.487386099	1.069644807	0.135864136	0.243346271	tags=45%	list=34%	signal=30%	GO_GSEA_postcell.csv
GO:2000257	regulation of protein activation cascade	52	0.506656297	1.069566452	0.216783217	0.324838553	tags=60%	list=43%	signal=34%	GO_GSEA_postcell.csv
GO:0016311	dephosphorylation	424	0.472981438	1.069484032	0.028971029	0.102638193	tags=48%	list=42%	signal=29%	GO_GSEA_postcell.csv
GO:0035869	ciliary transition zone	57	0.503491753	1.069481086	0.218781219	0.326650166	tags=44%	list=42%	signal=26%	GO_GSEA_postcell.csv
GO:1904035	regulation of epithelial cell apoptotic process	84	0.494797087	1.069458327	0.187812188	0.295804196	tags=45%	list=33%	signal=31%	GO_GSEA_postcell.csv
GO:0015909	long-chain fatty acid transport	61	0.501633365	1.069427692	0.216783217	0.324838553	tags=41%	list=33%	signal=28%	GO_GSEA_postcell.csv
GO:0009116	nucleoside metabolic process	103	0.489913183	1.069418445	0.151848152	0.2605423	tags=41%	list=33%	signal=27%	GO_GSEA_postcell.csv
GO:1904356	regulation of telomere maintenance via telomere lengthening	55	0.504643685	1.069384754	0.221778222	0.328753599	tags=60%	list=42%	signal=35%	GO_GSEA_postcell.csv
R-HSA-6784531	Homo sapiens: tRNA processing in the nucleus	53	0.50630122	1.069369665	0.228771229	0.625566524	tags=49%	list=40%	signal=30%	Reactome_GSEA_postcell.csv
GO:0009124	nucleoside monophosphate biosynthetic process	160	0.482041477	1.069355271	0.113886114	0.220321734	tags=40%	list=31%	signal=28%	GO_GSEA_postcell.csv
GO:0031968	organelle outer membrane	168	0.481362408	1.069312916	0.0999001	0.206057288	tags=38%	list=32%	signal=26%	GO_GSEA_postcell.csv
GO:0072329	monocarboxylic acid catabolic process	112	0.487964898	1.069300381	0.138861139	0.246883178	tags=31%	list=33%	signal=21%	GO_GSEA_postcell.csv
R-HSA-2029482	Homo sapiens: Regulation of actin dynamics for phagocytic cup formation	58	0.503729163	1.069177839	0.212787213	0.6051025	tags=47%	list=32%	signal=32%	Reactome_GSEA_postcell.csv
GO:0030175	filopodium	92	0.492142164	1.068919397	0.160839161	0.269584666	tags=42%	list=34%	signal=28%	GO_GSEA_postcell.csv
GO:0006486	protein glycosylation	215	0.478604838	1.068908323	0.082917083	0.183851344	tags=41%	list=36%	signal=27%	GO_GSEA_postcell.csv
GO:0043413	macromolecule glycosylation	215	0.478604838	1.068908323	0.082917083	0.183851344	tags=41%	list=36%	signal=27%	GO_GSEA_postcell.csv
GO:0097305	response to alcohol	222	0.478277863	1.068792478	0.080919081	0.181785656	tags=40%	list=36%	signal=26%	GO_GSEA_postcell.csv
GO:0045931	positive regulation of mitotic cell cycle	145	0.483362562	1.068773137	0.126873127	0.236297122	tags=43%	list=37%	signal=28%	GO_GSEA_postcell.csv
GO:0032543	mitochondrial translation	122	0.485847131	1.068725195	0.135864136	0.243346271	tags=43%	list=42%	signal=25%	GO_GSEA_postcell.csv
GO:0033047	regulation of mitotic sister chromatid segregation	55	0.504286339	1.068627506	0.221778222	0.328753599	tags=47%	list=31%	signal=33%	GO_GSEA_postcell.csv
R-HSA-373755	Homo sapiens: Semaphorin interactions	62	0.501874758	1.068566773	0.213786214	0.6051025	tags=58%	list=44%	signal=33%	Reactome_GSEA_postcell.csv
GO:0098781	ncRNA transcription	99	0.49035215	1.068456948	0.161838162	0.270165319	tags=41%	list=30%	signal=29%	GO_GSEA_postcell.csv
GO:0022412	cellular process involved in reproduction in multicellular organism	304	0.475231657	1.068438449	0.050949051	0.138638826	tags=46%	list=40%	signal=28%	GO_GSEA_postcell.csv
GO:0090501	RNA phosphodiester bond hydrolysis	123	0.485537425	1.068430462	0.134865135	0.24321043	tags=51%	list=43%	signal=30%	GO_GSEA_postcell.csv
GO:0002526	acute inflammatory response	149	0.482874154	1.068419505	0.127872128	0.236939531	tags=51%	list=43%	signal=29%	GO_GSEA_postcell.csv
GO:0051258	protein polymerization	211	0.47853552	1.06839025	0.083916084	0.185498712	tags=42%	list=32%	signal=29%	GO_GSEA_postcell.csv
GO:0032549	ribonucleoside binding	271	0.475963447	1.068353585	0.062937063	0.158877708	tags=50%	list=42%	signal=29%	GO_GSEA_postcell.csv
GO:0022824	transmitter-gated ion channel activity	50	0.507503579	1.068352754	0.221778222	0.328753599	tags=36%	list=28%	signal=26%	GO_GSEA_postcell.csv
GO:0022835	transmitter-gated channel activity	50	0.507503579	1.068352754	0.221778222	0.328753599	tags=36%	list=28%	signal=26%	GO_GSEA_postcell.csv
GO:0009201	ribonucleoside triphosphate biosynthetic process	131	0.484497109	1.068328968	0.137862138	0.246012608	tags=55%	list=44%	signal=31%	GO_GSEA_postcell.csv
GO:0072524	pyridine-containing compound metabolic process	172	0.480545908	1.068287965	0.111888112	0.219385486	tags=54%	list=45%	signal=30%	GO_GSEA_postcell.csv
GO:0006164	purine nucleotide biosynthetic process	240	0.477065603	1.068239718	0.068931069	0.167445296	tags=37%	list=31%	signal=26%	GO_GSEA_postcell.csv
GO:0032550	purine ribonucleoside binding	267	0.476060304	1.068207194	0.064935065	0.161668229	tags=50%	list=42%	signal=29%	GO_GSEA_postcell.csv
GO:0032006	regulation of TOR signaling	86	0.49361266	1.068125068	0.181818182	0.289351505	tags=37%	list=28%	signal=27%	GO_GSEA_postcell.csv
GO:0005802	trans-Golgi network	179	0.480040292	1.06803046	0.107892108	0.215190178	tags=40%	list=31%	signal=28%	GO_GSEA_postcell.csv
R-HSA-416476	Homo sapiens: G alpha (q) signalling events	205	0.478768401	1.067971287	0.07992008	0.331905383	tags=38%	list=35%	signal=25%	Reactome_GSEA_postcell.csv
GO:0005518	collagen binding	61	0.500946125	1.067962571	0.223776224	0.330363472	tags=44%	list=36%	signal=28%	GO_GSEA_postcell.csv
GO:0072395	signal transduction involved in cell cycle checkpoint	70	0.498409111	1.067961196	0.1998002	0.308153794	tags=47%	list=32%	signal=32%	GO_GSEA_postcell.csv
GO:0099175	regulation of postsynapse organization	90	0.492177755	1.06792258	0.173826174	0.281266472	tags=44%	list=39%	signal=27%	GO_GSEA_postcell.csv
GO:0035794	positive regulation of mitochondrial membrane permeability	59	0.501906151	1.067920988	0.227772228	0.333712799	tags=59%	list=44%	signal=34%	GO_GSEA_postcell.csv
GO:0021515	cell differentiation in spinal cord	50	0.507242175	1.067802469	0.224775225	0.331331944	tags=48%	list=41%	signal=28%	GO_GSEA_postcell.csv
GO:1990138	neuron projection extension	137	0.483203869	1.067757166	0.135864136	0.243346271	tags=66%	list=49%	signal=34%	GO_GSEA_postcell.csv
R-HSA-1483257	Homo sapiens: Phospholipid metabolism	192	0.479625193	1.067657792	0.083916084	0.33966034	tags=39%	list=34%	signal=26%	Reactome_GSEA_postcell.csv
R-HSA-1257604	Homo sapiens: PIP3 activates AKT signaling	256	0.475992494	1.067631116	0.066933067	0.302762658	tags=43%	list=34%	signal=29%	Reactome_GSEA_postcell.csv
GO:1903510	mucopolysaccharide metabolic process	107	0.48786235	1.067576439	0.156843157	0.266275026	tags=47%	list=37%	signal=30%	GO_GSEA_postcell.csv
GO:0001541	ovarian follicle development	52	0.505640162	1.067421362	0.226773227	0.333091136	tags=58%	list=42%	signal=33%	GO_GSEA_postcell.csv
GO:0015749	monosaccharide transmembrane transport	106	0.488023837	1.067396716	0.152847153	0.261482319	tags=46%	list=33%	signal=31%	GO_GSEA_postcell.csv
GO:0044782	cilium organization	316	0.474329731	1.067291845	0.052947053	0.141811977	tags=40%	list=36%	signal=26%	GO_GSEA_postcell.csv
GO:1903672	positive regulation of sprouting angiogenesis	61	0.500614717	1.067256046	0.223776224	0.330363472	tags=36%	list=29%	signal=26%	GO_GSEA_postcell.csv
GO:0019362	pyridine nucleotide metabolic process	167	0.480398015	1.067238374	0.108891109	0.215845714	tags=53%	list=45%	signal=30%	GO_GSEA_postcell.csv
GO:0046496	nicotinamide nucleotide metabolic process	167	0.480398015	1.067238374	0.108891109	0.215845714	tags=53%	list=45%	signal=30%	GO_GSEA_postcell.csv
GO:0016798	hydrolase activity	91	0.491499509	1.067192329	0.163836164	0.272246103	tags=54%	list=40%	signal=33%	GO_GSEA_postcell.csv
GO:1901879	regulation of protein depolymerization	62	0.500126132	1.067149208	0.217782218	0.325494001	tags=32%	list=21%	signal=26%	GO_GSEA_postcell.csv
GO:0032963	collagen metabolic process	96	0.490282117	1.06709873	0.173826174	0.281266472	tags=38%	list=31%	signal=26%	GO_GSEA_postcell.csv
GO:0072655	establishment of protein localization to mitochondrion	113	0.486752904	1.067053623	0.145854146	0.254170364	tags=39%	list=34%	signal=26%	GO_GSEA_postcell.csv
R-HSA-5357801	Homo sapiens: Programmed Cell Death	171	0.481001815	1.066977794	0.105894106	0.397308118	tags=49%	list=40%	signal=30%	Reactome_GSEA_postcell.csv
GO:0034620	cellular response to unfolded protein	116	0.48620531	1.066918539	0.14985015	0.258491508	tags=47%	list=33%	signal=32%	GO_GSEA_postcell.csv
signaling	signaling	18	0.545406217	1.066829054	0.302697303	0.302697303	tags=50%	list=20%	signal=40%	SynGO_BP_secondlevel_postsynapse_GSEA_postcell.csv
R-HSA-1474244	Homo sapiens: Extracellular matrix organization	292	0.474636268	1.066791405	0.063936064	0.297548605	tags=43%	list=37%	signal=27%	Reactome_GSEA_postcell.csv
GO:0006260	DNA replication	244	0.476225863	1.066747395	0.071928072	0.169331887	tags=48%	list=40%	signal=29%	GO_GSEA_postcell.csv
GO:0007292	female gamete generation	123	0.484735351	1.066665489	0.140859141	0.249060275	tags=45%	list=40%	signal=27%	GO_GSEA_postcell.csv
GO:0043279	response to alkaloid	105	0.488108637	1.066633139	0.157842158	0.26750092	tags=40%	list=31%	signal=28%	GO_GSEA_postcell.csv
GO:0046637	regulation of alpha-beta T cell differentiation	60	0.500796324	1.066617113	0.231768232	0.336505178	tags=43%	list=34%	signal=29%	GO_GSEA_postcell.csv
GO:0009142	nucleoside triphosphate biosynthetic process	142	0.482440534	1.066598681	0.130869131	0.240037178	tags=54%	list=44%	signal=31%	GO_GSEA_postcell.csv
GO:0060271	cilium assembly	306	0.47425934	1.066455466	0.04995005	0.137338942	tags=40%	list=36%	signal=26%	GO_GSEA_postcell.csv
GO:0035305	negative regulation of dephosphorylation	102	0.488737961	1.066448399	0.16983017	0.278533012	tags=49%	list=41%	signal=29%	GO_GSEA_postcell.csv
GO:1904950	negative regulation of establishment of protein localization	179	0.479325214	1.066439502	0.110889111	0.218016719	tags=44%	list=37%	signal=28%	GO_GSEA_postcell.csv
GO:0031503	protein-containing complex localization	219	0.477299858	1.066344578	0.084915085	0.186993857	tags=51%	list=41%	signal=30%	GO_GSEA_postcell.csv
GO:0031109	microtubule polymerization or depolymerization	84	0.493297096	1.066216234	0.194805195	0.302867733	tags=40%	list=30%	signal=28%	GO_GSEA_postcell.csv
GO:0046660	female sex differentiation	111	0.486542981	1.066187199	0.143856144	0.252510663	tags=59%	list=42%	signal=34%	GO_GSEA_postcell.csv
GO:1900047	negative regulation of hemostasis	50	0.506450022	1.066134898	0.231768232	0.336505178	tags=60%	list=46%	signal=33%	GO_GSEA_postcell.csv
GO:0030316	osteoclast differentiation	88	0.492022621	1.066133268	0.180819181	0.288236516	tags=55%	list=44%	signal=31%	GO_GSEA_postcell.csv
GO:0051298	centrosome duplication	58	0.501677431	1.066036426	0.234765235	0.339665327	tags=41%	list=32%	signal=28%	GO_GSEA_postcell.csv
GO:0007093	mitotic cell cycle checkpoint	141	0.482262641	1.066006084	0.134865135	0.24321043	tags=43%	list=32%	signal=29%	GO_GSEA_postcell.csv
GO:0060249	anatomical structure homeostasis	377	0.472217684	1.065997439	0.042957043	0.126001529	tags=56%	list=46%	signal=31%	GO_GSEA_postcell.csv
GO:0051047	positive regulation of secretion	394	0.471801407	1.065989743	0.040959041	0.122750052	tags=46%	list=40%	signal=28%	GO_GSEA_postcell.csv
GO:0046474	glycerophospholipid biosynthetic process	200	0.477877084	1.065961852	0.096903097	0.203055079	tags=40%	list=34%	signal=27%	GO_GSEA_postcell.csv
GO:0021954	central nervous system neuron development	72	0.496759937	1.065958983	0.20979021	0.318309962	tags=38%	list=31%	signal=26%	GO_GSEA_postcell.csv
GO:0006913	nucleocytoplasmic transport	282	0.474312671	1.065889967	0.066933067	0.164942201	tags=39%	list=33%	signal=27%	GO_GSEA_postcell.csv
GO:0071887	leukocyte apoptotic process	99	0.489168446	1.065877705	0.170829171	0.278751654	tags=45%	list=36%	signal=29%	GO_GSEA_postcell.csv
GO:0031072	heat shock protein binding	99	0.489115091	1.065761447	0.172827173	0.280432893	tags=43%	list=34%	signal=29%	GO_GSEA_postcell.csv
GO:0007281	germ cell development	220	0.476919376	1.065728373	0.090909091	0.195151515	tags=45%	list=40%	signal=27%	GO_GSEA_postcell.csv
GO:0035150	regulation of tube size	128	0.483852168	1.065706763	0.155844156	0.264734094	tags=48%	list=42%	signal=28%	GO_GSEA_postcell.csv
GO:0030901	midbrain development	83	0.493335501	1.065535199	0.195804196	0.303606506	tags=36%	list=35%	signal=23%	GO_GSEA_postcell.csv
R-HSA-6781827	Homo sapiens: Transcription-Coupled Nucleotide Excision Repair (TC-NER)	76	0.494851922	1.065420468	0.203796204	0.59064289	tags=49%	list=31%	signal=34%	Reactome_GSEA_postcell.csv
GO:2000027	regulation of animal organ morphogenesis	237	0.476019364	1.06534856	0.07992008	0.180661772	tags=44%	list=34%	signal=29%	GO_GSEA_postcell.csv
GO:0090049	regulation of cell migration involved in sprouting angiogenesis	70	0.497182668	1.065333245	0.206793207	0.315082394	tags=40%	list=33%	signal=27%	GO_GSEA_postcell.csv
GO:0090305	nucleic acid phosphodiester bond hydrolysis	247	0.475412465	1.06524412	0.073926074	0.171802536	tags=51%	list=43%	signal=29%	GO_GSEA_postcell.csv
GO:0050821	protein stabilization	158	0.480345919	1.065178879	0.130869131	0.240037178	tags=47%	list=37%	signal=30%	GO_GSEA_postcell.csv
GO:0046545	development of primary female sexual characteristics	97	0.489242199	1.06517604	0.17982018	0.287117841	tags=60%	list=42%	signal=35%	GO_GSEA_postcell.csv
GO:0006936	muscle contraction	327	0.472984167	1.065110117	0.052947053	0.141811977	tags=31%	list=25%	signal=24%	GO_GSEA_postcell.csv
190	Oxidative phosphorylation	99	0.488919542	1.065065554	0.176823177	0.327122877	tags=46%	list=34%	signal=31%	KEGG_GSEA_postcell.csv
GO:1903827	regulation of cellular protein localization	474	0.470175458	1.065032721	0.026973027	0.099072031	tags=39%	list=32%	signal=27%	GO_GSEA_postcell.csv
GO:0060135	maternal process involved in female pregnancy	61	0.499549256	1.064984599	0.228771229	0.333994469	tags=44%	list=42%	signal=26%	GO_GSEA_postcell.csv
GO:0006888	ER to Golgi vesicle-mediated transport	165	0.479449565	1.064922536	0.115884116	0.222552795	tags=48%	list=38%	signal=30%	GO_GSEA_postcell.csv
GO:0007088	regulation of mitotic nuclear division	146	0.481476735	1.064888712	0.141858142	0.250216004	tags=46%	list=34%	signal=31%	GO_GSEA_postcell.csv
GO:1904375	regulation of protein localization to cell periphery	106	0.486808501	1.064738556	0.162837163	0.271208102	tags=42%	list=34%	signal=28%	GO_GSEA_postcell.csv
GO:0042475	odontogenesis of dentin-containing tooth	81	0.493282695	1.064727465	0.202797203	0.310955711	tags=44%	list=38%	signal=28%	GO_GSEA_postcell.csv
GO:0016050	vesicle organization	258	0.474734458	1.064718172	0.06993007	0.167623939	tags=40%	list=29%	signal=28%	GO_GSEA_postcell.csv
GO:0007006	mitochondrial membrane organization	93	0.48972967	1.064660899	0.178821179	0.287104585	tags=54%	list=44%	signal=30%	GO_GSEA_postcell.csv
GO:0098739	import across plasma membrane	65	0.498376534	1.064595155	0.217782218	0.325494001	tags=32%	list=23%	signal=25%	GO_GSEA_postcell.csv
GO:0019001	guanyl nucleotide binding	280	0.473724268	1.06454767	0.068931069	0.167445296	tags=49%	list=42%	signal=29%	GO_GSEA_postcell.csv
GO:0032561	guanyl ribonucleotide binding	280	0.473724268	1.06454767	0.068931069	0.167445296	tags=49%	list=42%	signal=29%	GO_GSEA_postcell.csv
GO:0042310	vasoconstriction	69	0.497026216	1.064484841	0.215784216	0.324179708	tags=39%	list=35%	signal=25%	GO_GSEA_postcell.csv
GO:0009799	specification of symmetry	119	0.484547882	1.064438126	0.154845155	0.263500446	tags=50%	list=40%	signal=30%	GO_GSEA_postcell.csv
GO:0050953	sensory perception of light stimulus	196	0.477250107	1.064240207	0.107892108	0.215190178	tags=49%	list=39%	signal=30%	GO_GSEA_postcell.csv
GO:0014020	primary neural tube formation	89	0.490766019	1.064157728	0.190809191	0.298577233	tags=49%	list=43%	signal=29%	GO_GSEA_postcell.csv
GO:0098948	intrinsic component of postsynaptic specialization membrane	70	0.496621567	1.064130952	0.211788212	0.320335197	tags=49%	list=36%	signal=31%	GO_GSEA_postcell.csv
GO:0010498	proteasomal protein catabolic process	361	0.471719462	1.064043373	0.043956044	0.127003605	tags=46%	list=37%	signal=29%	GO_GSEA_postcell.csv
GO:0034121	regulation of toll-like receptor signaling pathway	67	0.497442312	1.06398932	0.218781219	0.326650166	tags=69%	list=48%	signal=36%	GO_GSEA_postcell.csv
GO:0051271	negative regulation of cellular component movement	325	0.472451226	1.063868393	0.057942058	0.149657829	tags=38%	list=32%	signal=26%	GO_GSEA_postcell.csv
GO:0006606	protein import into nucleus	99	0.488218267	1.063807305	0.17982018	0.287117841	tags=51%	list=41%	signal=30%	GO_GSEA_postcell.csv
GO:0035567	non-canonical Wnt signaling pathway	141	0.481266384	1.06380393	0.141858142	0.250216004	tags=57%	list=44%	signal=33%	GO_GSEA_postcell.csv
GO:0030449	regulation of complement activation	51	0.504417872	1.063720141	0.226773227	0.333091136	tags=59%	list=43%	signal=34%	GO_GSEA_postcell.csv
GO:0062023	collagen-containing extracellular matrix	371	0.471335422	1.063603447	0.043956044	0.127003605	tags=52%	list=43%	signal=30%	GO_GSEA_postcell.csv
GO:0002687	positive regulation of leukocyte migration	114	0.484937652	1.063375794	0.153846154	0.262416806	tags=41%	list=33%	signal=28%	GO_GSEA_postcell.csv
GO:0006360	transcription by RNA polymerase I	56	0.50117915	1.063371102	0.22977023	0.334442052	tags=46%	list=31%	signal=32%	GO_GSEA_postcell.csv
GO:0048232	male gamete generation	460	0.469665142	1.06333674	0.037962038	0.11791424	tags=45%	list=40%	signal=27%	GO_GSEA_postcell.csv
GO:0055017	cardiac muscle tissue growth	96	0.488485101	1.063187525	0.190809191	0.298577233	tags=44%	list=36%	signal=28%	GO_GSEA_postcell.csv
4110	Cell cycle	121	0.484493655	1.063176816	0.162837163	0.311636639	tags=50%	list=36%	signal=32%	KEGG_GSEA_postcell.csv
GO:0032271	regulation of protein polymerization	165	0.478654541	1.06315668	0.120879121	0.228064904	tags=42%	list=32%	signal=28%	GO_GSEA_postcell.csv
GO:0005923	bicellular tight junction	108	0.485685027	1.063151272	0.160839161	0.269584666	tags=40%	list=33%	signal=27%	GO_GSEA_postcell.csv
GO:0046165	alcohol biosynthetic process	138	0.481199006	1.063121778	0.152847153	0.261482319	tags=37%	list=28%	signal=27%	GO_GSEA_postcell.csv
GO:0032103	positive regulation of response to external stimulus	296	0.472939122	1.062947627	0.06993007	0.167623939	tags=50%	list=44%	signal=29%	GO_GSEA_postcell.csv
GO:0014031	mesenchymal cell development	64	0.49767942	1.062766675	0.227772228	0.333712799	tags=34%	list=32%	signal=23%	GO_GSEA_postcell.csv
GO:0000280	nuclear division	333	0.47173263	1.062549815	0.056943057	0.148133733	tags=45%	list=37%	signal=29%	GO_GSEA_postcell.csv
GO:0002690	positive regulation of leukocyte chemotaxis	76	0.493836893	1.062433839	0.211788212	0.320335197	tags=39%	list=33%	signal=26%	GO_GSEA_postcell.csv
GO:0008654	phospholipid biosynthetic process	236	0.474855155	1.06240217	0.091908092	0.196278298	tags=41%	list=34%	signal=27%	GO_GSEA_postcell.csv
GO:0098687	chromosomal region	307	0.472464676	1.062386424	0.065934066	0.162895928	tags=47%	list=41%	signal=28%	GO_GSEA_postcell.csv
GO:0009127	purine nucleoside monophosphate biosynthetic process	141	0.480611706	1.062356812	0.145854146	0.254170364	tags=55%	list=44%	signal=31%	GO_GSEA_postcell.csv
GO:0009168	purine ribonucleoside monophosphate biosynthetic process	141	0.480611706	1.062356812	0.145854146	0.254170364	tags=55%	list=44%	signal=31%	GO_GSEA_postcell.csv
GO:0045165	cell fate commitment	228	0.474970662	1.062263284	0.098901099	0.205018158	tags=49%	list=40%	signal=29%	GO_GSEA_postcell.csv
5222	Small cell lung cancer	81	0.492170776	1.062236978	0.197802198	0.34802121	tags=46%	list=37%	signal=29%	KEGG_GSEA_postcell.csv
GO:0048732	gland development	408	0.469860199	1.062231576	0.048951049	0.135621549	tags=51%	list=44%	signal=29%	GO_GSEA_postcell.csv
GO:0010466	negative regulation of peptidase activity	198	0.476229733	1.062141065	0.112887113	0.220004609	tags=45%	list=43%	signal=26%	GO_GSEA_postcell.csv
GO:0036503	ERAD pathway	72	0.494954959	1.062085818	0.21978022	0.327635328	tags=43%	list=37%	signal=27%	GO_GSEA_postcell.csv
GO:0044437	vacuolar part	496	0.468596085	1.061945702	0.033966034	0.110723922	tags=46%	list=40%	signal=28%	GO_GSEA_postcell.csv
GO:1903706	regulation of hemopoiesis	437	0.469405814	1.061923436	0.042957043	0.126001529	tags=49%	list=44%	signal=28%	GO_GSEA_postcell.csv
GO:0030148	sphingolipid biosynthetic process	85	0.491120975	1.061916248	0.206793207	0.315082394	tags=31%	list=20%	signal=25%	GO_GSEA_postcell.csv
GO:0055067	monovalent inorganic cation homeostasis	116	0.483880349	1.061816693	0.164835165	0.273592387	tags=47%	list=39%	signal=29%	GO_GSEA_postcell.csv
GO:0009855	determination of bilateral symmetry	118	0.483574892	1.061813587	0.15984016	0.268843171	tags=53%	list=43%	signal=30%	GO_GSEA_postcell.csv
GO:0016791	phosphatase activity	202	0.475964965	1.061738414	0.101898102	0.209284691	tags=48%	list=40%	signal=29%	GO_GSEA_postcell.csv
GO:0009791	post-embryonic development	84	0.491222921	1.061733097	0.208791209	0.316960148	tags=54%	list=45%	signal=30%	GO_GSEA_postcell.csv
GO:0043523	regulation of neuron apoptotic process	198	0.476034354	1.061705308	0.112887113	0.220004609	tags=51%	list=41%	signal=30%	GO_GSEA_postcell.csv
GO:1904062	regulation of cation transmembrane transport	289	0.472335599	1.061649625	0.074925075	0.173428808	tags=48%	list=38%	signal=30%	GO_GSEA_postcell.csv
GO:0046883	regulation of hormone secretion	241	0.474075154	1.061635245	0.086913087	0.189236759	tags=48%	list=43%	signal=28%	GO_GSEA_postcell.csv
GO:0046631	alpha-beta T cell activation	127	0.482107199	1.061633481	0.163836164	0.272246103	tags=39%	list=34%	signal=26%	GO_GSEA_postcell.csv
GO:0009408	response to heat	151	0.479508434	1.061591698	0.142857143	0.25136612	tags=41%	list=31%	signal=29%	GO_GSEA_postcell.csv
R-HSA-109581	Homo sapiens: Apoptosis	168	0.478759715	1.061428248	0.125874126	0.433150183	tags=49%	list=40%	signal=29%	Reactome_GSEA_postcell.csv
GO:0048588	developmental cell growth	197	0.475974878	1.061424267	0.117882118	0.224899524	tags=61%	list=48%	signal=32%	GO_GSEA_postcell.csv
R-HSA-1169410	Homo sapiens: Antiviral mechanism by IFN-stimulated genes	77	0.492769941	1.061205784	0.205794206	0.592883307	tags=30%	list=26%	signal=22%	Reactome_GSEA_postcell.csv
[truncated: 1,534 more rows]
