# Supplementary material for: Candidate biomarkers from the integration of methylation and gene expression in discordant autistic sibling pairs
Source: Transl Psychiatry. 2023 Apr 3;13:109. doi: 10.1038/s41398-023-02407-4 (PMC10070641; doi:10.1038/s41398-023-02407-4)
Supplement: Supplementary file 7 — Supplementary File 6 [file 41398_2023_2407_MOESM7_ESM.csv]

Pathway	nREP	AUC	P(WT)	P(KPMT)	adjP
CAGGTG_V$E12_Q6	2218	0.586129775	5.74E-41	1.54E-26	4.92E-37
AACTTT_UNKNOWN	1638	0.585292604	5.14E-31	2.55E-21	2.20E-27
GGGCGGR_V$SP1_Q6	2614	0.56457106	2.59E-27	1.14E-18	7.40E-24
CTTTGT_V$LEF1_Q2	1723	0.574662922	2.77E-25	1.71E-15	5.92E-22
GGGAGGRR_V$MAZ_Q6	2028	0.568150656	1.68E-24	1.29E-15	2.87E-21
TTGTTT_V$FOXO4_01	1791	0.571225392	5.96E-24	1.65E-14	8.51E-21
TGGAAA_V$NFAT_Q4_01	1641	0.572131529	9.05E-23	6.10E-16	1.11E-19
BENPORATH_ES_WITH_H3K27ME3	1005	0.590475482	1.30E-22	8.46E-19	1.40E-19
GGGTGGRR_V$PAX4_03	1142	0.584679994	2.19E-22	2.15E-14	2.08E-19
CAGCTG_V$AP4_Q5	1345	0.577357036	7.56E-22	1.31E-12	6.48E-19
MEMBRANE	1810	0.566615455	2.24E-21	2.91E-13	1.74E-18
YOSHIMURA_MAPK8_TARGETS_UP	1232	0.577200702	3.42E-20	3.22E-14	2.44E-17
MEISSNER_BRAIN_HCP_WITH_H3K4ME3_AND_H3K27ME3	996	0.584769642	6.34E-20	7.77E-14	4.18E-17
DACOSTA_UV_RESPONSE_VIA_ERCC3_DN	799	0.593439445	1.26E-19	1.54E-13	7.71E-17
BENPORATH_SUZ12_TARGETS	891	0.58736746	4.15E-19	9.77E-20	2.37E-16
SIGNAL_TRANSDUCTION	1524	0.567141441	8.80E-19	1.38E-14	4.71E-16
BLALOCK_ALZHEIMERS_DISEASE_UP	1536	0.566191454	1.99E-18	1.66E-12	1.00E-15
DODD_NASOPHARYNGEAL_CARCINOMA_UP	1444	0.567444301	4.24E-18	8.80E-13	2.02E-15
TGANTCA_V$AP1_C	1006	0.577450344	4.39E-17	4.12E-10	1.98E-14
MEMBRANE_PART	1520	0.562945501	1.07E-16	4.37E-10	4.60E-14
GOBERT_OLIGODENDROCYTE_DIFFERENTIATION_DN	953	0.578401654	1.13E-16	3.11E-11	4.61E-14
PLASMA_MEMBRANE	1313	0.566269307	3.35E-16	4.13E-11	1.31E-13
MIKKELSEN_MEF_HCP_WITH_H3K27ME3	554	0.598557284	1.03E-15	4.72E-11	3.83E-13
ANATOMICAL_STRUCTURE_DEVELOPMENT	935	0.575816441	1.85E-15	2.49E-10	6.60E-13
CTTTAAR_UNKNOWN	848	0.579159939	2.33E-15	2.44E-07	7.99E-13
PEREZ_TP53_TARGETS	988	0.573419638	2.65E-15	3.06E-09	8.74E-13
MIKKELSEN_MCV6_HCP_WITH_H3K27ME3	404	0.612826259	3.46E-15	1.02E-09	1.09E-12
MULTICELLULAR_ORGANISMAL_DEVELOPMENT	958	0.574151187	3.57E-15	1.68E-09	1.09E-12
BENPORATH_EED_TARGETS	953	0.573043486	1.03E-14	6.84E-12	3.05E-12
CTTTGA_V$LEF1_Q2	1055	0.569518265	1.09E-14	8.12E-09	3.12E-12
BIOPOLYMER_METABOLIC_PROCESS	1576	0.556719641	2.61E-14	1.94E-09	7.21E-12
GRAESSMANN_APOPTOSIS_BY_DOXORUBICIN_DN	1577	0.556619196	2.84E-14	4.03E-08	7.60E-12
DOUGLAS_BMI1_TARGETS_UP	510	0.596550932	4.06E-14	8.65E-09	1.05E-11
RODRIGUES_THYROID_CARCINOMA_POORLY_DIFFERENTIATED_DN	693	0.582863831	5.00E-14	1.39E-08	1.26E-11
INTRINSIC_TO_MEMBRANE	1230	0.562921756	5.20E-14	2.48E-09	1.27E-11
GCANCTGNY_V$MYOD_Q6	814	0.576332986	6.38E-14	1.52E-08	1.52E-11
TGACAGNY_V$MEIS1_01	739	0.579822329	7.11E-14	3.75E-07	1.65E-11
PLASMA_MEMBRANE_PART	1070	0.566418346	1.01E-13	1.71E-09	2.27E-11
CAGGTA_V$AREB6_01	677	0.58243594	1.25E-13	2.63E-06	2.74E-11
INTEGRAL_TO_MEMBRANE	1213	0.561974478	1.72E-13	2.69E-09	3.68E-11
SYSTEM_DEVELOPMENT	791	0.575087967	3.29E-13	5.66E-09	6.73E-11
BENPORATH_PRC2_TARGETS	587	0.58676102	3.30E-13	7.54E-13	6.73E-11
CUI_TCF21_TARGETS_2_DN	732	0.577817005	3.61E-13	2.34E-09	7.18E-11
TTTGCAC,MIR-19A,MIR-19B	462	0.597047821	4.26E-13	3.83E-10	8.30E-11
DACOSTA_UV_RESPONSE_VIA_ERCC3_COMMON_DN	452	0.597972732	4.54E-13	1.13E-08	8.65E-11
TAATTA_V$CHX10_01	711	0.578521568	4.70E-13	7.65E-09	8.75E-11
AAGCACA,MIR-218	366	0.606827699	1.09E-12	2.26E-11	1.95E-10
TTANTCA_UNKNOWN	822	0.572010988	1.09E-12	3.15E-08	1.95E-10
MODULE_11	493	0.592202057	1.15E-12	6.52E-09	2.01E-10
KINASE_ACTIVITY	344	0.609342133	1.56E-12	3.74E-09	2.68E-10
WONG_ADULT_TISSUE_STEM_MODULE	656	0.579275362	2.08E-12	4.32E-10	3.49E-10
TGTTTGY_V$HNF3_Q6	643	0.57991758	2.25E-12	4.03E-07	3.71E-10
CTGCAGY_UNKNOWN	655	0.579169482	2.30E-12	2.91E-09	3.72E-10
GTGCCTT,MIR-506	646	0.579328043	2.89E-12	3.58E-08	4.57E-10
KRIEG_HYPOXIA_NOT_VIA_KDM3A	662	0.578368537	2.93E-12	1.80E-06	4.57E-10
LIAO_METASTASIS	469	0.592203489	3.81E-12	3.45E-11	5.82E-10
LIM_MAMMARY_STEM_CELL_UP	427	0.596508245	3.87E-12	1.22E-07	5.82E-10
BONOME_OVARIAN_CANCER_SURVIVAL_SUBOPTIMAL_DEBULKING	462	0.591793616	6.66E-12	9.91E-11	9.83E-10
MODULE_66	501	0.587924848	7.80E-12	1.09E-07	1.12E-09
ATGTACA,MIR-493	291	0.614806378	7.88E-12	5.97E-08	1.12E-09
TRANSFERASE_ACTIVITY_TRANSFERRING_PHOSPHORUS_CONTAINING_GROUPS	396	0.59798989	1.07E-11	1.91E-09	1.50E-09
TGCTGCT,MIR-15A,MIR-16,MIR-15B,MIR-195,MIR-424,MIR-497	532	0.58361013	2.03E-11	1.59E-07	2.80E-09
TGCACTT,MIR-519C,MIR-519B,MIR-519A	401	0.595908843	2.14E-11	7.48E-07	2.90E-09
MODULE_100	493	0.586523777	2.31E-11	1.37E-07	3.09E-09
AAANWWTGC_UNKNOWN	177	0.643271935	2.40E-11	1.20E-08	3.16E-09
REACTOME_HEMOSTASIS	429	0.592471266	2.48E-11	1.61E-11	3.22E-09
V$P53_DECAMER_Q2	229	0.625845834	2.62E-11	7.03E-07	3.35E-09
MILI_PSEUDOPODIA_HAPTOTAXIS_DN	599	0.578174469	3.07E-11	6.79E-07	3.87E-09
TGCCTTA,MIR-124A	501	0.585159586	3.29E-11	2.74E-06	4.08E-09
TTGCACT,MIR-130A,MIR-301,MIR-130B	351	0.601324481	3.40E-11	5.07E-06	4.16E-09
TGAATGT,MIR-181A,MIR-181B,MIR-181C,MIR-181D	435	0.590733982	4.22E-11	2.01E-05	5.09E-09
MEISSNER_NPC_HCP_WITH_H3K4ME2	444	0.589399578	5.18E-11	1.34E-05	6.16E-09
RNGTGGGC_UNKNOWN	676	0.572788012	5.31E-11	5.28E-06	6.23E-09
CREIGHTON_ENDOCRINE_THERAPY_RESISTANCE_5	405	0.593332454	5.65E-11	4.67E-07	6.54E-09
ACCAAAG,MIR-9	453	0.587968189	6.76E-11	2.10E-06	7.71E-09
GGGYGTGNY_UNKNOWN	576	0.578206162	6.84E-11	2.85E-06	7.71E-09
GENTILE_UV_LOW_DOSE_DN	61	0.737219671	7.31E-11	1.73E-08	8.13E-09
TGF-beta Receptor	1099	0.557022009	8.35E-11	2.09E-09	9.11E-09
PHOSPHOTRANSFERASE_ACTIVITY_ALCOHOL_GROUP_AS_ACCEPTOR	315	0.6046276	8.40E-11	4.83E-08	9.11E-09
MODULE_137	493	0.583883197	8.75E-11	2.13E-07	9.37E-09
SCHAEFFER_PROSTATE_DEVELOPMENT_6HR_DN	464	0.586108571	1.01E-10	3.01E-07	1.07E-08
CAGTATT,MIR-200B,MIR-200C,MIR-429	423	0.590021707	1.05E-10	3.20E-07	1.10E-08
RYTTCCTG_V$ETS2_B	967	0.559901775	1.35E-10	2.00E-06	1.40E-08
GGATTA_V$PITX2_Q2	512	0.581171029	1.58E-10	1.91E-05	1.61E-08
V$PIT1_Q6	196	0.629810017	1.83E-10	5.70E-08	1.84E-08
REACTOME_AXON_GUIDANCE	227	0.620420695	2.01E-10	1.93E-05	2.00E-08
V$AFP1_Q6	230	0.61940742	2.17E-10	2.89E-06	2.14E-08
TGACATY_UNKNOWN	587	0.575308939	2.21E-10	2.40E-05	2.15E-08
TGACCTY_V$ERR1_Q2	914	0.560741813	2.29E-10	1.01E-07	2.21E-08
TRANSC_FACT	1133	0.5547407	2.45E-10	4.19E-06	2.33E-08
WAKABAYASHI_ADIPOGENESIS_PPARG_RXRA_BOUND_8D	792	0.564627668	3.00E-10	1.26E-07	2.83E-08
V$CDC5_01	213	0.622944921	3.07E-10	9.41E-09	2.86E-08
CHARAFE_BREAST_CANCER_LUMINAL_VS_MESENCHYMAL_DN	419	0.587993311	3.17E-10	2.01E-07	2.90E-08
ZHENG_BOUND_BY_FOXP3	448	0.585139965	3.19E-10	1.50E-06	2.90E-08
YNGTTNNNATT_UNKNOWN	325	0.599656679	3.22E-10	6.24E-09	2.91E-08
V$GATA4_Q3	212	0.621652845	5.07E-10	5.88E-11	4.52E-08
REACTOME_NEURONAL_SYSTEM	267	0.608499708	5.13E-10	1.71E-07	4.53E-08
MARTENS_BOUND_BY_PML_RARA_FUSION	412	0.587488903	5.44E-10	1.09E-06	4.76E-08
INTRACELLULAR_SIGNALING_CASCADE	628	0.571133166	5.66E-10	2.92E-08	4.90E-08
V$GATA6_01	236	0.614996431	5.72E-10	2.03E-07	4.90E-08
MEISSNER_NPC_HCP_WITH_H3K4ME2_AND_H3K27ME3	329	0.597542547	5.84E-10	1.49E-06	4.96E-08
PROTEIN_KINASE_ACTIVITY	269	0.60767557	5.96E-10	1.85E-07	5.00E-08
GCACTTT,MIR-17-5P,MIR-20A,MIR-106A,MIR-106B,MIR-20B,MIR-519D	538	0.576569403	6.03E-10	9.53E-08	5.02E-08
ACTGTGA,MIR-27A,MIR-27B	421	0.586285486	6.16E-10	4.06E-07	5.07E-08
V$OCT1_Q6	229	0.61640267	6.35E-10	4.81E-07	5.18E-08
CACCAGC,MIR-138	200	0.624287889	6.72E-10	1.05E-05	5.43E-08
TCTCTCC,MIR-185	114	0.663939584	7.32E-10	1.57E-09	5.86E-08
CREIGHTON_ENDOCRINE_THERAPY_RESISTANCE_3	629	0.570527863	7.59E-10	3.24E-06	6.02E-08
MODULE_2	349	0.59334591	1.02E-09	6.67E-07	8.02E-08
WGTTNNNNNAAA_UNKNOWN	463	0.581066023	1.11E-09	1.51E-05	8.64E-08
MIKKELSEN_NPC_HCP_WITH_H3K27ME3	327	0.59607125	1.15E-09	5.21E-08	8.82E-08
PROTEIN_METABOLIC_PROCESS	1140	0.552406194	1.15E-09	2.19E-07	8.82E-08
SMID_BREAST_CANCER_BASAL_DN	618	0.570229025	1.22E-09	4.21E-08	9.25E-08
GGTGTGT,MIR-329	103	0.669532256	1.37E-09	2.56E-06	1.03E-07
CTACCTC,LET-7A,LET-7B,LET-7C,LET-7D,LET-7E,LET-7F,MIR-98,LET-7G,LET-7I	344	0.593233912	1.38E-09	4.34E-08	1.03E-07
REACTOME_DEVELOPMENTAL_BIOLOGY	366	0.590138675	1.56E-09	1.36E-05	1.15E-07
CHICAS_RB1_TARGETS_CONFLUENT	503	0.577042441	1.62E-09	2.47E-06	1.18E-07
KINASES	386	0.587676881	1.64E-09	2.29E-06	1.19E-07
MILI_PSEUDOPODIA_CHEMOTAXIS_DN	415	0.584566185	1.68E-09	8.88E-09	1.21E-07
ESTABLISHMENT_OF_LOCALIZATION	828	0.560397654	1.71E-09	1.47E-06	1.22E-07
BROWNE_HCMV_INFECTION_48HR_DN	457	0.580508427	1.80E-09	8.48E-05	1.27E-07
KEGG_AXON_GUIDANCE	122	0.654588369	1.83E-09	5.50E-05	1.28E-07
CHARAFE_BREAST_CANCER_LUMINAL_VS_BASAL_UP	329	0.59382907	2.42E-09	3.31E-06	1.68E-07
CYTOPLASM	1932	0.540167812	2.43E-09	1.77E-06	1.68E-07
RODRIGUES_THYROID_CARCINOMA_ANAPLASTIC_DN	445	0.580713649	2.60E-09	4.78E-06	1.78E-07
TAATAAT,MIR-126	199	0.619925712	2.69E-09	5.19E-07	1.83E-07
PEREZ_TP63_TARGETS	308	0.596209084	3.14E-09	1.34E-06	2.11E-07
ACCTGTTG_UNKNOWN	136	0.64422298	3.15E-09	1.25E-06	2.11E-07
V$STAT4_01	245	0.607456107	3.42E-09	1.22E-06	2.27E-07
BHAT_ESR1_TARGETS_NOT_VIA_AKT1_UP	199	0.618964185	3.56E-09	2.44E-06	2.35E-07
CCCNNGGGAR_V$OLF1_01	280	0.600176476	3.94E-09	1.85E-06	2.58E-07
MODULE_88	775	0.56068897	4.40E-09	4.09E-06	2.85E-07
MODULE_55	772	0.560788661	4.43E-09	5.05E-06	2.85E-07
AATGTGA,MIR-23A,MIR-23B	371	0.586862696	4.50E-09	0.000261174	2.88E-07
V$TTF1_Q6	233	0.609210894	4.59E-09	9.92E-07	2.91E-07
CELL_SURFACE_RECEPTOR_LINKED_SIGNAL_TRANSDUCTION_GO_0007166	604	0.568171893	5.13E-09	4.17E-08	3.23E-07
GRADE_COLON_CANCER_UP	770	0.560572675	5.22E-09	9.11E-07	3.26E-07
PROTEIN_SERINE_THREONINE_KINASE_ACTIVITY	191	0.620004138	5.29E-09	4.40E-07	3.29E-07
GINESTIER_BREAST_CANCER_ZNF217_AMPLIFIED_DN	297	0.596433584	5.35E-09	2.74E-05	3.29E-07
TGGTGCT,MIR-29A,MIR-29B,MIR-29C	457	0.577909128	5.60E-09	4.25E-06	3.43E-07
V$CP2_02	218	0.61203177	5.90E-09	1.43E-05	3.59E-07
TGCTGAY_UNKNOWN	471	0.576605673	6.01E-09	1.08E-05	3.63E-07
GTTTGTT,MIR-495	222	0.610924045	6.09E-09	0.000251498	3.65E-07
CELLULAR_PROTEIN_METABOLIC_PROCESS	1037	0.552253093	6.16E-09	5.65E-07	3.67E-07
TGCACTG,MIR-148A,MIR-152,MIR-148B	270	0.600546991	6.38E-09	9.87E-06	3.77E-07
ORGAN_DEVELOPMENT	529	0.572025342	7.07E-09	1.15E-05	4.12E-07
WTTGKCTG_UNKNOWN	457	0.577344896	7.14E-09	1.76E-05	4.12E-07
ASTON_MAJOR_DEPRESSIVE_DISORDER_DN	146	0.635883188	7.17E-09	1.46E-06	4.12E-07
CELLULAR_MACROMOLECULE_METABOLIC_PROCESS	1050	0.551703088	7.19E-09	3.81E-07	4.12E-07
BIOPOLYMER_MODIFICATION	609	0.567209492	7.21E-09	1.06E-06	4.12E-07
CHEN_METABOLIC_SYNDROM_NETWORK	1077	0.55105376	7.33E-09	2.09E-05	4.16E-07
INTRINSIC_TO_PLASMA_MEMBRANE	916	0.555127498	7.45E-09	2.06E-05	4.20E-07
YCATTAA_UNKNOWN	487	0.574807815	7.68E-09	0.000104972	4.30E-07
KOINUMA_TARGETS_OF_SMAD2_OR_SMAD3	756	0.560311992	8.09E-09	6.91E-06	4.50E-07
ANATOMICAL_STRUCTURE_MORPHOGENESIS	354	0.587114347	8.83E-09	1.11E-05	4.88E-07
V$DBP_Q6	213	0.611857797	9.08E-09	3.06E-07	4.99E-07
V$CIZ_01	199	0.615516699	9.54E-09	6.32E-08	5.20E-07
V$NKX25_02	228	0.607949917	9.65E-09	1.14E-05	5.23E-07
NUYTTEN_NIPP1_TARGETS_DN	767	0.559512958	9.95E-09	2.42E-05	5.36E-07
REGULATION_OF_GENE_EXPRESSION	629	0.565477901	1.01E-08	5.87E-05	5.42E-07
V$SREBP1_Q6	231	0.60688016	1.08E-08	5.11E-06	5.75E-07
ATGCTGC,MIR-103,MIR-107	196	0.615747839	1.14E-08	1.11E-06	6.03E-07
INTEGRAL_TO_PLASMA_MEMBRANE	903	0.554771591	1.15E-08	1.97E-05	6.05E-07
CACTGCC,MIR-34A,MIR-34C,MIR-449	254	0.601722839	1.17E-08	1.24E-06	6.12E-07
V$SRY_02	221	0.608934194	1.19E-08	1.57E-06	6.15E-07
PROTEIN_MODIFICATION_PROCESS	591	0.566992815	1.29E-08	1.26E-06	6.64E-07
CTCAGGG,MIR-125B,MIR-125A	298	0.593660102	1.32E-08	2.38E-08	6.76E-07
AAGCCAT,MIR-135A,MIR-135B	299	0.592847232	1.65E-08	1.85E-05	8.40E-07
CHEBOTAEV_GR_TARGETS_DN	106	0.654790516	1.82E-08	5.25E-05	9.22E-07
ONDER_CDH1_TARGETS_2_UP	224	0.60669211	1.85E-08	9.41E-07	9.34E-07
V$OCT1_02	190	0.615510706	1.98E-08	2.56E-06	9.93E-07
NUCLEOBASENUCLEOSIDENUCLEOTIDE_AND_NUCLEIC_ACID_METABOLIC_PROCESS	1169	0.54750443	2.12E-08	7.16E-05	1.06E-06
MEISSNER_NPC_HCP_WITH_H3_UNMETHYLATED	473	0.573453351	2.17E-08	8.98E-06	1.08E-06
V$POU6F1_01	212	0.608353552	2.67E-08	7.46E-07	1.31E-06
RTAAACA_V$FREAC2_01	824	0.55567278	2.74E-08	0.00044087	1.34E-06
V$SREBP_Q3	228	0.603567828	3.52E-08	1.06E-05	1.71E-06
ENZYME_LINKED_RECEPTOR_PROTEIN_SIGNALING_PATHWAY	135	0.634094605	3.70E-08	5.58E-06	1.79E-06
TRANSPORT	757	0.557403263	3.73E-08	9.79E-06	1.80E-06
NERVOUS_SYSTEM_DEVELOPMENT	350	0.583247486	4.31E-08	8.13E-06	2.06E-06
LIU_PROSTATE_CANCER_DN	427	0.57546196	4.38E-08	7.33E-07	2.08E-06
TRANSCRIPTION	703	0.559141768	4.45E-08	7.36E-05	2.11E-06
DAVICIONI_TARGETS_OF_PAX_FOXO1_FUSIONS_UP	229	0.60250511	4.49E-08	5.36E-08	2.11E-06
AACTGGA,MIR-145	210	0.60692184	4.58E-08	0.000276269	2.14E-06
MARTINEZ_TP53_TARGETS_DN	534	0.567244071	5.20E-08	9.54E-05	2.42E-06
V$S8_01	227	0.602347112	5.33E-08	2.47E-06	2.47E-06
V$MZF1_01	218	0.604232977	5.62E-08	8.03E-05	2.59E-06
YTATTTTNR_V$MEF2_02	611	0.562581515	6.23E-08	2.24E-06	2.86E-06
V$SRY_01	204	0.607259298	6.35E-08	2.13E-06	2.89E-06
TGATTTRY_V$GFI1_01	257	0.595299415	7.11E-08	0.000220005	3.22E-06
CACGTG_V$MYC_Q2	897	0.551716452	7.24E-08	4.46E-06	3.26E-06
MARTINEZ_RB1_TARGETS_UP	619	0.561853526	7.28E-08	5.61E-05	3.26E-06
MARTENS_TRETINOIN_RESPONSE_UP	758	0.555886619	7.99E-08	1.59E-05	3.57E-06
GOZGIT_ESR1_TARGETS_DN	648	0.560282361	8.04E-08	1.72E-05	3.57E-06
V$AREB6_03	232	0.599673463	8.37E-08	8.54E-07	3.70E-06
PARENT_MTOR_SIGNALING_UP	511	0.567522906	8.57E-08	0.000219595	3.76E-06
V$TCF4_Q5	215	0.603352328	8.72E-08	4.98E-06	3.81E-06
KEGG_FOCAL_ADHESION	192	0.60926175	8.83E-08	4.66E-06	3.84E-06
V$RORA1_01	215	0.603288259	8.87E-08	0.000210563	3.84E-06
BENPORATH_NANOG_TARGETS	866	0.552138104	9.28E-08	0.000313365	3.99E-06
V$HLF_01	222	0.601466834	9.37E-08	1.29E-05	4.00E-06
PATIL_LIVER_CANCER	665	0.559202059	9.39E-08	2.24E-06	4.00E-06
REGULATION_OF_CELLULAR_METABOLIC_PROCESS	733	0.556402562	9.74E-08	0.000818541	4.13E-06
DACOSTA_UV_RESPONSE_VIA_ERCC3_TTD_DN	76	0.672506472	9.92E-08	6.27E-05	4.18E-06
REACTOME_NEUROTRANSMITTER_RECEPTOR_BINDING_AND_DOWNSTREAM_TRANSMISSION_IN_THE_POSTSYNAPTIC_CELL	129	0.632550434	9.95E-08	6.66E-06	4.18E-06
MARTINEZ_RB1_AND_TP53_TARGETS_DN	532	0.565819858	1.01E-07	7.16E-05	4.22E-06
KEGG_CALCIUM_SIGNALING_PATHWAY	166	0.616766197	1.04E-07	9.09E-06	4.32E-06
V$MYB_Q3	225	0.600379859	1.05E-07	1.12E-05	4.35E-06
V$BRN2_01	212	0.603285916	1.08E-07	6.30E-05	4.44E-06
V$AR_Q6	226	0.60004468	1.09E-07	2.46E-06	4.45E-06
V$CEBP_Q2	202	0.605666409	1.11E-07	1.09E-06	4.54E-06
REGULATION_OF_METABOLIC_PROCESS	743	0.555675349	1.16E-07	0.000758704	4.73E-06
V$PAX2_02	235	0.597839246	1.18E-07	7.26E-06	4.76E-06
V$E2F1_Q3_01	218	0.60137641	1.23E-07	5.21E-06	4.96E-06
BHAT_ESR1_TARGETS_VIA_AKT1_UP	261	0.592697119	1.25E-07	5.10E-05	5.00E-06
GACAATC,MIR-219	131	0.63038446	1.27E-07	2.69E-05	5.06E-06
ZHENG_FOXP3_TARGETS_IN_THYMUS_UP	180	0.611320011	1.28E-07	0.000289197	5.08E-06
POST_TRANSLATIONAL_PROTEIN_MODIFICATION	448	0.570892566	1.33E-07	2.77E-06	5.23E-06
HAN_SATB1_TARGETS_UP	347	0.580305016	1.36E-07	5.70E-05	5.33E-06
NEGATIVE_REGULATION_OF_CELLULAR_PROCESS	606	0.561108667	1.36E-07	1.66E-06	5.33E-06
MOREAUX_MULTIPLE_MYELOMA_BY_TACI_UP	369	0.577871357	1.38E-07	7.81E-06	5.36E-06
REGULATION_OF_TRANSCRIPTION	528	0.565257773	1.42E-07	0.001766658	5.50E-06
PEREZ_TP53_AND_TP63_TARGETS	176	0.611989841	1.47E-07	6.39E-06	5.69E-06
V$CEBP_Q2_01	235	0.596912966	1.53E-07	5.67E-08	5.88E-06
ACEVEDO_METHYLATED_IN_LIVER_CANCER_DN	704	0.556519938	1.58E-07	3.80E-05	6.02E-06
V$ZF5_B	212	0.601813538	1.60E-07	9.98E-05	6.09E-06
V$CACCCBINDINGFACTOR_Q6	242	0.595227449	1.66E-07	1.03E-05	6.29E-06
TACTTGA,MIR-26A,MIR-26B	269	0.590129615	1.79E-07	0.000205872	6.74E-06
V$ER_Q6_01	224	0.59853667	1.85E-07	0.000806928	6.96E-06
ACATTCC,MIR-1,MIR-206	269	0.589749247	2.00E-07	8.80E-05	7.48E-06
IVANOVA_HEMATOPOIESIS_STEM_CELL_AND_PROGENITOR	601	0.560454548	2.03E-07	0.000590248	7.55E-06
NUYTTEN_EZH2_TARGETS_UP	931	0.548932365	2.04E-07	5.66E-06	7.55E-06
PILON_KLF1_TARGETS_DN	1766	0.536169051	2.12E-07	0.000127029	7.83E-06
ACAGGGT,MIR-10A,MIR-10B	113	0.637592105	2.16E-07	2.00E-05	7.95E-06
SANSOM_APC_TARGETS	187	0.606941732	2.27E-07	4.12E-05	8.30E-06
NEGATIVE_REGULATION_OF_BIOLOGICAL_PROCESS	636	0.558428406	2.42E-07	9.26E-07	8.79E-06
V$CRX_Q4	242	0.593885109	2.42E-07	1.90E-05	8.79E-06
TGCCAAR_V$NF1_Q6	637	0.558203211	2.62E-07	5.62E-07	9.48E-06
CTTTGCA,MIR-527	213	0.599550745	2.73E-07	1.94E-06	9.83E-06
ZHANG_TLX_TARGETS_36HR_UP	209	0.600416379	2.78E-07	2.74E-06	9.98E-06
ONKEN_UVEAL_MELANOMA_UP	701	0.555376263	2.86E-07	2.62E-06	1.02E-05
V$E47_02	214	0.599116335	2.88E-07	3.35E-05	1.02E-05
V$HEB_Q6	242	0.593238871	2.90E-07	3.97E-06	1.03E-05
V$NFY_01	230	0.595502156	2.99E-07	1.79E-05	1.05E-05
YYCATTCAWW_UNKNOWN	175	0.609293962	3.03E-07	1.97E-05	1.06E-05
CACTGTG,MIR-128A,MIR-128B	298	0.58392087	3.09E-07	1.18E-05	1.08E-05
V$EVI1_04	202	0.601700639	3.10E-07	0.000173865	1.08E-05
SMTTTTGT_UNKNOWN	347	0.577713174	3.24E-07	0.000141744	1.12E-05
BRUINS_UVC_RESPONSE_LATE	998	0.546425498	3.38E-07	4.61E-05	1.17E-05
V$ZID_01	221	0.596873224	3.44E-07	4.97E-06	1.18E-05
MARTINEZ_RESPONSE_TO_TRABECTEDIN	44	0.716233254	3.46E-07	1.43E-05	1.18E-05
CTATGCA,MIR-153	192	0.60384943	3.46E-07	0.000135874	1.18E-05
CELL_DEVELOPMENT	553	0.561570271	3.63E-07	4.85E-05	1.23E-05
REACTOME_TRANSMISSION_ACROSS_CHEMICAL_SYNAPSES	176	0.608210476	3.64E-07	6.81E-06	1.23E-05
V$P300_01	215	0.597940551	3.69E-07	0.000204226	1.24E-05
V$ATF6_01	113	0.63459091	3.83E-07	3.80E-05	1.29E-05
TGCTTTG,MIR-330	292	0.583748071	4.21E-07	0.001067704	1.41E-05
WAKABAYASHI_ADIPOGENESIS_PPARG_BOUND_8D	609	0.55839491	4.22E-07	2.52E-05	1.41E-05
PRC2_EDD_UP.V1_UP	177	0.6072388	4.26E-07	0.000140144	1.41E-05
RGAGGAARY_V$PU1_Q6	450	0.567618708	4.33E-07	0.000274983	1.43E-05
MARTORIATI_MDM4_TARGETS_FETAL_LIVER_DN	469	0.566248504	4.36E-07	0.000150366	1.44E-05
SCHAEFFER_PROSTATE_DEVELOPMENT_48HR_DN	385	0.572884642	4.51E-07	1.40E-05	1.48E-05
MASSARWEH_TAMOXIFEN_RESISTANCE_UP	493	0.564477964	4.66E-07	2.97E-06	1.52E-05
WANG_SMARCE1_TARGETS_UP	253	0.58945266	4.76E-07	4.34E-05	1.55E-05
V$SOX5_01	235	0.592613082	4.97E-07	0.000341825	1.61E-05
ZWANG_TRANSIENTLY_UP_BY_2ND_EGF_PULSE_ONLY	1375	0.539206904	5.24E-07	6.07E-05	1.69E-05
GTACTGT,MIR-101	228	0.593764362	5.31E-07	6.97E-06	1.71E-05
PHOSPHORYLATION	291	0.583088929	5.34E-07	2.96E-05	1.71E-05
V$OCT1_03	196	0.601010685	5.37E-07	5.06E-06	1.72E-05
SYSTEM_PROCESS	520	0.562441176	5.41E-07	3.59E-06	1.72E-05
MIKKELSEN_NPC_HCP_WITH_H3K4ME3_AND_H3K27ME3	200	0.599964262	5.42E-07	1.65E-05	1.72E-05
REACTOME_NGF_SIGNALLING_VIA_TRKA_FROM_THE_PLASMA_MEMBRANE	130	0.623750233	5.48E-07	1.81E-05	1.73E-05
V$PAX4_01	240	0.591189134	5.64E-07	8.23E-06	1.78E-05
V$SF1_Q6	234	0.59226528	5.75E-07	6.41E-05	1.81E-05
NEUROGENESIS	89	0.649073241	5.81E-07	1.43E-05	1.82E-05
MGGAAGTG_V$GABP_B	675	0.554820556	5.86E-07	0.001168012	1.83E-05
ODONNELL_TFRC_TARGETS_UP	367	0.573774526	5.98E-07	3.34E-05	1.86E-05
V$HOXA4_Q2	242	0.590527705	6.10E-07	3.06E-06	1.89E-05
V$TCF11MAFG_01	184	0.603604243	6.22E-07	0.000308841	1.92E-05
V$OCT1_04	201	0.599034039	6.42E-07	7.38E-06	1.97E-05
chr1p36	306	0.58042788	6.46E-07	1.26E-05	1.98E-05
V$TCF11_01	221	0.59444912	6.48E-07	1.40E-06	1.98E-05
TGTTTAC,MIR-30A-5P,MIR-30C,MIR-30D,MIR-30B,MIR-30E-5P	526	0.561605843	6.57E-07	2.54E-05	1.99E-05
MACROMOLECULAR_COMPLEX	872	0.548212014	6.60E-07	2.22E-05	2.00E-05
REGULATION_OF_BIOLOGICAL_QUALITY	385	0.571739382	6.66E-07	1.10E-05	2.01E-05
REACTOME_OPIOID_SIGNALLING	76	0.660242938	6.79E-07	0.000201243	2.04E-05
V$AP4_Q6	198	0.599538198	6.80E-07	6.25E-05	2.04E-05
PROTEIN_COMPLEX	752	0.551622601	7.09E-07	9.99E-06	2.12E-05
TTAYRTAA_V$E4BP4_01	228	0.592635175	7.14E-07	3.49E-05	2.12E-05
REACTOME_PLATELET_ACTIVATION_SIGNALING_AND_AGGREGATION	191	0.600978726	7.40E-07	1.41E-06	2.19E-05
YTAATTAA_V$LHX3_01	171	0.606669615	7.40E-07	3.74E-05	2.19E-05
V$OCT1_05	219	0.59422592	7.66E-07	0.000103382	2.25E-05
SCGGAAGY_V$ELK1_02	1063	0.543564448	7.76E-07	4.86E-05	2.28E-05
KEGG_ARRHYTHMOGENIC_RIGHT_VENTRICULAR_CARDIOMYOPATHY_ARVC	71	0.664765376	7.86E-07	0.000123796	2.29E-05
BROWNE_HCMV_INFECTION_14HR_DN	267	0.585329383	7.87E-07	0.000415658	2.29E-05
ACTGTAG,MIR-139	111	0.631865935	7.90E-07	6.64E-08	2.29E-05
V$ZIC3_01	229	0.592035834	7.92E-07	5.01E-05	2.29E-05
RNA_METABOLIC_PROCESS	788	0.549951496	9.08E-07	0.001438258	2.62E-05
KONDO_EZH2_TARGETS	212	0.595048221	9.14E-07	0.000106368	2.63E-05
KEGG_DILATED_CARDIOMYOPATHY	86	0.648546652	9.54E-07	6.73E-06	2.73E-05
V$ELF1_Q6	216	0.593991763	9.56E-07	0.000184006	2.73E-05
CTAWWWATA_V$RSRFC4_Q2	327	0.576572275	9.58E-07	0.000270051	2.73E-05
FORTSCHEGGER_PHF8_TARGETS_DN	679	0.55350898	9.79E-07	0.000207014	2.78E-05
V$MZF1_02	211	0.59496832	9.85E-07	5.94E-07	2.78E-05
PROTEIN_KINASE_CASCADE	275	0.583155057	1.03E-06	2.22E-05	2.90E-05
GTGCCAA,MIR-96	267	0.584357172	1.03E-06	0.000155693	2.90E-05
MODULE_12	328	0.57618691	1.04E-06	0.000141762	2.91E-05
ESC_V6.5_UP_EARLY.V1_DN	159	0.60888486	1.07E-06	1.96E-05	2.99E-05
STARK_PREFRONTAL_CORTEX_22Q11_DELETION_UP	181	0.602084269	1.08E-06	0.000643109	2.99E-05
REGULATION_OF_NUCLEOBASENUCLEOSIDENUCLEOTIDE_AND_NUCLEIC_ACID_METABOLIC_PROCESS	578	0.557615787	1.08E-06	0.004396682	3.00E-05
V$HAND1E47_01	230	0.59058941	1.09E-06	3.33E-06	3.03E-05
WGGAATGY_V$TEF1_Q6	324	0.576463821	1.10E-06	0.000222483	3.03E-05
MCBRYAN_PUBERTAL_BREAST_6_7WK_UP	179	0.602291818	1.17E-06	2.31E-05	3.19E-05
TRANSCRIPTION_DNA_DEPENDENT	593	0.55672024	1.17E-06	0.000936043	3.19E-05
V$MAZ_Q6	180	0.601965567	1.18E-06	2.74E-05	3.21E-05
V$OCT_C	228	0.590686029	1.18E-06	3.41E-05	3.21E-05
KEGG_HYPERTROPHIC_CARDIOMYOPATHY_HCM	80	0.652575159	1.19E-06	1.79E-06	3.21E-05
MODULE_13	475	0.563156202	1.19E-06	0.000144811	3.21E-05
V$CEBP_Q3	213	0.593727176	1.20E-06	1.84E-05	3.23E-05
RNA_BIOSYNTHETIC_PROCESS	595	0.556492927	1.23E-06	0.000919148	3.31E-05
KIM_ALL_DISORDERS_OLIGODENDROCYTE_NUMBER_CORR_UP	681	0.552877403	1.25E-06	7.04E-05	3.34E-05
V$TST1_01	221	0.591827388	1.26E-06	0.003065528	3.37E-05
ATGTAGC,MIR-221,MIR-222	128	0.620172722	1.32E-06	0.001059087	3.51E-05
CTTTGTA,MIR-524	391	0.569155673	1.32E-06	7.47E-05	3.51E-05
CAGCTTT,MIR-320	222	0.591412616	1.33E-06	0.00075918	3.51E-05
POSITIVE_REGULATION_OF_CELLULAR_PROCESS	637	0.55446558	1.33E-06	0.000127194	3.51E-05
V$PR_Q2	227	0.590326857	1.36E-06	3.65E-05	3.58E-05
REGULATION_OF_SIGNAL_TRANSDUCTION	214	0.592989231	1.37E-06	0.000183848	3.58E-05
V$RP58_01	182	0.600720974	1.38E-06	2.30E-05	3.60E-05
V$AP4_01	229	0.589808637	1.41E-06	0.000692954	3.66E-05
V$AML_Q6	233	0.589019573	1.41E-06	0.000386984	3.67E-05
POSITIVE_REGULATION_OF_BIOLOGICAL_PROCESS	673	0.55283017	1.45E-06	0.000130896	3.76E-05
TGFB_UP.V1_UP	177	0.601780079	1.49E-06	0.001290323	3.84E-05
BOQUEST_STEM_CELL_UP	239	0.587690061	1.50E-06	0.000159683	3.85E-05
GRAESSMANN_APOPTOSIS_BY_SERUM_DEPRIVATION_DN	212	0.592960323	1.53E-06	7.67E-05	3.92E-05
V$LHX3_01	204	0.594662506	1.56E-06	1.75E-05	3.99E-05
V$AP2_Q3	228	0.589531267	1.58E-06	2.23E-05	4.04E-05
GTPASE_REGULATOR_ACTIVITY	119	0.62360766	1.59E-06	7.66E-05	4.04E-05
PEDERSEN_METASTASIS_BY_ERBB2_ISOFORM_7	349	0.572489553	1.62E-06	5.80E-05	4.10E-05
GTATTAT,MIR-369-3P	189	0.597697167	1.80E-06	5.11E-05	4.55E-05
ATACTGT,MIR-144	182	0.599248457	1.92E-06	7.33E-05	4.84E-05
V$BACH1_01	234	0.587574075	1.95E-06	0.000411207	4.88E-05
V$IK3_01	196	0.595603454	1.95E-06	0.001013737	4.88E-05
KEGG_ECM_RECEPTOR_INTERACTION	83	0.646546682	1.95E-06	3.62E-06	4.88E-05
TRANSCRIPTION_FACTOR_BINDING	290	0.57872914	1.97E-06	9.53E-05	4.90E-05
GRESHOCK_CANCER_COPY_NUMBER_UP	312	0.575919884	1.98E-06	0.001478832	4.92E-05
REGULATION_OF_MOLECULAR_FUNCTION	302	0.577102729	2.01E-06	6.63E-07	4.97E-05
ENZYME_REGULATOR_ACTIVITY	303	0.576940462	2.03E-06	6.59E-05	5.01E-05
V$MEIS1_01	220	0.590000803	2.09E-06	0.001803081	5.15E-05
DIAZ_CHRONIC_MEYLOGENOUS_LEUKEMIA_UP	1267	0.538385011	2.11E-06	0.00385271	5.19E-05
HAN_SATB1_TARGETS_DN	401	0.566881519	2.13E-06	0.000198692	5.21E-05
V$AP4_Q5	231	0.587703937	2.17E-06	0.00065995	5.30E-05
WTGAAAT_UNKNOWN	522	0.558695216	2.19E-06	0.00022106	5.34E-05
GNF2_SPTA1	71	0.65745248	2.23E-06	0.00056787	5.41E-05
V$AP1_Q2_01	244	0.585240865	2.24E-06	0.000205004	5.42E-05
V$MEIS1BHOXA9_01	124	0.619231855	2.25E-06	0.000468731	5.43E-05
V$FOXJ2_02	204	0.593098102	2.26E-06	1.36E-05	5.45E-05
V$E2A_Q2	212	0.591254938	2.31E-06	0.000526273	5.55E-05
KEGG_PHOSPHATIDYLINOSITOL_SIGNALING_SYSTEM	75	0.652902735	2.33E-06	0.000217723	5.58E-05
V$ZIC1_01	233	0.587038065	2.34E-06	0.004458318	5.58E-05
PROTEIN_AMINO_ACID_PHOSPHORYLATION	260	0.582406207	2.36E-06	6.96E-05	5.62E-05
V$NKX62_Q2	216	0.590299343	2.38E-06	5.40E-05	5.64E-05
VERHAAK_GLIOBLASTOMA_MESENCHYMAL	189	0.596425748	2.40E-06	0.003317881	5.69E-05
ATGTTAA,MIR-302C	215	0.590435238	2.42E-06	0.001342915	5.71E-05
V$MYOD_Q6_01	233	0.586868151	2.44E-06	5.30E-05	5.75E-05
PID_ARF6_TRAFFICKINGPATHWAY	48	0.690577019	2.45E-06	6.12E-06	5.75E-05
V$NFY_Q6_01	243	0.584927524	2.54E-06	3.41E-05	5.94E-05
UDAYAKUMAR_MED1_TARGETS_DN	213	0.590534969	2.61E-06	0.000143506	6.09E-05
V$AP4_Q6_01	230	0.587114991	2.64E-06	6.46E-05	6.14E-05
ENZYME_BINDING	166	0.602307198	2.69E-06	0.001213743	6.24E-05
REACTOME_SIGNALLING_BY_NGF	200	0.593185087	2.75E-06	0.000229631	6.36E-05
MULLIGHAN_NPM1_MUTATED_SIGNATURE_2_DN	66	0.661590022	2.80E-06	0.000478064	6.47E-05
CAGCACT,MIR-512-3P	139	0.611456659	2.84E-06	0.00337127	6.54E-05
WEST_ADRENOCORTICAL_TUMOR_DN	483	0.560186822	2.90E-06	1.01E-05	6.67E-05
SYATTGTG_UNKNOWN	206	0.591576163	2.92E-06	7.95E-06	6.68E-05
V$MEF2_02	198	0.593351346	2.94E-06	0.001294162	6.72E-05
KEGG_LONG_TERM_DEPRESSION	66	0.660966656	3.04E-06	9.14E-06	6.93E-05
GENERATION_OF_NEURONS	79	0.647025655	3.11E-06	4.03E-05	7.06E-05
AGGGCAG,MIR-18A	125	0.616966403	3.13E-06	0.0003187	7.09E-05
DACOSTA_UV_RESPONSE_VIA_ERCC3_XPCS_DN	81	0.645115372	3.15E-06	0.00089272	7.12E-05
V$PAX4_04	187	0.595654673	3.20E-06	0.000400158	7.22E-05
BERENJENO_TRANSFORMED_BY_RHOA_DN	355	0.569646667	3.24E-06	0.001815766	7.28E-05
V$MAZR_01	202	0.591589073	3.57E-06	0.000488837	8.01E-05
REACTOME_INTEGRATION_OF_ENERGY_METABOLISM	111	0.623213263	3.63E-06	1.76E-05	8.12E-05
BILD_HRAS_ONCOGENIC_SIGNATURE	236	0.584715615	3.65E-06	0.001205684	8.12E-05
TRANSCRIPTION_FROM_RNA_POLYMERASE_II_PROMOTER	426	0.563320652	3.65E-06	0.001603689	8.12E-05
VERHAAK_GLIOBLASTOMA_CLASSICAL	190	0.594139152	3.80E-06	0.006378133	8.43E-05
MEMBRANE_FRACTION	324	0.572235175	3.87E-06	0.000278807	8.58E-05
PILON_KLF1_TARGETS_UP	443	0.561930267	3.89E-06	0.001105943	8.58E-05
V$HNF3ALPHA_Q6	181	0.596259588	3.94E-06	0.000377523	8.68E-05
SHEN_SMARCA2_TARGETS_DN	301	0.574795296	4.00E-06	2.34E-05	8.78E-05
CCCAGAG,MIR-326	137	0.610284237	4.13E-06	0.000534205	9.06E-05
BROWNE_HCMV_INFECTION_20HR_DN	91	0.635159913	4.15E-06	0.000332594	9.06E-05
REGULATION_OF_TRANSCRIPTIONDNA_DEPENDENT	431	0.562567238	4.16E-06	0.01481439	9.06E-05
BRUINS_UVC_RESPONSE_VIA_TP53_GROUP_A	788	0.546631782	4.18E-06	0.000267196	9.09E-05
TGACCTTG_V$SF1_Q6	213	0.588275844	4.46E-06	9.35E-05	9.66E-05
TRANSMEMBRANE_RECEPTOR_PROTEIN_TYROSINE_KINASE_SIGNALING_PATHWAY	79	0.644396348	4.54E-06	3.97E-05	9.80E-05
YKACATTT_UNKNOWN	248	0.581796878	4.54E-06	1.65E-06	9.80E-05
CTGAGCC,MIR-24	203	0.590294597	4.57E-06	0.009189712	9.83E-05
RECEPTOR_ACTIVITY	519	0.556839905	4.62E-06	0.000509999	9.91E-05
LIM_MAMMARY_LUMINAL_MATURE_DN	94	0.63216325	4.72E-06	9.73E-05	0.000101119
V$E4BP4_01	193	0.592401529	4.76E-06	4.31E-05	0.000101645
MORF_FOSL1	370	0.566978968	4.78E-06	2.81E-05	0.00010197
V$GATA3_01	214	0.587720333	4.84E-06	0.000178264	0.000102835
V$AP1_Q6_01	238	0.583100319	4.99E-06	0.002617506	0.000105752
V$COREBINDINGFACTOR_Q6	243	0.582231944	5.01E-06	0.000276292	0.000105966
FEVR_CTNNB1_TARGETS_UP	621	0.551836447	5.09E-06	0.000977171	0.00010729
V$CREBP1_01	155	0.602675246	5.10E-06	0.001676949	0.00010729
REACTOME_SIGNALING_BY_PDGF	115	0.619074247	5.12E-06	8.50E-05	0.000107444
TRANSCRIPTION_COFACTOR_ACTIVITY	217	0.58686111	5.14E-06	0.000319409	0.00010762
FIRESTEIN_PROLIFERATION	155	0.602536896	5.24E-06	0.001101859	0.000109209
V$MYOGENIN_Q6	238	0.582899399	5.24E-06	0.001944574	0.000109209
V$STAT5A_03	224	0.585393834	5.28E-06	0.003507805	0.000109738
V$RSRFC4_01	212	0.587719024	5.32E-06	0.000894693	0.000110366
V$STAT5A_04	185	0.59381286	5.36E-06	0.00143129	0.000110899
V$E12_Q6	239	0.582623871	5.37E-06	0.000337326	0.000110949
DOANE_RESPONSE_TO_ANDROGEN_UP	168	0.598378326	5.39E-06	0.000939747	0.000111046
TRANSLOCATED_GENES	224	0.585279077	5.42E-06	0.00079198	0.000111423
REACTOME_SIGNALING_BY_ERBB2	95	0.630530014	5.46E-06	0.000104091	0.000111994
DAVICIONI_MOLECULAR_ARMS_VS_ERMS_DN	165	0.598992391	5.70E-06	0.000186594	0.00011649
V$CREB_Q3	231	0.58376128	5.73E-06	0.000380251	0.000116898
PID_AJDISS_2PATHWAY	47	0.684919334	5.75E-06	0.002620908	0.000116948
YATTNATC_UNKNOWN	334	0.569777847	5.80E-06	0.000180943	0.000117695
ENK_UV_RESPONSE_EPIDERMIS_DN	477	0.558562276	5.82E-06	4.07E-05	0.000117836
V$GATA1_01	215	0.586716156	5.83E-06	2.19E-06	0.000117836
V$PXR_Q2	231	0.583646906	5.89E-06	0.01165134	0.000118746
DANG_BOUND_BY_MYC	1009	0.540721038	5.91E-06	0.002227959	0.000118943
V$T3R_Q6	221	0.585457496	5.95E-06	0.000217092	0.000119255
CHYLA_CBFA2T3_TARGETS_UP	347	0.568385253	5.96E-06	1.98E-05	0.000119255
chr16q22	126	0.612870203	6.02E-06	2.70E-05	0.000120316
CATTTCA,MIR-203	256	0.579389188	6.06E-06	0.001203836	0.000120749
REGULATION_OF_DEVELOPMENTAL_PROCESS	421	0.562077333	6.17E-06	4.92E-05	0.0001227
AMIT_EGF_RESPONSE_480_HELA	154	0.601881233	6.36E-06	0.003036637	0.000126145
V$AHRARNT_01	126	0.612544213	6.38E-06	0.000104619	0.00012631
AAAYRNCTG_UNKNOWN	325	0.570316292	6.51E-06	0.000476458	0.000128468
V$AP2GAMMA_01	228	0.583753	6.54E-06	0.001549331	0.000128747
MODULE_6	386	0.564522743	6.68E-06	0.011050497	0.00013132
V$GRE_C	113	0.618487298	6.74E-06	0.003096964	0.00013207
SENESE_HDAC1_TARGETS_DN	216	0.585868602	6.78E-06	3.98E-05	0.000132583
AACATTC,MIR-409-3P	132	0.609514402	6.93E-06	0.001299887	0.00013533
RODWELL_AGING_KIDNEY_UP	419	0.561832939	7.00E-06	5.27E-05	0.000136196
V$MTF1_Q4	212	0.586458206	7.11E-06	0.000358723	0.00013813
SWEET_KRAS_TARGETS_UP	74	0.645810876	7.19E-06	0.000516071	0.000139392
EBAUER_TARGETS_OF_PAX3_FOXO1_FUSION_UP	189	0.591432939	7.25E-06	1.67E-05	0.000140157
REGULATION_OF_RNA_METABOLIC_PROCESS	441	0.560182421	7.27E-06	0.020318353	0.000140174
KRAS.LUNG_UP.V1_UP	124	0.612693643	7.28E-06	0.001345038	0.000140174
REGULATION_OF_CATALYTIC_ACTIVITY	259	0.578181656	7.33E-06	4.20E-06	0.000140803
MORF_FDXR	214	0.585892311	7.38E-06	0.000972253	0.000141523
LOPEZ_MBD_TARGETS	855	0.543565099	7.48E-06	0.000444293	0.000142962
CAGTGTT,MIR-141,MIR-200A	285	0.574474539	7.52E-06	0.000207029	0.000143549
V$PAX4_02	211	0.586398644	7.55E-06	7.09E-06	0.000143695
V$MYB_Q5_01	235	0.581879636	7.61E-06	0.000133223	0.000144473
SENESE_HDAC3_TARGETS_DN	449	0.559489603	7.68E-06	0.001246543	0.000145518
V$RSRFC4_Q2	189	0.591134276	7.73E-06	0.001456426	0.000145929
ATAACCT,MIR-154	58	0.664034635	7.73E-06	7.81E-05	0.000145929
MODULE_1	337	0.568440777	7.80E-06	0.000542593	0.000146873
V$AP1_C	244	0.580222497	7.89E-06	0.000251432	0.000148173
V$ZIC2_01	225	0.583453082	7.99E-06	0.000178757	0.000149691
ENDOPLASMIC_RETICULUM	268	0.576516893	8.03E-06	0.00117533	0.000150184
GTGACGY_V$E4F1_Q6	570	0.552799817	8.09E-06	0.005360735	0.000151049
DELYS_THYROID_CANCER_DN	212	0.585845184	8.18E-06	0.00025153	0.000152262
GU_PDEF_TARGETS_UP	68	0.651079605	8.19E-06	0.003068088	0.000152262
GINESTIER_BREAST_CANCER_20Q13_AMPLIFICATION_DN	146	0.603207019	8.31E-06	0.000963063	0.000154118
V$PAX5_01	135	0.607269557	8.36E-06	0.000187475	0.000154544
NUCLEUS	1293	0.535577649	8.37E-06	0.00308069	0.000154544
V$GR_Q6_01	246	0.579614879	8.45E-06	0.001528985	0.000155761
RGAANNTTC_V$HSF1_01	395	0.562950432	8.68E-06	0.003065696	0.000159646
BENPORATH_OCT4_TARGETS	261	0.577188895	8.73E-06	0.002092074	0.000160238
V$MYOD_Q6	223	0.583288606	9.04E-06	0.000513601	0.000165487
ACEVEDO_FGFR1_TARGETS_IN_PROSTATE_CANCER_MODEL_DN	279	0.574543116	9.07E-06	0.000563931	0.00016562
GATTGGY_V$NFY_Q6_01	1033	0.539392295	9.12E-06	0.000102973	0.000166157
V$AP1_Q4	248	0.578974993	9.15E-06	0.00032525	0.00016636
V$MEF2_Q6_01	215	0.584736588	9.19E-06	0.000442288	0.00016681
V$CEBP_01	230	0.581841511	9.44E-06	1.96E-05	0.000170914
AAAGACA,MIR-511	176	0.593319901	9.69E-06	0.001916284	0.000175055
AGCACTT,MIR-93,MIR-302A,MIR-302B,MIR-302C,MIR-302D,MIR-372,MIR-373,MIR-520E,MIR-520A,MIR-526B,MIR-520B,MIR-520C,MIR-520D	310	0.570479187	9.80E-06	7.96E-05	0.000176817
V$MEF2_03	204	0.586611835	9.95E-06	0.001575509	0.00017904
GTGGTGA,MIR-197	62	0.656590177	9.98E-06	0.000171488	0.000179262
AGUIRRE_PANCREATIC_CANCER_COPY_NUMBER_UP	270	0.575351479	1.01E-05	8.49E-05	0.000180022
TRANSMEMBRANE_TRANSPORTER_ACTIVITY	355	0.565834277	1.01E-05	7.47E-05	0.000180022
SENESE_HDAC1_AND_HDAC2_TARGETS_DN	204	0.586549103	1.01E-05	0.000167819	0.000180022
CELL_PROLIFERATION_GO_0008283	477	0.556866999	1.04E-05	0.000804623	0.000184359
CELL_FRACTION	462	0.55773761	1.04E-05	0.000281551	0.000185549
PHOSPHORIC_ESTER_HYDROLASE_ACTIVITY	143	0.603029441	1.05E-05	0.000247247	0.000185819
V$GR_Q6	231	0.581182124	1.06E-05	0.002027194	0.000187109
V$SRF_Q5_01	199	0.587357727	1.07E-05	0.000225229	0.000188625
V$FREAC3_01	221	0.582919691	1.07E-05	8.34E-05	0.000188936
TATTATA,MIR-374	261	0.576342064	1.08E-05	4.04E-05	0.000189817
MYC_UP.V1_UP	153	0.599436651	1.09E-05	0.00019385	0.00019073
YAGI_AML_WITH_T_8_21_TRANSLOCATION	327	0.568214525	1.11E-05	0.002956688	0.000193782
RUTELLA_RESPONSE_TO_CSF2RB_AND_IL4_UP	298	0.571306532	1.14E-05	0.000585657	0.000198557
MEISSNER_NPC_HCP_WITH_H3K4ME3_AND_H3K27ME3	137	0.604788588	1.14E-05	4.57E-05	0.000198557
ACCAATC,MIR-509	44	0.684361692	1.16E-05	1.32E-07	0.000201543
V$ATF4_Q2	225	0.581787201	1.18E-05	0.000542179	0.000204197
ION_BINDING	257	0.576571497	1.18E-05	5.24E-05	0.000204225
KRIGE_RESPONSE_TO_TOSEDOSTAT_6HR_UP	812	0.543527583	1.22E-05	0.000139615	0.00021178
CREIGHTON_ENDOCRINE_THERAPY_RESISTANCE_1	447	0.558141398	1.24E-05	9.88E-05	0.000214459
V$SP1_01	215	0.583387238	1.25E-05	0.000132188	0.000214811
V$BACH2_01	244	0.578282113	1.26E-05	0.000205004	0.000216599
ORGAN_MORPHOGENESIS	134	0.60531643	1.27E-05	0.000773195	0.000218552
GRAESSMANN_APOPTOSIS_BY_DOXORUBICIN_UP	1037	0.53861641	1.28E-05	0.001493315	0.000219892
ASTIER_INTEGRIN_SIGNALING	57	0.661099983	1.29E-05	0.00174245	0.000220325
V$LYF1_01	233	0.579957241	1.30E-05	0.001146118	0.000221577
V$MAF_Q6	231	0.580264262	1.31E-05	0.001708444	0.000222927
TATAAA_V$TATA_01	1154	0.536619897	1.34E-05	0.001220782	0.000227449
PURBEY_TARGETS_OF_CTBP1_NOT_SATB1_DN	384	0.56238393	1.34E-05	8.52E-05	0.000227449
BENPORATH_SOX2_TARGETS	649	0.548221537	1.37E-05	0.00874331	0.000231395
KEGG_PATHWAYS_IN_CANCER	313	0.56877453	1.42E-05	0.003465315	0.000239991
GNF2_RAD23A	62	0.653280624	1.49E-05	0.000771301	0.000251083
V$STAT6_02	235	0.578994932	1.50E-05	5.79E-05	0.000252748
REGULATION_OF_TRANSCRIPTION_FROM_RNA_POLYMERASE_II_PROMOTER	269	0.573875299	1.51E-05	0.035577568	0.00025315
V$POU3F2_02	232	0.579398102	1.54E-05	0.000268996	0.000257665
REACTOME_COLLAGEN_FORMATION	52	0.667026055	1.54E-05	9.80E-05	0.000257689
TCCATTKW_UNKNOWN	212	0.582992048	1.55E-05	2.70E-05	0.000258372
TAGCTTT,MIR-9	207	0.583846637	1.59E-05	0.00221604	0.000265403
V$AMEF2_Q6	228	0.579879703	1.61E-05	0.000975372	0.000267883
GGGCATT,MIR-365	100	0.620182297	1.63E-05	0.000129133	0.000271187
V$CREL_01	243	0.577284285	1.65E-05	0.002020181	0.000274241
V$LXR_DR4_Q3	81	0.633285542	1.68E-05	0.007117008	0.000277388
KIM_ALL_DISORDERS_CALB1_CORR_UP	496	0.554335619	1.69E-05	0.000572252	0.000278776
BIOCARTA_CHREBP2_PATHWAY	40	0.689401972	1.69E-05	2.81E-05	0.000278776
MODULE_33	348	0.564645282	1.70E-05	0.000116158	0.000278776
GNF2_ANK1	65	0.64825776	1.78E-05	0.002698361	0.000290681
GNF2_SPTB	65	0.64825776	1.78E-05	0.002698361	0.000290681
RODWELL_AGING_KIDNEY_DN	120	0.609245622	1.78E-05	3.06E-05	0.000290681
YAATNRNNNYNATT_UNKNOWN	94	0.623254475	1.81E-05	0.000378801	0.00029437
CCTGCTG,MIR-214	213	0.582091436	1.81E-05	0.007853306	0.00029437
V$IRF1_Q6	238	0.57766805	1.82E-05	0.002014687	0.00029621
TNF-alpha	728	0.544857957	1.85E-05	0.001526721	0.000300321
BROWNE_HCMV_INFECTION_18HR_DN	161	0.594164872	1.86E-05	0.001174596	0.00030042
V$TITF1_Q3	211	0.582341108	1.86E-05	0.000374913	0.00030042
SENESE_HDAC1_AND_HDAC2_TARGETS_UP	214	0.581765283	1.86E-05	0.000206791	0.00030042
POTTI_TOPOTECAN_SENSITIVITY	114	0.611738678	1.87E-05	0.000714299	0.000301884
V$LBP1_Q6	207	0.583081852	1.88E-05	0.00893648	0.000301987
V$OCT1_01	232	0.578512722	1.88E-05	0.000120852	0.000302006
KINASE_BINDING	67	0.645443499	1.91E-05	0.018177847	0.000306137
GATAAGR_V$GATA_C	268	0.572989645	1.94E-05	0.001477553	0.000309682
V$NRF1_Q6	219	0.580641818	1.94E-05	0.000986983	0.000310072
GNF2_BNIP3L	62	0.650993856	1.95E-05	0.000771301	0.000311119
V$HIF1_Q3	198	0.584734048	1.96E-05	3.63E-05	0.000311347
LINSLEY_MIR16_TARGETS	184	0.587845026	1.97E-05	0.000376023	0.000312437
CACTTTG,MIR-520G,MIR-520H	209	0.582388264	2.00E-05	0.006573564	0.000317363
PID_RAC1_REG_PATHWAY	36	0.697593461	2.03E-05	0.003693682	0.000321523
SABATES_COLORECTAL_ADENOMA_DN	251	0.575134326	2.06E-05	0.0019828	0.00032492
MANALO_HYPOXIA_UP	189	0.586429164	2.08E-05	0.000165248	0.00032684
JAATINEN_HEMATOPOIETIC_STEM_CELL_UP	264	0.573166346	2.12E-05	0.004574688	0.000332527
V$AP2_Q6_01	245	0.575915661	2.12E-05	0.004409887	0.000332527
V$TGIF_01	222	0.579701063	2.12E-05	0.00970805	0.000332638
V$FREAC2_01	228	0.578495732	2.20E-05	0.000251131	0.000344171
V$PBX1_02	109	0.612966275	2.29E-05	0.000445109	0.000357906
ENZYME_ACTIVATOR_ACTIVITY	117	0.608886815	2.36E-05	0.000876312	0.000367029
V$SP1_Q6	228	0.578182242	2.36E-05	0.002283658	0.000367168
THUM_SYSTOLIC_HEART_FAILURE_DN	206	0.58219692	2.37E-05	0.001709158	0.000367617
GTGCAAT,MIR-25,MIR-32,MIR-92,MIR-363,MIR-367	276	0.571103288	2.38E-05	0.001346948	0.000368248
MORF_AP3D1	120	0.607455118	2.38E-05	0.003449912	0.000368248
LINDGREN_BLADDER_CANCER_CLUSTER_3_DN	201	0.583169793	2.39E-05	0.001502596	0.000368248
V$FOXD3_01	180	0.587630593	2.49E-05	0.000101248	0.000383696
CHARAFE_BREAST_CANCER_LUMINAL_VS_BASAL_DN	412	0.558186053	2.52E-05	6.37E-05	0.000386952
NEURON_DIFFERENTIATION	72	0.638115016	2.53E-05	0.000150523	0.000387763
ATGAAGG,MIR-205	138	0.599761951	2.59E-05	6.80E-06	0.000396945
V$AR_01	137	0.600105147	2.60E-05	0.000557321	0.000397471
PROTEIN_TYROSINE_PHOSPHATASE_ACTIVITY	52	0.662114044	2.62E-05	0.000569647	0.00039968
V$FOXO4_02	230	0.577359034	2.63E-05	0.008967874	0.000401318
V$LEF1_Q6	231	0.577122224	2.67E-05	0.000202804	0.000407001
TCANNTGAY_V$SREBP1_01	415	0.557767032	2.68E-05	0.000225364	0.000407147
GTGCCAT,MIR-183	156	0.593633102	2.70E-05	0.00055638	0.000410015
REACTOME_SIGNALING_BY_FGFR_IN_DISEASE	120	0.606629296	2.72E-05	0.000609775	0.000411976
V$ERR1_Q2	225	0.578046133	2.73E-05	0.000371615	0.000411976
CATTGTYY_V$SOX9_B1	328	0.564715124	2.78E-05	0.004611588	0.000419287
MATSUDA_NATURAL_KILLER_DIFFERENTIATION	440	0.556008513	2.78E-05	0.003894025	0.000419287
V$TAL1BETAITF2_01	225	0.577913035	2.81E-05	0.002133437	0.000421987
chr12q24	193	0.583871	2.92E-05	0.000109343	0.000438233
LEIN_OLIGODENDROCYTE_MARKERS	69	0.639851639	2.93E-05	0.000539422	0.000438724
DURAND_STROMA_MAX_UP	251	0.573619381	2.93E-05	0.001112395	0.000438724
V$NFAT_Q6	213	0.579796455	2.97E-05	8.27E-05	0.00044299
BUYTAERT_PHOTODYNAMIC_THERAPY_STRESS_UP	749	0.543055056	2.98E-05	6.79E-05	0.000444096
V$EGR_Q6	251	0.573502928	3.01E-05	0.002734487	0.00044836
IL-2	586	0.548399011	3.09E-05	0.000601538	0.000458147
V$MYOD_01	229	0.576776877	3.11E-05	0.000713069	0.000459995
ONKEN_UVEAL_MELANOMA_DN	473	0.553711137	3.11E-05	0.000777685	0.000459995
V$SRF_Q4	195	0.583061088	3.16E-05	0.000257395	0.000466431
BRUINS_UVC_RESPONSE_EARLY_LATE	276	0.569927905	3.17E-05	0.000943952	0.000467208
AGGGCCA,MIR-328	68	0.640174533	3.19E-05	0.000614795	0.000469896
BERTUCCI_MEDULLARY_VS_DUCTAL_BREAST_CANCER_DN	151	0.594183533	3.22E-05	0.010860378	0.000473703
MORF_FANCG	157	0.592331163	3.25E-05	0.000498268	0.000476998
GTGGGTGK_UNKNOWN	254	0.572689866	3.29E-05	0.000211452	0.000482442
Androgen Receptor	498	0.552151289	3.34E-05	0.000132456	0.000488509
TGGNNNNNNKCCAR_UNKNOWN	367	0.560557245	3.36E-05	0.000469652	0.000489804
RIGGI_EWING_SARCOMA_PROGENITOR_UP	385	0.55906988	3.43E-05	0.00061834	0.000499857
GACTGTT,MIR-212,MIR-132	142	0.596734214	3.44E-05	0.001709107	0.000499857
V$TEF_Q6	224	0.577050878	3.52E-05	5.84E-06	0.000510823
V$E47_01	228	0.576363879	3.53E-05	0.001330741	0.00051162
TRANSCRIPTION_ACTIVATOR_ACTIVITY	167	0.589084585	3.54E-05	0.000937939	0.000512926
WWTAAGGC_UNKNOWN	126	0.602393482	3.59E-05	9.65E-05	0.000518221
BENPORATH_NOS_TARGETS	162	0.59032281	3.62E-05	0.001737829	0.000522265
MODULE_60	382	0.559061145	3.67E-05	0.001221471	0.00052752
V$CART1_01	195	0.58231708	3.67E-05	0.001420042	0.00052752
ACATATC,MIR-190	54	0.655922175	3.68E-05	3.06E-06	0.00052752
ZHAN_MULTIPLE_MYELOMA_CD2_UP	43	0.674682528	3.68E-05	0.000312102	0.00052752
V$GATA1_04	221	0.577321532	3.71E-05	0.000459464	0.000529648
V$SOX9_B1	214	0.578562478	3.71E-05	0.003158876	0.000529648
TNCATNTCCYR_UNKNOWN	112	0.608341679	3.72E-05	0.00079693	0.000529648
SCHLESINGER_METHYLATED_DE_NOVO_IN_CANCER	82	0.626458752	3.75E-05	0.000253774	0.000533768
V$AP1FJ_Q2	245	0.573418322	3.76E-05	0.000415052	0.000533768
V$AREB6_04	225	0.576565175	3.77E-05	0.006484205	0.000534373
V$IK1_01	250	0.572663807	3.78E-05	0.002659283	0.000535003
SUBSTRATE_SPECIFIC_TRANSMEMBRANE_TRANSPORTER_ACTIVITY	325	0.563805884	3.81E-05	0.000155281	0.000538353
MULLIGHAN_NPM1_MUTATED_SIGNATURE_1_DN	114	0.607219887	3.82E-05	0.007283905	0.000538525
V$MEIS1AHOXA9_01	102	0.613190653	3.89E-05	0.000995293	0.000548025
V$ATF1_Q6	211	0.578813488	3.95E-05	0.000494606	0.000555732
V$STAT3_02	134	0.598696172	3.97E-05	0.002656213	0.000558038
V$HFH4_01	173	0.586926308	3.98E-05	1.72E-05	0.000558208
INTRACELLULAR_ORGANELLE_PART	1091	0.535310616	4.03E-05	0.0009112	0.00056417
LASTOWSKA_NEUROBLASTOMA_COPY_NUMBER_DN	708	0.543344249	4.20E-05	0.00021244	0.000586775
V$ETS1_B	226	0.575805437	4.28E-05	0.003348793	0.000597414
V$CDPCR3HD_01	202	0.580111605	4.31E-05	0.000488837	0.000599891
V$MYCMAX_02	235	0.574317466	4.32E-05	0.000839068	0.000600329
KONDO_PROSTATE_CANCER_HCP_WITH_H3K27ME3	87	0.621651462	4.37E-05	0.000507065	0.000605998
V$NGFIC_01	224	0.576041134	4.37E-05	0.001483882	0.000605998
V$TATA_C	258	0.570901583	4.38E-05	0.004889071	0.000605998
CALCIUM_ION_BINDING	99	0.614034574	4.39E-05	0.002444398	0.000606526
V$GR_01	182	0.584251749	4.40E-05	0.000747901	0.000606526
REACTOME_SIGNALING_BY_INSULIN_RECEPTOR	105	0.610727258	4.40E-05	0.00015704	0.000606526
DAZARD_RESPONSE_TO_UV_NHEK_DN	293	0.566537932	4.43E-05	0.001058302	0.000608894
MODULE_41	506	0.550846172	4.47E-05	0.000201704	0.000612309
RCGCANGCGY_V$NRF1_Q6	793	0.540876768	4.47E-05	0.001893801	0.000612309
FOSTER_TOLERANT_MACROPHAGE_DN	374	0.558957629	4.48E-05	0.005236662	0.000612309
AAAGGAT,MIR-501	111	0.607591418	4.48E-05	0.001611786	0.000612309
RODWELL_AGING_KIDNEY_NO_BLOOD_DN	125	0.601385752	4.51E-05	0.001922876	0.00061456
ORGANELLE_PART	1096	0.534989486	4.52E-05	0.000986535	0.000615066
GEORGES_TARGETS_OF_MIR192_AND_MIR215	771	0.541403861	4.53E-05	0.002545851	0.000615397
WANG_CLIM2_TARGETS_UP	212	0.577934823	4.57E-05	0.000504357	0.000619548
V$AP2ALPHA_01	215	0.57739042	4.57E-05	0.004521902	0.000619548
ONDER_CDH1_TARGETS_2_DN	429	0.55501045	4.62E-05	0.001536308	0.000624434
MODULE_19	286	0.567159843	4.62E-05	0.000363659	0.000624434
PID_INTEGRIN1_PATHWAY	64	0.641228044	4.65E-05	0.002586377	0.000627125
V$PU1_Q6	216	0.577116274	4.66E-05	0.000600829	0.00062824
GGCAGCT,MIR-22	206	0.578929181	4.68E-05	0.002727001	0.00062973
V$OSF2_Q6	238	0.573453927	4.71E-05	0.00079307	0.000632838
RUTELLA_RESPONSE_TO_HGF_VS_CSF2RB_AND_IL4_DN	216	0.577014479	4.76E-05	0.003069202	0.000636837
MULLIGHAN_NPM1_SIGNATURE_3_DN	146	0.593525303	4.77E-05	0.017983196	0.000636837
SANSOM_APC_MYC_TARGETS	192	0.581634589	4.77E-05	0.00345511	0.000636837
V$AML1_01	244	0.572491396	4.78E-05	0.000102511	0.000636837
V$AML1_Q6	244	0.572491396	4.78E-05	0.000102511	0.000636837
TRANSMEMBRANE_RECEPTOR_ACTIVITY	370	0.559025489	4.79E-05	0.002607782	0.000637117
V$NRF2_Q4	222	0.575937197	4.80E-05	0.001152901	0.000638152
IKEDA_MIR30_TARGETS_UP	108	0.608533964	4.85E-05	5.55E-05	0.000643412
V$STAT1_03	230	0.574526368	4.90E-05	0.003526302	0.000648889
V$AR_Q2	112	0.606510287	4.91E-05	2.04E-05	0.000648955
V$CHX10_01	200	0.579743878	5.02E-05	0.005243439	0.000663203
V$NKX61_01	210	0.577831657	5.03E-05	0.000481766	0.000663216
MORF_HDAC1	233	0.573855318	5.11E-05	0.003363459	0.000672695
PROTEIN_KINASE_BINDING	59	0.646110821	5.17E-05	0.018701874	0.00067884
BYSTRYKH_HEMATOPOIESIS_STEM_CELL_QTL_TRANS	822	0.539792385	5.22E-05	0.00354253	0.000684332
NIELSEN_GIST	86	0.620993224	5.23E-05	0.002645832	0.000685655
REACTOME_CHONDROITIN_SULFATE_DERMATAN_SULFATE_METABOLISM	42	0.672746582	5.34E-05	0.001821418	0.000698751
KEGG_VASCULAR_SMOOTH_MUSCLE_CONTRACTION	110	0.606865224	5.37E-05	0.000610296	0.000701498
GNF2_TAL1	65	0.638869096	5.38E-05	0.002698361	0.000701501
SERVITJA_ISLET_HNF1A_TARGETS_UP	153	0.590646274	5.42E-05	6.51E-06	0.000705733
AAAGGGA,MIR-204,MIR-211	206	0.578182998	5.45E-05	0.000691438	0.000708717
V$SMAD3_Q6	208	0.57777716	5.49E-05	0.005119997	0.000712346
SENESE_HDAC1_TARGETS_UP	406	0.555838477	5.61E-05	0.000395838	0.000726817
BROWNE_HCMV_INFECTION_12HR_DN	91	0.617063318	5.66E-05	2.06E-06	0.000731053
V$GATA1_05	249	0.571013626	5.66E-05	0.000130549	0.000731053
REACTOME_METABOLISM_OF_CARBOHYDRATES	213	0.576699795	5.68E-05	8.31E-05	0.000731923
V$TFIIA_Q6	228	0.574157818	5.68E-05	0.002323029	0.000731923
V$MSX1_01	159	0.588627005	5.72E-05	2.79E-05	0.000736128
V$OLF1_01	238	0.572498164	5.81E-05	0.003626047	0.000745933
PHOSPHOPROTEIN_PHOSPHATASE_ACTIVITY	76	0.627708775	5.90E-05	0.000233327	0.000756765
REACTOME_OTHER_SEMAPHORIN_INTERACTIONS	14	0.796517189	6.10E-05	0.000191726	0.000781309
V$EVI1_05	155	0.589344754	6.15E-05	0.001905593	0.000786393
V$NKX3A_01	203	0.578096708	6.22E-05	4.38E-05	0.000794132
V$CEBPB_02	229	0.573441193	6.39E-05	3.01E-05	0.000815254
KEGG_LONG_TERM_POTENTIATION	65	0.637315115	6.42E-05	0.000928495	0.000817414
ZWANG_CLASS_1_TRANSIENTLY_INDUCED_BY_EGF	455	0.552336329	6.45E-05	0.002695154	0.00081948
ELVIDGE_HYPOXIA_UP	157	0.588490377	6.47E-05	0.003110993	0.000821049
BASAKI_YBX1_TARGETS_DN	337	0.56060246	6.53E-05	0.018261996	0.00082775
V$GCM_Q2	215	0.575652344	6.55E-05	0.000323893	0.000829218
V$TAL1BETAE47_01	214	0.575746279	6.66E-05	0.000216471	0.000841822
NIKOLSKY_BREAST_CANCER_12Q24_AMPLICON	15	0.78481984	6.68E-05	0.002179951	0.000842219
VERRECCHIA_DELAYED_RESPONSE_TO_TGFB1	38	0.678963969	6.72E-05	0.001553085	0.000846282
V$SRF_C	196	0.579060139	6.74E-05	5.31E-05	0.000846962
MODULE_163	491	0.550276297	6.74E-05	0.00282066	0.000846962
V$PR_02	122	0.599938875	6.85E-05	0.002307264	0.000859005
MORF_RAB1A	179	0.582497659	6.99E-05	0.001490425	0.000875937
CATION_TRANSMEMBRANE_TRANSPORTER_ACTIVITY	203	0.577490019	7.02E-05	0.00014872	0.000877893
ST_INTEGRIN_SIGNALING_PATHWAY	78	0.624602084	7.08E-05	0.001311078	0.000882107
V$OCT1_B	232	0.572491419	7.08E-05	0.000493915	0.000882107
MODULE_47	211	0.575974991	7.08E-05	0.001362952	0.000882107
PID_PDGFRBPATHWAY	126	0.598034843	7.19E-05	0.000974724	0.000894422
KEGG_MAPK_SIGNALING_PATHWAY	255	0.569093495	7.22E-05	0.001167515	0.000896086
ACACTAC,MIR-142-3P	115	0.602537602	7.25E-05	0.000114107	0.000899065
V$SPZ1_01	209	0.576125255	7.39E-05	0.001271424	0.000914669
REACTOME_GLYCOSAMINOGLYCAN_METABOLISM	101	0.60921535	7.42E-05	8.16E-05	0.000917381
V$OCT1_Q5_01	230	0.572502569	7.54E-05	0.000557694	0.000931023
V$OCT_Q6	225	0.57321064	7.68E-05	0.000501717	0.000945608
V$EGR1_01	241	0.57076024	7.68E-05	0.001843909	0.000945608
MARTINEZ_RB1_AND_TP53_TARGETS_UP	546	0.547302541	7.75E-05	0.004972063	0.000953029
KEGG_INSULIN_SIGNALING_PATHWAY	131	0.595616614	7.84E-05	3.08E-05	0.000962094
ATTCTTT,MIR-186	240	0.570728729	7.98E-05	0.032004414	0.000978014
CCCNNNNNNAAGWT_UNKNOWN	86	0.617722157	8.01E-05	9.59E-06	0.000980077
AAGCAAT,MIR-137	193	0.578764384	8.02E-05	0.005425322	0.000980077
DUTERTRE_ESTRADIOL_RESPONSE_24HR_DN	468	0.550876968	8.05E-05	2.93E-05	0.000982583
REACTOME_SIGNALING_BY_EGFR_IN_CANCER	102	0.608062792	8.09E-05	0.000290179	0.000986274
V$MEF2_01	126	0.597101895	8.32E-05	0.001288473	0.001012372
SENESE_HDAC3_TARGETS_UP	445	0.551933266	8.57E-05	0.001329026	0.001041315
MODULE_23	524	0.547936205	8.59E-05	0.000926487	0.0010421
V$LMO2COM_01	235	0.571023025	8.77E-05	0.001096864	0.0010626
ACTACCT,MIR-196A,MIR-196B	127	0.596332893	8.84E-05	6.38E-05	0.001069282
HOFFMANN_PRE_BI_TO_LARGE_PRE_BII_LYMPHOCYTE_DN	70	0.629533419	8.90E-05	0.000758389	0.001075232
V$DR4_Q2	229	0.571844633	8.94E-05	0.004193438	0.001078836
KEGG_REGULATION_OF_ACTIN_CYTOSKELETON	200	0.576808736	8.97E-05	0.002341009	0.001080817
MORF_AP2M1	199	0.576990219	8.99E-05	0.0061556	0.001080817
KEGG_OOCYTE_MEIOSIS	105	0.605768265	9.00E-05	0.000840671	0.001080817
DEBIASI_APOPTOSIS_BY_REOVIRUS_INFECTION_DN	261	0.567297789	9.03E-05	0.000776106	0.001083841
MORF_MAGEA9	373	0.556406234	9.10E-05	0.000576834	0.001090457
TORCHIA_TARGETS_OF_EWSR1_FLI1_FUSION_UP	238	0.570326668	9.25E-05	0.000215485	0.001106755
BAELDE_DIABETIC_NEPHROPATHY_DN	407	0.553962701	9.30E-05	0.000223782	0.001110727
MIKKELSEN_IPS_WITH_HCP_H3K27ME3	96	0.610284268	9.38E-05	0.000148361	0.001118923
NIKOLSKY_MUTATED_AND_AMPLIFIED_IN_BREAST_CANCER	87	0.615796852	9.41E-05	3.58E-05	0.00112146
MODULE_95	487	0.549356924	9.47E-05	0.0037315	0.001127209
V$NMYC_01	243	0.56944167	9.58E-05	0.000303731	0.001138565
PHONG_TNF_RESPONSE_NOT_VIA_P38	320	0.560608367	9.60E-05	0.000293878	0.001139161
V$CP2_01	235	0.570567219	9.65E-05	0.002320024	0.001143551
MORF_ESR1	158	0.585863502	9.74E-05	0.028149685	0.001152213
V$HP1SITEFACTOR_Q6	204	0.575626822	9.77E-05	0.00065931	0.001154012
GAUSSMANN_MLL_AF4_FUSION_TARGETS_A_UP	154	0.58689536	9.85E-05	0.000767064	0.001162471
RAF-mapk	323	0.560214397	9.88E-05	0.001142412	0.001163913
KRAS.600.LUNG.BREAST_UP.V1_UP	250	0.568257528	0.000100388	0.028235561	0.001181352
LEE_LIVER_CANCER_CIPROFIBRATE_UP	58	0.641078132	0.000100769	0.001095263	0.001184203
V$GATA1_02	212	0.574011814	0.000101369	0.001321639	0.001189623
V$TCF1P_Q6	229	0.57121824	0.000101791	0.009542108	0.001192949
HORIUCHI_WTAP_TARGETS_UP	274	0.565159822	0.000102087	0.00297588	0.001194783
GCM_MAP4K4	158	0.585537109	0.000102988	0.003258191	0.001203685
V$PAX4_03	227	0.571398214	0.000104541	0.000396603	0.001220168
POSITIVE_REGULATION_OF_CATALYTIC_ACTIVITY	155	0.586254457	0.000104765	0.001341887	0.001220854
PASINI_SUZ12_TARGETS_DN	287	0.563567939	0.000104885	0.000119056	0.001220854
REN_ALVEOLAR_RHABDOMYOSARCOMA_DN	363	0.556608008	0.000105168	0.013956053	0.001221191
PID_ALPHASYNUCLEIN_PATHWAY	31	0.692292478	0.000105199	0.000676574	0.001221191
NEUROLOGICAL_SYSTEM_PROCESS	352	0.557363195	0.000108109	0.000117789	0.001253273
AAGCACT,MIR-520F	212	0.57364929	0.000108917	0.000490216	0.001259729
MODULE_248	118	0.598511035	0.00010896	0.00163999	0.001259729
PID_BCR_5PATHWAY	61	0.636769937	0.000109792	0.001667656	0.001267644
KRAS.600_UP.V1_UP	247	0.568192257	0.000111086	0.013551883	0.001280848
BENPORATH_MYC_MAX_TARGETS	714	0.540485428	0.000112828	0.030861512	0.00129919
SCHLOSSER_SERUM_RESPONSE_AUGMENTED_BY_MYC	98	0.60776204	0.000113255	4.39E-05	0.001301863
REACTOME_GABA_RECEPTOR_ACTIVATION	50	0.650698225	0.000113364	0.002206209	0.001301863
YATGNWAAT_V$OCT_C	317	0.560165793	0.000114386	0.000895846	0.001310422
CHEMNITZ_RESPONSE_TO_PROSTAGLANDIN_E2_DN	336	0.558463536	0.000114415	0.000746615	0.001310422
GCTCTTG,MIR-335	79	0.61981041	0.000115502	0.014289272	0.001318924
MARTINEZ_TP53_TARGETS_UP	547	0.546003726	0.000115607	0.003773527	0.001318924
TRANSCRIPTION_FACTOR_ACTIVITY	334	0.558589536	0.000115726	0.019285515	0.001318924
KINSEY_TARGETS_OF_EWSR1_FLII_FUSION_DN	294	0.562391028	0.000115773	0.013272548	0.001318924
DNA_BINDING	563	0.545336638	0.000116529	0.025520104	0.001325768
TGTGTGA,MIR-377	176	0.580363833	0.000117115	0.000320688	0.00133067
GAGACTG,MIR-452	87	0.614052378	0.000117517	0.000364303	0.001333468
KRIGE_RESPONSE_TO_TOSEDOSTAT_24HR_DN	881	0.536373373	0.000122669	0.000524899	0.001390088
REACTOME_TRANSMEMBRANE_TRANSPORT_OF_SMALL_MOLECULES	391	0.55399055	0.000122988	0.000330151	0.001391863
MORF_RAGE	139	0.590004033	0.000123867	0.000979272	0.001399954
MOHANKUMAR_TLX1_TARGETS_UP	370	0.555441269	0.000124085	0.001612807	0.00140058
MCBRYAN_PUBERTAL_TGFB1_TARGETS_UP	158	0.584336621	0.000126364	0.006923947	0.001423496
GRAESSMANN_RESPONSE_TO_MC_AND_SERUM_DEPRIVATION_DN	76	0.621376657	0.000126448	0.005147127	0.001423496
YAGI_AML_WITH_11Q23_REARRANGED	311	0.56028946	0.000127159	0.000358721	0.001429626
MORF_DAP3	178	0.579411166	0.000128222	0.001951988	0.001438931
DEURIG_T_CELL_PROLYMPHOCYTIC_LEUKEMIA_UP	332	0.558341474	0.000128323	0.002190876	0.001438931
V$HNF1_Q6	229	0.57006982	0.000128776	0.000401067	0.001442125
MAPKKK_CASCADE_GO_0000165	96	0.607851318	0.000129691	0.001457121	0.00145047
PHONG_TNF_RESPONSE_VIA_P38_COMPLETE	214	0.572404841	0.000130178	0.016438983	0.001454026
V$HNF1_C	214	0.572171516	0.000136275	0.000760589	0.00152014
FONTAINE_FOLLICULAR_THYROID_ADENOMA_UP	67	0.628370124	0.000139262	0.000635615	0.001551446
V$WHN_B	225	0.570281508	0.000139619	0.001146745	0.001553393
GGCAGTG,MIR-324-3P	88	0.612000443	0.000140352	0.000749352	0.001559529
TCTGGAC,MIR-198	79	0.618153274	0.000140881	0.01464935	0.001563378
ION_TRANSPORT	176	0.579312562	0.000141279	0.005073267	0.001565765
MORF_PSMF1	157	0.583905445	0.000142089	0.002200538	0.001571063
POSITIVE_REGULATION_OF_CELLULAR_METABOLIC_PROCESS	215	0.571790749	0.000142124	0.000625241	0.001571063
V$CDPCR1_01	116	0.59749917	0.000142635	0.000932512	0.001574683
TTTGTAG,MIR-520D	308	0.559983108	0.000146207	0.026160869	0.001611361
V$HIF1_Q5	217	0.571306283	0.000146549	0.001092778	0.001611361
TONKS_TARGETS_OF_RUNX1_RUNX1T1_FUSION_MONOCYTE_UP	189	0.576344148	0.00014694	0.000252266	0.001611361
GCACCTT,MIR-18A,MIR-18B	109	0.600352604	0.000146942	0.000965922	0.001611361
REACTOME_PLATELET_HOMEOSTASIS	73	0.622526169	0.000146982	0.000156814	0.001611361
V$POU1F1_Q6	216	0.57145091	0.000147086	0.006584509	0.001611361
MUSCLE_DEVELOPMENT	85	0.613522181	0.000148	0.001794953	0.00161931
CAHOY_NEURONAL	93	0.608434901	0.000150186	0.004956569	0.001641129
MODULE_147	100	0.604572809	0.000150469	0.000319617	0.001642123
ATP_BINDING	144	0.587184396	0.000151529	0.000443292	0.001651591
ZHENG_FOXP3_TARGETS_IN_T_LYMPHOCYTE_DN	33	0.681337729	0.00015555	0.00041227	0.001693256
chr11p11	55	0.640458332	0.000156674	0.000110799	0.00170269
V$NFKAPPAB_01	233	0.568492597	0.000157214	0.004387119	0.00170269
IWANAGA_CARCINOGENESIS_BY_KRAS_PTEN_DN	314	0.5591058	0.00015724	0.006880384	0.00170269
TTCYRGAA_UNKNOWN	283	0.562213001	0.000157352	0.010318222	0.00170269
RUTELLA_RESPONSE_TO_HGF_UP	376	0.554079394	0.000157576	0.000830924	0.00170269
TCCAGAG,MIR-518C	133	0.590439895	0.000157609	0.007390633	0.00170269
MARTINEZ_RB1_TARGETS_DN	480	0.547956593	0.000158399	0.001614437	0.001709078
PID_LYSOPHOSPHOLIPID_PATHWAY	64	0.630041583	0.000159917	0.001529977	0.001723277
V$SP1_Q6_01	222	0.57003477	0.000160895	0.007361476	0.001729649
HUTTMANN_B_CLL_POOR_SURVIVAL_UP	243	0.566970752	0.000160912	0.003164894	0.001729649
V$P53_02	224	0.569703469	0.000161567	0.013676012	0.001734512
JOHNSTONE_PARVB_TARGETS_3_UP	390	0.553008528	0.000162072	0.020121183	0.001737758
ACTGCCT,MIR-34B	199	0.573861543	0.000163083	0.002668794	0.001746417
CYTOPLASMIC_PART	1258	0.530021994	0.000168096	0.000702632	0.001797853
PID_ENDOTHELINPATHWAY	62	0.631584271	0.000169067	0.001886417	0.001805987
YTAAYNGCT_UNKNOWN	132	0.590271585	0.000170296	0.002881311	0.00181684
TCTGATA,MIR-361	79	0.616526137	0.000170811	0.003219539	0.001820072
HYDROLASE_ACTIVITY_ACTING_ON_ESTER_BONDS	249	0.565859831	0.00017158	0.02293532	0.001825994
V$FOXO1_01	212	0.571306729	0.000171943	0.008263879	0.001827583
SECOND_MESSENGER_MEDIATED_SIGNALING	146	0.585700099	0.000174723	0.001232274	0.001854832
MORF_RAD51L3	339	0.556474498	0.000175041	0.000197171	0.001855911
SUBSTRATE_SPECIFIC_TRANSPORTER_ACTIVITY	373	0.553796429	0.000178778	0.004501813	0.001893087
ZHANG_TLX_TARGETS_DN	104	0.601268026	0.000178989	0.000855526	0.001893087
VOLTAGE_GATED_CATION_CHANNEL_ACTIVITY	64	0.628876612	0.000180929	0.002530976	0.001911244
V$FOXO3_01	220	0.569732632	0.000181536	0.010003929	0.001915294
RASHI_RESPONSE_TO_IONIZING_RADIATION_5	138	0.587848967	0.000182598	3.56E-05	0.001924134
KEGG_NEUROACTIVE_LIGAND_RECEPTOR_INTERACTION	253	0.564994522	0.000184553	0.000290118	0.001942337
PEDERSEN_TARGETS_OF_611CTF_ISOFORM_OF_ERBB2	66	0.626662254	0.000185882	0.001023887	0.001953932
KRIGE_RESPONSE_TO_TOSEDOSTAT_24HR_UP	658	0.540625283	0.000187174	0.002302767	0.001965098
V$CDP_01	83	0.612868646	0.000188618	0.002891156	0.001977835
V$RREB1_01	183	0.576163521	0.000189175	0.004612634	0.001981252
GTGCAAA,MIR-507	115	0.59587119	0.000190864	0.00548842	0.001996497
SNF5_DN.V1_DN	143	0.586005799	0.000191509	0.011966063	0.002000805
GCGNNANTTCC_UNKNOWN	109	0.598374297	0.00019316	0.006534199	0.00201559
FULCHER_INFLAMMATORY_RESPONSE_LECTIN_VS_LPS_UP	512	0.545744174	0.0001962	0.006074788	0.002044823
REGULATION_OF_MAP_KINASE_ACTIVITY	62	0.630064946	0.000197953	0.002995579	0.002060583
MULLIGHAN_NPM1_SIGNATURE_3_UP	301	0.559303297	0.000199682	0.006901547	0.002076059
AKT_UP_MTOR_DN.V1_UP	167	0.579360444	0.000200387	4.56E-05	0.002080869
KOYAMA_SEMA3B_TARGETS_UP	232	0.567397773	0.000201599	0.010305314	0.002090923
SILIGAN_BOUND_BY_EWS_FLT1_FUSION	43	0.655845135	0.000202578	0.00052459	0.002098537
PID_IL8CXCR1_PATHWAY	26	0.700234417	0.000204087	0.001492155	0.002111613
GOZGIT_ESR1_TARGETS_UP	130	0.589742687	0.000204368	0.004515113	0.002111972
MORF_GNB1	279	0.56144162	0.00020521	0.010487736	0.002118117
REACTOME_POTASSIUM_CHANNELS	97	0.60375432	0.000206035	0.003125515	0.002124067
BRUINS_UVC_RESPONSE_VIA_TP53_GROUP_D	238	0.5662624	0.000213663	0.003238571	0.002200064
BIOCARTA_SPPA_PATHWAY	22	0.716684642	0.000216653	0.00014989	0.002228154
DAVICIONI_MOLECULAR_ARMS_VS_ERMS_UP	294	0.559620933	0.000217095	0.001089415	0.002228154
GCM_PTK2	132	0.588658658	0.000217172	0.004914163	0.002228154
POSITIVE_REGULATION_OF_TRANSCRIPTION	136	0.587332392	0.000217846	0.000556316	0.002232395
ION_TRANSMEMBRANE_TRANSPORTER_ACTIVITY	263	0.562966937	0.000218317	0.000951422	0.002234555
V$NKX25_01	111	0.596358466	0.00022564	0.036199229	0.002306749
REACTOME_PLC_BETA_MEDIATED_EVENTS	41	0.658240577	0.000226843	0.006690766	0.002313818
FLECHNER_BIOPSY_KIDNEY_TRANSPLANT_REJECTED_VS_OK_DN	498	0.54586289	0.000227012	0.012473659	0.002313818
V$EFC_Q6	237	0.56609432	0.000227142	0.02383071	0.002313818
V$OCT1_07	135	0.587354614	0.000227895	0.043730798	0.002318733
V$CDX2_Q5	223	0.568086888	0.000228441	0.002211884	0.002318978
BLALOCK_ALZHEIMERS_DISEASE_INCIPIENT_UP	357	0.553970851	0.000228519	0.002387451	0.002318978
V$FOXO4_01	216	0.569163997	0.000228731	0.002264734	0.002318978
BOYLAN_MULTIPLE_MYELOMA_PCA3_UP	74	0.617780608	0.000229151	0.00041328	0.002320493
V$CMYB_01	222	0.568151046	0.000232328	0.006034272	0.002349886
FOSTER_KDM1A_TARGETS_DN	189	0.573779377	0.000233503	0.002610372	0.002358989
V$AREB6_01	243	0.565117972	0.000234773	0.003488879	0.002366521
SUNG_METASTASIS_STROMA_UP	102	0.600196139	0.000234801	0.00025851	0.002366521
V$HSF_Q6	175	0.576530127	0.000238347	0.001018093	0.002399431
REACTOME_IMMUNE_SYSTEM	826	0.535710193	0.000241162	0.003415882	0.002424928
V$RFX1_01	214	0.569142209	0.000243966	0.007519992	0.002448112
OSWALD_HEMATOPOIETIC_STEM_CELL_IN_COLLAGEN_GEL_UP	215	0.568981159	0.00024404	0.004249998	0.002448112
INSULIN_RECEPTOR_SIGNALING_PATHWAY	18	0.737322673	0.000244739	0.000833397	0.002450523
KAAB_HEART_ATRIUM_VS_VENTRICLE_UP	230	0.566698937	0.000244852	0.012396529	0.002450523
CYCLIN_D1_KE_.V1_UP	185	0.574274989	0.000245759	0.003312636	0.002456725
MODULE_24	418	0.549656362	0.000246553	0.001201112	0.002461789
MORF_RBBP8	203	0.570909267	0.000246865	0.011118745	0.002461895
CYTOSKELETON_ORGANIZATION_AND_BIOGENESIS	193	0.572700891	0.000247138	0.000100796	0.002461895
RODWELL_AGING_KIDNEY_NO_BLOOD_UP	193	0.57269175	0.000247543	0.000877863	0.002463063
REACTOME_CELL_CELL_COMMUNICATION	109	0.596508472	0.000248898	0.00108032	0.002473674
ADENYL_NUCLEOTIDE_BINDING	157	0.580478666	0.000249692	0.000796387	0.002478694
GAUSSMANN_MLL_AF4_FUSION_TARGETS_F_UP	170	0.577345878	0.00025039	0.045835804	0.002482745
V$NRSF_01	92	0.604876293	0.00025299	0.00746297	0.002502934
V$GATA1_03	221	0.567858716	0.00025301	0.005894665	0.002502934
SESTO_RESPONSE_TO_UV_C2	50	0.642112645	0.000253397	0.00366607	0.002503864
ESC_V6.5_UP_EARLY.V1_UP	158	0.580020492	0.000258108	0.02104203	0.002546406
MODULE_257	150	0.582107565	0.000258297	0.00077471	0.002546406
POTTI_PACLITAXEL_SENSITIVITY	35	0.669496277	0.000259367	3.94E-05	0.002554016
SCHLOSSER_SERUM_RESPONSE_UP	122	0.590929077	0.000260448	0.002466993	0.002561718
V$TAL1ALPHAE47_01	215	0.568599209	0.000262265	0.097737104	0.002576637
MARKEY_RB1_CHRONIC_LOF_UP	107	0.596976477	0.000263416	0.00012439	0.002584977
GCM_GSTA4	58	0.631517396	0.00026494	0.001509513	0.00259696
DAVICIONI_RHABDOMYOSARCOMA_PAX_FOXO1_FUSION_UP	55	0.634997409	0.000266215	0.000145403	0.002606478
GNF2_DNM1	67	0.622318926	0.000266926	0.00059556	0.002610447
JECHLINGER_EPITHELIAL_TO_MESENCHYMAL_TRANSITION_DN	63	0.626096569	0.000267872	0.001140705	0.002616716
MARCHINI_TRABECTEDIN_RESISTANCE_DN	48	0.644255562	0.000271686	0.000458731	0.002650948
E2FA-Bildpathway	138	0.585236356	0.000272059	0.003391273	0.002651568
YGCGYRCGC_UNKNOWN	277	0.560304376	0.000274542	0.002714335	0.002672731
VERRECCHIA_RESPONSE_TO_TGFB1_C4	13	0.776276104	0.000280699	0.001727625	0.002729563
POSITIVE_REGULATION_OF_NUCLEOBASENUCLEOSIDENUCLEOTIDE_AND_NUCLEIC_ACID_METABOLIC_PROCESS	146	0.582569535	0.00028556	0.000679201	0.002773688
chr3p21	217	0.567788206	0.000288014	0.000322588	0.002794358
MEISSNER_BRAIN_HCP_WITH_H3K27ME3	257	0.562316531	0.00028969	0.00303942	0.002807433
MASSARWEH_TAMOXIFEN_RESISTANCE_DN	214	0.568204989	0.00029083	0.002241256	0.002815303
V$CACBINDINGPROTEIN_Q6	222	0.566878454	0.000296296	0.096870998	0.002862882
LEIN_NEURON_MARKERS	60	0.628181685	0.000296414	0.000309519	0.002862882
CATION_BINDING	203	0.569888918	0.000297372	0.002436929	0.002868171
MAPK-mapk	279	0.559710919	0.000297631	0.003034782	0.002868171
KRIGE_RESPONSE_TO_TOSEDOSTAT_6HR_DN	789	0.535889269	0.00030035	0.004043612	0.002891119
CCACACA,MIR-147	52	0.637469695	0.000301791	0.002893072	0.002901361
LEE_BMP2_TARGETS_UP	665	0.538965251	0.000302091	0.010781694	0.002901361
CAIRO_HEPATOBLASTOMA_CLASSES_DN	195	0.571191793	0.000302902	0.002168509	0.002905869
ZHANG_TLX_TARGETS_60HR_UP	271	0.560485803	0.000303239	0.000781367	0.002905869
V$E4F1_Q6	252	0.562684128	0.000304102	0.001370779	0.002910883
V$GATA_Q6	173	0.575503169	0.000305097	0.00081202	0.002915128
REACTOME_EXTRACELLULAR_MATRIX_ORGANIZATION	78	0.612206915	0.000305226	0.004189693	0.002915128
POSITIVE_REGULATION_OF_METABOLIC_PROCESS	220	0.567010177	0.000305863	0.000766714	0.002917962
LINDGREN_BLADDER_CANCER_CLUSTER_1_DN	346	0.553570947	0.000306719	0.011586786	0.002922872
PANGAS_TUMOR_SUPPRESSION_BY_SMAD1_AND_SMAD5_UP	113	0.593193013	0.00030949	0.005656174	0.002946002
PID_IL8CXCR2_PATHWAY	33	0.672118876	0.00031017	0.000406486	0.002949197
REGULATION_OF_MULTICELLULAR_ORGANISMAL_PROCESS	139	0.584034893	0.000311323	0.001117112	0.002954283
BILANGES_SERUM_SENSITIVE_GENES	82	0.609263111	0.00031171	0.015743305	0.002954283
BIOCARTA_AGR_PATHWAY	33	0.672049861	0.000311739	0.000399829	0.002954283
HOELZEL_NF1_TARGETS_DN	97	0.600416754	0.000314714	0.000718208	0.002979178
CRX_DN.V1_DN	128	0.587462066	0.000315289	0.001904741	0.002981322
V$VDR_Q6	229	0.565522054	0.000316074	0.011914701	0.00298545
GOLGI_APPARATUS	209	0.568541261	0.000316881	0.001857566	0.002989779
CELL_CYCLE_GO_0007049	299	0.557396557	0.000318423	0.000582631	0.003001019
PUJANA_ATM_PCC_NETWORK	1308	0.528050518	0.000322207	0.00319205	0.003033348
V$GFI1_01	241	0.563755964	0.000324305	0.007963387	0.003049744
GNF2_MAP2K3	68	0.619430059	0.000329075	0.003305201	0.00309121
SESTO_RESPONSE_TO_UV_C5	46	0.645037412	0.000331921	0.011734062	0.003114534
GCCNNNWTAAR_UNKNOWN	130	0.586420125	0.000332614	0.018662348	0.003117617
KEGG_FC_GAMMA_R_MEDIATED_PHAGOCYTOSIS	88	0.604921931	0.000333362	0.025090263	0.003121217
RAS-Bildpathway	169	0.575822865	0.000334678	0.00637025	0.003130114
TGTYNNNNNRGCARM_UNKNOWN	78	0.611338786	0.00033642	0.000110692	0.003142973
DELYS_THYROID_CANCER_UP	418	0.548443724	0.000337693	0.008486579	0.00315143
CHIARADONNA_NEOPLASTIC_TRANSFORMATION_CDC25_DN	140	0.58315983	0.000339393	0.003237098	0.003163856
chr9q34	199	0.569830313	0.000340088	0.000833895	0.003164218
KEGG_GLYCOSAMINOGLYCAN_BIOSYNTHESIS_CHONDROITIN_SULFATE	21	0.714118952	0.000340171	0.00049903	0.003164218
V$STAT1_02	222	0.566121702	0.000341748	0.004092313	0.003175443
LAIHO_COLORECTAL_CANCER_SERRATED_DN	66	0.620834646	0.0003424	0.00779511	0.003177837
V$USF_C	254	0.561845551	0.000342748	0.000288325	0.003177837
YOSHIMURA_MAPK8_TARGETS_DN	339	0.553616837	0.000344141	0.000885637	0.003187301
REACTOME_DOWNSTREAM_SIGNAL_TRANSDUCTION	89	0.60381764	0.000354472	0.00684693	0.003279439
V$ISRE_01	219	0.566356231	0.000355531	0.006090094	0.003285686
LTE2_UP.V1_UP	172	0.574742852	0.000358772	0.002923372	0.003312065
WU_ALZHEIMER_DISEASE_UP	10	0.808580179	0.000363103	0.037480907	0.003348444
BROWNE_HCMV_INFECTION_24HR_DN	133	0.584798482	0.000365409	0.003113725	0.00336608
LIU_SOX4_TARGETS_UP	119	0.589585979	0.000367135	0.002760918	0.003378351
V$NFKB_Q6_01	220	0.566015978	0.000368374	0.001597238	0.003386116
PICCALUGA_ANGIOIMMUNOBLASTIC_LYMPHOMA_UP	190	0.570982185	0.000368861	0.001612223	0.00338696
V$HNF4ALPHA_Q6	235	0.563865139	0.000370528	0.001736465	0.00339862
MORF_CTBP1	159	0.577468511	0.000373109	0.012671427	0.003418635
BOQUEST_STEM_CELL_DN	205	0.568283211	0.000373879	0.002686218	0.003422034
V$HMEF2_Q6	125	0.587282322	0.000374348	0.009648489	0.003422247
V$NFAT_Q4_01	237	0.563538024	0.000374827	0.005167615	0.003422247
BORCZUK_MALIGNANT_MESOTHELIOMA_UP	265	0.560121222	0.000375101	0.000574711	0.003422247
AGCATTA,MIR-155	120	0.589039349	0.000376049	0.00984749	0.003427251
HOOI_ST7_TARGETS_DN	103	0.596033843	0.000377827	0.002881698	0.003436564
AMUNDSON_POOR_SURVIVAL_AFTER_GAMMA_RADIATION_2G	153	0.578880589	0.000377874	0.021404052	0.003436564
MODULE_16	471	0.545214189	0.000384214	0.003230652	0.003487841
ADENYL_RIBONUCLEOTIDE_BINDING	151	0.579287681	0.000384326	0.000288329	0.003487841
KEGG_MELANOGENESIS	100	0.597264661	0.000387055	0.00147333	0.003508892
V$NFKAPPAB65_01	225	0.564925599	0.000394087	0.005211256	0.003568864
PID_THROMBIN_PAR1_PATHWAY	42	0.649566123	0.000397427	0.00939888	0.003595306
OKAWA_NEUROBLASTOMA_1P36_31_DELETION	22	0.706446773	0.000400196	0.021702703	0.003616536
MODULE_129	198	0.569074965	0.000400691	0.033983268	0.003617194
AMUNDSON_RESPONSE_TO_ARSENITE	204	0.56802198	0.000403452	0.001793582	0.003636516
TGAYRTCA_V$ATF3_Q6	476	0.544794938	0.000404058	0.011232023	0.003636516
V$NCX_01	150	0.57922166	0.000404105	0.00078688	0.003636516
V$CHOP_01	212	0.566680951	0.000407642	0.000870772	0.003664504
PID_MTOR_4PATHWAY	68	0.617283234	0.000411099	0.000409383	0.003691707
V$CEBPA_01	209	0.567096942	0.000411799	0.001288063	0.003694118
V$HNF3B_01	187	0.570888038	0.000412616	0.008908807	0.003695138
PID_CXCR4_PATHWAY	99	0.597234756	0.000412775	0.001427566	0.003695138
GUANYL_NUCLEOTIDE_EXCHANGE_FACTOR_ACTIVITY	45	0.643927354	0.000417097	0.000991902	0.003729928
PENG_GLUCOSE_DEPRIVATION_DN	156	0.57748227	0.000417596	0.001832764	0.003730491
MORF_MT4	233	0.563494168	0.000418641	0.02117166	0.003735932
LEE_METASTASIS_AND_ALTERNATIVE_SPLICING_UP	64	0.620620395	0.00042197	0.003621687	0.003761721
V$ICSBP_Q6	218	0.565558433	0.00042343	0.01308848	0.003770819
REACTOME_TOLL_RECEPTOR_CASCADES	104	0.594618663	0.00042664	0.002671835	0.003795457
PUJANA_BRCA1_PCC_NETWORK	1501	0.525704794	0.000427143	0.005493747	0.003795989
V$NRF2_01	247	0.561513831	0.000433047	0.001230583	0.003844473
V$SP3_Q3	212	0.566326756	0.000434587	0.000870772	0.003854147
ESC_J1_UP_EARLY.V1_UP	155	0.577463388	0.000435171	0.00138275	0.003855333
3_5_CYCLIC_NUCLEOTIDE_PHOSPHODIESTERASE_ACTIVITY	13	0.766588348	0.000436345	0.00380266	0.003861742
REACTOME_POST_NMDA_RECEPTOR_ACTIVATION_EVENTS	31	0.672675439	0.000437205	0.003308813	0.00386536
V$NFE2_01	238	0.562579732	0.0004392	0.013649966	0.003879001
PID_TXA2PATHWAY	54	0.630780796	0.000441904	0.003608469	0.003898858
TGCGCANK_UNKNOWN	468	0.544826097	0.000442673	0.024806821	0.003901629
V$HNF6_Q6	208	0.566818159	0.000445374	0.027946037	0.003919186
KEGG_GNRH_SIGNALING_PATHWAY	98	0.597105729	0.00044558	0.001841845	0.003919186
ZHAN_MULTIPLE_MYELOMA_CD1_VS_CD2_DN	44	0.644672371	0.000448423	0.001455249	0.003940146
KEGG_EPITHELIAL_CELL_SIGNALING_IN_HELICOBACTER_PYLORI_INFECTION	65	0.618997976	0.000452312	0.008680593	0.00396862
RODRIGUES_THYROID_CARCINOMA_DN	71	0.613867993	0.00045259	0.001734639	0.00396862
VERHAAK_GLIOBLASTOMA_NEURAL	197	0.568519633	0.000454897	0.00435414	0.003981434
ST_DIFFERENTIATION_PATHWAY_IN_PC12_CELLS	42	0.64788966	0.000454981	0.002926043	0.003981434
HASLINGER_B_CLL_WITH_13Q14_DELETION	24	0.695534711	0.000455756	0.003550617	0.003984147
V$HNF1_01	215	0.56559577	0.000456461	0.01158693	0.003986238
SIG_BCR_SIGNALING_PATHWAY	45	0.642765605	0.000459491	0.005807268	0.004008616
MONNIER_POSTRADIATION_TUMOR_ESCAPE_DN	318	0.554022025	0.000460218	0.005023372	0.004010876
PID_TCR_PATHWAY	62	0.621646416	0.0004607	0.006085056	0.004010994
V$PBX1_01	223	0.564361322	0.000461402	0.017790675	0.004013023
PLASARI_TGFB1_SIGNALING_VIA_NFIC_1HR_DN	99	0.596271509	0.000464891	0.003630227	0.004037387
PENG_LEUCINE_DEPRIVATION_UP	134	0.582808867	0.000465145	0.001377988	0.004037387
RICKMAN_TUMOR_DIFFERENTIATED_WELL_VS_MODERATELY_UP	99	0.596136628	0.000472657	0.0283566	0.004098433
HOEBEKE_LYMPHOID_STEM_CELL_UP	83	0.604945989	0.000473288	0.009268774	0.004099758
BRIDEAU_IMPRINTED_GENES	63	0.620372343	0.000474801	0.002744431	0.004108709
V$CEBP_C	176	0.572181804	0.000475978	0.00043797	0.00411474
GTCNYYATGR_UNKNOWN	94	0.598581436	0.00047652	0.002773039	0.004115269
MORF_PAX7	238	0.562117913	0.000479514	0.008690759	0.004133104
KEGG_GLIOMA	64	0.619330018	0.00047955	0.000622764	0.004133104
GTTATAT,MIR-410	79	0.607412724	0.000481024	0.009723241	0.004141638
TAAYNRNNTCC_UNKNOWN	157	0.576302972	0.00048262	0.000848353	0.004151207
METAL_ION_TRANSMEMBRANE_TRANSPORTER_ACTIVITY	140	0.580730787	0.000485576	0.001427308	0.004172449
V$NFKB_C	243	0.56138931	0.000488125	0.008522465	0.004190146
GAUSSMANN_MLL_AF4_FUSION_TARGETS_A_DN	86	0.602822163	0.000488898	0.00165031	0.00419258
SMALL_GTPASE_REGULATOR_ACTIVITY	64	0.619121694	0.000489501	0.009371217	0.004193559
CHARAFE_BREAST_CANCER_BASAL_VS_MESENCHYMAL_DN	48	0.637460556	0.000491224	0.01964716	0.004204108
LEE_DIFFERENTIATING_T_LYMPHOCYTE	172	0.572768572	0.00049486	0.020628772	0.004231005
P53_DN.V1_DN	176	0.571919362	0.000496788	0.001335873	0.004243253
REACTOME_SIGNALING_BY_FGFR	106	0.592457721	0.000501323	0.001230049	0.004277726
KRAS.KIDNEY_UP.V1_UP	128	0.584151796	0.000503184	0.015997639	0.004289331
REGULATION_OF_TRANSFERASE_ACTIVITY	152	0.577224207	0.000506202	0.001022201	0.004310768
V$TEF1_Q6	204	0.566665455	0.000512451	0.010234949	0.004359649
LEE_METASTASIS_AND_ALTERNATIVE_SPLICING_DN	44	0.642887731	0.000518913	0.006615103	0.00441025
GCM_BNIP1	68	0.614928048	0.000522661	0.000662229	0.004437701
KASLER_HDAC7_TARGETS_1_UP	183	0.57009217	0.000535127	0.001734904	0.004538135
THUM_SYSTOLIC_HEART_FAILURE_UP	367	0.549692458	0.000535698	0.001264011	0.004538135
GCAAAAA,MIR-129	170	0.572690797	0.000536079	0.025115109	0.004538135
REACTOME_L1CAM_INTERACTIONS	75	0.609140266	0.000540112	0.004702363	0.004567758
DOANE_RESPONSE_TO_ANDROGEN_DN	217	0.564351721	0.000541296	0.025935839	0.004573259
VECCHI_GASTRIC_CANCER_EARLY_DN	293	0.555402386	0.000549371	0.019370561	0.004636909
V$IK2_01	236	0.561607612	0.000554114	0.006376144	0.00467234
MORF_BCL2	205	0.566024799	0.000557191	0.036945806	0.004693663
PEDRIOLI_MIR31_TARGETS_DN	366	0.549573059	0.000559346	0.005831648	0.00470719
MORF_IL13	214	0.564604439	0.000560162	0.001403658	0.004707803
MODULE_20	77	0.607371959	0.000560518	0.013085284	0.004707803
V$HSF1_01	241	0.56090125	0.000561548	0.027534211	0.004711832
ELVIDGE_HYPOXIA_BY_DMOG_UP	123	0.585016227	0.000562305	0.011136221	0.004713567
V$HMX1_01	37	0.654690304	0.000563369	0.003502043	0.004717872
BLALOCK_ALZHEIMERS_DISEASE_DN	1101	0.529039197	0.000564098	0.008471532	0.004719359
BHAT_ESR1_TARGETS_NOT_VIA_AKT1_DN	83	0.60333988	0.000566269	0.002546547	0.004732902
REACTOME_NCAM1_INTERACTIONS	38	0.65254673	0.00056753	0.007641462	0.004738824
PID_A6B1_A6B4_INTEGRIN_PATHWAY	46	0.638659241	0.000568174	0.000380506	0.004739576
TORCHIA_TARGETS_OF_EWSR1_FLI1_FUSION_DN	281	0.556356467	0.00057235	0.002971503	0.004767848
BASOLATERAL_PLASMA_MEMBRANE	33	0.663549033	0.000572676	0.017676362	0.004767848
V$MMEF2_Q6	247	0.560054816	0.000573467	0.017839302	0.004769797
REACTOME_INSULIN_RECEPTOR_SIGNALLING_CASCADE	84	0.602514418	0.000579733	0.00074719	0.004817234
RAO_BOUND_BY_SALL4	207	0.565434226	0.000584469	0.000135643	0.004851885
GRAESSMANN_RESPONSE_TO_MC_AND_DOXORUBICIN_UP	566	0.539880015	0.00058592	0.012123485	0.00485922
GCTNWTTGK_UNKNOWN	276	0.556693299	0.000591659	0.006344006	0.004898612
DUAN_PRDM5_TARGETS	70	0.612061542	0.000591813	0.000597414	0.004898612
LUI_THYROID_CANCER_CLUSTER_2	40	0.648110624	0.000593431	0.004478525	0.004907263
GCM_MAPK10	73	0.609567404	0.000602617	0.056996271	0.00497842
SAFFORD_T_LYMPHOCYTE_ANERGY	82	0.603382603	0.000603785	0.003685495	0.004982624
V$TBP_01	224	0.562737007	0.000604792	0.010945233	0.004982624
PID_ERBB1_DOWNSTREAM_PATHWAY	103	0.592271398	0.000604871	0.001059201	0.004982624
HORMONE_BINDING	12	0.76968013	0.000607746	0.006459091	0.004999638
TCATCTC,MIR-143	130	0.58214241	0.000608104	0.046323089	0.004999638
GLUTAMATE_SIGNALING_PATHWAY	16	0.733418312	0.000612236	0.004939037	0.005028787
RODRIGUES_NTN1_TARGETS_DN	146	0.577432322	0.000617576	0.000909875	0.005067792
MODULE_120	68	0.613256001	0.000618206	0.001867194	0.005068107
MORF_UBE2A	42	0.643982783	0.000620353	0.004144659	0.005078435
AMBROSINI_FLAVOPIRIDOL_TREATMENT_TP53	97	0.594853692	0.000620651	0.000298374	0.005078435
LU_AGING_BRAIN_DN	139	0.579275979	0.000623754	0.001073236	0.005098953
MODULE_356	139	0.579222163	0.000628549	0.001580336	0.005133248
CTCTGGA,MIR-520A,MIR-525	141	0.578653993	0.000629248	0.055816806	0.005134067
MODULE_38	423	0.545685089	0.000630832	0.023621476	0.005142091
KRAS.AMP.LUNG_UP.V1_UP	121	0.584821571	0.000633182	0.004871431	0.005155373
RESPONSE_TO_STRESS	475	0.543144825	0.000633665	0.010001495	0.005155373
CYCLIC_NUCLEOTIDE_PHOSPHODIESTERASE_ACTIVITY	14	0.748648074	0.000637007	0.006430666	0.005177647
MIKKELSEN_IPS_LCP_WITH_H3K4ME3	149	0.576416292	0.000639564	0.018968983	0.005193506
CALCIUM_CHANNEL_ACTIVITY	31	0.667069763	0.000640828	0.002909226	0.005196361
SMID_BREAST_CANCER_RELAPSE_IN_BRAIN_DN	77	0.606109048	0.000641129	0.000252667	0.005196361
PHOSPHORIC_MONOESTER_HYDROLASE_ACTIVITY	102	0.592207599	0.00064394	0.00774151	0.005214207
WNT_UP.V1_UP	168	0.571921609	0.000646992	0.001385747	0.005233976
CSR_EARLY_UP.V1_UP	143	0.577883607	0.000649686	0.016018861	0.00525026
STAMBOLSKY_RESPONSE_TO_VITAMIN_D3_UP	74	0.608088541	0.000650701	0.006899624	0.00525026
V$AP1_Q4_01	237	0.560613079	0.000650921	0.005616581	0.00525026
REACTOME_VOLTAGE_GATED_POTASSIUM_CHANNELS	42	0.643357891	0.000651456	0.004588186	0.00525026
ACTGCAG,MIR-17-3P	95	0.595398377	0.000653944	0.011131991	0.005265351
WEINMANN_ADAPTATION_TO_HYPOXIA_UP	27	0.678636645	0.000655694	0.000731158	0.005274492
KEGG_WNT_SIGNALING_PATHWAY	145	0.57726202	0.000657828	0.029324803	0.005286692
V$YY1_01	217	0.563229762	0.000661015	0.009062851	0.005307323
CAGNWMCNNNGAC_UNKNOWN	74	0.607902954	0.000663331	0.038172562	0.005320929
V$AP2REP_01	156	0.574431125	0.000665288	0.009399003	0.005331642
MACROMOLECULAR_COMPLEX_ASSEMBLY	255	0.558311523	0.000669419	0.002496546	0.00535462
ION_HOMEOSTASIS	120	0.584745732	0.000669825	0.001162344	0.00535462
V$PTF1BETA_Q6	208	0.564492083	0.000670031	0.002588888	0.00535462
TTGCCAA,MIR-182	288	0.554891778	0.000671796	0.015957887	0.005363723
WEINMANN_ADAPTATION_TO_HYPOXIA_DN	38	0.650186875	0.000676802	0.000308764	0.005398665
V$YY1_02	221	0.562454989	0.000685651	0.004062392	0.005464164
BROWNE_HCMV_INFECTION_4HR_DN	238	0.560184104	0.000688392	0.01170833	0.005480909
MODULE_123	228	0.561426178	0.000694634	0.016973415	0.005525467
TTTNNANAGCYR_UNKNOWN	119	0.584775456	0.000698801	0.006029071	0.005553455
PID_FCER1PATHWAY	57	0.622299347	0.00070043	0.034379451	0.005561246
ACTAYRNNNCCCR_UNKNOWN	392	0.546957937	0.000704398	0.008453688	0.005583097
STTTCRNTTT_V$IRF_Q6	172	0.570542448	0.000704794	0.005918522	0.005583097
RAAGNYNNCTTY_UNKNOWN	132	0.58045006	0.000705137	0.001290788	0.005583097
MARIADASON_RESPONSE_TO_BUTYRATE_SULINDAC_6	43	0.640667002	0.000705839	6.75E-05	0.005583492
GCNP_SHH_UP_LATE.V1_DN	167	0.57155686	0.000707623	0.007684431	0.005592444
GAZDA_DIAMOND_BLACKFAN_ANEMIA_ERYTHROID_DN	441	0.544298484	0.000708313	0.000133565	0.005592735
KEGG_ERBB_SIGNALING_PATHWAY	83	0.601276848	0.000710481	0.022419416	0.005604689
REACTOME_GPVI_MEDIATED_ACTIVATION_CASCADE	31	0.665514357	0.000711174	0.000272093	0.005604994
REACTOME_CA_DEPENDENT_EVENTS	28	0.674078407	0.000714147	0.020817795	0.00562325
HOELZEL_NF1_TARGETS_UP	114	0.586421881	0.000715346	0.000946887	0.005627522
ACTTTAT,MIR-142-5P	266	0.55675479	0.000716948	0.009630815	0.005634948
KAYO_AGING_MUSCLE_UP	215	0.563014939	0.000722263	0.010157232	0.005671519
GARY_CD5_TARGETS_UP	433	0.544599969	0.000725641	0.001331067	0.005692828
KEGG_NON_SMALL_CELL_LUNG_CANCER	53	0.62640153	0.000726404	0.007388141	0.005693599
PROVENZANI_METASTASIS_UP	172	0.570316479	0.000730166	0.013823962	0.00571785
RIZKI_TUMOR_INVASIVENESS_3D_UP	189	0.567095388	0.000731283	0.012070471	0.005721374
chr17q25	155	0.574008892	0.000734036	0.008304912	0.005736112
ZHAN_MULTIPLE_MYELOMA_CD2_DN	43	0.640159536	0.000734506	0.000273781	0.005736112
LEF1_UP.V1_UP	169	0.570869825	0.000737362	0.047182791	0.005753173
CAGNYGKNAAA_UNKNOWN	66	0.613096401	0.000741118	0.111161832	0.005777215
GCM_NCAM1	115	0.585715432	0.000746366	0.011415794	0.005812832
V$HNF4_01	241	0.559365591	0.00074769	0.001538992	0.005817857
MORF_CSNK2B	259	0.557277137	0.000749292	0.065111369	0.005825033
PID_IL2_1PATHWAY	54	0.624830126	0.00075223	0.051021068	0.005842567
REACTOME_DARPP_32_EVENTS	24	0.687053982	0.000755246	0.030616078	0.005860684
V$SP1_Q2_01	233	0.560273197	0.000760297	0.005332823	0.005894535
REGULATION_OF_KINASE_ACTIVITY	148	0.575468544	0.000762047	0.001180765	0.005902762
AAAYWAACM_V$HFH4_01	223	0.561552938	0.000766144	0.005182316	0.005929139
CYCLIN_D1_UP.V1_UP	174	0.569580982	0.000769355	0.005288036	0.005948615
V$GATA_C	227	0.560971125	0.000771978	0.003392107	0.005963513
CHEMICAL_HOMEOSTASIS	145	0.576142545	0.000772768	0.000280831	0.005964234
PID_LYMPHANGIOGENESIS_PATHWAY	24	0.686543204	0.000778093	0.000127206	0.005994942
NEURON_DEVELOPMENT	58	0.620085636	0.000778146	0.001966283	0.005994942
CAMP_UP.V1_DN	186	0.567235475	0.000779542	0.036160096	0.006000305
REGULATION_OF_PROTEIN_KINASE_ACTIVITY	146	0.575812774	0.000780588	0.001269162	0.00600296
NUCLEOBASENUCLEOSIDENUCLEOTIDE_KINASE_ACTIVITY	23	0.690444376	0.000782848	0.008355041	0.00601486
ULE_SPLICING_VIA_NOVA2	42	0.640978295	0.00078354	0.003058965	0.00601486
BIOSYNTHETIC_PROCESS	431	0.544371662	0.000786767	0.0010057	0.006034229
KRAS.DF.V1_DN	172	0.569817657	0.000789179	0.008153857	0.006047312
V$HFH8_01	179	0.56841396	0.000793628	0.035797828	0.006075968
RGTTAMWNATT_V$HNF1_01	66	0.612330817	0.000798032	0.020052285	0.00610423
MORF_TNFRSF25	239	0.559237401	0.000800608	0.024527064	0.006118471
SCHLOSSER_SERUM_RESPONSE_DN	645	0.536361473	0.000806714	0.015557421	0.006159641
FLECHNER_BIOPSY_KIDNEY_TRANSPLANT_OK_VS_DONOR_UP	502	0.54108068	0.000807495	0.036181454	0.006160114
MODULE_195	137	0.577973534	0.000810851	0.001693197	0.006180216
PHOSPHOINOSITIDE_BINDING	19	0.708628022	0.000819659	0.005679327	0.006241797
SMID_BREAST_CANCER_NORMAL_LIKE_UP	422	0.544623631	0.000827644	0.008170925	0.00629565
RODRIGUES_NTN1_TARGETS_UP	14	0.742783998	0.000828201	0.002851971	0.00629565
ASTON_MAJOR_DEPRESSIVE_DISORDER_UP	43	0.638597396	0.000829624	0.006563659	0.006300877
V$POU3F2_01	96	0.592819458	0.000834132	0.00030786	0.006324993
ACTIN_FILAMENT_BASED_PROCESS	109	0.587126129	0.000834894	0.002351819	0.006324993
GGCKCATGS_UNKNOWN	60	0.61730103	0.000835256	0.046781541	0.006324993
HELLER_HDAC_TARGETS_SILENCED_BY_METHYLATION_DN	252	0.557476245	0.000835753	0.00600789	0.006324993
CRX_NRL_DN.V1_UP	127	0.580664163	0.000844248	0.004706676	0.006379121
CAGCCTC,MIR-485-5P	133	0.578806796	0.000847384	0.014070053	0.006379121
KYNG_DNA_DAMAGE_UP	210	0.562822041	0.000847477	0.019873423	0.006379121
TBK1.DF_UP	258	0.55673776	0.00084748	0.003284519	0.006379121
MORF_IL4	164	0.571015728	0.000847578	4.14E-05	0.006379121
TRANSCRIPTION_COACTIVATOR_ACTIVITY	118	0.583632559	0.00084801	0.01019884	0.006379121
GABRIELY_MIR21_TARGETS	261	0.556410522	0.000848117	0.009089634	0.006379121
IZADPANAH_STEM_CELL_ADIPOSE_VS_BONE_DN	101	0.590331964	0.000851196	0.006260814	0.006392101
V$OCT1_06	228	0.560289628	0.000851335	0.007942935	0.006392101
V$ER_Q6	240	0.558768324	0.000852936	0.011995211	0.006398512
CAIRO_HEPATOBLASTOMA_UP	186	0.566653249	0.000856168	0.026664821	0.00641714
ST_GA12_PATHWAY	22	0.692865927	0.000867781	0.005786303	0.006498494
V$FOXM1_01	220	0.561152572	0.00088345	0.002805563	0.006608049
GAGCCTG,MIR-484	94	0.593288683	0.000884071	0.041230092	0.006608049
PROTEOGLYCAN_METABOLIC_PROCESS	19	0.707144404	0.000884724	0.002097986	0.006608049
V$AP1_Q2	238	0.558804589	0.000885595	0.027296644	0.006608612
BEGUM_TARGETS_OF_PAX3_FOXO1_FUSION_DN	45	0.634652839	0.000886342	0.019385051	0.006608612
HOMEOSTATIC_PROCESS	191	0.565559095	0.000887755	0.001067721	0.00661339
V$NKX22_01	159	0.571760048	0.000893465	0.007998828	0.006650144
MORF_NF1	158	0.571972453	0.000895145	0.068360836	0.006656864
TOMLINS_PROSTATE_CANCER_DN	37	0.648313593	0.000896455	0.00528181	0.006660706
SENGUPTA_NASOPHARYNGEAL_CARCINOMA_WITH_LMP1_UP	364	0.547624257	0.000897217	0.044499265	0.006660706
chr4p16	99	0.590772435	0.00089865	0.005614061	0.006660981
APOPTOSIS_GO	414	0.544695297	0.000899409	0.00407102	0.006660981
V$GNCF_01	65	0.611930499	0.000899586	0.001890328	0.006660981
KRASNOSELSKAYA_ILF3_TARGETS_DN	41	0.640769665	0.000905664	0.000683985	0.006700192
REACTOME_DAG_AND_IP3_SIGNALING	30	0.664167579	0.000926812	0.026469449	0.006850736
GCNP_SHH_UP_EARLY.V1_DN	153	0.572862637	0.000930626	0.010681936	0.006867643
CHICAS_RB1_TARGETS_SENESCENT	509	0.540264152	0.000930703	0.002744111	0.006867643
V$ETS2_B	251	0.55699815	0.000932701	0.016337849	0.006876462
HEART_DEVELOPMENT	36	0.649721845	0.000937406	0.002518497	0.006905209
BOYLAN_MULTIPLE_MYELOMA_PCA3_DN	63	0.613199483	0.000941463	0.016386102	0.006929134
KAMMINGA_SENESCENCE	38	0.645617032	0.000945418	0.017114606	0.00695227
CHARAFE_BREAST_CANCER_LUMINAL_VS_MESENCHYMAL_UP	402	0.545127167	0.000946385	0.015469167	0.006952467
LANDIS_ERBB2_BREAST_TUMORS_324_DN	135	0.577408548	0.000947068	0.003130998	0.006952467
CUI_TCF21_TARGETS_2_UP	384	0.546141163	0.000949205	0.031071373	0.00696219
MIYAGAWA_TARGETS_OF_EWSR1_ETS_FUSIONS_DN	193	0.564757927	0.000957167	0.000387379	0.0070091
PID_INTEGRIN_A4B1_PATHWAY	32	0.658474029	0.000957237	0.000542549	0.0070091
CCANNAGRKGGC_UNKNOWN	101	0.589246787	0.000967362	0.053687536	0.007076246
REACTOME_POST_TRANSLATIONAL_PROTEIN_MODIFICATION	170	0.568890271	0.000968059	0.00423761	0.007076246
PROGRAMMED_CELL_DEATH	415	0.544323718	0.000969897	0.004651744	0.007083642
V$RFX1_02	238	0.558274249	0.000974343	0.0070235	0.007105145
ST_WNT_CA2_CYCLIC_GMP_PATHWAY	20	0.700061283	0.0009745	0.010106962	0.007105145
V$AHR_Q5	189	0.565301076	0.000977731	0.021326376	0.007119196
ACTIN_CYTOSKELETON_ORGANIZATION_AND_BIOGENESIS	99	0.590044786	0.00097809	0.003531163	0.007119196
CATION_CHANNEL_ACTIVITY	115	0.583557	0.000980374	0.002715481	0.007129764
MULLIGHAN_NPM1_MUTATED_SIGNATURE_1_UP	243	0.557605165	0.000987279	0.018673448	0.007173361
V$E2F_Q4_01	208	0.56220993	0.000988169	6.77E-05	0.007173361
chr3p25	63	0.612663467	0.000989435	0.003351869	0.007173361
V$LXR_Q3	68	0.608447577	0.000990068	0.016811158	0.007173361
V$VDR_Q3	202	0.563104122	0.000990555	0.01894038	0.007173361
V$HNF4_01_B	225	0.559816647	0.000991519	0.001780003	0.007174278
EGFR_UP.V1_UP	171	0.568523148	0.000992965	0.000819704	0.007178679
GTPASE_ACTIVATOR_ACTIVITY	56	0.61940697	0.0009957	0.009703093	0.007192381
V$XBP1_01	112	0.584494352	0.001000973	0.013123404	0.007224376
BIOCARTA_MCALPAIN_PATHWAY	24	0.682155991	0.001002186	0.008019713	0.00722704
V$CEBPGAMMA_Q6	230	0.55909125	0.001005258	0.01352929	0.00723729
V$STAT6_01	224	0.559869264	0.001005297	0.060704495	0.00723729
PLASARI_NFIC_TARGETS_BASAL_UP	27	0.671616182	0.00101031	0.00315706	0.007267274
MYAATNNNNNNNGGC_UNKNOWN	100	0.589302438	0.001012027	0.020082489	0.00727352
V$FXR_IR1_Q6	101	0.588830984	0.001015606	0.028057915	0.007293121
REACTOME_ACTIVATION_OF_NMDA_RECEPTOR_UPON_GLUTAMATE_BINDING_AND_POSTSYNAPTIC_EVENTS	34	0.652739954	0.001025243	0.003823667	0.007356163
WAMUNYOKOLI_OVARIAN_CANCER_LMP_UP	237	0.558076361	0.001031539	0.019699931	0.007395139
ITO_PTTG1_TARGETS_DN	9	0.796377319	0.001037283	0.003483178	0.007430102
LU_AGING_BRAIN_UP	237	0.558021166	0.001041729	0.001089746	0.007455714
DUTERTRE_ESTRADIOL_RESPONSE_6HR_UP	209	0.561741833	0.001042707	0.002742998	0.007456488
EGFR-mapk	219	0.560313654	0.001045458	0.019254875	0.007469923
ODONNELL_METASTASIS_UP	68	0.607834106	0.001050053	0.05637879	0.007493415
V$CEBPB_01	232	0.558586829	0.001050896	0.024466674	0.007493415
SNACANNNYSYAGA_UNKNOWN	75	0.602681878	0.00105137	0.002771332	0.007493415
DAIRKEE_CANCER_PRONE_RESPONSE_BPA_E2	108	0.585584167	0.001057214	0.002880687	0.007528807
TTANWNANTGGM_UNKNOWN	53	0.622011255	0.001058312	0.002625605	0.007530362
V$AP1_Q6	235	0.558142364	0.001064598	0.018025921	0.007568805
WAKABAYASHI_ADIPOGENESIS_PPARG_RXRA_BOUND_WITH_H4K20ME1_MARK	127	0.578885254	0.001067004	0.00313811	0.00757
CATION_TRANSPORT	141	0.574889422	0.001067038	0.002878022	0.00757
KEGG_GAP_JUNCTION	85	0.59633218	0.001067417	0.021171313	0.00757
TTCYNRGAA_V$STAT5B_01	292	0.552184723	0.001073186	0.028554413	0.007604618
YNTTTNNNANGCARM_UNKNOWN	63	0.611708385	0.001080509	0.009698958	0.007650183
RRAGTTGT_UNKNOWN	216	0.560526137	0.001081724	0.003007711	0.007652458
RTTTNNNYTGGM_UNKNOWN	135	0.576409705	0.001083755	0.093583462	0.0076605
EXTRACELLULAR_MATRIX_PART	53	0.62171267	0.001085298	0.006029223	0.007665085
V$FREAC4_01	133	0.576951904	0.001087628	0.005771121	0.007675213
TGANNYRGCA_V$TCF11MAFG_01	262	0.554973788	0.001089539	0.004597904	0.00768237
LANDIS_BREAST_CANCER_PROGRESSION_DN	64	0.610651671	0.001098957	0.009856964	0.007739574
FLECHNER_PBL_KIDNEY_TRANSPLANT_OK_VS_DONOR_UP	135	0.576293689	0.001100752	0.001130546	0.007739574
MORF_PRKAG1	203	0.562309771	0.001100797	0.039034349	0.007739574
WEI_MIR34A_TARGETS	133	0.576858299	0.001101265	0.011403776	0.007739574
KEGG_COMPLEMENT_AND_COAGULATION_CASCADES	67	0.608084239	0.00110614	0.005895611	0.007767462
V$ELK1_02	226	0.55901438	0.00111415	0.004067455	0.007817299
ZWANG_TRANSIENTLY_UP_BY_1ST_EGF_PULSE_ONLY	1487	0.523670545	0.001116586	0.000997978	0.007827981
REACTOME_PHOSPHOLIPID_METABOLISM	178	0.566389057	0.001120598	0.029836813	0.007844341
V$LFA1_Q6	226	0.558977831	0.001121212	0.024202784	0.007844341
MODULE_48	295	0.551698445	0.001121667	0.009744142	0.007844341
MODULE_112	242	0.557005176	0.001123175	0.017725499	0.007848481
BROWNE_HCMV_INFECTION_6HR_DN	144	0.573646688	0.001137721	0.001710919	0.007934083
CYTAGCAAY_UNKNOWN	129	0.577781233	0.001138295	0.012280341	0.007934083
chr15q26	62	0.612026148	0.001138718	0.024520795	0.007934083
REACTOME_DIABETES_PATHWAYS	121	0.580291451	0.001139129	0.000950546	0.007934083
TRANSCRIPTION_COREPRESSOR_ACTIVITY	89	0.593538734	0.001141006	0.014478445	0.0079407
RB_DN.V1_DN	111	0.583731046	0.001150333	0.006596644	0.007999108
TRANSMISSION_OF_NERVE_IMPULSE	182	0.5654685	0.001154594	0.000882359	0.008022227
PROTEIN_LOCALIZATION	202	0.562157842	0.001156967	0.002392849	0.008032203
AACYNNNNTTCCS_UNKNOWN	82	0.597244094	0.001163872	0.00245193	0.008073227
IKEDA_MIR133_TARGETS_UP	39	0.640862759	0.001164761	0.00689007	0.008073227
REACTOME_NCAM_SIGNALING_FOR_NEURITE_OUT_GROWTH	63	0.610818043	0.001172268	0.027883613	0.008118693
MARTORIATI_MDM4_TARGETS_NEUROEPITHELIUM_UP	157	0.570332126	0.001174281	0.007386791	0.008126066
LU_EZH2_TARGETS_DN	333	0.548444814	0.001183148	0.002471133	0.008180817
PROTEIN_COMPLEX_ASSEMBLY	153	0.571167929	0.001186227	0.033244468	0.008195487
BROWNE_HCMV_INFECTION_24HR_UP	133	0.576264919	0.001191426	0.001308354	0.008224775
RACCACAR_V$AML_Q6	230	0.558112965	0.001192589	0.002018642	0.008226174
REACTOME_RNA_POL_I_TRANSCRIPTION_TERMINATION	18	0.706715688	0.001195491	0.016074296	0.008239557
CYTOSKELETAL_PROTEIN_BINDING	153	0.571076705	0.001201658	0.002433122	0.008275404
ROME_INSULIN_TARGETS_IN_MUSCLE_DN	169	0.567623677	0.001206787	0.025450459	0.008304048
WOUND_HEALING	49	0.625225406	0.001209787	0.009217221	0.008318015
KYNG_WERNER_SYNDROM_AND_NORMAL_AGING_DN	197	0.562622772	0.001216451	0.00435414	0.008357129
G_PROTEIN_SIGNALING_ADENYLATE_CYCLASE_ACTIVATING_PATHWAY	24	0.678664463	0.0012213	0.024930208	0.008383713
SAKAI_TUMOR_INFILTRATING_MONOCYTES_UP	27	0.668388942	0.001226295	0.0009195	0.008411267
ATGTTTC,MIR-494	138	0.574645939	0.001229315	0.000332867	0.008422284
PID_ARF6_PATHWAY	35	0.647880608	0.001229868	0.018676177	0.008422284
MORF_ARL3	274	0.553118499	0.001232942	0.01638331	0.008436596
REACTOME_ASPARAGINE_N_LINKED_GLYCOSYLATION	79	0.598429304	0.001241994	0.030130125	0.008491752
chr7p14	38	0.641652429	0.001254412	0.001948131	0.008569814
chr8p22	32	0.654309278	0.001257064	0.009090459	0.008575074
RIZ_ERYTHROID_DIFFERENTIATION_6HR	39	0.639796723	0.001257184	0.041192081	0.008575074
YAGI_AML_WITH_INV_16_TRANSLOCATION	388	0.544635203	0.001265308	0.008797835	0.008623625
CELLULAR_COMPONENT_ASSEMBLY	272	0.553157732	0.001268938	0.002260388	0.008641485
ROVERSI_GLIOMA_COPY_NUMBER_UP	94	0.590014642	0.001276823	0.008649825	0.008684943
REACTOME_CTLA4_INHIBITORY_SIGNALING	21	0.690132243	0.001277347	0.00318264	0.008684943
BIOCARTA_GPCR_PATHWAY	32	0.654028708	0.001280068	0.013872995	0.008696543
ACTIVATION_OF_MAPK_ACTIVITY	38	0.641280063	0.001287736	0.012586794	0.008741707
REGULATION_OF_APOPTOSIS	328	0.548362205	0.001296744	0.00504334	0.008795885
MORF_DDB1	226	0.558106518	0.00130219	0.03202434	0.008825842
REACTOME_SEMA3A_PLEXIN_REPULSION_SIGNALING_BY_INHIBITING_INTEGRIN_ADHESION	12	0.750886098	0.001307291	0.017103798	0.008847053
MACROMOLECULE_LOCALIZATION	222	0.558598943	0.001307385	0.014931515	0.008847053
MONNIER_POSTRADIATION_TUMOR_ESCAPE_UP	362	0.54602468	0.001309409	0.009188125	0.008853757
BIDUS_METASTASIS_DN	137	0.574392306	0.001318296	0.078225091	0.008906812
ELVIDGE_HIF1A_AND_HIF2A_TARGETS_DN	97	0.588307608	0.001321983	0.015790922	0.008924688
V$SP1_Q4_01	227	0.557866524	0.001327612	0.069089782	0.008948943
CASORELLI_ACUTE_PROMYELOCYTIC_LEUKEMIA_DN	593	0.536095276	0.001327665	0.046203211	0.008948943
MODULE_52	404	0.543534095	0.001331374	0.011355904	0.008966891
REACTOME_RNA_POL_I_TRANSCRIPTION_INITIATION	22	0.684974112	0.001332515	0.011687327	0.008967525
GACAGGG,MIR-339	61	0.611146017	0.001336567	0.001289701	0.008987733
REACTOME_GABA_B_RECEPTOR_ACTIVATION	38	0.640729007	0.001338538	0.00296034	0.008992282
KEGG_TYPE_II_DIABETES_MELLITUS	45	0.629332944	0.001339343	0.006359782	0.008992282
CTCTATG,MIR-368	37	0.642515829	0.001347745	0.051185353	0.009041609
SMID_BREAST_CANCER_LUMINAL_B_DN	490	0.539545593	0.001351386	0.022214817	0.009058937
MODULE_44	293	0.550910125	0.001353066	0.04512753	0.009063109
REACTOME_METABOLISM_OF_LIPIDS_AND_LIPOPROTEINS	441	0.541629555	0.001354455	0.020318353	0.009065327
GENTILE_UV_HIGH_DOSE_DN	293	0.550888049	0.001358853	0.01106052	0.009087664
BYSTRYKH_HEMATOPOIESIS_STEM_CELL_AND_BRAIN_QTL_TRANS	168	0.566960286	0.001370549	0.016287324	0.009158732
VOLTAGE_GATED_CALCIUM_CHANNEL_COMPLEX	14	0.731137118	0.00137278	0.012321432	0.009166492
ATAAGCT,MIR-21	106	0.584136734	0.001378042	0.030457212	0.00919446
CALCIUM_MEDIATED_SIGNALING	13	0.739733267	0.001379757	0.001419211	0.009198739
SANSOM_APC_TARGETS_REQUIRE_MYC	186	0.563598459	0.001384276	0.001313095	0.009221692
GAGCCAG,MIR-149	129	0.576228186	0.001392034	0.004502333	0.009266165
TRANSMEMBRANE_RECEPTOR_PROTEIN_PHOSPHATASE_ACTIVITY	19	0.697945512	0.001405947	0.019321802	0.009351512
REGULATION_OF_PROGRAMMED_CELL_DEATH	329	0.547883265	0.001409288	0.008220753	0.009365219
MIKKELSEN_NPC_ICP_WITH_H3K4ME3	367	0.545369337	0.001410959	0.012775178	0.009365219
ESTABLISHMENT_OF_CELLULAR_LOCALIZATION	335	0.547451955	0.001411287	0.01260867	0.009365219
MODULE_117	662	0.534000332	0.001412524	0.02297097	0.009366172
MODULE_418	56	0.615325717	0.001413977	0.000720884	0.009368553
CTTGTAT,MIR-381	178	0.56484979	0.001416062	0.012328193	0.009375116
GCCATNTTG_V$YY1_Q6	376	0.544806421	0.001418852	0.008068212	0.009386336
PURBEY_TARGETS_OF_CTBP1_NOT_SATB1_UP	305	0.549624898	0.001431656	0.003069881	0.009463734
MODULE_18	415	0.54263783	0.001434603	0.021077245	0.009475901
V$PITX2_Q2	224	0.557755131	0.001443151	0.021391625	0.009525017
CELL_SURFACE	69	0.603698589	0.001444323	0.027286369	0.009525416
NEGATIVE_REGULATION_OF_TRANSFERASE_ACTIVITY	34	0.647567678	0.001448666	0.02083441	0.009546706
CELLULAR_LOCALIZATION	352	0.546178496	0.001450744	0.012508016	0.009553052
V$IRF7_01	226	0.557459189	0.001453524	0.015008307	0.009559066
PTEN_DN.V2_DN	120	0.578661244	0.001455092	0.010275325	0.009559066
REGULATION_OF_TRANSFORMING_GROWTH_FACTOR_BETA_RECEPTOR_SIGNALING_PATHWAY	14	0.729755497	0.001455541	0.089327676	0.009559066
ATGCAGT,MIR-217	99	0.586556951	0.00145612	0.013878449	0.009559066
V$HNF4_DR1_Q3	237	0.556105575	0.00145805	0.001281578	0.009564405
SENESE_HDAC2_TARGETS_UP	105	0.584040087	0.001459235	0.003080127	0.009564858
JI_RESPONSE_TO_FSH_DN	53	0.618067618	0.001469612	0.002725835	0.009624491
GROSS_HYPOXIA_VIA_ELK3_AND_HIF1A_UP	126	0.576691887	0.00147058	0.006432585	0.009624491
CHYLA_CBFA2T3_TARGETS_DN	206	0.560074931	0.001472974	0.019172052	0.009630384
TAAWWATAG_V$RSRFC4_Q2	145	0.571504978	0.001473729	0.019681671	0.009630384
MORF_ATF2	285	0.551088683	0.00149406	0.000585509	0.009755802
PASQUALUCCI_LYMPHOMA_BY_GC_STAGE_UP	255	0.553956691	0.001498835	0.001399173	0.009779525
PASQUALUCCI_LYMPHOMA_BY_GC_STAGE_DN	148	0.570600479	0.001510599	0.006284519	0.009848782
PID_WNT_CANONICAL_PATHWAY	20	0.691492668	0.001512371	0.040832506	0.00985284
STARK_HYPPOCAMPUS_22Q11_DELETION_UP	48	0.623667843	0.001514224	0.018937301	0.009857416
KEGG_PURINE_METABOLISM	145	0.571223895	0.001530833	0.000591135	0.009957968
BIOCARTA_MAPK_PATHWAY	83	0.593985106	0.001534911	0.022419416	0.009976921
TRANSMEMBRANE_RECEPTOR_PROTEIN_SERINE_THREONINE_KINASE_SIGNALING_PATHWAY	47	0.624738215	0.001541962	0.046447395	0.010015151
RAS_GTPASE_ACTIVATOR_ACTIVITY	27	0.664459494	0.001545986	0.008900915	0.010033681
ATATGCA,MIR-448	190	0.562211803	0.001547534	0.087745983	0.010036128
SIMBULAN_UV_RESPONSE_NORMAL_DN	33	0.648670924	0.001556768	0.00014092	0.010088375
MODULE_45	530	0.537497286	0.001560992	0.046293827	0.0101081
V$RORA2_01	126	0.575978827	0.001608668	0.120025541	0.01040896
FRASOR_TAMOXIFEN_RESPONSE_UP	43	0.629810485	0.0016102	0.009009692	0.010411007
TRANSCRIPTION_REPRESSOR_ACTIVITY	144	0.571056389	0.001618053	0.003701073	0.010453894
MORF_FLT1	116	0.579112231	0.001619629	0.087810719	0.010456188
V$ETF_Q6	106	0.582702095	0.001627014	0.008013606	0.010492784
NUCLEOTIDE_BINDING	206	0.559449148	0.001628657	0.009089402	0.010492784
MORF_NOS2A	259	0.553079153	0.001629149	0.01510726	0.010492784
V$AP3_Q6	217	0.557931077	0.001630197	0.011746024	0.010492784
BIOCARTA_EGFR_SMRTE_PATHWAY	11	0.756036341	0.001636624	0.011320899	0.010526246
CYTOSKELETON	338	0.546511839	0.001640304	0.000990628	0.010542
V$SMAD4_Q6	218	0.557746677	0.001644362	0.007853453	0.010560156
ST_G_ALPHA_I_PATHWAY	35	0.643369001	0.001663103	0.011018287	0.010668375
STRESS_ACTIVATED_PROTEIN_KINASE_SIGNALING_PATHWAY	44	0.627888587	0.001663704	0.013671269	0.010668375
YAMAZAKI_TCEB3_TARGETS_UP	163	0.566593954	0.001669657	0.001249112	0.010687461
GRUETZMANN_PANCREATIC_CANCER_UP	333	0.546765521	0.001670117	0.038622667	0.010687461
REACTOME_DOWNSTREAM_SIGNALING_OF_ACTIVATED_FGFR	95	0.587095671	0.001670423	0.003016673	0.010687461
MORF_PML	136	0.572823848	0.001677945	0.035500457	0.010727578
RAPA_EARLY_UP.V1_UP	157	0.567797594	0.001680853	0.013411654	0.010738158
RAF_UP.V1_DN	169	0.565346864	0.001684906	0.006286481	0.010756026
REACTOME_NETRIN1_SIGNALING	36	0.641148442	0.00168758	0.054763662	0.010765079
TORCHIA_TARGETS_OF_EWSR1_FLI1_FUSION_TOP20_DN	18	0.699466986	0.001693077	0.010791159	0.010792104
HELLER_HDAC_TARGETS_DN	263	0.552450185	0.001697552	0.012064589	0.010812583
PURINE_NUCLEOTIDE_BINDING	194	0.560965301	0.001700484	0.004218781	0.010823212
V$AP1_01	230	0.556028083	0.001702659	0.011066412	0.010829013
PROVENZANI_METASTASIS_DN	132	0.573758746	0.001711219	0.002937748	0.01087538
V$CEBPDELTA_Q6	214	0.557993767	0.001722252	0.019935645	0.010937386
TTGCWCAAY_V$CEBPB_02	59	0.610044636	0.001726474	0.00155818	0.010956075
GTATGAT,MIR-154,MIR-487	61	0.608218	0.001728323	0.004580606	0.010959689
POSITIVE_REGULATION_OF_MAP_KINASE_ACTIVITY	43	0.628820008	0.001731158	0.008220229	0.010969552
BIOCARTA_KERATINOCYTE_PATHWAY	46	0.624541524	0.001733141	0.006961352	0.010973999
SYNAPSE	25	0.668798599	0.00173896	0.004084735	0.011002708
SCHUETZ_BREAST_CANCER_DUCTAL_INVASIVE_UP	319	0.547553355	0.001741742	0.021395006	0.01101218
V$HEN1_01	172	0.56452046	0.001749423	0.029650338	0.011052586
MORF_IKBKG	128	0.57468794	0.001756445	0.087965541	0.01108877
PID_INTEGRIN_CS_PATHWAY	26	0.665331232	0.001758079	0.002143978	0.011090915
V$ALX4_01	15	0.717575492	0.001761193	0.001786136	0.011102384
CELL_CYCLE_PHASE	162	0.566384602	0.001769946	0.020628664	0.01114936
PROTEOGLYCAN_BIOSYNTHETIC_PROCESS	14	0.724957332	0.001779563	0.001370057	0.011201701
REACTOME_ADAPTIVE_IMMUNE_SYSTEM	478	0.53887567	0.00178817	0.025325804	0.011247618
PHOSPHORIC_DIESTER_HYDROLASE_ACTIVITY	40	0.632952903	0.001805829	0.016024329	0.011350355
REACTOME_PLATELET_CALCIUM_HOMEOSTASIS	15	0.716881109	0.001814514	0.00547509	0.011396586
LIANG_HEMATOPOIESIS_STEM_CELL_NUMBER_QTL	16	0.709828658	0.001828237	0.040572798	0.011473469
HOLLMANN_APOPTOSIS_VIA_CD40_UP	178	0.563128763	0.001829434	0.027645324	0.011473469
POMEROY_MEDULLOBLASTOMA_DESMOPLASIC_VS_CLASSIC_UP	55	0.613207923	0.001837495	0.021639476	0.011508263
KIM_ALL_DISORDERS_DURATION_CORR_DN	132	0.573198221	0.001837668	0.019397839	0.011508263
EPITHELIAL_TO_MESENCHYMAL_TRANSITION	10	0.765106104	0.001845855	0.00229217	0.011551089
STAMBOLSKY_BOUND_BY_MUTATED_TP53	14	0.723841407	0.001863765	0.027533857	0.011654656
PID_TRKRPATHWAY	61	0.607287045	0.001873227	0.019272611	0.011705276
KIM_BIPOLAR_DISORDER_OLIGODENDROCYTE_DENSITY_CORR_UP	605	0.534475433	0.001875889	0.010391772	0.011713368
ION_CHANNEL_ACTIVITY	141	0.570650457	0.001883228	0.006108657	0.011750632
PID_VEGFR1_2_PATHWAY	69	0.600758841	0.001896492	0.00592917	0.011813819
LU_IL4_SIGNALING	89	0.588755461	0.001896817	0.015658458	0.011813819
IDENTICAL_PROTEIN_BINDING	280	0.550248427	0.001897492	0.009396096	0.011813819
BASSO_B_LYMPHOCYTE_NETWORK	130	0.573494612	0.001898991	0.017787287	0.011814114
V$NFKB_Q6	234	0.554901245	0.001900298	0.017753233	0.011814114
CTACTGT,MIR-199A	165	0.565236417	0.001912313	0.013837627	0.011880192
MODULE_72	287	0.549586521	0.001916268	0.082325161	0.011896134
REACTOME_SIGNALING_BY_SCF_KIT	73	0.597818509	0.001923355	0.029932339	0.011931488
KYNG_DNA_DAMAGE_BY_4NQO_OR_GAMMA_RADIATION	14	0.723044318	0.00192611	0.007759069	0.011938407
V$AREB6_02	230	0.555287022	0.001927258	0.003921069	0.011938407
BROWNE_HCMV_INFECTION_16HR_UP	206	0.558363616	0.001934662	0.002516363	0.011975615
V$PEA3_Q6	239	0.554176574	0.001950332	0.027871216	0.012063896
V$HFH1_01	213	0.557344479	0.001953618	0.04886613	0.012075502
MEISSNER_BRAIN_HCP_WITH_H3K4ME2	15	0.715034282	0.001963552	0.130035399	0.012127171
RUAN_RESPONSE_TO_TNF_DN	80	0.593238424	0.001964808	0.042869176	0.012127171
MODULE_176	214	0.557170631	0.001966482	0.024485415	0.012128761
AMIT_EGF_RESPONSE_60_MCF10A	33	0.644851192	0.001986199	0.013393822	0.01224156
QI_HYPOXIA_TARGETS_OF_HIF1A_AND_FOXA2	35	0.64061448	0.001991802	0.003232127	0.012267269
NAKAMURA_TUMOR_ZONE_PERIPHERAL_VS_CENTRAL_UP	254	0.552415607	0.002003491	0.013080978	0.012330394
NUCLEAR_PART	531	0.53647003	0.002006459	0.005497716	0.012333398
GAVIN_FOXP3_TARGETS_CLUSTER_P7	78	0.59420351	0.002006859	0.0094942	0.012333398
GNF2_CDC27	55	0.61208242	0.002014315	0.021603809	0.012370351
SIMBULAN_UV_RESPONSE_IMMORTALIZED_DN	31	0.649179068	0.002018641	0.01360481	0.012388033
BIOCARTA_DREAM_PATHWAY	14	0.721865876	0.002021758	0.04970436	0.012398283
BURTON_ADIPOGENESIS_9	81	0.592340087	0.002028445	0.020788095	0.012426527
MORF_TFDP2	210	0.557505649	0.002030363	0.01304058	0.012426527
YAUCH_HEDGEHOG_SIGNALING_PARACRINE_DN	240	0.553824678	0.002031247	0.005846678	0.012426527
VOLTAGE_GATED_CHANNEL_ACTIVITY	70	0.599286811	0.002032166	0.003572962	0.012426527
VALK_AML_CLUSTER_8	22	0.676835553	0.00204086	0.041247361	0.012470792
V$PR_01	131	0.572566765	0.002059921	0.006949851	0.012578292
MODULE_104	315	0.54697385	0.002065359	0.013371626	0.01259973
MODULE_329	50	0.617210607	0.002066373	0.015171887	0.01259973
RYCACNNRNNRNCAG_UNKNOWN	59	0.607894592	0.002071199	0.001494549	0.01262017
MORF_DAP	70	0.599058064	0.002075154	0.013514243	0.012635282
NEURITE_DEVELOPMENT	50	0.61710892	0.002082681	0.001482485	0.012672106
HADDAD_B_LYMPHOCYTE_PROGENITOR	258	0.551780113	0.002086589	0.014979978	0.012686875
GATED_CHANNEL_ACTIVITY	115	0.577291161	0.002092037	0.0036017	0.012710979
V$CREBP1_Q2	227	0.555110253	0.002105345	0.004867055	0.01278277
DAWSON_METHYLATED_IN_LYMPHOMA_TCL1	54	0.612513943	0.002113665	0.009640859	0.012824197
KOYAMA_SEMA3B_TARGETS_DN	356	0.544050295	0.002141141	0.001403947	0.012981709
ADENYLATE_CYCLASE_ACTIVATION	18	0.69422195	0.002163633	0.043986946	0.013108799
BIOCARTA_VEGF_PATHWAY	27	0.658577485	0.00216794	0.000321665	0.013125615
NEGATIVE_REGULATION_OF_CELL_PROLIFERATION	144	0.568832553	0.002170735	0.005218754	0.013133252
CHANG_CORE_SERUM_RESPONSE_DN	184	0.560900907	0.002185349	0.025439567	0.013212339
MORF_DEK	240	0.553349171	0.002200545	0.061998983	0.01329483
V$NERF_Q2	219	0.555797046	0.002209565	0.101816182	0.013339916
LUI_THYROID_CANCER_PAX8_PPARG_UP	42	0.626904146	0.00221153	0.016486319	0.01334238
KEGG_VEGF_SIGNALING_PATHWAY	75	0.595018868	0.002214888	0.079904431	0.013353237
VALK_AML_CLUSTER_9	32	0.645244821	0.00222659	0.006384112	0.013414345
GCM_RING1	97	0.583501623	0.002236357	0.01600513	0.01345825
GTCAGGA,MIR-378	49	0.617357672	0.00223702	0.009815432	0.01345825
RHO_GTPASE_ACTIVATOR_ACTIVITY	17	0.699077793	0.002239734	0.020716613	0.013465124
WHITE_NEUROBLASTOMA_WITH_1P36.3_DELETION	21	0.679050871	0.002248896	0.042623026	0.013510723
MODULE_321	106	0.579756547	0.002270888	0.012806124	0.013633284
KAAB_HEART_ATRIUM_VS_VENTRICLE_DN	247	0.55239369	0.002277446	0.004308327	0.013663081
MORF_DDX11	149	0.567259455	0.002293443	0.05983014	0.013749423
RNTCANNRNNYNATTW_UNKNOWN	57	0.608465328	0.002304758	0.008701889	0.013799582
MORF_THRA	44	0.623408065	0.002306403	0.007595669	0.013799582
BOYAULT_LIVER_CANCER_SUBCLASS_G6_UP	57	0.608455328	0.002306642	0.101742044	0.013799582
DANG_MYC_TARGETS_DN	28	0.654594049	0.002313299	0.042055325	0.013823619
REACTOME_G_ALPHA_S_SIGNALLING_EVENTS	118	0.575452677	0.002313887	0.001066595	0.013823619
SIG_PIP3_SIGNALING_IN_B_LYMPHOCYTES	34	0.640186073	0.002331485	0.006488425	0.013919046
BOYLAN_MULTIPLE_MYELOMA_C_DN	50	0.615618672	0.002335438	0.002821819	0.01393294
V$ETS_Q4	222	0.55506624	0.002339884	0.087706714	0.013949749
PROTEIN_N_TERMINUS_BINDING	37	0.634227052	0.002356841	0.031991957	0.014041066
LABBE_TARGETS_OF_TGFB1_AND_WNT3A_UP	97	0.582977737	0.002364713	0.001228043	0.014078178
NEGATIVE_REGULATION_OF_SIGNAL_TRANSDUCTION	37	0.634160751	0.002367131	0.016375918	0.014081768
PID_RET_PATHWAY	39	0.630671951	0.002368604	0.009734717	0.014081768
MODULE_387	48	0.617787724	0.002372426	0.017156209	0.014094714
ATF2_UP.V1_UP	173	0.562171334	0.002386875	0.047891322	0.014170729
BOYLAN_MULTIPLE_MYELOMA_D_DN	63	0.602752752	0.002391715	0.011113002	0.014189628
INTRACELLULAR_TRANSPORT	267	0.55012359	0.002397371	0.006986291	0.014206942
LIN_APC_TARGETS	69	0.598167489	0.00239795	0.007020652	0.014206942
GCM_NF2	266	0.550188028	0.002409392	0.009297136	0.014264869
MODULE_122	130	0.571566037	0.002412305	0.046521361	0.014272248
PID_RAS_PATHWAY	29	0.651149727	0.002417717	0.045065186	0.014292384
RESPONSE_TO_CHEMICAL_STIMULUS	295	0.547664291	0.002419915	0.017929078	0.014292384
WANG_MLL_TARGETS	268	0.549975925	0.002420713	0.037868395	0.014292384
WANG_CISPLATIN_RESPONSE_AND_XPC_DN	214	0.555855057	0.002422701	0.005552479	0.014294269
RESPONSE_TO_EXTERNAL_STIMULUS	290	0.548057891	0.002424432	0.011361207	0.01429464
PID_ERBB4_PATHWAY	38	0.631928257	0.002440374	0.104104759	0.014378736
KEGG_FC_EPSILON_RI_SIGNALING_PATHWAY	78	0.592099296	0.002455484	0.03353761	0.014457823
BREUHAHN_GROWTH_FACTOR_SIGNALING_IN_LIVER_CANCER	22	0.673172207	0.002459555	0.00563017	0.014471844
GAUSSMANN_MLL_AF4_FUSION_TARGETS_E_DN	17	0.696922887	0.002465587	0.02893198	0.014497381
REACTOME_CALNEXIN_CALRETICULIN_CYCLE	11	0.744739333	0.002468775	0.002618268	0.014506167
REACTOME_CREB_PHOSPHORYLATION_THROUGH_THE_ACTIVATION_OF_RAS	25	0.66237303	0.002471164	0.011792177	0.014510255
MIKKELSEN_IPS_ICP_WITH_H3K27ME3	51	0.613711567	0.00247817	0.003438937	0.014538328
CYTOSKELETAL_PART	220	0.554950119	0.002479339	0.002498334	0.014538328
PURINE_RIBONUCLEOTIDE_BINDING	188	0.55938133	0.002486551	0.003304705	0.014570647
PLASARI_TGFB1_TARGETS_10HR_UP	193	0.558598906	0.002491978	0.038284561	0.014592466
NUCLEOPLASM_PART	195	0.558294142	0.002494235	0.008783161	0.014595706
LI_WILMS_TUMOR_VS_FETAL_KIDNEY_2_DN	49	0.615831711	0.002510477	0.001021165	0.014680723
GTACAGG,MIR-486	52	0.612414817	0.002516965	0.033826059	0.014708624
MITOTIC_CELL_CYCLE	147	0.56693305	0.002538798	0.011571216	0.014826094
GCM_LTK	43	0.623411111	0.002549978	0.062915494	0.014881242
XU_GH1_AUTOCRINE_TARGETS_UP	209	0.556165609	0.002556564	0.006718762	0.01490952
INTRINSIC_TO_ORGANELLE_MEMBRANE	49	0.61547303	0.00257899	0.080911589	0.015030076
MODULE_115	26	0.658416609	0.002582748	0.01934439	0.015041743
URS_ADIPOCYTE_DIFFERENTIATION_UP	72	0.595262556	0.002589744	0.020531623	0.01507224
DURAND_STROMA_MAX_DN	145	0.567205864	0.002599738	0.000709779	0.015112527
MORF_ATRX	199	0.557434441	0.002600194	0.003941381	0.015112527
REACTOME_SIGNALING_BY_RHO_GTPASES	100	0.580829343	0.002604535	0.004424736	0.015127495
RAF_UP.V1_UP	174	0.561330711	0.00262132	0.002775415	0.015214666
REACTOME_SEMAPHORIN_INTERACTIONS	63	0.601642435	0.002629047	0.027883613	0.015249187
REACTOME_G_ALPHA_Z_SIGNALLING_EVENTS	44	0.621509893	0.002640905	0.0074331	0.0153076
REACTOME_PI3K_EVENTS_IN_ERBB2_SIGNALING	41	0.625827114	0.002648421	0.003261982	0.015340785
KEGG_B_CELL_RECEPTOR_SIGNALING_PATHWAY	71	0.595624374	0.002661757	0.114385614	0.015403503
WANG_TUMOR_INVASIVENESS_DN	191	0.558452909	0.002662844	0.040324559	0.015403503
GLUTAMATE_RECEPTOR_ACTIVITY	20	0.679840228	0.002678234	0.030464065	0.01548207
V$HSF2_01	225	0.553846486	0.002683997	0.05482845	0.015504925
ACTGAAA,MIR-30A-3P,MIR-30E-3P	179	0.560291165	0.002690782	0.028047586	0.015533648
GCM_SMO	57	0.606516181	0.002699469	0.057845921	0.015573302
chr22q11	121	0.57320067	0.002702399	0.05825039	0.015579715
REACTOME_INTEGRIN_CELL_SURFACE_INTERACTIONS	77	0.591575311	0.002727267	0.000992818	0.015712503
chr14q22	46	0.618356747	0.002735712	0.015112176	0.015750569
MODULE_131	31	0.644067844	0.002745512	0.036392582	0.015788464
JNK_CASCADE	42	0.623799509	0.00274598	0.015804752	0.015788464
RATTENBACHER_BOUND_BY_CELF1	379	0.541505861	0.002753743	0.02789247	0.015822481
V$HOXA3_01	13	0.722205766	0.002764516	0.010327825	0.01587373
SYNAPTIC_TRANSMISSION	167	0.562178313	0.002775161	0.001474461	0.015917925
PID_ER_NONGENOMIC_PATHWAY	40	0.626690033	0.002775928	0.011129635	0.015917925
GAVIN_FOXP3_TARGETS_CLUSTER_P3	148	0.565981662	0.002789427	0.079750479	0.015984632
NOUZOVA_METHYLATED_IN_APL	55	0.607967	0.002800117	0.00731769	0.016034295
CHIBA_RESPONSE_TO_TSA_DN	21	0.674585804	0.002801837	0.009940801	0.016034295
LIM_MAMMARY_LUMINAL_PROGENITOR_DN	14	0.713760573	0.002805186	0.00245263	0.016038626
V$ELK1_01	240	0.551882505	0.002806338	0.008801617	0.016038626
KIM_WT1_TARGETS_12HR_DN	194	0.557641194	0.002809183	0.024822608	0.016044182
PROTEIN_DOMAIN_SPECIFIC_BINDING	71	0.594957037	0.002825889	0.010092012	0.016128841
V$IPF1_Q4	213	0.554978615	0.002833029	0.0119139	0.016158829
GCM_MYST2	160	0.563334343	0.002842839	0.036682708	0.016203991
ONCOGENES	89	0.584770387	0.002847416	0.045568156	0.016219293
FULCHER_INFLAMMATORY_RESPONSE_LECTIN_VS_LPS_DN	414	0.539571417	0.0028573	0.014260252	0.016264774
V$MYB_Q6	219	0.554159776	0.002863164	0.046548793	0.016271745
BAELDE_DIABETIC_NEPHROPATHY_UP	74	0.59287272	0.002863696	0.033658022	0.016271745
KUMAR_PATHOGEN_LOAD_BY_MACROPHAGES	234	0.552409202	0.002864688	0.014359768	0.016271745
NEGATIVE_REGULATION_OF_METABOLIC_PROCESS	243	0.551436691	0.002866121	0.012660423	0.016271745
GCM_CALM1	96	0.581550939	0.002872021	0.029916172	0.016294442
IVANOVA_HEMATOPOIESIS_STEM_CELL	233	0.55246417	0.002890749	0.004640821	0.016389838
REACTOME_GLUCAGON_SIGNALING_IN_METABOLIC_REGULATION	32	0.64091036	0.00289661	0.013241584	0.01640329
GU_PDEF_TARGETS_DN	37	0.631056455	0.002896951	0.003884379	0.01640329
BIOCARTA_FCER1_PATHWAY	36	0.63281596	0.002905312	0.092825842	0.016439767
GARGALOVIC_RESPONSE_TO_OXIDIZED_PHOSPHOLIPIDS_GREY_UP	16	0.698933761	0.002930455	0.054499248	0.016571092
MODULE_27	333	0.543863142	0.002957722	0.00775557	0.01671425
AKT_UP.V1_DN	173	0.560634035	0.00296036	0.001405355	0.016718133
GGTGAAG,MIR-412	52	0.610266919	0.002968306	0.003075184	0.016751959
CTGTTAC,MIR-194	90	0.583824369	0.002986546	0.103856056	0.016843806
BOYAULT_LIVER_CANCER_SUBCLASS_G2	26	0.655705322	0.002991923	0.007687308	0.016863031
V$AP2_Q6	240	0.551485635	0.002994299	0.017770078	0.016865324
INTRINSIC_TO_ENDOPLASMIC_RETICULUM_MEMBRANE	23	0.665465599	0.003002922	0.000568897	0.016891681
INTEGRAL_TO_ENDOPLASMIC_RETICULUM_MEMBRANE	23	0.665465599	0.003002922	0.000568897	0.016891681
AKT_UP.V1_UP	153	0.564328667	0.003006354	0.002219465	0.01689989
GOUYER_TATI_TARGETS_DN	16	0.698274542	0.003013285	0.021450746	0.016927747
GCM_AIP	34	0.636052117	0.003016329	0.011974553	0.01693358
MIKKELSEN_IPS_ICP_WITH_H3K4ME3_AND_H327ME3	116	0.573776642	0.003020822	0.017402021	0.01693358
REACTOME_CELL_JUNCTION_ORGANIZATION	69	0.595555793	0.003021898	0.006021909	0.01693358
PETROVA_ENDOTHELIUM_LYMPHATIC_VS_BLOOD_DN	150	0.564923619	0.00302223	0.008189779	0.01693358
REGULATION_OF_CELL_PROLIFERATION	291	0.546749035	0.003026951	0.014576254	0.016948948
V$TFIII_Q6	199	0.556383124	0.003042162	0.087705583	0.017022994
VESICLE_MEDIATED_TRANSPORT	186	0.5582847	0.003050373	0.02844106	0.017048606
ACTIVE_TRANSMEMBRANE_TRANSPORTER_ACTIVITY	115	0.574007836	0.003050719	0.033006091	0.017048606
GCTGAGT,MIR-512-5P	43	0.620795316	0.00305993	0.006902039	0.017085479
ANTIOXIDANT_ACTIVITY	16	0.697899799	0.003061306	0.007541547	0.017085479
V$ZF5_01	223	0.553245625	0.003063835	0.061511485	0.017088462
AAGGGAT,MIR-188	67	0.596774003	0.003072668	0.00640509	0.017126578
RUAN_RESPONSE_TO_TNF_TROGLITAZONE_DN	38	0.628367146	0.003082995	0.053838091	0.017165652
BARIS_THYROID_CANCER_DN	52	0.60976535	0.003083686	0.003142608	0.017165652
MORF_SUPT3H	286	0.547041514	0.003086084	0.004374212	0.017167842
MITSIADES_RESPONSE_TO_APLIDIN_DN	231	0.552255791	0.00309768	0.008005261	0.017221172
MORF_STK17A	156	0.563471955	0.003102316	0.034330849	0.017235762
RNA_POLYMERASE_II_TRANSCRIPTION_FACTOR_ACTIVITY	175	0.559926714	0.003113407	0.083012931	0.017270061
PID_SYNDECAN_1_PATHWAY	43	0.620543621	0.003113548	0.043052735	0.017270061
SWEET_LUNG_CANCER_KRAS_UP	442	0.537929703	0.003114538	0.025417327	0.017270061
WOOD_EBV_EBNA1_TARGETS_DN	44	0.619145643	0.003118523	0.011794287	0.017280977
VOLTAGE_GATED_CALCIUM_CHANNEL_ACTIVITY	17	0.691451948	0.003134342	0.010438651	0.017357406
MODULE_235	78	0.589469029	0.003142928	0.000331155	0.017393712
MTOR_UP.N4.V1_UP	181	0.558859117	0.003145948	0.007420572	0.017399183
REACTOME_NOTCH_HLH_TRANSCRIPTION_PATHWAY	11	0.737599147	0.003175689	0.001643833	0.017546289
CELL_CYCLE_PROCESS	184	0.55831279	0.003176642	0.014414198	0.017546289
BONOME_OVARIAN_CANCER_SURVIVAL_OPTIMAL_DEBULKING	216	0.553832194	0.003189391	0.00900158	0.017605356
NEGATIVE_REGULATION_OF_CELLULAR_METABOLIC_PROCESS	240	0.551083978	0.003196003	0.015482745	0.017630495
BROWNE_HCMV_INFECTION_30MIN_DN	132	0.568692689	0.003205686	0.008328617	0.017672532
AKTmTOR-pathway	21	0.671627853	0.003232839	0.02581439	0.017810761
V$TATA_01	239	0.551098322	0.003243417	0.042417095	0.017853996
MODULE_49	249	0.550070107	0.003244855	0.000907203	0.017853996
NAKAMURA_TUMOR_ZONE_PERIPHERAL_VS_CENTRAL_DN	549	0.533943398	0.003247082	0.041615069	0.017854781
REGULATION_OF_CELL_CYCLE	174	0.55978597	0.003250121	0.00256763	0.01786003
SMID_BREAST_CANCER_RELAPSE_IN_BONE_UP	87	0.584363012	0.003258238	0.0356706	0.017893157
KIM_MYC_AMPLIFICATION_TARGETS_DN	89	0.583396479	0.003263677	0.040446577	0.017911543
YANG_BREAST_CANCER_ESR1_BULK_UP	25	0.657103327	0.003268572	0.00292679	0.017926924
BIOCARTA_ECM_PATHWAY	24	0.660296543	0.003275767	0.004745996	0.017954891
REACTOME_REGULATION_OF_INSULIN_SECRETION	86	0.584764425	0.003285449	0.001217873	0.017991936
LANDIS_ERBB2_BREAST_TUMORS_324_UP	134	0.567974763	0.003286726	0.19841034	0.017991936
PID_CDC42_REG_PATHWAY	25	0.656877408	0.00330743	0.008643838	0.018085707
MCCLUNG_DELTA_FOSB_TARGETS_2WK	42	0.621069389	0.003309463	0.058890059	0.018085707
V$E2F_01	63	0.59889553	0.003310189	0.001462507	0.018085707
CGCAAAA,MIR-450	8	0.777114232	0.003317866	0.001042491	0.0181161
REACTOME_PKA_MEDIATED_PHOSPHORYLATION_OF_CREB	17	0.689999897	0.003337332	0.028038838	0.018202728
BUYTAERT_PHOTODYNAMIC_THERAPY_STRESS_DN	558	0.533562282	0.003337981	0.049766553	0.018202728
BIOCARTA_NOS1_PATHWAY	21	0.670804463	0.003362988	0.026460788	0.018327432
PID_CMYB_PATHWAY	83	0.586024371	0.003365339	0.006960158	0.018328584
MORF_ERCC4	285	0.546616319	0.003373798	0.016774709	0.018362981
RPS14_DN.V1_DN	168	0.5605209	0.003391491	0.002798809	0.01843079
MORF_MAP2K2	117	0.572438039	0.003392332	0.090719321	0.01843079
REACTOME_ERK_MAPK_TARGETS	19	0.679368034	0.003392711	0.004683273	0.01843079
REACTOME_IRAK1_RECRUITS_IKK_COMPLEX	8	0.776244695	0.003404187	0.002367301	0.018481411
PHOTOTRANSDUCTION	13	0.716695391	0.003408287	0.044491188	0.018491956
REACTOME_SIGNAL_TRANSDUCTION_BY_L1	31	0.640348151	0.003414924	0.009576314	0.018516239
KEGG_MTOR_SIGNALING_PATHWAY	49	0.6116626	0.003418291	0.001598585	0.018522772
HUANG_DASATINIB_RESISTANCE_UP	76	0.589676806	0.00342956	0.000436332	0.018560996
BIOCARTA_BARRESTIN_PATHWAY	10	0.746865019	0.003429679	0.003799629	0.018560996
HAEGERSTRAND_RESPONSE_TO_IMATINIB	9	0.759960915	0.003456806	0.00370191	0.018695995
YAP1_UP	37	0.628267088	0.003461808	0.109856837	0.018702147
GCM_RAN	175	0.559156834	0.003462309	0.003982972	0.018702147
TURASHVILI_BREAST_LOBULAR_CARCINOMA_VS_LOBULAR_NORMAL_UP	90	0.582252958	0.00349085	0.030389917	0.018844432
REACTOME_ADENYLATE_CYCLASE_INHIBITORY_PATHWAY	13	0.715857222	0.003517221	0.032940829	0.018974831
AATGGAG,MIR-136	68	0.594440961	0.003533284	0.006624926	0.019049494
GUO_TARGETS_OF_IRS1_AND_IRS2	90	0.58209245	0.003546442	0.047801527	0.019108407
TANAKA_METHYLATED_IN_ESOPHAGEAL_CARCINOMA	98	0.578656631	0.003556497	0.013179352	0.019142699
MORF_RUNX1	135	0.567069137	0.003557275	0.059171427	0.019142699
MODULE_220	310	0.544406433	0.003573218	0.033759782	0.019216421
GCM_FANCC	111	0.573855344	0.003584926	0.033503342	0.019267292
KEGG_ENDOCYTOSIS	173	0.559209072	0.003599868	0.0247183	0.019327089
KIM_WT1_TARGETS_UP	205	0.554428993	0.003600564	0.003197282	0.019327089
V$EVI1_02	111	0.573749235	0.003626628	0.057540824	0.019454802
KEGG_PROGESTERONE_MEDIATED_OOCYTE_MATURATION	80	0.586798881	0.003630954	0.019458116	0.01946582
HASLINGER_B_CLL_WITH_MUTATED_VH_GENES	15	0.700102115	0.003640701	0.019052362	0.01950587
ACEVEDO_FGFR1_TARGETS_IN_PROSTATE_CANCER_MODEL_UP	264	0.547947061	0.003648123	0.011384846	0.019533421
ABBUD_LIF_SIGNALING_1_DN	21	0.669063878	0.00365373	0.002373489	0.019551222
AAGTCCA,MIR-422B,MIR-422A	57	0.602658655	0.00366514	0.004291456	0.019600033
REACTOME_ACTIVATED_TLR4_SIGNALLING	85	0.584045861	0.003690479	0.011712654	0.019723227
REGULATION_OF_RAS_GTPASE_ACTIVITY	10	0.74452855	0.003703076	0.058311827	0.01977821
REGULATION_OF_CELL_DIFFERENTIATION	57	0.602515584	0.003706282	0.008769622	0.019782999
MODULE_244	180	0.557830431	0.003713664	0.093541055	0.019810062
MORF_CTSB	157	0.561883688	0.003716855	0.004657933	0.019814746
SH2_DOMAIN_BINDING	15	0.699553611	0.003721597	0.000951875	0.019816386
KENNY_CTNNB1_TARGETS_DN	49	0.610490848	0.003721789	0.014089413	0.019816386
MODULE_7	211	0.553426218	0.00372693	0.010725564	0.019825449
BIOCARTA_ARENRF2_PATHWAY	13	0.714298698	0.003728119	0.006359802	0.019825449
V$E2F_Q6_01	208	0.553796628	0.003732428	0.006254991	0.019836046
LIU_SOX4_TARGETS_DN	280	0.546418767	0.003746519	0.00308736	0.01989859
DAZARD_RESPONSE_TO_UV_SCC_DN	114	0.572470691	0.003751199	0.119457658	0.019911104
PHOSPHOTRANSFERASE_ACTIVITY_PHOSPHATE_GROUP_AS_ACCEPTOR	16	0.692967964	0.003760724	0.006802739	0.019939837
BOQUEST_STEM_CELL_CULTURED_VS_FRESH_UP	388	0.539507854	0.003761267	0.005093618	0.019939837
MULLIGHAN_MLL_SIGNATURE_2_UP	379	0.53996025	0.003765726	0.170645968	0.019951127
REACTOME_NUCLEOTIDE_LIKE_PURINERGIC_RECEPTORS	13	0.713945253	0.003777497	0.048259407	0.020001123
BOYLAN_MULTIPLE_MYELOMA_D_CLUSTER_DN	38	0.62518993	0.003780919	0.095779128	0.020001738
PID_SYNDECAN_2_PATHWAY	30	0.64086563	0.003782283	0.053387346	0.020001738
TGTATGA,MIR-485-3P	137	0.566066937	0.00378505	0.018790509	0.020004022
PID_MET_PATHWAY	79	0.586826021	0.003807838	0.000670823	0.02011205
REACTOME_PRE_NOTCH_EXPRESSION_AND_PROCESSING	37	0.626658111	0.003830901	0.01173464	0.020221399
ZIRN_TRETINOIN_RESPONSE_WT1_DN	5	0.844155731	0.003844438	0.022947823	0.020280356
TRANSMEMBRANE_RECEPTOR_PROTEIN_KINASE_ACTIVITY	51	0.607830245	0.003854829	0.056870368	0.020322659
CELLULAR_MORPHOGENESIS_DURING_DIFFERENTIATION	46	0.613417118	0.003884497	0.001769527	0.020466472
BERENJENO_ROCK_SIGNALING_NOT_VIA_RHOA_DN	44	0.615919946	0.003895403	0.046975107	0.020511322
V$E2F1_Q3	222	0.551793546	0.003904748	0.000340432	0.020538353
MORF_TPR	131	0.567287991	0.003905332	0.001357044	0.020538353
BASEMENT_MEMBRANE	33	0.633717165	0.003919279	0.032133624	0.020599059
TAGAACC,MIR-182	36	0.627929388	0.003944339	0.023466978	0.020718058
REACTOME_TRAF6_MEDIATED_INDUCTION_OF_NFKB_AND_MAP_KINASES_UPON_TLR7_8_OR_9_ACTIVATION	68	0.593110162	0.003956813	0.021735359	0.020760182
LI_WILMS_TUMOR_VS_FETAL_KIDNEY_1_UP	169	0.559192455	0.003957205	0.067030473	0.020760182
CARBOHYDRATE_BIOSYNTHETIC_PROCESS	45	0.614299348	0.003984357	0.0180779	0.020889833
STEIN_ESRRA_TARGETS	464	0.535911266	0.003997584	0.152215006	0.020942643
OXFORD_RALA_AND_RALB_TARGETS_DN	8	0.77073763	0.003999319	0.01510064	0.020942643
ZHENG_GLIOBLASTOMA_PLASTICITY_DN	54	0.60429666	0.00400374	0.052885142	0.0209457
REACTOME_INSULIN_RECEPTOR_RECYCLING	23	0.659696288	0.004004792	0.041158816	0.0209457
REACTOME_CELL_EXTRACELLULAR_MATRIX_INTERACTIONS	12	0.720999431	0.004010111	0.047461126	0.02096072
LINDGREN_BLADDER_CANCER_CLUSTER_2B	352	0.541086741	0.004029047	0.024685478	0.021046856
PETROVA_PROX1_TARGETS_DN	61	0.598036439	0.004038707	0.008119852	0.021078457
CAMPS_COLON_CANCER_COPY_NUMBER_UP	79	0.586177166	0.004040017	0.008044363	0.021078457
GCM_UBE2N	141	0.564578519	0.00404727	0.031053113	0.021103446
ENVELOPE	145	0.563664097	0.004058763	0.023830629	0.021137644
ORGANELLE_ENVELOPE	145	0.563664097	0.004058763	0.023830629	0.021137644
JIANG_AGING_HYPOTHALAMUS_DN	37	0.625668335	0.004075111	0.014074657	0.021209886
LI_ADIPOGENESIS_BY_ACTIVATED_PPARG	17	0.685249835	0.004086515	0.06122328	0.021256331
REACTOME_CD28_DEPENDENT_PI3K_AKT_SIGNALING	21	0.66667292	0.004089849	0.017929464	0.021260763
MAGNESIUM_ION_BINDING	57	0.601231793	0.004094395	0.009453936	0.021271485
MULLIGHAN_MLL_SIGNATURE_1_UP	340	0.541682444	0.004114462	0.113855681	0.021362786
DELACROIX_RARG_BOUND_MEF	349	0.541132419	0.004127967	0.011254773	0.021419925
FARMER_BREAST_CANCER_APOCRINE_VS_BASAL	299	0.544378037	0.004136249	0.095878149	0.021449908
GCM_SMARCD1	93	0.579176653	0.004150545	0.024420754	0.021511024
MORF_LTK	138	0.565056694	0.004153254	0.06389165	0.021512048
CREIGHTON_ENDOCRINE_THERAPY_RESISTANCE_2	349	0.541094241	0.004157939	0.018905611	0.021523304
NEGATIVE_REGULATION_OF_DEVELOPMENTAL_PROCESS	189	0.555633021	0.004164857	0.005979706	0.021546095
TTTGCAG,MIR-518A-2	183	0.556498906	0.004182836	0.001375632	0.021626043
SUBSTRATE_SPECIFIC_CHANNEL_ACTIVITY	148	0.562768804	0.004187042	0.009219432	0.021634735
PID_S1P_S1P2_PATHWAY	23	0.658763605	0.004192278	0.035798418	0.02164873
MODULE_181	271	0.5464944	0.00419965	0.020038214	0.021673738
V$E2F_02	209	0.552847836	0.004213937	0.002866811	0.021677213
V$E2F1DP1_01	209	0.552847836	0.004213937	0.002866811	0.021677213
V$E2F1DP2_01	209	0.552847836	0.004213937	0.002866811	0.021677213
V$E2F4DP2_01	209	0.552847836	0.004213937	0.002866811	0.021677213
YAGUE_PRETUMOR_DRUG_RESISTANCE_DN	12	0.719591884	0.004215156	0.005675404	0.021677213
MORF_RAC1	188	0.555692852	0.004215506	0.076956161	0.021677213
LIPID_RAFT	27	0.646411277	0.004222079	0.009814169	0.021697993
RIZ_ERYTHROID_DIFFERENTIATION_HBZ	39	0.621805543	0.004234972	0.043182979	0.021741619
RYTAAWNNNTGAY_UNKNOWN	56	0.601679005	0.004237657	0.026818994	0.021741619
chr16p13	224	0.551026859	0.004238182	0.057575183	0.021741619
IVANOVA_HEMATOPOIESIS_STEM_CELL_LONG_TERM	278	0.545854192	0.004241196	0.006201591	0.02174406
ACAACTT,MIR-382	61	0.597384411	0.004254202	0.037241183	0.021794981
GGCACTT,MIR-519E	106	0.573938405	0.004258747	0.009488902	0.021794981
BENPORATH_CYCLING_GENES	593	0.531600261	0.004258844	0.052848243	0.021794981
chr5q31	186	0.555910992	0.004261304	0.088753141	0.021794981
REGULATION_OF_GTPASE_ACTIVITY	14	0.70295767	0.004272399	0.04182051	0.021838687
MCCLUNG_CREB1_TARGETS_UP	90	0.580167825	0.004277691	0.058205192	0.0218527
TTCNRGNNNNTTC_V$HSF_Q6	134	0.565754768	0.004282369	0.055222724	0.021853935
GEORGES_CELL_CYCLE_MIR192_TARGETS	58	0.599775024	0.00428386	0.007091603	0.021853935
MODULE_522	33	0.632196173	0.004285585	0.018776833	0.021853935
TUBE_MORPHOGENESIS	15	0.695918308	0.004299724	0.063040616	0.021912988
CELLULAR_BIOSYNTHETIC_PROCESS	292	0.544656636	0.004314208	0.007297105	0.021973734
GUTIERREZ_MULTIPLE_MYELOMA_DN	29	0.640834798	0.004326078	0.016335616	0.02201081
REACTOME_SIGNAL_AMPLIFICATION	31	0.636211705	0.004328586	0.004164033	0.02201081
BIOCARTA_CREB_PATHWAY	27	0.645937732	0.004329195	0.008311749	0.02201081
V$E2F4DP1_01	209	0.55264784	0.004339323	0.000388057	0.022049217
REACTOME_GASTRIN_CREB_SIGNALLING_PATHWAY_VIA_PKC_AND_MAPK	190	0.555175535	0.004350759	0.013376808	0.02209422
LEIN_MEDULLA_MARKERS	74	0.588178477	0.004353645	0.096700705	0.022095782
HOMOPHILIC_CELL_ADHESION	12	0.718636503	0.004359624	0.00018121	0.022113023
chr15q15	64	0.59475256	0.004369289	0.029790548	0.022138269
V$FOXJ2_01	163	0.559500987	0.004369852	0.014277925	0.022138269
V$ATF_01	230	0.550160678	0.004372353	0.003826633	0.022138269
HANSON_HRAS_SIGNALING_VIA_NFKB	21	0.665140789	0.004393256	0.008326755	0.02222075
VANTVEER_BREAST_CANCER_ESR1_UP	152	0.56155384	0.004395912	0.003396933	0.02222075
FOSTER_KDM1A_TARGETS_UP	228	0.550342011	0.004396425	0.020686859	0.02222075
MOREAUX_B_LYMPHOCYTE_MATURATION_BY_TACI_UP	78	0.585760212	0.004406645	0.051640078	0.022259271
KANG_FLUOROURACIL_RESISTANCE_DN	16	0.689034531	0.004417852	0.001225911	0.022290911
PTEN_DN.V1_UP	166	0.558879246	0.004418861	0.016470389	0.022290911
LIM_MAMMARY_STEM_CELL_DN	390	0.538602322	0.004420714	0.083601574	0.022290911
LEE_LIVER_CANCER_SURVIVAL_UP	164	0.559211693	0.004431974	0.003612606	0.022334541
chr19p13	485	0.534645348	0.004463804	0.033666564	0.022481723
SU_PLACENTA	24	0.654123433	0.004472937	0.13288496	0.022514483
ERB2_UP.V1_UP	171	0.557920609	0.00447637	0.030070913	0.022518532
REACTOME_REGULATION_OF_INSULIN_SECRETION_BY_GLUCAGON_LIKE_PEPTIDE1	42	0.61650528	0.004486713	0.002392977	0.022557318
BEIER_GLIOMA_STEM_CELL_UP	34	0.629448608	0.004491258	0.02313434	0.022566927
BONCI_TARGETS_OF_MIR15A_AND_MIR16_1	89	0.580095646	0.004495675	0.008338526	0.022575879
KEGG_CHEMOKINE_SIGNALING_PATHWAY	176	0.557054329	0.00450277	0.016607469	0.022598263
REACTOME_SIGNALING_BY_ERBB4	86	0.581431592	0.004514151	0.047337783	0.022642115
AGCGCTT,MIR-518F,MIR-518E,MIR-518A	16	0.68843549	0.004526463	0.04636801	0.022680133
PID_PTP1BPATHWAY	52	0.604597918	0.004529563	0.054848826	0.022680133
MCBRYAN_PUBERTAL_BREAST_5_6WK_DN	127	0.567040294	0.004529673	0.029616603	0.022680133
REACTOME_NUCLEAR_EVENTS_KINASE_AND_TRANSCRIPTION_FACTOR_ACTIVATION	22	0.660675839	0.004535801	0.005055553	0.022697552
MODULE_94	346	0.540793426	0.004546459	0.000297685	0.022727328
ESTABLISHMENT_OF_PROTEIN_LOCALIZATION	181	0.55619484	0.004547057	0.026543703	0.022727328
WCTCNATGGY_UNKNOWN	67	0.591995501	0.004598652	0.0164617	0.022971806
BIOCARTA_PAR1_PATHWAY	35	0.627158501	0.004608364	0.013387133	0.02300691
KAYO_AGING_MUSCLE_DN	112	0.57115192	0.00463393	0.018664731	0.023121072
ENDOMEMBRANE_SYSTEM	203	0.552934036	0.004648724	0.027710436	0.023181385
EXTRACELLULAR_MATRIX	93	0.577989098	0.004661447	0.014285639	0.023231305
AXONOGENESIS	40	0.618669222	0.00469432	0.003307199	0.023356899
MA_MYELOID_DIFFERENTIATION_UP	38	0.621746408	0.004694415	0.010856504	0.023356899
JACKSON_DNMT1_TARGETS_DN	24	0.653145659	0.004694827	0.002979364	0.023356899
MODULE_402	12	0.716426727	0.004710858	0.069423636	0.023413164
LEONARD_HYPOXIA	44	0.613101569	0.004711602	0.003710246	0.023413164
XU_CREBBP_TARGETS_DN	42	0.615739553	0.004717306	0.095786548	0.023427918
REGULATION_OF_CELLULAR_COMPONENT_ORGANIZATION_AND_BIOGENESIS	116	0.569720761	0.004735366	0.004083013	0.023461915
P53_DN.V2_DN	139	0.563715252	0.004740295	0.001712928	0.023461915
CLASPER_LYMPHATIC_VESSELS_DURING_METASTASIS_DN	34	0.628528806	0.004741201	0.029496789	0.023461915
AXON_GUIDANCE	20	0.667524622	0.00474234	0.010297372	0.023461915
KEGG_ENDOMETRIAL_CANCER	50	0.6060206	0.004742562	0.169370197	0.023461915
V$NF1_Q6	232	0.549413277	0.004744691	0.010305314	0.023461915
REACTOME_ADHERENS_JUNCTIONS_INTERACTIONS	23	0.656214905	0.004745273	0.004188014	0.023461915
MORF_RAF1	106	0.572897556	0.00474606	0.120091676	0.023461915
ESC_J1_UP_EARLY.V1_DN	159	0.559571709	0.004757061	0.012523532	0.023502736
TTTTGAG,MIR-373	205	0.552502529	0.004767121	0.010431939	0.02353886
GUENTHER_GROWTH_SPHERICAL_VS_ADHERENT_DN	24	0.652780818	0.004780104	0.002600043	0.023589375
HOLLMANN_APOPTOSIS_VIA_CD40_DN	238	0.548737787	0.004785284	0.02971563	0.023601342
RECEPTOR_COMPLEX	52	0.603766746	0.00481169	0.021445121	0.023717923
ATM_DN.V1_UP	135	0.564506037	0.004818645	0.013309625	0.023738545
MORF_FBL	127	0.566474451	0.00482985	0.122141636	0.023780073
ACACTGG,MIR-199A,MIR-199B	139	0.563509168	0.004857259	0.004552163	0.023901284
BREDEMEYER_RAG_SIGNALING_NOT_VIA_ATM_DN	55	0.600767606	0.004860702	0.000149852	0.023904498
ST_GRANULE_CELL_SURVIVAL_PATHWAY	27	0.643594334	0.004895841	0.020844829	0.024056887
CHIANG_LIVER_CANCER_SUBCLASS_POLYSOMY7_UP	66	0.591917907	0.004897305	0.012338678	0.024056887
REACTOME_GLUCAGON_TYPE_LIGAND_RECEPTORS	32	0.63183906	0.004916761	0.006206784	0.024138618
MORF_BNIP1	173	0.556841605	0.004939963	0.060027311	0.024238639
TRANSCRIPTION_FACTOR_COMPLEX	86	0.580418317	0.004961639	0.033694714	0.024331062
SHEDDEN_LUNG_CANCER_GOOD_SURVIVAL_A5	61	0.595338465	0.00499868	0.001150078	0.024498678
V$SREBP1_02	77	0.584860681	0.005010131	0.003608926	0.02452503
V$MAX_01	230	0.549263261	0.005012454	0.015738963	0.02452503
REACTOME_THROMBIN_SIGNALLING_THROUGH_PROTEINASE_ACTIVATED_RECEPTORS_PARS	32	0.63149827	0.005012645	0.013241584	0.02452503
PID_CD8TCRPATHWAY	52	0.603187622	0.00501742	0.054848826	0.024534381
RAY_TUMORIGENESIS_BY_ERBB2_CDC25A_DN	143	0.562324305	0.005032143	0.008521079	0.024578803
TURASHVILI_BREAST_LOBULAR_CARCINOMA_VS_DUCTAL_NORMAL_UP	64	0.592999622	0.005032242	0.007853093	0.024578803
REACTOME_PI_METABOLISM	44	0.612074804	0.005044904	0.021781866	0.024626607
RAMASWAMY_METASTASIS_UP	60	0.595991376	0.005051686	0.008338118	0.024645668
LIPID_BINDING	82	0.582139764	0.005056598	0.015064999	0.024655592
KEGG_TIGHT_JUNCTION	126	0.566304517	0.005069714	0.001591498	0.024705483
KIM_ALL_DISORDERS_OLIGODENDROCYTE_NUMBER_CORR_DN	32	0.631221806	0.00509165	0.044166416	0.024798275
PID_FAK_PATHWAY	56	0.59923636	0.005095475	0.047481556	0.024802801
PID_P38_MK2PATHWAY	21	0.661911849	0.005099363	0.004320994	0.024807636
CELLULAR_HOMEOSTASIS	135	0.564002216	0.005109037	0.010457649	0.024840591
MIKI_COEXPRESSED_WITH_CYP19A1	7	0.780195743	0.005120875	0.004915169	0.024884027
RESPONSE_TO_LIGHT_STIMULUS	44	0.611820851	0.005130513	0.043676858	0.024916728
GCM_TEC	30	0.635349245	0.005139255	0.020781801	0.024934388
REACTOME_ROLE_OF_DCC_IN_REGULATING_APOPTOSIS	9	0.746995683	0.005139971	0.235465612	0.024934388
REACTOME_GAB1_SIGNALOSOME	35	0.625257493	0.005159082	0.012917086	0.025012934
IKEDA_MIR1_TARGETS_UP	52	0.602687739	0.005201261	0.032781901	0.025203171
V$GABP_B	230	0.548990309	0.005223048	0.002578575	0.025294431
FERNANDEZ_BOUND_BY_MYC	174	0.556236535	0.005235865	0.024295039	0.0253341
CHO_NR4A1_TARGETS	31	0.632811286	0.005237153	0.010754033	0.0253341
MORF_MDM2	246	0.547365389	0.005240705	0.023058361	0.025336976
GAGCTGG,MIR-337	138	0.563077626	0.00524779	0.020912644	0.02535692
PROTEINACEOUS_EXTRACELLULAR_MATRIX	92	0.577159451	0.00525607	0.019099299	0.025375181
KEGG_NUCLEOTIDE_EXCISION_REPAIR	40	0.616880613	0.005257493	0.033107338	0.025375181
TCTATGA,MIR-376A,MIR-376B	74	0.585981071	0.00526435	0.095124955	0.025390555
NIKOLSKY_BREAST_CANCER_17Q21_Q25_AMPLICON	306	0.542496553	0.005266606	0.039908385	0.025390555
MORF_MYC	76	0.584815851	0.005278088	0.11279397	0.025420674
V$PPAR_DR1_Q2	233	0.548606971	0.005278788	0.001807838	0.025420674
REACTOME_SIGNAL_ATTENUATION	13	0.704772516	0.005281939	0.002170157	0.025421557
KAUFFMANN_DNA_REPLICATION_GENES	133	0.564132706	0.00531588	0.015388893	0.025570549
PID_ERBB_NETWORK_PATHWAY	15	0.690447848	0.005321417	0.004473914	0.025582814
PROTEIN_TYROSINE_KINASE_ACTIVITY	63	0.593006322	0.005329861	0.032138516	0.025607197
chr3p24	37	0.621277095	0.005334915	0.002185855	0.025607197
DORSEY_GAB2_TARGETS	29	0.636961603	0.005335455	0.051829095	0.025607197
PID_ECADHERIN_STABILIZATION_PATHWAY	40	0.616618839	0.005344774	0.029191513	0.025624803
ESC_V6.5_UP_LATE.V1_UP	170	0.556729261	0.005345348	0.162127662	0.025624803
NIKOLSKY_BREAST_CANCER_21Q22_AMPLICON	14	0.696993567	0.005348097	0.025335858	0.025624803
ADHERENS_JUNCTION	22	0.657090097	0.005368994	0.012128991	0.025709927
LEIN_LOCALIZED_TO_DISTAL_AND_PROXIMAL_DENDRITES	15	0.690202772	0.005371865	0.038779534	0.025709927
REGULATION_OF_CYTOSKELETON_ORGANIZATION_AND_BIOGENESIS	28	0.639200796	0.005386766	0.045281926	0.025758681
MODULE_316	63	0.59286849	0.005388065	0.014579483	0.025758681
ZHOU_INFLAMMATORY_RESPONSE_FIMA_UP	447	0.535158708	0.005391606	0.001947944	0.02576028
LE_EGR2_TARGETS_DN	104	0.572334002	0.005394414	0.010094724	0.02576028
REACTOME_PI3K_CASCADE	68	0.589357088	0.005406486	0.002291059	0.025803548
MATTIOLI_MULTIPLE_MYELOMA_WITH_14Q32_TRANSLOCATIONS	29	0.63663544	0.005429335	0.053633852	0.02589817
MARTORIATI_MDM4_TARGETS_NEUROEPITHELIUM_DN	144	0.561459907	0.005437022	0.036571657	0.025920404
CREIGHTON_AKT1_SIGNALING_VIA_MTOR_DN	22	0.656737891	0.005457756	0.03794434	0.026004782
G_PROTEIN_SIGNALING_COUPLED_TO_CAMP_NUCLEOTIDE_SECOND_MESSENGER	62	0.593425738	0.005467146	0.001817883	0.026015949
KIM_MYCN_AMPLIFICATION_TARGETS_UP	81	0.581770075	0.005467722	0.015271645	0.026015949
REACTOME_MAPK_TARGETS_NUCLEAR_EVENTS_MEDIATED_BY_MAP_KINASES	28	0.638911478	0.00546921	0.001802189	0.026015949
REACTOME_CELL_SURFACE_INTERACTIONS_AT_THE_VASCULAR_WALL	82	0.581198754	0.005503602	0.000274855	0.026154378
PID_INSULIN_PATHWAY	45	0.609516993	0.005505138	0.002354809	0.026154378
MORF_MLLT10	266	0.545262	0.00550747	0.016384936	0.026154378
MODULE_81	19	0.668376821	0.005521981	0.006299709	0.02620876
NEGATIVE_REGULATION_OF_TRANSCRIPTION	175	0.555654473	0.005533622	0.06649047	0.026240018
CASTELLANO_NRAS_TARGETS_DN	14	0.696062067	0.005536273	0.064945838	0.026240018
ZHANG_TARGETS_OF_EWSR1_FLI1_FUSION	83	0.580641238	0.005537756	0.008716635	0.026240018
BILBAN_B_CLL_LPL_UP	54	0.599822698	0.005574354	0.061682787	0.026396169
MOHANKUMAR_TLX1_TARGETS_DN	164	0.557414737	0.005577128	0.029198295	0.026396169
GENTILE_UV_RESPONSE_CLUSTER_D5	37	0.620532395	0.005579953	0.023407818	0.026396169
TRANSMEMBRANE_RECEPTOR_PROTEIN_TYROSINE_KINASE_ACTIVITY	43	0.611783204	0.005594014	0.022343123	0.026448078
SYNAPSE_PART	12	0.711365393	0.005612075	0.035102947	0.026518833
SPIELMAN_LYMPHOBLAST_EUROPEAN_VS_ASIAN_DN	542	0.531814274	0.005620967	0.167468992	0.026546211
REACTOME_TRANSCRIPTION_COUPLED_NER_TC_NER	42	0.612995871	0.005632759	0.029407908	0.026578668
IVANOVA_HEMATOPOIESIS_MATURE_CELL	247	0.546800173	0.005637393	0.279356852	0.026578668
MIKKELSEN_DEDIFFERENTIATED_STATE_UP	7	0.77653338	0.005638465	0.013778851	0.026578668
V$HFH3_01	165	0.55715285	0.00564025	0.002834218	0.026578668
BILD_E2F3_ONCOGENIC_SIGNATURE	219	0.549640143	0.005662993	0.006812878	0.026671172
SPECIFIC_TRANSCRIPTIONAL_REPRESSOR_ACTIVITY	10	0.731174798	0.005674584	0.005553277	0.026697069
CATION_HOMEOSTASIS	100	0.573247529	0.005674724	0.02958308	0.026697069
BONOME_OVARIAN_CANCER_POOR_SURVIVAL_DN	20	0.663458087	0.005685243	0.010885896	0.026731874
MORF_CSNK1D	66	0.590013252	0.00571168	0.004029844	0.026841451
PHOSPHOINOSITIDE_MEDIATED_SIGNALING	46	0.607739165	0.005724565	0.022284785	0.026883277
KEGG_GLYCEROPHOSPHOLIPID_METABOLISM	69	0.588008067	0.005726857	0.090796433	0.026883277
MYLLYKANGAS_AMPLIFICATION_HOT_SPOT_17	18	0.672055169	0.005742001	0.014225575	0.026939607
ESC_J1_UP_LATE.V1_UP	169	0.5563233	0.005752515	0.014348311	0.026974165
KYNG_DNA_DAMAGE_BY_4NQO_OR_UV	58	0.595899172	0.005756698	0.021904724	0.026976019
WHITFIELD_CELL_CYCLE_M_G1	135	0.562960682	0.005759209	0.057602279	0.026976019
MAGRANGEAS_MULTIPLE_MYELOMA_IGLL_VS_IGLK_DN	22	0.655484274	0.005784365	0.002977307	0.027079046
ATCATGA,MIR-433	103	0.571945407	0.005807942	0.026698468	0.02717457
TRANSFERASE_ACTIVITY_TRANSFERRING_HEXOSYL_GROUPS	76	0.583695158	0.005813448	0.019015001	0.027174853
V$NF1_Q6_01	244	0.546882304	0.005814346	0.032921274	0.027174853
BIOGENIC_AMINE_METABOLIC_PROCESS	14	0.694702326	0.00582152	0.067661949	0.027193547
NUCLEAR_ENVELOPE	68	0.588357214	0.005864964	0.029837043	0.027381553
CHANDRAN_METASTASIS_DN	274	0.544209518	0.005872291	0.023688228	0.027393791
GCM_MAP1B	59	0.594818194	0.005873981	0.051368058	0.027393791
BERENJENO_TRANSFORMED_BY_RHOA_REVERSIBLY_UP	8	0.757093013	0.005893393	0.014293843	0.027469367
TRANSLATION_INITIATION_FACTOR_ACTIVITY	21	0.658578683	0.005932559	0.00248724	0.027636884
ZHU_CMV_ALL_DN	119	0.566733684	0.005948938	0.004906702	0.027698127
PID_PI3KCIPATHWAY	48	0.604721808	0.006026	0.029165997	0.028019755
PIGF_UP.V1_DN	176	0.554842355	0.006026594	0.08034188	0.028019755
GUO_HEX_TARGETS_UP	76	0.583271939	0.006027829	0.265541139	0.028019755
DARWICHE_SQUAMOUS_CELL_CARCINOMA_DN	158	0.557816332	0.006058352	0.022569474	0.028146365
V$HEN1_02	177	0.55464	0.006064642	0.087101868	0.028160317
GLIOGENESIS	11	0.718350478	0.006071266	0.019585382	0.028175807
HOSHIDA_LIVER_CANCER_SUBCLASS_S2	109	0.569402404	0.006140336	0.011483931	0.028480919
chr15q22	76	0.582978053	0.00618079	0.03108394	0.02863967
LABBE_TGFB1_TARGETS_UP	90	0.57627418	0.006181248	0.058006985	0.02863967
METABOTROPIC_GLUTAMATEGABA_B_LIKE_RECEPTOR_ACTIVITY	10	0.728405163	0.006184691	0.118186552	0.028640134
REGULATION_OF_BODY_FLUID_LEVELS	51	0.601158216	0.006215657	0.038458927	0.028767983
MODULE_456	106	0.570222272	0.006234056	0.062233081	0.028828233
V$PAX_Q6	231	0.547698421	0.006235405	0.001165167	0.028828233
REACTOME_N_GLYCAN_TRIMMING_IN_THE_ER_AND_CALNEXIN_CALRETICULIN_CYCLE	13	0.700032988	0.006251414	0.0020677	0.028880287
MONOVALENT_INORGANIC_CATION_TRANSPORT	90	0.576148799	0.006253406	0.009297617	0.028880287
PID_ANGIOPOIETINRECEPTOR_PATHWAY	48	0.604166667	0.006256993	0.112087531	0.028881284
GUTIERREZ_CHRONIC_LYMPHOCYTIC_LEUKEMIA_DN	51	0.600950225	0.006306403	0.015443582	0.029081686
REACTOME_TRIF_MEDIATED_TLR3_SIGNALING	67	0.588104743	0.006307199	0.035685534	0.029081686
KEGG_TGF_BETA_SIGNALING_PATHWAY	85	0.57823013	0.006319918	0.046060108	0.029114676
WATANABE_ULCERATIVE_COLITIS_WITH_CANCER_UP	17	0.674663248	0.006321151	0.023981542	0.029114676
AGGCACT,MIR-515-3P	76	0.582684744	0.006336869	0.019580482	0.029171388
REACTOME_MAP_KINASE_ACTIVATION_IN_TLR_CASCADE	44	0.608579219	0.006342494	0.078154897	0.029181605
RAY_TUMORIGENESIS_BY_ERBB2_CDC25A_UP	97	0.57317378	0.006366713	0.022354402	0.029268369
DENDRITE	15	0.685738877	0.006368185	0.107791306	0.029268369
NEGATIVE_REGULATION_OF_CATALYTIC_ACTIVITY	64	0.589970698	0.006391015	0.001881484	0.02935622
DAVICIONI_PAX_FOXO1_SIGNATURE_IN_ARMS_UP	52	0.599780321	0.006394153	0.002539937	0.02935622
OKUMURA_INFLAMMATORY_RESPONSE_LPS	159	0.557186281	0.006402019	0.037106342	0.029376594
B Cell Receptor	369	0.537704264	0.006412768	0.025177064	0.029410163
RECEPTOR_SIGNALING_PROTEIN_SERINE_THREONINE_KINASE_ACTIVITY	32	0.627051581	0.006425323	0.111547475	0.029435265
HEIDENBLAD_AMPLIFIED_IN_BONE_CANCER	7	0.771496069	0.006426102	0.029931301	0.029435265
BERENJENO_TRANSFORMED_BY_RHOA_REVERSIBLY_DN	25	0.643700525	0.006431581	0.05055758	0.029435265
WAKABAYASHI_ADIPOGENESIS_PPARG_RXRA_BOUND_36HR	139	0.561089982	0.006435309	0.015330226	0.029435265
BIOCARTA_NO1_PATHWAY	30	0.631183125	0.006435421	0.016980106	0.029435265
KEGG_ADHERENS_JUNCTION	67	0.587829124	0.00644724	0.099283292	0.029473587
GTTGNYNNRGNAAC_UNKNOWN	94	0.574170487	0.006461566	0.125156095	0.029508065
ACTIN_BINDING	72	0.584706806	0.00646167	0.022420522	0.029508065
GCM_PTPRD	53	0.59857192	0.006515119	0.052253617	0.029713622
REACTOME_CD28_CO_STIMULATION	31	0.628823175	0.006515908	0.008237953	0.029713622
REACTOME_SIGNALING_BY_FGFR1_MUTANTS	29	0.63318203	0.006517088	0.216949879	0.029713622
FRIDMAN_SENESCENCE_UP	75	0.582890157	0.006522106	0.005464817	0.029720681
SESTO_RESPONSE_TO_UV_C3	19	0.664425881	0.006538362	0.016839997	0.029778919
IVANOVA_HEMATOPOIESIS_INTERMEDIATE_PROGENITOR	134	0.562045914	0.006556761	0.00213992	0.029846849
RAS_PROTEIN_SIGNAL_TRANSDUCTION	63	0.590318588	0.006571639	0.0098155	0.029898688
REGULATION_OF_ORGANELLE_ORGANIZATION_AND_BIOGENESIS	38	0.616216254	0.006577036	0.043683358	0.029907363
PID_PI3KPLCTRKPATHWAY	36	0.61938032	0.006582905	0.008614299	0.029918168
ACACTCC,MIR-122A	61	0.591741886	0.006592269	0.01978762	0.029944841
SUZUKI_RESPONSE_TO_TSA_AND_DECITABINE_1B	19	0.664144823	0.006616601	0.013644766	0.03003944
TRANSFORMING_GROWTH_FACTOR_BETA_RECEPTOR_SIGNALING_PATHWAY	36	0.619192937	0.00665508	0.068067672	0.030198133
POSITIVE_REGULATION_OF_TRANSCRIPTIONDNA_DEPENDENT	112	0.56764885	0.006682261	0.012086849	0.030305413
BIOCARTA_BCR_PATHWAY	32	0.626312519	0.006691533	0.068060409	0.030331407
PROTEIN_DIMERIZATION_ACTIVITY	169	0.555122973	0.006696963	0.004561564	0.030339968
DANG_REGULATED_BY_MYC_DN	231	0.547193683	0.00671619	0.053813073	0.030398834
MORF_LCAT	115	0.566714955	0.006717053	0.064660151	0.030398834
MORF_RAD23A	311	0.54071871	0.006746657	0.124933321	0.030516688
KAPOSI_LIVER_CANCER_MET_UP	17	0.673007806	0.006754622	0.013912709	0.030536596
MCBRYAN_PUBERTAL_BREAST_3_4WK_UP	193	0.551539915	0.006759426	0.050635355	0.030541849
WATANABE_COLON_CANCER_MSI_VS_MSS_DN	65	0.588554656	0.006762914	0.091520307	0.030541849
V$COMP1_01	101	0.571088013	0.006768702	0.00868085	0.030551881
BMI1_DN_MEL18_DN.V1_UP	136	0.561290577	0.006782462	0.024730182	0.03059787
GTGACTT,MIR-224	139	0.560585062	0.006816875	0.009687819	0.030736929
SPIELMAN_LYMPHOBLAST_EUROPEAN_VS_ASIAN_UP	436	0.534427087	0.006826123	0.018427965	0.030762437
DCA_UP.V1_UP	162	0.556121914	0.006838825	0.049764868	0.030803478
REACTOME_ION_CHANNEL_TRANSPORT	48	0.602830857	0.006845236	0.00596992	0.0308117
MARSON_BOUND_BY_FOXP3_UNSTIMULATED	1101	0.52198228	0.00684915	0.045830372	0.0308117
REACTOME_A_TETRASACCHARIDE_LINKER_SEQUENCE_IS_REQUIRED_FOR_GAG_SYNTHESIS	22	0.65178511	0.00685144	0.013052494	0.0308117
V$HMGIY_Q6	231	0.547043352	0.006865583	0.056519724	0.030845771
MIKKELSEN_ES_HCP_WITH_H3K27ME3	39	0.614007418	0.006866218	0.005584818	0.030845771
ABE_VEGFA_TARGETS	17	0.672570131	0.006873529	0.001130373	0.030862434
INTERPHASE	65	0.588319838	0.006887708	0.065437141	0.030899704
V$MYOGNF1_01	39	0.613952375	0.006889043	0.00870289	0.030899704
GCM_BMPR2	76	0.581631604	0.006926409	0.033856228	0.031051046
SARTIPY_BLUNTED_BY_INSULIN_RESISTANCE_UP	19	0.663004465	0.006942605	0.054083036	0.031107373
LEIN_PONS_MARKERS	79	0.580018599	0.006958102	0.066496324	0.031160511
ERBB2-mapk	285	0.542288782	0.006994203	0.122586937	0.031305819
FIRESTEIN_CTNNB1_PATHWAY	27	0.636588467	0.007003729	0.111851529	0.031320679
MODULE_205	271	0.543344296	0.007004835	0.132320591	0.031320679
BROWNE_HCMV_INFECTION_30MIN_UP	48	0.602401718	0.007044315	0.259443647	0.031464977
V$STAT5B_01	213	0.54878571	0.007046577	0.070505414	0.031464977
EXTRINSIC_TO_MEMBRANE	24	0.644730601	0.007048126	0.055062739	0.031464977
V$STAT_Q6	229	0.547057823	0.007056139	0.022731661	0.03147229
MODULE_71	19	0.66261513	0.007057111	0.01204604	0.03147229
STREICHER_LSM1_TARGETS_DN	19	0.662599004	0.00706189	0.005073124	0.031477215
SENGUPTA_NASOPHARYNGEAL_CARCINOMA_DN	273	0.543113417	0.007087047	0.11394386	0.031572924
FLECHNER_BIOPSY_KIDNEY_TRANSPLANT_OK_VS_DONOR_DN	23	0.647598055	0.007127351	0.019468084	0.031735592
GAJATE_RESPONSE_TO_TRABECTEDIN_DN	18	0.666812565	0.007130969	0.087450947	0.031735592
BURTON_ADIPOGENESIS_2	71	0.584072656	0.007140343	0.013141207	0.031760809
REACTOME_TIE2_SIGNALING	17	0.671504263	0.007170867	0.000843444	0.03188003
LIN_NPAS4_TARGETS_DN	61	0.590604611	0.007182232	0.014438365	0.031913996
GGGACCA,MIR-133A,MIR-133B	180	0.552869493	0.007194513	0.234528901	0.031927267
chr7q32	45	0.605425066	0.007194944	0.024821553	0.031927267
CELL_CELL_SIGNALING	379	0.536594684	0.007196399	0.01002762	0.031927267
REACTOME_EFFECTS_OF_PIP2_HYDROLYSIS	22	0.650627007	0.007219509	0.062016917	0.032013215
MORF_EIF3S2	223	0.547502895	0.007237447	0.061190356	0.032066307
GROSS_HYPOXIA_VIA_ELK3_UP	195	0.550762671	0.007242243	0.026911331	0.032066307
ZHAN_MULTIPLE_MYELOMA_PR_DN	42	0.609011795	0.007242711	0.099047369	0.032066307
V$PPARA_02	116	0.565683827	0.00725573	0.146388051	0.032107353
LIANG_HEMATOPOIESIS_STEM_CELL_NUMBER_SMALL_VS_HUGE_UP	34	0.621093096	0.007261204	0.040302417	0.032114992
MODULE_111	139	0.560020627	0.00726695	0.050451992	0.032123819
VOLTAGE_GATED_POTASSIUM_CHANNEL_ACTIVITY	36	0.617569758	0.007310136	0.031705622	0.032298057
ZHAN_MULTIPLE_MYELOMA_MS_UP	41	0.610170723	0.007314254	0.004597457	0.032299593
PID_LKB1_PATHWAY	45	0.605143636	0.007326428	0.003911193	0.032336686
AAACCAC,MIR-140	95	0.572436493	0.007331641	0.036363516	0.032343031
NUCLEOTIDE_KINASE_ACTIVITY	11	0.712467282	0.007335508	0.055257135	0.032343438
EGFR1	224	0.547277931	0.007362486	0.039969302	0.032445687
MOOTHA_PGC	380	0.536419484	0.007369128	0.042581897	0.032458263
chr17p12	22	0.650147449	0.007376957	0.037905331	0.03247605
V$SMAD_Q6	224	0.547260383	0.007380952	0.014103352	0.032476946
BREDEMEYER_RAG_SIGNALING_VIA_ATM_NOT_VIA_NFKB_DN	35	0.61898129	0.00741595	0.033699609	0.032614192
V$FREAC7_01	159	0.555960329	0.007429223	0.198410375	0.032645126
POSITIVE_REGULATION_OF_RNA_METABOLIC_PROCESS	114	0.566021389	0.007430605	0.011420391	0.032645126
TURASHVILI_BREAST_DUCTAL_CARCINOMA_VS_DUCTAL_NORMAL_DN	167	0.554600817	0.007440511	0.023723404	0.032671888
V$CETS1P54_01	238	0.545794178	0.007456525	0.082633769	0.032725433
V$E2F1_Q4	215	0.548136147	0.007478218	0.06336901	0.032803837
REACTOME_ADENYLATE_CYCLASE_ACTIVATING_PATHWAY	10	0.722117699	0.007496084	0.096587396	0.03286538
PROTEIN_HOMODIMERIZATION_ACTIVITY	109	0.567417243	0.00750056	0.012247914	0.032868183
GTTRYCATRR_UNKNOWN	145	0.558473167	0.007522303	0.001920864	0.032926565
MORF_MSH3	221	0.547440174	0.007525278	0.031711256	0.032926565
NAGASHIMA_NRG1_SIGNALING_UP	168	0.554347438	0.007525413	0.01163237	0.032926565
WCAANNNYCAG_UNKNOWN	221	0.547430582	0.007535494	0.031711256	0.032953841
CAIRO_HEPATOBLASTOMA_CLASSES_UP	549	0.530307349	0.007545804	0.037694031	0.032977777
CELL_MIGRATION	87	0.575352503	0.007549074	0.001221933	0.032977777
POSITIVE_REGULATION_OF_TRANSFERASE_ACTIVITY	80	0.578562651	0.007552515	0.022779784	0.032977777
SENGUPTA_EBNA1_ANTICORRELATED	137	0.560091157	0.007568128	0.026475529	0.033029115
KEGG_RENAL_CELL_CARCINOMA	64	0.587736009	0.007592347	0.110631391	0.033117941
TUBE_DEVELOPMENT	18	0.665229571	0.007604958	0.075907048	0.033156069
GOLDRATH_IMMUNE_MEMORY	60	0.590532778	0.007633196	0.03571409	0.033262252
SABATES_COLORECTAL_ADENOMA_UP	126	0.562523167	0.007666622	0.065990621	0.033390927
MORF_PDPK1	68	0.584982802	0.007677	0.10013326	0.033419136
AKT-pathway	51	0.598071016	0.007688584	0.005037021	0.033452563
MORF_MAP2K7	159	0.555630712	0.007729075	0.003850246	0.033611669
LEE_NEURAL_CREST_STEM_CELL_UP	136	0.560110432	0.007737867	0.03733516	0.033632829
DOUGLAS_BMI1_TARGETS_DN	289	0.541365237	0.007749878	0.050493967	0.033667673
REACTOME_HEPARAN_SULFATE_HEPARIN_HS_GAG_METABOLISM	46	0.603121541	0.007753743	0.008209173	0.033667673
MARTINEZ_RESPONSE_TO_TRABECTEDIN_DN	251	0.544335438	0.007765505	0.047526696	0.033701661
PANGAS_TUMOR_SUPPRESSION_BY_SMAD1_AND_SMAD5_DN	136	0.560025997	0.007810556	0.064266998	0.033880017
HSIAO_HOUSEKEEPING_GENES	355	0.537325007	0.00782212	0.005073675	0.033913006
GRABARCZYK_BCL11B_TARGETS_DN	51	0.597789971	0.007836827	0.034462175	0.033959585
MODULE_99	326	0.538900806	0.007854118	0.094358088	0.034017305
chr2q36	37	0.614565328	0.007932161	0.00747778	0.03433796
SHETH_LIVER_CANCER_VS_TXNIP_LOSS_PAM1	207	0.548592535	0.00795892	0.007123688	0.034436397
BIOCARTA_GH_PATHWAY	28	0.631531537	0.007987872	0.139027925	0.034533747
GCM_SIRT2	38	0.612927212	0.007989481	0.091983838	0.034533747
SHARMA_PILOCYTIC_ASTROCYTOMA_LOCATION_UP	22	0.64833866	0.007998383	0.030100583	0.034554791
MORF_BRCA1	238	0.54530172	0.008013417	0.030370837	0.034596595
PROTEIN_AMINO_ACID_N_LINKED_GLYCOSYLATION	28	0.631461163	0.008016136	0.086190146	0.034596595
MORF_PAPSS1	95	0.571464762	0.008023391	0.078130322	0.034610469
KEGG_PANCREATIC_CANCER	66	0.585660323	0.008038751	0.127685772	0.034642938
V$CREB_02	215	0.547612506	0.008042955	0.004350213	0.034642938
V$SRF_Q6	223	0.546757029	0.008045107	0.006251307	0.034642938
GNF2_PAK2	25	0.639035026	0.008047093	0.007574327	0.034642938
GOTZMANN_EPITHELIAL_TO_MESENCHYMAL_TRANSITION_UP	65	0.586282051	0.008058904	0.10888486	0.034656415
LIANG_HEMATOPOIESIS_STEM_CELL_NUMBER_LARGE_VS_TINY_DN	39	0.611308067	0.008067611	0.017009537	0.034656415
V$HNF3_Q6	166	0.554100096	0.008069725	0.044530823	0.034656415
BANDRES_RESPONSE_TO_CARMUSTIN_MGMT_48HR_UP	17	0.668502327	0.008070121	0.030311961	0.034656415
WATANABE_RECTAL_CANCER_RADIOTHERAPY_RESPONSIVE_DN	88	0.574169717	0.008074574	0.021914038	0.034656415
REGULATION_OF_HEART_CONTRACTION	24	0.641820994	0.008076269	0.00729804	0.034656415
POSITIVE_REGULATION_OF_CELL_DIFFERENTIATION	25	0.638952715	0.008078541	0.018587534	0.034656415
STRIATED_MUSCLE_DEVELOPMENT	37	0.614191202	0.008105165	0.007292629	0.034753226
TSAI_RESPONSE_TO_RADIATION_THERAPY	30	0.626770309	0.008116094	0.001721615	0.034782682
[truncated: 306 more rows]
